# Supplementary material for: Molecular determinants of nephron vascular specialization in the kidney
Source: Nat Commun. 2019 Dec 13;10:5705. doi: 10.1038/s41467-019-12872-5 (PMC6910926; doi:10.1038/s41467-019-12872-5)
Supplement: Supplementary file 4 — Supplementary Data 1 [file 41467_2019_12872_MOESM4_ESM.xlsx]

## Sheet: DataS1_Mouse_RNAseq_7Stage_4Org
row.names(ds)	Adult_Heart_EC	Adult_Heart_EC	Adult_Kidney_EC	Adult_Liver_EC	Adult_Liver_EC	Adult_Lung_EC	Adult_Lung_EC	Adult_Lung_EC	E13.0_Heart_EC	E13.0_Kidney_EC	E13.0_Kidney_EC	E13.0_Liver_EC	E13.0_Lung_EC	E13.0_Lung_EC	E14.0_Heart_EC	E14.0_Kidney_EC	E14.0_Liver_EC	E14.0_Lung_EC	E15.0_Heart_EC	E15.0_Kidney_EC	E15.0_Kidney_EC	E15.0_Liver_EC	E15.0_Lung_EC	E15.0_Lung_EC	E16.0_Heart_EC	E16.0_Heart_EC	E16.0_Kidney_EC	E16.0_Liver_EC	E16.0_Lung_EC	E17.0_Heart_EC	E17.0_Kidney_EC	E17.0_Liver_EC	E17.0_Lung_EC	P2_Heart_EC	P2_Heart_EC	P2_Kidney_EC	P2_Lung_EC	P2_Lung_EC	P4_Heart_EC	P4_Heart_EC	P4_Kidney_EC	P4_Kidney_EC	P4_Liver_EC	P4_Lung_EC	P4_Lung_EC	Adult_Kidney_EC	Adult_Kidney_EC	Adult_Kidney_EC
0610009B22Rik	2.7589	2.63564	3.05244	3.30077	3.40152	3.67227	2.8922	3.63733	3.26459	3.4055	3.25513	3.07653	3.50598	3.61121	2.99196	3.13422	3.37004	3.61885	3.11295	3.4555	2.74942	3.08236	3.38034	3.14467	3.89831	2.73963	3.14203	3.38257	3.45145	3.00551	3.52335	2.70948	3.60302	2.28365	2.50591	2.70824	2.43667	2.2005	2.43406	2.50809	2.917	2.76725	2.17763	2.89927	2.32496	3.19156	3.05232	3.17937
0610009O20Rik	5.81215	5.70615	6.73507	6.4833	6.46822	6.57626	6.93448	6.88303	6.04174	6.09879	6.21378	5.97254	6.30877	6.23876	6.06535	6.28269	6.36312	6.40731	6.12852	6.42914	6.52931	6.14993	6.51983	6.50385	6.17225	6.13218	6.52634	6.60649	6.56046	5.98224	6.37894	6.48746	6.37473	4.5695	5.35102	5.52961	5.35394	5.38892	5.04972	5.48435	5.47422	5.75217	4.95702	5.49488	4.81973	6.81504	7.0015	6.99934
0610010F05Rik	5.2272	4.54693	4.31551	4.94741	4.61073	5.20193	4.64988	4.94219	4.58215	5.62437	5.42395	5.26139	4.96847	5.02719	4.3698	5.00032	4.56128	4.96962	4.76977	5.09593	4.39433	4.91088	4.30988	4.61923	4.82106	4.85539	4.54062	4.95944	5.06262	4.89705	4.69027	4.83187	4.49922	4.45899	4.59656	4.52826	4.79709	4.71998	4.599	4.53184	4.31875	4.69551	4.80474	4.62753	4.31909	4.3645	4.17401	4.277
0610010K14Rik	2.17401	1.06754	2.48656	1.75724	0.841273	1.3008	0.988312	1.51331	1.69585	1.57788	0.76634	2.05552	0.842964	0.475379	0.831323	1.08906	1.53213	1.31398	1.3368	1.21291	1.05663	2.69198	1.76595	1.26212	0.991906	1.06446	0.724382	0.979974	1.08034	2	1.77367	1.871	1.77664	2.55695	2.73942	2.35716	3.23845	3.23383	1.55597	2.27381	2.29062	3.57317	1.59848	2.2217	0.59083	1.58058	1.17229	1.05615
0610012G03Rik	3.96806	4.21494	4.16351	3.7655	3.38343	4.20811	4.3267	4.3598	5.1375	4.98351	5.15026	4.72976	5.57422	5.50748	5.22377	5.23685	5.6602	5.54633	5.0919	5.36846	5.08889	4.72621	5.52263	5.13855	5.84911	5.04691	5.34574	5.48925	5.52173	5.09435	5.06901	5.37219	5.38048	3.13606	3.43854	3.66536	3.82342	3.39022	3.98605	4.06813	3.91942	3.26825	3.88028	3.8353	3.26136	4.8486	5.12063	5.14985
0610030E20Rik	5.21195	3.98411	4.57186	4.81657	4.30608	4.53702	4.21828	3.92143	4.6389	3.97242	3.97977	4.45119	3.27331	3.55693	4.51578	3.51614	4.90383	3.79546	4.71858	4.50485	3.13225	3.8968	4.40459	4.37946	4.58627	4.71019	3.88436	4.45902	4.52203	4.97153	4.53134	4.97905	4.75684	4.49304	4.74835	4.5481	5.06801	4.65156	4.02815	4.1575	4.7219	4.62098	6.13324	4.32615	5.14878	5.2801	4.86751	5.3173
0610037L13Rik	6.02307	5.34116	5.64172	5.99698	6.13333	6.14913	6.05915	6.0867	6.30594	5.84444	5.76279	5.69563	5.79659	5.7323	6.28942	5.51868	5.60815	5.61121	6.41243	5.97593	5.6916	5.46517	5.83697	5.5421	6.87593	6.65496	5.71811	5.74498	5.90693	6.56001	6.13245	5.8238	5.6172	6.24511	5.33265	5.02252	5.77894	5.34754	5.96063	6.05471	5.00225	5.11823	4.46307	6.06844	4.60365	5.68323	5.53873	5.82737
0610040J01Rik	0	0.495094	1.95284	0	1.06955	1.00617	0.0793733	0	0	0.933123	1.09014	0.15597	0.34832	0.341661	0	1.39042	1.78746	0.184484	0	0.35726	1.49732	1.24675	0	0.107535	0	0	1.8482	0.272928	0.123032	0	0.323855	0.630727	1.84925	0	0	2.08566	0	0.901228	0	0	1.76892	1.74854	1.74731	0	2.82244	3.15375	3.28342	2.44025
1110002E22Rik	0	1.47628	0	0	0	0	0	0	0	0	0	0	0	0	0	0	0	0	0	0	0	0	0	0	0	0	0	0	0	0.779017	0	0	0	0	0	0	0	0	0	0	0	0	0	0	0.0365676	0	0	0
1110004E09Rik	3.68844	3.16355	3.67331	3.62867	3.6077	4.28646	4.09844	4.30476	4.33745	4.58169	4.54169	4.59435	4.86434	5.02537	4.22163	4.7089	4.92924	4.85716	4.26696	4.68681	4.52812	4.44355	4.62973	4.67455	4.86774	4.18553	4.76899	4.45568	4.81127	4.16775	4.36885	4.09495	4.22457	2.93273	2.82598	3.34447	2.64507	3.19476	3.52786	3.89938	3.19065	3.13686	3.33467	3.80576	3.22257	4.23468	4.13812	4.37495
1110004F10Rik	5.63428	5.45841	5.74353	5.85617	6.01499	6.35831	6.41738	5.65001	6.46494	6.50353	6.54294	6.62782	6.75975	6.78322	6.45494	6.60236	6.60014	6.77446	6.26333	6.55858	6.60009	6.32372	6.68882	6.7345	6.95662	6.30867	6.62131	6.25652	6.62421	6.22765	6.40265	6.1133	6.46414	5.44277	5.51307	5.70338	5.47397	5.46007	5.74797	5.86512	5.76998	5.60709	5.99526	5.97938	5.82672	5.62742	5.7834	5.91138
1110008F13Rik	3.20224	0	2.35757	3.52855	3.69827	4.09995	3.56987	3.58108	5.13019	4.85035	5.40788	4.78222	5.70416	5.62726	4.93602	5.35009	6.03693	5.72468	5.01162	5.58786	5.24545	4.34332	5.57715	5.57761	5.34453	4.78211	5.52914	5.8809	5.69181	4.64925	5.18946	5.3312	5.44633	3.8333	3.95303	3.89965	4.06328	3.73176	4.44043	3.87084	4.89686	3.59928	5.94079	3.59555	3.9485	4.27046	4.39535	4.61769
1110008L16Rik	2.64788	2.7868	2.2273	2.9172	3.43116	1.51504	2.65793	1.62023	3.44985	4.03337	3.66518	4.10563	3.97165	3.94674	3.59857	3.96908	3.62373	3.60706	3.48861	3.54245	3.38405	3.70416	3.5426	3.44433	3.62153	3.36609	3.51017	3.39659	3.49354	3.1814	3.23715	3.29434	2.91703	3.32435	2.09396	2.53343	1.24957	1.91479	3.62366	3.45299	2.42133	2.74736	2.48572	3.47146	2.34114	2.62798	2.42162	2.55614
1110008P14Rik	2.50047	2.27549	2.07149	2.28647	2.49898	2.29007	2.79275	2.32596	2.5098	2.144	2.26063	2.55299	2.62157	2.27388	2.44582	2.5015	3.235	2.55727	2.37382	2.50239	2.43937	2.39431	2.76571	2.68747	2.93145	2.56423	2.73156	2.48272	2.62984	2.38106	2.4214	2.17046	2.84784	2.40308	2.08229	2.5201	1.60225	3.25568	2.48029	2.71496	2.66595	2.61464	5.53538	2.76247	3.63729	3.7044	3.82486	3.88659
1110012L19Rik	2.74355	3.04856	3.28852	3.56161	3.40152	3.56171	3.84587	3.65839	3.44042	2.49957	2.6585	2.51349	2.93566	3.05	3.42052	2.94777	3.11426	3.27583	3.30483	3.0993	3.10135	3.14919	3.29442	3.42295	4.10988	3.00307	3.03737	2.96921	3.29364	3.27948	2.97322	3.10099	3.58896	2.44079	2.85372	2.78272	2.87108	2.70029	2.3369	2.60371	2.78078	2.44396	1.87046	2.93001	3.00112	3.03397	2.97307	3.35766
1110017D15Rik	0	0	0.14516	0.247141	0	1.51504	1.05422	0	0	0	0	0	0	0	0	0	0	0	0	0	0	0.472321	0	0	0	0	0	0	0	0	0	0	0	1.11946	2.26897	1.54251	1.87107	1.37058	0.615804	0	2.56399	2.35916	0	0.000972315	1.0894	0	0	0.541185
1110032A03Rik	2.75125	3.92013	3.73853	3.21193	3.04293	4.2887	3.86436	3.72379	3.027	2.42659	2.10985	2.29796	2.4345	2.5614	3.3003	1.77394	2.97222	1.88211	3.0607	2.14463	1.90768	2.59942	2.33058	2.54629	3.56599	2.87735	2.14023	2.49581	2.5916	3.06463	2.30157	3.03445	2.83001	2.36436	2.195	2.22368	2.45604	2.62672	2.48029	2.83311	2.21575	2.32379	1.91692	2.84867	2.74549	3.5673	3.63838	3.44294
1110032F04Rik	0	0	0	0	0	0	0	0	6.02765	1.99332	2.4101	2.20184	2.34493	1.58023	5.48539	1.9115	0.405282	1.25476	5.98044	1.97014	1.49732	0	0	0.353381	5.2873	5.41006	1.68721	0	0.655158	4.47282	1.58125	0	0	4.18952	0.632874	1.66873	0	0	4.51266	4.89171	0.872252	0.581542	0	4.0988	0	0	0	0
1110034G24Rik	2.33626	2.05491	1.99348	3.04895	3.6077	4.41101	4.89738	3.92143	2.40706	1.37119	1.64505	2.33468	2.73169	2.62034	2.68409	1.9115	2.50176	2.38846	2.39699	1.88011	1.83442	2.2578	2.45693	2.6233	3.23191	2.13264	1.8096	2.25532	2.03019	2.42684	2.17089	2.23653	2.70515	1.82309	2.40641	0.611674	2.56707	2.34004	1.57029	1.4156	0.744905	1.01757	2.02692	2.01928	1.99751	2.70844	2.94219	2.77526
1110038F14Rik	4.51848	4.04537	4.3859	4.63898	4.89228	5.09714	5.37028	5.74068	4.93083	4.86423	4.90212	4.72804	5.20703	5.08413	4.62707	4.8676	5.18711	5.24346	4.7459	4.98287	4.9742	5.13427	5.37408	5.22448	4.97824	4.63726	5.2263	5.07733	5.36145	4.85078	5.18946	5.5656	5.51861	3.10116	4.67833	4.30541	4.81782	4.61609	3.58892	3.8368	4.53436	4.26084	3.32178	4.038	3.77172	5.12995	5.17918	5.34778
1110051M20Rik	1.855	3.16355	4.56962	3.39183	3.76497	3.8975	4.44812	4.08592	3.43093	3.0712	3.20393	3.32032	3.4598	3.61121	3.54667	3.26548	2.18393	3.39031	3.52061	3.08928	3.00448	2.3012	3.5426	3.50664	3.88929	3.5656	3.41696	1.84906	3.34436	3.23385	3.25214	1.92543	3.38019	3.12452	3.01595	2.90575	3.30937	3.60552	3.05448	3.41065	2.94624	3.44735	2.4934	3.42473	3.83309	3.66462	3.98998	3.79519
1110059E24Rik	4.5117	4.1606	4.583	4.24005	4.23053	5.67003	5.50207	5.35851	4.52308	4.68587	4.94952	4.69311	5.2459	5.50617	4.46675	5.01736	4.5458	5.26238	4.26906	4.9542	5.10455	4.64012	5.30338	5.11041	5.15928	4.45753	5.15881	4.54654	4.84958	4.36171	4.81502	4.41804	4.9794	3.71518	4.72601	4.67686	4.77219	4.29311	4.03074	4.07231	4.9309	4.30911	3.64179	4.25751	3.96164	4.11187	3.88022	4.28122
1110059G10Rik	3.67637	3.6314	3.88615	3.7455	3.92772	3.84973	4.19898	3.94904	3.61401	3.85813	3.29761	3.66482	3.67723	3.89198	3.48498	3.39103	3.84785	3.53422	3.61255	3.5751	3.72537	3.76354	3.56867	3.46016	4.13045	3.55391	3.82755	3.52345	3.63814	3.84925	3.80337	3.91834	3.81425	2.74202	3.10519	2.89545	3.27707	2.98178	2.8289	3.0982	3.00301	2.65789	3.0572	3.37644	2.97024	3.013	2.91063	3.152
1110065P20Rik	0.656591	1.06754	0	0	0	0	0	0.437321	2.74243	2.41586	2.27488	2.02213	2.82739	2.71351	2.9583	2.39083	2.46565	2.59357	2.73066	2.58308	2.58048	1.66733	2.93561	2.41167	3.25082	2.57584	2.30189	2.60856	2.48436	2.63618	2.26261	2.27895	2.49492	1.39391	1.75467	1.56865	1.2272	1.00811	2.19624	2.18384	1.75577	1.3164	1.87046	2.16079	2.01779	1.93286	2.39146	2.62411
1190002N15Rik	7.88038	6.76148	5.81803	5.84144	5.63024	5.51785	5.05994	5.77001	4.767	5.35618	5.4493	5.43315	4.64734	4.80597	4.57064	5.7964	6.02395	5.00149	4.94767	6.18191	5.31443	6.25573	4.739	4.97923	4.45585	5.05937	5.81871	6.87107	5.09943	5.20227	6.09134	6.12279	4.90755	4.95875	4.84824	6.014	5.29332	5.05987	5.07128	5.21494	5.90791	6.31446	5.1444	4.91716	6.88918	5.22646	4.99586	5.19301
1190007I07Rik	1.68868	0.495094	0.993358	1.28935	1.36817	2.39365	1.9521	2.06081	2.5366	2.32699	2.17207	2.4311	2.20939	2.21135	2.30117	2.15259	3.1049	2.62898	2.56324	2.60433	1.39911	1.59942	2.59863	2.51632	2.78346	2.37784	2.09281	2.57195	2.81274	2.42684	2.26261	2.67018	2.56845	0.689177	0.725861	0.661111	0.584732	0.873223	1.3051	1.389	0.822654	0.949586	2.39015	1.23296	1.07011	2.15965	2.36065	2.0826
1300017J02Rik	0	0	0	0	0.288325	0	0	0	0	0	0	0.27412	0	0	0	0	4.98387	0	0	0	0	3.6797	0	0	0	0	0	2.30078	0	0	0	2.42778	0	0	0	0	0	0	0	0	0	0	2.33133	0	0	0	0	0
1500009L16Rik	0	1.06754	0	0	0	1.43636	2.38665	0	0.943224	1.41496	1.45794	1.54637	1.4181	1.27254	0.529059	1.9115	0.435462	1.19301	0.655269	1.92583	1.9774	0.224397	1.76595	1.35536	1.27659	0.508289	1.92242	0	1.22059	1.0834	1.51648	0	1.90708	1.59125	1.84034	1.72793	1.61952	1.9819	1.40435	0.210651	1.60256	0.724003	1.62671	0.255203	4.38106	0	0	0
1500011B03Rik	1.89722	0	1.26088	2.15399	0.976101	3.01371	2.48552	2.33645	2.95599	2.22001	2.37085	2.56849	2.50235	2.18557	3.08326	2.84466	2.60495	2.38846	3.21208	3.03816	2.78874	2.26877	2.94891	2.29882	3.50034	2.99444	3.15748	2.52164	2.72124	2.83942	2.80036	2.18168	2.53216	2.4126	2.18412	2.6359	2.50334	1.88705	2.303	2.48316	2.68689	2.51624	1.56969	2.63391	1.48858	2.37215	2.14255	2.42509
1500011K16Rik	3.21342	2.92361	3.23867	2.72044	2.93118	2.97527	4.0508	3.90742	3.2267	2.53967	2.82266	2.67972	3.12514	3.0284	3.54667	2.81379	3.46454	3.43101	3.04123	3.11418	2.74942	3.29047	3.43333	3.18967	4.37413	3.37276	2.995	2.82108	3.34052	3.32371	3.43849	3.00947	3.35547	1.76482	2.30959	2.12143	1.67015	2.66806	2.45736	3.21257	2.37046	2.49255	2.10925	2.97198	2.40412	3.7993	3.60591	3.89762
1500015O10Rik	0	0	0	0	0	0	0	0.812848	0	0	0	0	0	0	0	0	0	0	0	0	0	0	0	0	0	0	0	0	0	0	0	0	0.477597	2.61583	0	0.335359	0	0	2.13975	1.02451	0.277271	0.45649	0.193407	0.293538	3.97985	0	0	0
1600002K03Rik	2.40615	1.06754	1.54233	2.55953	1.94631	3.11822	2.99646	3.55885	1.33792	1.43636	1.55453	1.89266	1.77432	1.73047	1.6295	1.72501	2.11101	1.71641	1.77441	1.80869	1.83442	2.2578	1.64046	1.74815	2.21842	1.56148	1.78991	1.53079	1.89016	1.49794	1.71715	1.39959	1.11023	1.79425	1.11774	1.40417	0.927631	1.72414	1.61241	1.69066	1.41449	2.52406	2.08911	1.67178	1.91342	2.52807	1.94903	2.49936
1600012H06Rik	5.25993	4.70716	4.80476	4.98933	5.29349	5.26248	4.89439	4.47824	5.35383	4.47974	4.33287	4.64458	3.99539	4.45027	5.15363	4.2426	4.98387	4.73789	5.31204	4.72933	4.34242	5.16982	4.75233	4.48123	5.74875	5.45476	4.64021	5.14951	4.81681	5.42389	5.1738	5.4784	5.14839	5.09211	4.94328	4.88624	5.0135	4.66795	5.16743	5.23654	5.04883	4.83236	4.27523	5.37486	4.68674	4.6422	4.51909	4.81962
1600014C10Rik	4.5497	3.92013	4.85157	3.75981	3.76497	2.93004	3.2091	3.00929	3.19901	1.93438	3.11169	2.59143	2.33566	2.93088	3.0085	3.044	3.93229	3.0935	3.48501	3.50905	2.66742	3.01879	3.0449	2.94164	3.20792	3.16556	3.31732	2.69055	3.28168	3.19205	3.47303	2.52792	3.13601	2.19816	2.33933	2.88509	2.02163	3.8114	2.19624	2.39236	2.76774	3.25422	6.36192	2.83574	4.90113	4.47212	4.99335	4.78738
1700001C02Rik	0	0	0	0	0	0.25025	0	0	0	0	0	0	0	0	0	0	0	0	0	0	0	0	0	0	0	0	0	0	0	0	0	0	0	0	0	0	0	0	0	0	0	0	0	0	0	0	0	0
1700001C19Rik	0	0	0	1.38112	1.36817	0	0	0	0	0	0	0	0	0	0	0	0	0	0	0	0	0.311858	0	0	0	0	0	0	0	0	0	0.9524	0	0	0	0	0	0	0	0	0	0	0	0	0	0	0	0
1700001K19Rik	2.50957	1.06754	0.697845	1.30506	0	0.607052	0.895474	0	0.318001	0.101094	1.18371	0.0714597	0.310964	0	0	0.529152	0	0.119576	0	0	0.203118	0	0.13617	0.210952	0	0.242968	0.113644	0	0	0	0	0	0	1.93302	0.973497	0.96656	1.06008	1.13146	1.7696	1.40236	1.01157	1.92412	0	1.21309	0.387675	1.86428	1.74944	1.82975
1700001L19Rik	0	0	0	0	0	0.390415	0.0365369	0.513273	0	0	0	0	0	0	0	0	0	0	0	0	0	0	0	0	0	0	0	0	0	0	0	0	0	0	0	0	0	0	0	0	0	0	0	0	0	0	0	0
1700001O22Rik	0	0	0.630716	0	0	0	0	0	0	0	0	0	0.108133	0	0	0.368512	0	0.571797	0	1.03659	0	0	1.06393	0.0529063	0	0	0.500389	0	0.818603	0.0623802	0	0	0.852069	0	0	0	0	0	0	0	0	0	0	0	0	0.284838	0	0.36169
1700001P01Rik	0.869495	1.79441	0.0962346	2.0553	0.805501	0	0.717079	1.88613	0	0	0.452136	1.90492	0.233219	0	0	0.982065	0	0	0	0	0	2.06987	0	0	0	0	0	0	0	0	0	0	0	2.19816	1.63189	1.64435	0.436627	1.80048	2.48786	1.37552	1.36337	3.25891	1.36708	1.68626	0.418508	0.540645	0	0
1700003E16Rik	0	0	0	0	0	1.3359	0	0	0	0	0	0	0	0	0	0	0	0	0	0	0	0	0	0	0	0	0	0	0	0	0	0	1.12979	0	0	0	0	0	0	0	0	0	0	0	1.14577	0.418404	0	0
1700007G11Rik	0	0	0	0	0	0	0	0	0	0	0	0	0	0	0	0	0	0	0	0	0	0	0	0	0	0	0	0	0	0	0	0	0	0	0	0	0	0	0	0	0	0	0	0	0.0757818	0	0	0
1700007K13Rik	0	0	0	0	0	2.21663	0.846715	0	0	0	0	0	0	0	0	0	0	0	0	0	0	0	0	0	0	0	0	0	0	0	0	0	0	0	0	0	0	0	0	0	0	0	0	0	0.535645	0	0	0
1700010I14Rik	0	0	0.730274	0.214251	0	0	0	0	0	0.595427	0.919278	2.07735	1.03848	1.32072	0	0.368512	1.47516	0.119576	0	0.573764	0	0.747952	0	0	0	0	0	0	0	0	0.74727	0.259133	0	0	0	0	0	0.0591502	0	0	0	0.423457	1.09135	0	0.744747	0	0	0
1700011H14Rik	0	0	4.16943	0.738453	1.96264	0	0	0	0	0	0	0	0	0	0	0	0	0	0	0	0	0	0	0	0	0	0.292212	0	0	0	0.53478	0	0	0	0	3.10646	0	0	0	0	2.48648	2.62194	0	0	0	4.38504	4.3685	3.4048
1700012B07Rik	0	0	0	0	0	0	0	0	0	0	0	0	0	0	0	0	0	0	0	0	0	0	0	0	0	0	0	0	0	0	0	0	0	0	0	0	0	0	0	0	0	0	0	0	0.535645	0	0	0
1700012B09Rik	0	0	0	0	0	0	0	0	0	0	0	0	0	0	0	0	0	0	0	0	0	0	0	0	0	0	0	0	0	0	0	0	0	0	0	0	0	0	0	0	0	0	0	0	0	0	0	0
1700013F07Rik	0	0	0	0	0	0	0	0	0	0	0	0	0	0	0	0	0	0	0	0	0	0	0	0	0	0	0	0	0	0	0	0	0	0	0	0	0	0	0	0	0	0	0	0	0	0	0	0
1700014D04Rik	0	0	0	1.24119	0	0	0	2.32596	0	0	0	1.92914	0	0	0	0	0	0	0	0	0	0.952309	0	0	0	0	0	0	0	0	0	0	0	1.73477	0.22912	0.864735	0	1.05872	1.62619	1.49256	0.545323	2.28754	0.0339231	1.36482	0	0	0	0
1700016C15Rik	0	0	0.630716	0	0	0	0	0	0	0	0	0	0	0	0	0	0	0	0	0	0	0	0	0	0	0	0	0	0	0	0	0	0	0	0	0	0	0	0	0	0	0	0	0	0	0.213112	0.616463	0
1700016G14Rik	0	0	0	0	0	0	0	0	0	0	0	0	0	0	0	0	0	0	0	0	0	0	0	0	0	0	0	0	0	0	0	0	0	0	0	0	0	0	0	0	0	0	1.36708	0	0	0	0	0
1700016K19Rik	0	0	0	0	0	1.4201	1.01062	0	0	0	0	0	0	0	0	0	0	0	0	0	0	0	0	0	0	0	0	0	0	0	0	0	0.477597	0	0	0	0	0	0	0	0	0	0	0	0.291014	0	0	0
1700017B05Rik	5.85295	5.18658	4.16647	3.79916	3.72723	4.90599	4.43787	4.98783	5.20865	6.19138	6.24487	6.13946	6.7757	6.78966	4.72872	6.66855	6.20895	6.92509	4.81491	6.22997	7.05786	5.96416	6.69968	6.72088	4.03277	4.50688	6.6234	5.83529	6.32337	5.15	6.22466	5.83272	6.26233	5.48962	6.81371	7.60475	7.10911	6.79371	5.51706	5.74574	7.50438	7.01858	7.66061	5.66992	6.4073	4.71542	4.83146	4.2078
1700017N19Rik	0	0.495094	0	0	0	0	0	0	0	0	0	0	0	0	0	0	0	0	0	0	0	0	0	0	0	0	0	0	0	0	0	0	0	0	0	0	0	0	0	0	0	0	0	0	0	0	0	0
1700019D03Rik	0	0	0.0455918	0	0	0	0	0	0	0	0	0	0	0	0	0	0.0626559	0	0	0	0	0	0	0	0	0	0	0	0	0	0	0	0	0	0	0	0	0	0	0	0	0	0	0	0	0	0	0
1700020D05Rik	2.61453	1.47628	0.853155	2.18827	0.76882	0.844945	0.965656	0.955811	0	0	0	0.0714597	0	0	0	0	0	0	0	0	0	0.0317547	0	0	0	0.508289	0	0	0	0.316979	0	0.563674	0	0.865899	0	0	0.134051	0.370927	0.408271	0	0	1.91226	1.05025	0	0	0.901676	0.26368	0.844499
1700020L24Rik	1.00437	1.79441	2.89687	3.69573	3.49431	3.24828	3.61424	3.42761	3.50968	2.5097	2.84193	2.32559	3.43397	2.86742	3.56169	2.23645	2.81467	2.76252	3.87157	2.53226	1.9774	1.80935	2.81737	2.54629	2.98325	3.38601	2.82159	1.78653	3.15628	3.49251	3.03233	2.93846	3.05134	2.3446	2.86739	2.84287	2.96869	2.82249	2.98135	3.19732	3.01961	2.38513	4.49405	3.12862	0.291014	4.18867	4.36074	4.43295
1700021F05Rik	3.41092	2.92361	3.3731	3.1128	2.86321	3.55054	3.05129	3.7671	3.29106	3.47436	3.50521	3.63569	3.49353	3.52129	2.56242	3.35932	3.81379	3.37649	2.98117	3.24167	3.06978	3.76354	3.42859	3.31102	3.53161	3.07027	3.19539	3.24204	3.17364	3.3853	3.22706	3.21463	3.1263	2.95245	2.27923	2.84287	2.61954	2.40993	2.34525	2.68247	2.70068	2.48457	2.54608	2.4762	2.57122	3.2994	3.10903	2.94433
1700022I11Rik	0	0	0	0	0	0	0	0	0	0.774134	0	0	0	0	0	0	0	0	0	0	0	0	0	0	0	0	0	0	0	0	0	0	0	0.166205	0	0	0	0	0	0	0	0	0	0	0	0	0	0
1700024G13Rik	0	0	0	0	0	0.578026	0	0	0	0	0	0	0	0	0	0	0	0	0	0	0	0	0	0	0	0	0	0	0	0	0	0	0	0	0	0	0	0	0	0	0	0	0	0	0	0	0	0
1700025G04Rik	6.93334	6.79754	6.96025	6.20485	5.82148	3.20622	2.56302	2.0859	5.26849	6.17158	5.9531	5.29089	5.34625	5.57979	5.13366	6.17826	4.89571	5.21462	5.42718	6.27317	6.34378	5.75088	5.32649	5.41521	5.45567	5.46416	6.34341	5.72706	5.55772	5.81242	6.38519	6.69164	5.29965	5.26498	5.1264	7.13201	4.95174	4.55349	5.58739	5.41766	7.16671	7.43688	4.65002	5.54241	5.36602	6.78906	6.67827	6.98519
1700028J19Rik	0	0	1.46736	0	0	0	0.161409	0	0	0	0	0	0	0	0	0	0	0	0	0	0	0	0	0	0	0	0	0	0	0	0	0	0	0	0	0	0	0	0	0	0	0	0	0	0	1.8875	1.37087	0.932917
1700028P14Rik	0	0	0	0	0	0.053414	0	0	0	0	0	0	0	0	0	0	0	0	0	0	0	0	0	0	0	0	0	0	0	0	0	0	0	0	0	0	0	0	0	0	0	0	0	0	0	0	0	0
1700029I15Rik	0	0	0	0.540395	0	0	0.449598	0.654143	0.0957888	0	0	0	0	0	0.146212	0	0	0	0.276546	0.10243	0	0	0	0	0.082909	0.889434	0	0	0	0.392753	0	0	0	1.02332	0	0	0	0	0	0.0158315	0	0	0.193407	0.0465783	0.50724	0	0.81133	0.156647
1700029J07Rik	1.28439	2.05491	1.14539	2.19671	0.910261	2.31667	2.55546	1.15864	0.712021	1.47823	0.049881	0.779372	0.816551	0.880909	1.57131	0	0.0234548	0	1.50263	0.179945	0	0.394319	0.539171	0.441077	1.59045	1.83705	0	0	0.924961	2.26487	0.501699	0.300906	0.804165	2.93273	1.38815	0.208086	1.84192	1.42946	1.51213	2.16045	0	0.45649	0.115868	1.79715	1.10844	2.06096	1.27499	1.57884
1700030J22Rik	0	0	0	0	0	0	0.689693	0	0	0	0.882536	0.114333	0.0639056	0.475379	0.332893	0.451067	0.779297	0.471327	0.404003	0.515149	0	0.131289	0.467077	0.107535	0	0	0.500389	0.598295	0.945323	0	0.285496	0.300906	0.898432	0.523331	0.463195	1.29879	0.719038	0.15531	0.165785	0.148589	1.29227	1.1035	1.02926	0	0.905743	0.807404	0.616463	0
1700030K09Rik	2.50047	1.06754	2.37818	2.61728	3.48868	3.49727	2.84953	3.15275	3.66752	3.05053	3.379	2.94019	3.33509	3.52129	3.47311	2.88975	3.16917	3.15147	3.65482	3.23715	2.48795	2.93862	3.0262	3.28163	3.7731	3.61145	3.01209	3.36127	3.46913	3.53911	3.41647	3.28916	3.27868	2.28365	1.44396	2.09469	1.60225	1.91479	2.01966	2.35162	1.8822	2.3504	0.370775	2.28966	2.18851	3.30803	3.38642	3.22386
1700037C18Rik	0.688998	1.06754	0.40827	0.566691	1.48585	1.31846	2.50921	0.13474	0.995667	0.839846	0.452136	0.80577	1.45281	1.32072	0.950239	0.773309	1.09507	1.7382	1.2204	0.71066	1.29373	0.979276	1.67287	1.35536	1.07913	0.996976	0.765291	1.08764	1.6131	1.15042	0.501699	1.1709	1.72612	0.295322	1.0232	0.636604	1.27159	1.42946	0.43981	0.460978	1.1182	0.581542	1.70822	0.568274	1.47398	1.71648	2.12433	1.46483
1700037H04Rik	6.06611	5.21352	4.84973	5.51334	5.33642	5.00473	5.31758	4.45194	5.26181	5.15789	5.05027	5.11073	5.20193	4.98296	5.2437	5.08193	5.97471	5.43902	5.39013	5.07198	4.41959	5.55193	5.28647	5.13198	5.25019	5.28478	4.95067	5.07297	5.35955	5.41824	4.845	5.35122	5.14239	4.74931	5.29648	4.56281	5.45244	5.39632	4.6318	4.82383	4.67899	4.77459	5.52323	5.2634	3.68562	5.30619	5.3941	5.43173
1700056E22Rik	0	0	0	0	0	0	0	0	0.143054	0	0	0	0.34832	0	1.0811	0.0880477	0.277822	0	0.242841	0	0.772741	0	0	0.397895	0	0.0566704	0.500389	0.210779	0	0	0	0	0	0	0	0	0	0	0	0	0	0	0	0	0	0	0	0.0812681
1700061G19Rik	0	0	0	0	0	0	0	0	0.0957888	0.30098	0	0.579678	0	0	0.332893	0	0	0	0	0	0	0	0	0.107535	0	0	0	0	0	0	0	0	0	0.0243861	0	0.104676	0	0.370927	0	0	0	0.319561	0.467591	0	0.948625	0	0	0
1700066B19Rik	0.62344	0	0	0	0.87618	0	0	0	1.07092	0.253544	0	0.383323	0.894381	0.848408	0.754965	0	0.310758	0.876831	0.629416	0	0	0	0.467077	0.397895	0.665355	0.508289	0	0.145831	0.773763	0.355364	0	0.630727	0.134435	0	0	0	0.397097	0.330305	0	0	0	0	0	0	0	0	0	0
1700066M21Rik	1.88328	0	3.31549	3.20776	3.2959	3.05116	2.64373	1.11054	3.03955	3.51516	3.72348	3.63201	3.22893	3.69128	3.02485	3.40663	4.26827	3.45751	3.28012	3.5715	2.93609	3.9523	3.29442	3.45491	3.41908	3.37276	3.60899	4.63498	3.5969	3.32854	3.59175	4.25759	3.06156	1.8791	2.88766	2.82128	2.80465	2.53138	2.13012	2.67699	2.8443	2.45218	2.8573	2.62642	2.68338	2.54278	2.57711	2.91207
1700067K01Rik	0	0	0	0	0	0	0	0	0	0.204496	0	0	0	0	0.498162	0	0	0	0	0	0	0	0	0	0	0	0	0.389729	0	0	0	0	0	0	0	0	0	0	0	0	0	0	0.302421	0	0	0.137633	0	0
1700088E04Rik	0	0	0	0	0	0.053414	0	0	0.773387	0	0	0	0	0	0.559309	0	0	0	0.548956	0.10243	0	0	0	0	0	0.889434	0	0	0	0.195289	0.829556	0	0.134435	0	0	1.38958	0	0.330305	0	0.0158315	1.49585	1.1846	0	0	0.113958	1.55179	0.563337	1.373
1700102P08Rik	2.94483	2.63564	1.79317	1.30506	1.50827	0.487268	1.44663	1.70365	0	0.0464746	0.293252	0.609954	0.488763	0.0300911	0	0	0	0	0	0	0	0.809352	0	0	0	0	0	0	0.0496963	0.277545	0	0	0	1.76482	1.16278	0.98609	2.31468	1.44856	1.46692	1.09202	0.943592	2.53183	2.32273	1.02084	1.26932	1.36585	1.24157	1.55117
1700109H08Rik	2.563	1.47628	0	1.49504	2.40649	0.820369	1.43018	1.15864	1.90224	3.86998	2.72227	2.75616	2.09317	1.61928	2.21828	2.21299	1.62672	1.82218	1.78615	1.62687	2.04391	2.3329	2.41922	1.74815	0.96925	2.19419	2.30189	1.25096	1.36362	2.21356	2.14969	2.02849	1.37903	2.95896	3.30929	3.03325	3.4318	3.28786	2.63816	2.18384	2.98621	3.16211	3.21427	2.20168	2.29204	1.15235	0.941945	1.13281
1700113H08Rik	0	0	0	0	0	0	0	0	0	0	0	0	0	0	0	0	0	0	0	0	0	0	0	0	0	0	0	0	0	0	0	0	0	0	0	0	0	0	0	0	0	0	0	0	0	0	0	0
1700123O20Rik	5.12579	4.78106	5.31151	4.72905	4.47215	5.15847	5.34417	5.27507	4.64507	4.42726	4.31575	4.71591	4.8465	4.83943	4.86816	4.46749	5.01792	4.81678	4.51655	4.48971	4.9827	4.97257	4.84235	4.76016	5.03661	4.31932	4.99863	4.54024	4.55221	4.56373	4.47918	4.70731	4.78642	4.62788	4.70903	4.68435	4.98379	4.60123	4.4789	4.32994	4.74205	4.96166	5.61855	4.51036	4.58679	4.32251	4.67121	4.49235
1810009J06Rik	0	0	0	0	0	0	0	0	0.773387	0	0	0	0	0	0	0	0	0	0	0	0	0	0	0	0	0	0	0	0	0	0	0	0	0	0	0	0	0	0	0	0	0	0	0	0	0	0	0
1810010H24Rik	0	1.47628	1.1927	0.48632	0.180742	2.79781	2.80556	1.70365	0.276213	0	0	0	0	0	0.466588	0	0.174247	0	0.603092	0	0	0	0	0	0.922841	0.813011	0	0	0	0.691708	0	0	2.39336	0.120463	0	0	1.54913	1.88705	0.00640872	0.327298	0.349095	0	0	0.255203	3.56678	0	0.450828	0.00173295
1810011H11Rik	0	0	0	0	0	0.607052	0	0	0	0	0	0	0	0	0	0	0	0	0	0	0	0	0	0	0	0	0	0	0	0	0	0	0	0	0	0	0	0	0	0	0	0	2.13896	0	0.695243	0	0	0
1810013L24Rik	7.21088	7.15802	7.48931	6.63817	6.69471	6.72021	6.77627	7.07969	5.54851	5.82632	5.64982	5.83111	5.7796	5.77724	6.21239	5.70368	5.6578	5.27361	5.38048	5.52334	5.89895	6.0808	6.07763	6.16462	5.61193	5.7533	5.94426	5.20436	5.14305	5.55129	5.51058	5.66291	5.35161	7.45545	7.28437	7.03279	7.66004	7.43393	7.42286	7.25656	6.97996	7.5237	7.58642	7.15162	6.84092	6.46552	6.24744	6.33197
1810022K09Rik	3.82229	3.04856	3.33671	3.36586	2.92286	4.57057	4.49831	3.56333	3.87072	4.17377	4.01415	4.0152	3.95055	4.05752	3.71063	3.58631	4.01206	3.55278	4.10052	4.0887	3.4345	3.59506	3.87411	3.78742	4.59924	4.00408	3.85624	3.2575	4.09072	4.15421	3.81352	3.51004	3.35547	3.29891	3.02207	3.05191	3.17559	3.00778	3.12893	2.92853	2.96922	3.04754	3.0981	3.49221	3.06585	2.8919	2.64261	2.93366
1810024B03Rik	0	0	0	0.566691	0	1.26482	0.481888	0	0.0957888	0	0.501433	0.779372	0.0182793	0.19427	0	0.0880477	0.244117	0	0.463743	0.253506	0	0.311858	0.13617	0.210952	0.578207	0.646831	0	0	0	0	0	0.300906	0	0	0	0	0	0	0	0	0	0	0	0	0.222776	0	0	0
1810030O07Rik	5.24229	5.29145	5.67542	5.40182	5.45084	5.39425	5.4652	5.86819	5.29358	5.06649	5.14056	5.28152	5.13537	5.27963	5.24253	5.27701	5.21674	5.3534	5.41305	5.2499	5.04896	5.10243	5.39487	5.39064	5.49586	5.36894	5.20972	5.33027	5.43078	5.21928	5.39486	5.25089	5.40075	5.14875	4.93519	4.89402	5.07429	5.08145	5.19426	5.4332	4.99107	5.26064	5.80611	5.32831	5.29407	5.2713	5.41861	5.43741
1810032O08Rik	2.54541	0	2.04596	1.3206	2.35793	2.19768	1.39669	2.17044	2.98222	4.20839	4.20851	3.70395	3.99833	4.02517	3.12936	4.13121	3.7003	4.23148	2.95018	3.98183	3.8421	2.99917	4.34299	4.19626	3.21756	2.6655	3.93455	3.15396	3.67213	2.99947	3.63435	3.07112	2.76893	3.23596	3.05231	3.27868	3.22158	3.07693	2.98135	2.99617	3.21968	3.31852	2.78399	3.10726	2.68971	2.28738	2.31316	2.1018
1810037I17Rik	6.00629	5.5458	5.72152	5.72076	5.75856	6.42961	6.60636	6.29201	4.70536	4.3921	4.25236	4.95286	4.6113	4.34062	4.86665	4.346	5.20365	4.18067	4.61699	4.62924	4.23266	4.97759	4.62973	4.31128	5.7134	4.74916	4.38198	4.25088	4.34176	4.80124	4.41622	4.32494	4.6389	5.08319	5.10059	4.54481	4.9921	5.22686	5.04203	5.16389	4.44909	4.9443	6.53434	5.28615	5.21394	5.20351	5.34575	5.62825
1810041L15Rik	0	0	0	2.12774	2.40649	0	0	0	0	0	0	0	0	0	0	0	0	0	0	0	0	0	0	0	0	0	0	0	0	0	0	0	0	0.120463	0	0	0	0	0.203023	0	0	0	0	0	0.720208	0	0	0
1810043G02Rik	3.43022	3.98411	3.30476	3.82934	3.46021	3.69611	4.1571	3.91794	3.84951	4.03337	3.62682	4.20071	3.83359	3.57691	3.68685	3.72134	3.31428	3.70986	3.65802	3.69876	3.93265	4.00245	3.66848	3.47582	3.79581	3.80637	3.81786	3.48458	3.52432	3.85261	3.49421	3.47398	3.5604	4.51087	4.48349	3.5322	4.23566	4.3141	4.26006	4.20592	3.65472	4.26784	4.30611	3.9892	3.85861	3.89409	4.005	3.83015
1810046K07Rik	0	0	0	0	0	0	0	0	0	0	0	0	0	0	0	0	0	0	0	0	0	0	0	0	0	0	0	0	0	0	0	0	0	0	0	0	0	0	0	0	0	0	0	0	0	0	0	0
1810055G02Rik	4.72206	3.85318	4.06524	4.48377	4.41691	4.41512	4.56576	4.47587	3.5409	4.06463	4.17851	3.91266	3.70989	4.07167	3.69027	4.22511	4.26197	3.76395	3.52412	3.85463	4.01784	4.03816	3.84596	4.17084	3.79259	3.52425	4.51086	4.34792	3.5073	3.34771	3.27679	3.90824	2.84192	4.12439	3.39201	3.82299	3.4704	3.50417	3.90362	4.47923	3.4937	3.82791	5.8161	4.19053	5.37489	3.46294	3.13657	3.19733
1810062G17Rik	0	0	0.367617	0.932932	1.39249	0	0	0.39779	0	0.595427	0	0	0.676706	0	0.61797	0.138743	0	0	0	0	0.203118	0	0.181929	0.0529063	0.082909	0.30008	0	0	0	0	0	0	0	0.972729	0	0	0	0	0.772645	0.382265	0	0	0	0.0907867	0.838932	0	0	0
2010003K11Rik	0	0	0	0	0	0	0	0	0	0	0	0	0	0	0	0	0	0	0	0	0	0	0	0	0	0	0	0	0	0	0	0	0	0	0	0	0	0	0	0	0	0	0	0	0	0	0	0
2010005H15Rik	0	0	0	0	0	0	0	0	0	0	0	0	0	0	0	0	0	0	0	0	0	0	0	0	0	0	0	0	0	0	0	0	0	0	0	0	0	5.19186	0	0	0	0	8.60414	0	6.27929	0	0	0
2010107E04Rik	4.43734	4.10414	5.00192	4.89	4.73478	5.25333	5.38636	5.10906	5.50281	5.58897	5.42075	6.02545	6.11782	5.45042	5.29852	5.58987	6.0954	5.99503	5.11188	5.98406	5.7122	5.97926	6.02446	5.67578	6.14218	5.06144	5.54831	5.6962	5.93584	5.26914	5.50746	5.39768	5.56785	4.6761	4.72788	5.08725	4.60877	4.7121	4.90186	4.8822	5.116	5.10527	5.8695	5.10402	5.33201	4.93752	4.823	4.75439
2010109A12Rik	0	0	0	0	0	0	0	0	0	0	0	0	0	0	0	0	0	0	0	0	0	0	0	0	0	0	0	0	0	0	0	0	0	0	0	0	0	0	0	0	0	0	0	0	0	0	0	0
2010109I03Rik	0	0.495094	0	0	0	0	0	0	0	0	0	0	0	0	0	0	0	0	0	0	0	0	0	0	0	0	0	0	0	0	0	0	0	0	0	0	0	0	0	0	0	0	0	0	0	1.36585	0.195484	1.373
2010111I01Rik	6.7048	5.91752	7.71217	6.60287	6.74633	6.59177	6.72745	6.78732	4.33491	5.62087	5.57551	4.13456	5.03871	4.93926	4.14641	5.52584	4.35373	5.37268	4.14453	5.97729	5.47971	4.28507	5.23313	5.27756	4.6747	4.01691	5.90246	4.24702	5.09715	4.96379	6.38915	4.92664	5.28227	5.77071	5.75658	6.18112	6.15871	5.61923	5.68192	5.37595	6.2925	6.58104	3.79889	5.223	5.49095	7.77683	7.66191	7.78904
2010300C02Rik	2.06712	1.47628	0	0	0	0.663411	0.0365369	0	1.35809	1.10333	1.0242	0.196438	0.34832	0	0.61797	1.39042	0	0	0.869196	1.41879	0.418956	0	0	0	0.693273	1.53793	0.34714	0	0	1.88663	1.3775	0	2.90573	0.865899	0	0.480122	0	0.692716	0.979936	0.583315	0.38371	0	1.15087	1.29095	3.33996	0	0	0
2010315B03Rik	3.01681	2.27549	2.23862	3.98612	3.31511	3.42576	3.06734	2.67087	3.16507	2.92747	2.96125	1.53063	1.23077	1.27254	3.06757	2.08956	2.2016	1.28468	3.71444	3.10427	0.606666	1.54631	1.31044	1.48481	3.48045	3.42505	1.88578	2.93117	2.51193	3.59231	2.99715	3.30465	2.41744	1.9977	1.86781	1.50238	1.51261	2.09534	1.9447	2.47054	2.02061	1.99328	1.69495	2.58838	2.29204	2.60014	2.42162	2.95493
2200002D01Rik	1.84065	2.05491	0	5.14141	4.52259	1.68802	0.0793733	0.620194	0.888804	0	0	0.311447	0.842964	0	0.754965	0	1.2217	0	0.824323	0	0	0.979276	0	0	1.36603	0.0566704	0.235111	0.903455	0.158348	0.721402	0	1.69419	1.51915	1.07219	0	0.755174	0.512579	2.21173	1.5415	2.14464	0.514416	0.520371	0	2.08632	2.27529	1.07354	0.508179	0.700798
2210010C04Rik	0	0	0	0	0	0	0	0	0	0	0	0	0	0	0	0	0	0	0	0	0	0	0	0	0	0	0	0	0	0	0	0	0	0	0	0	0	0	0	0	0	0	4.73027	0	0	0	0	0
2210011C24Rik	0	0	0	0	0	0	0	0	0	0	0	0	0	0	0	0	0	0	0	0	0	0	0	0	0	0	0	0	0	0	0	0	0	0	0	0	0	0	0	0	0	0	0	0	0.768876	1.03245	1.40146	0.36169
2210016F16Rik	3.19097	3.36921	4.09356	4.25023	3.67863	4.06638	4.46032	3.93874	3.81709	3.69459	3.61006	4.43013	4.20591	4.22195	3.55044	3.66625	4.95811	4.36348	3.83244	3.64168	3.55341	4.61884	4.419	4.46824	4.20506	3.79151	3.79335	4.56218	4.29691	3.90207	3.77942	4.55165	4.93283	2.79394	3.11668	2.6359	2.48461	3.45306	3.18584	3.25368	2.86894	2.93485	4.25277	3.201	3.83595	4.40127	4.66492	4.53535
2210016L21Rik	4.19656	4.31784	5.09824	4.84236	4.81568	4.48129	4.77568	4.7057	4.86892	4.6266	4.71104	4.58866	4.92741	4.82071	4.79537	4.74411	4.83049	4.90609	4.85171	4.82292	4.70295	4.55529	4.81538	4.72128	5.29529	4.84103	4.7385	4.47233	4.97867	4.93715	4.78611	4.81935	4.87893	3.31423	3.55716	3.78447	3.12204	3.60126	3.76109	4.13367	3.97155	3.83106	3.54526	4.26477	3.65358	5.12995	5.34968	5.25864
2210407C18Rik	0	0.495094	0	0	0	0	0	0	0	0	0	0	0	0	0	0	0	0	0	0	0	0	0	0	0	0	0	0	0	0	0	0	0	0	0	0	0	0	0	0	0	0	0	0	0	0	0	0
2210408I21Rik	0.197405	1.79441	3.97001	2.79462	2.98814	2.41843	2.81192	2.03527	2.39734	1.96415	2.42295	2.34372	2.10413	2.67696	2.31009	2.22477	2.27019	2.33228	1.8547	2.10543	1.90768	2.75576	1.97534	1.69562	2.48915	2.32378	2.44725	2.83144	2.1045	2.0824	2.39461	3.02824	1.8134	2.04743	1.84034	1.98248	2.02163	2.34004	2.36181	2.19156	2.29062	2.66497	0.942088	2.11871	2.68338	2.43656	2.40662	2.31423
2300009A05Rik	1.10388	0.495094	0.853155	1.35117	0.436007	0.939267	1.07553	1.03525	0.916271	1.34879	0.501433	0.548752	0.310964	0.746264	1.49512	0.740859	0.405282	0.953322	1.93076	1.38645	0.203118	0.809352	1.26864	1.23784	1.46651	1.73719	0.765291	1.36948	1.71148	1.66005	1.28331	1.38023	0.875437	0.21054	0.311438	0.800002	0.356454	0.00855483	0.239323	0.382265	0.38371	0.355031	0.115868	0.629496	0	0.0579856	0.982981	1.13281
2310002L09Rik	0	0	0	0	0	0	0	0	0	0	0	0	0	0	0	0	0	0	0	0	0	0	0	0	0	0	0	0	0	0	0	0	0	0	0	0	0	0	0	0	0	0	0	0	0	0	0	0
2310007B03Rik	0	0	0	0	0	1.63263	0	0	0	0	0	0	0	0	0	0	0	0	0	0	0	0	0	0	0	0	0	0	0	0	0	0	2.76268	0	0	0	1.03455	1.64354	0	0	0	0	0	0	3.47443	0	0	0
2310009B15Rik	0.0554794	0	0.14516	0.953007	0.841273	1.17075	1.17763	0.842596	3.2267	2.95738	2.96125	2.26979	3.10891	2.99167	3.15929	2.7981	2.97736	2.88475	3.14523	3.19576	3.24961	2.24675	3.0262	2.80782	3.75996	2.92352	2.96018	3.18661	3.15628	3.04127	2.91787	2.72491	3.01498	1.9977	1.59949	2.13023	2.13411	1.48603	2.48786	2.43198	2.39612	2.0045	2.52374	2.6189	1.93491	1.99833	2.26407	2.17614
2310011J03Rik	4.20499	4.36666	4.82179	4.00788	4.56064	5.10733	5.06794	5.11364	4.71321	4.42191	4.72408	4.71939	4.85301	4.87818	4.54631	4.57494	5.37791	5.08674	4.7742	4.87774	4.41959	4.7732	4.82443	4.81043	4.94089	4.52795	4.78151	4.96651	5.06029	4.55757	4.64932	4.75506	5.01403	2.87192	3.67457	3.58759	3.57595	4.04899	3.18118	3.59064	3.86226	3.40144	4.82772	3.71334	4.35739	4.86332	5.14569	5.14985
2310022A10Rik	2.978	3.85318	3.39855	3.66563	3.75094	4.01857	3.58109	3.57223	4.15925	4.25731	4.48461	4.50655	4.66965	4.45027	4.10087	4.56107	4.88618	4.72158	4.12847	4.48399	4.57385	4.37666	4.45904	4.51699	3.8588	3.74599	4.51986	4.38004	4.61393	4.1295	4.28869	4.18136	4.22911	3.23596	3.61098	3.97489	3.55814	3.5927	3.36901	3.73489	4.05177	3.43911	5.04462	3.48808	4.56283	4.22559	4.18724	4.05858
2310022B05Rik	5.54747	5.91752	5.82836	6.16399	6.47677	5.44537	5.52356	5.42024	6.46086	6.09122	6.32835	5.75017	6.33168	6.30013	6.5318	6.57961	6.44189	6.33857	6.36866	6.23622	6.67282	6.26535	6.42668	6.40644	6.24832	6.47601	6.78007	6.61701	6.23361	6.22117	6.36003	6.64121	6.31616	6.67109	6.45424	6.77341	6.58313	6.09892	6.79017	6.60642	6.91118	6.68878	4.63621	6.43765	7.06664	6.19351	6.37528	6.10934
2310030G06Rik	0	0	2.18113	0.953007	0	0	0.276329	0	0	0	0	0	0	0	0	0	0	0	0	0	0	0	0	0	0	0	0	0	0	0	0	0	1.00821	0.558061	0	0.423947	0	0	0	0	0.0374729	0	0	0	2.2412	2.64171	2.68052	1.75895
2310033P09Rik	3.54089	4.21494	4.07474	3.64419	3.98081	4.53702	4.19898	4.27233	3.74232	4.38661	4.03103	4.48221	4.70247	4.4035	3.64867	4.06394	4.06611	4.06908	3.81535	4.00864	3.82329	4.29852	4.20019	3.99726	3.83707	3.70429	3.7884	3.478	4.54889	3.80833	3.58387	3.52334	4.34664	3.87522	4.57589	3.93022	4.48932	4.82422	4.22654	3.83926	3.94572	4.32932	3.76754	4.02097	3.65034	3.24649	3.4968	3.61316
2310034G01Rik	0	0	0	0	0	0.0106059	0	0	0	0	0	0	0	0	0	0	0	0	0	0	0	0	0	0.0529063	0	0	0	0	0	0	0	0	0	0	0	0	0	0	0	0	0	0	0	0	0	0	0	0.36169
2310035C23Rik	5.68938	5.21352	5.61592	5.76614	5.92095	5.60946	5.70462	5.28187	5.39346	5.38947	5.51528	5.49225	5.19298	4.99042	5.24602	5.342	5.34749	4.91568	5.53903	5.39512	4.92211	5.33159	4.91189	4.94401	5.48092	5.60821	5.00932	5.22022	5.02485	5.37802	5.50015	5.57733	5.10704	5.54694	5.47897	5.72243	5.77316	5.44588	5.50964	5.44212	5.9027	5.54989	5.45795	5.44891	5.50089	5.62397	5.52316	5.62659
2310039H08Rik	2.05473	1.47628	1.93903	1.60062	1.71522	2.88927	2.25271	2.46633	3.01435	2.00769	1.97674	2.55299	2.69591	2.39134	3.0085	2.24804	3.30614	2.5074	2.64938	2.65271	2.48795	2.71623	2.78808	2.74028	3.52385	2.59878	2.1557	2.92151	2.59804	2.74138	2.52381	2.53668	2.65201	1.76482	1.70984	2.31145	1.68664	2.24489	2.03006	2.37213	2.03156	2.44396	2.68679	2.45944	2.34917	2.79696	2.81159	2.75115
2310057J18Rik	0	0	0	0	0.288325	0	0	0	0	0	0	0	0	0	0	0	0	0	0	0	0	0	0	0	0	0	0	0	0	0	0	0	0	0	0	0	0	0	0	0	0	0	0	0	0	0	0	0
2310057M21Rik	3.79277	3.16355	3.4086	3.7076	3.61805	4.06115	3.81769	3.42761	3.85661	4.28411	4.52093	3.88198	4.29948	4.4257	3.42874	4.2368	4.19959	4.55668	3.66758	4.18114	3.96733	3.97257	4.05713	4.26095	3.61789	3.36609	4.00882	3.82255	4.21122	3.98091	3.9789	3.674	4.12816	3.79013	3.79748	3.77608	3.68666	3.67205	3.63051	3.4562	3.79635	3.89571	3.3432	3.53684	3.2182	3.47832	3.38642	3.72882
2310061I04Rik	3.77023	2.92361	4.26936	3.8047	3.2959	3.47383	3.10411	3.82785	4.29623	4.79551	4.61911	4.65732	4.42717	4.25642	4.27729	4.40414	4.46764	4.67998	4.45349	4.66507	4.34242	4.18438	4.15789	4.31128	4.2291	4.44808	4.43048	4.45902	4.61711	4.38741	4.23686	4.17013	3.66468	3.9653	3.77227	3.93776	3.35651	3.60977	4.17125	3.98178	4.11751	3.78629	4.04622	4.06041	3.23562	4.76014	4.67747	4.31452
2410002F23Rik	4.87602	3.54918	4.60939	3.92137	4.21016	3.88866	3.74305	4.07343	6.5408	6.79409	6.72063	5.94534	6.68826	6.67618	6.56246	6.55357	5.93565	6.62463	6.39239	6.75896	6.40198	5.54405	6.72308	6.70657	6.12627	6.31561	6.43896	5.93836	6.5118	6.26468	6.37438	5.80487	5.67577	5.71698	5.07136	5.62301	5.17414	5.13697	5.48245	5.84202	5.58155	5.53257	4.57233	5.70856	5.08053	5.06777	4.97058	5.17952
2410004B18Rik	4.88304	4.1606	4.43592	4.23186	4.44334	4.49688	4.53724	4.63945	4.35009	4.69478	4.54169	4.47811	4.78141	4.74989	4.29538	4.57724	4.37529	4.76467	4.37008	4.73094	4.60722	4.47941	4.72554	4.54447	4.70072	4.20435	4.60402	4.41491	4.82919	4.475	4.44043	4.30967	4.6626	4.45899	4.47235	4.66782	4.83825	4.49726	4.67385	4.41972	4.68768	4.98307	4.37221	4.48573	4.20876	4.27487	4.18284	4.54941
2410004P03Rik	0.0554794	0	0	0	0	1.68802	2.10505	0	0	0	0	0	0	0	0	0	0	0	0	0	0	0	0	0	0	0	0	0	0	0	0	0	0	2.87192	1.38815	0.174433	1.35648	1.54047	2.5542	1.30614	0.239971	0.0433662	0.72426	1.82359	1.92421	0	0	0
2410015M20Rik	4.54306	3.92013	4.30479	4.48204	4.19295	4.78102	4.79829	4.81853	4.96411	4.27226	4.39288	5.07591	4.83996	4.4035	5.00495	4.47491	5.29393	4.93938	4.7947	4.83495	4.69262	5.09474	5.12747	4.62859	5.75787	4.85777	4.37869	4.6958	4.85363	4.68171	4.82173	4.72468	4.85855	4.48629	4.13641	4.40671	3.87469	4.17477	4.6198	4.49491	4.19995	4.35144	5.21	4.75148	4.66119	4.80047	4.58054	4.76346
2410089E03Rik	6.0845	5.90104	5.84141	5.15447	5.35819	5.30849	4.83156	5.19517	5.20309	6.16117	5.9431	5.59326	5.23098	5.25504	5.09417	5.72665	4.56981	5.2185	5.15442	5.55823	5.04085	5.15511	5.21398	5.0919	4.6869	5.12208	5.54538	5.00593	5.1573	5.25144	5.88955	5.24288	5.03882	6.09725	5.40942	5.95576	5.66706	5.60759	5.7937	5.79722	5.82296	6.35279	4.13978	5.88682	5.42795	5.62569	5.28141	5.44307
2410131K14Rik	3.8076	4.1606	4.44327	4.01267	4.2835	3.83753	3.49669	3.95245	4.45214	4.1513	4.44106	4.16801	4.50986	4.59198	4.66581	4.65984	4.01955	4.86708	4.70317	4.59251	4.20386	4.04136	4.56213	4.60743	4.05176	4.39008	4.65661	4.07453	4.71226	4.31622	4.27896	4.16165	4.42395	3.79013	3.90081	4.16895	3.80843	3.70022	3.89511	3.92968	4.27332	4.18649	4.06439	4.19307	4.3947	4.40932	4.6586	4.34706
2510002D24Rik	3.14499	3.36921	3.67331	3.04428	2.79188	3.33325	3.65729	4.06083	3.03329	2.55931	2.72227	2.96383	3.0133	2.91528	2.98082	2.39083	3.05717	2.76252	2.98117	2.72561	2.2268	2.42405	3.12907	2.86444	3.19333	3.02864	2.71077	2.14332	3.38964	3.42193	2.82062	2.39921	2.96139	2.32457	1.96002	2.0303	1.96868	2.07089	2.43406	2.5326	1.76892	1.839	2.18714	2.57288	2.19742	3.36705	3.29161	3.49469
2510009E07Rik	5.23545	5.64809	6.7053	7.72166	7.27991	6.37897	6.48017	6.53172	5.26449	4.80993	5.21634	4.85986	5.19682	5.43271	5.38234	5.43622	5.77233	5.70545	5.54509	5.30608	5.72745	6.19736	5.46711	5.69597	5.60552	5.49811	5.88633	6.55739	5.90693	5.72991	6.00619	6.83671	5.68241	6.15156	6.53623	7.32217	6.88767	6.0411	6.26571	5.94659	7.44211	6.26985	3.10815	5.88838	5.66979	6.49323	6.36562	6.67335
2510039O18Rik	5.61332	5.29145	5.87805	5.72587	5.75035	5.72816	6.00602	5.5029	6.69792	5.87806	6.34532	5.93417	6.3571	6.52308	6.96611	6.64189	6.71839	6.74719	6.9243	6.63282	6.60009	6.02689	6.44263	6.61349	6.42781	6.79689	6.67195	7.13904	6.80081	6.48571	6.47261	6.7806	6.62444	6.12067	6.32086	6.32034	6.51321	5.99879	6.40105	6.22836	6.83075	5.98931	6.27486	6.23651	5.73018	6.45972	6.69458	6.74073
2610001J05Rik	4.82042	4.81664	5.19726	5.35732	5.49642	5.62195	5.6621	5.38907	5.0441	4.32197	4.39288	4.93054	4.71861	4.73885	4.79537	4.39113	5.06212	4.72158	4.99779	4.57468	4.31575	4.8808	4.84591	4.58354	5.62104	5.05316	4.60119	4.8768	4.84417	4.91644	4.59742	4.75318	4.88614	4.19505	4.27876	3.70125	4.18142	4.30626	4.43262	4.62879	4.07048	3.80244	4.22534	4.72191	4.58679	4.78818	4.89734	4.96825
2610002M06Rik	4.40357	3.6314	4.3859	5.07769	4.97311	4.66504	4.65697	5.13032	4.24299	4.32771	4.39288	4.45745	4.09216	4.38662	4.38043	4.43996	4.68106	4.42185	4.60378	4.68515	4.51646	4.65274	4.4683	4.28485	4.50984	4.34669	4.41128	4.56529	4.77333	4.47063	4.62071	4.84957	4.93977	3.91595	4.6027	4.38297	4.47753	4.54686	4.06401	4.25828	4.27793	4.47346	4.56688	4.39168	4.25434	4.5212	4.01986	4.27277
2610008E11Rik	4.32326	4.50393	4.53562	4.54126	4.24729	4.29763	3.76945	2.88614	4.70141	4.74066	4.6219	2.98708	3.68455	4.36093	4.26128	3.93362	3.73104	4.43858	5.26034	4.61187	3.86067	3.11312	3.75806	4.14821	4.4821	4.78711	4.0425	3.79104	4.75471	5.23094	5.22156	4.34255	4.9132	3.75314	4.64499	4.56443	4.68666	4.11922	3.87218	4.25461	4.68768	3.94892	1.38372	4.24289	3.71386	3.69785	3.58607	3.78928
2610021A01Rik	3.91425	3.27004	4.3859	4.40033	3.99279	3.95508	3.12981	2.79017	3.33243	4.16739	4.28792	3.99813	3.33043	3.85156	3.05169	3.92282	3.53243	3.5091	3.6865	3.99529	2.709	3.60376	3.33549	3.37922	3.42742	3.41861	3.59204	4.03473	3.7667	3.54328	4.05214	3.47854	3.09678	2.95896	3.09941	3.41821	3.23845	2.93514	2.8642	3.39403	3.2668	3.27752	2.85133	3.12331	2.59841	2.93712	2.7653	3.03701
2610028H24Rik	0	0	0	0	0	2.20719	1.01062	0	0	0	0	0	0	0	0	0	0	0	0	0	0	0	0	0	0	0	0	0	0	0	0	0	0	0	0	0	0	0	0	0	0	0	0	0	1.71658	0	0	0
2610042L04Rik	0	0	0	0	0	0	0	0	0	0	0	0	0	0	0	0	0	0.306145	0	0	0	0	0	0.353381	0	0	0	0	0.0496963	0	0	0	0	0	0	0	0	0	0	0	0	0	0	0	0	0	0	0
2610044O15Rik8	4.01355	3.27004	3.5148	3.79916	3.52213	4.03468	3.87352	3.72379	3.25924	3.26306	3.58741	2.70799	2.77348	2.85929	2.90629	2.91905	2.96707	3.0593	3.79223	3.70205	2.2268	2.65901	2.48458	2.81605	3.59588	3.2693	2.85987	3.36127	3.56765	3.78742	3.6533	3.42759	3.28305	2.88566	2.88766	2.74309	2.98877	2.18919	2.53242	2.76235	3.00856	2.63643	1.96193	2.91779	2.30859	2.62798	2.82294	3.13346
2610301B20Rik	2.72022	1.79441	2.82361	3.79639	3.32146	3.78452	3.73302	3.93184	3.75759	3.57427	3.55859	3.59085	3.50185	3.28673	3.61667	3.45244	3.55323	3.12691	3.60262	3.42398	2.82701	3.4532	3.08759	3.00776	4.1732	3.63384	3.14203	2.7243	3.26962	3.73743	3.2719	3.28397	3.16475	3.76062	3.15062	3.60979	3.59791	2.94862	3.7797	3.4007	3.72051	3.38438	2.69348	3.87059	3.62412	3.54557	3.39405	3.48741
2610318N02Rik	0	0	0	0	0	0	0	0	3.83519	4.23611	4.32262	4.20071	4.18799	4.24085	3.31367	4.29103	4.13209	4.45182	3.31703	4.22066	4.15955	3.3485	4.14927	4.12523	3.44395	3.16556	3.95237	3.72588	4.35514	3.28943	3.54381	2.67018	2.99378	0.657498	0.868645	1.99217	0	0.486351	1.32212	1.58918	2.03156	2.05928	2.26104	1.56614	0.448696	0	0	0
2610507B11Rik	8.12798	8.50993	8.46558	8.04233	8.3345	8.32627	8.21292	8.45857	8.41164	8.37424	8.56262	8.51692	8.50872	8.54024	8.33404	8.55519	8.71773	8.65944	8.2864	8.45291	8.46963	8.78507	8.45257	8.51814	8.2798	8.36176	8.50152	8.87261	8.43703	8.12216	8.39545	8.72389	8.13731	8.4193	8.45902	8.31479	8.49826	8.26926	8.39116	8.3723	8.35903	8.46427	7.52096	8.42672	7.6648	8.35352	8.38919	8.26703
2610524H06Rik	1.24134	0	1.26088	0.110825	0.180742	0.518159	0.513471	0	2.62248	2.22001	2.21703	2.14094	2.20939	2.42479	2.00407	2.61328	2.65069	2.54496	2.4789	3.03295	2.10748	2.3012	2.49368	2.20173	2.85318	2.10085	2.98637	2.23984	2.95006	2.27492	2.8139	1.70978	2.25766	1.41301	1.67916	2.09469	1.03455	1.22306	1.93366	2.35849	1.64599	1.839	1.46414	1.93691	2.65776	1.11348	0.667703	1.373
2610528A11Rik	0	0	0	0	0	0	0	0	0	0	0	0	0	0	0	0	0	0	0	0	0	0	0	0	0	0	0	0	0	0	0	0	0	0.0243861	0	0	0	0	0.587923	0	0	0	0	0	0	0	0	0
2610528J11Rik	0	0	2.69808	0	0	0.174707	0.604271	0	0	0	0	0.548752	0	0	0	0	0.89241	0	0	0	0	0	0	0	0	0	0	0	0	0	0	0	0.779604	0	0	0.98609	0	0	0	0	0.690642	0.828638	0	0	1.18216	3.03397	3.47539	2.12075
2700049A03Rik	4.22447	2.92361	3.80093	4.22774	4.48634	4.02396	4.71924	3.27778	4.0519	4.75563	4.71888	4.52653	4.51397	4.63072	3.90277	4.52579	4.20179	4.26563	4.22658	4.55117	4.03429	4.40429	4.29954	4.41509	3.73332	4.16646	4.23318	4.26242	4.56213	4.18916	4.48554	4.34754	4.46497	4.42646	4.49454	4.11675	4.23285	4.13994	4.29065	4.05127	4.11494	3.99461	3.85067	4.00373	3.69824	3.58161	3.42416	3.67215
2700062C07Rik	1.67256	2.05491	1.77774	3.11726	3.10311	2.81035	2.88619	2.09829	2.66358	2.79292	2.87035	2.88555	2.86009	3.24987	2.37105	2.5015	3.14654	2.82493	2.42731	2.5174	2.04391	2.72423	2.94228	3.05021	3.02229	2.08468	2.75206	2.52164	2.88304	2.8529	2.56443	2.97117	2.91139	1.8373	1.14044	1.35995	1.00855	1.77043	1.52689	1.87443	1.57287	1.66621	1.70822	1.72885	2.2412	2.38852	2.66799	2.48481
2700081O15Rik	7.18874	6.96543	6.12059	6.16346	5.96113	5.80454	5.87766	5.28322	8.36288	8.02374	8.28605	7.42267	8.22285	7.91071	8.53399	8.47052	7.5589	8.07552	8.50986	8.45059	8.12737	7.3514	8.00349	8.05624	7.68097	8.30621	8.24554	8.05013	8.09978	8.08016	8.05985	8.12222	7.62461	8.02633	7.75653	7.73905	7.80513	7.55374	8.3487	8.21783	7.83776	7.86747	4.85929	8.04591	6.91846	7.54087	7.58653	7.6602
2700097O09Rik	3.44926	2.92361	2.88251	2.8057	2.73597	2.27206	2.7863	3.07342	3.48238	4.37558	4.01839	3.69338	3.66987	3.61605	3.43691	3.54462	3.4971	3.32704	3.39965	3.71838	3.3049	2.96585	3.72753	3.59532	3.7731	3.87846	3.31732	3.03346	3.64438	3.78039	3.64575	3.1926	3.10669	3.77913	3.07015	3.34068	2.89256	2.94189	3.25396	3.29366	3.44537	3.01465	2.7714	3.27471	2.28369	3.0951	2.69294	3.05682
2810004N23Rik	4.17098	4.54693	4.47949	4.59495	4.66912	4.41101	4.45627	4.9039	5.05341	6.01771	6.02861	5.90699	5.98848	6.0781	4.9157	5.87793	5.58478	5.90521	5.06804	5.79914	5.6916	5.36903	5.57179	5.53962	5.24076	4.81922	5.7743	5.32844	5.89193	4.9003	5.34093	4.82114	5.04012	3.80467	4.00961	4.53324	3.97877	4.20879	3.97801	4.03421	4.42644	4.43875	4.67051	4.10958	4.33938	4.53965	4.4658	4.54591
2810006K23Rik	3.58891	4.21494	5.18708	3.51511	3.59204	3.24828	3.30246	4.06399	3.82073	3.63105	3.76948	3.84745	4.03888	3.97336	3.34439	3.61345	3.97144	4.02988	3.58255	3.74094	3.5304	3.69198	3.71202	4.06094	3.81817	3.38601	3.889	3.85847	4.24652	3.74468	3.70871	3.54957	3.94701	2.19816	2.70176	2.9758	2.10986	2.27731	2.44187	2.52651	2.48648	3.31402	2.42271	2.67805	2.59166	3.79316	3.4968	3.69129
2810021J22Rik	2.01694	1.06754	0	1.12212	0.87618	2.16876	1.3273	0	2.14214	2.00769	2.10985	2.30723	1.8282	2.03485	1.92497	1.43166	1.92144	1.39849	1.99291	1.77162	0	1.91088	1.37096	1.65952	1.77159	1.71636	1.02315	1.74327	2.21764	1.62905	2.10633	1.79994	1.789	1.46883	1.48	0.755174	2.14608	1.77043	0.376027	0.486289	0.718028	1.63769	0.72426	0.437436	1.61376	1.26305	1.48953	1.373
2810403A07Rik	7.7878	7.47988	7.67204	7.12461	7.1887	7.09374	7.33134	7.55184	6.94295	7.64871	7.35886	7.031	7.06336	6.9581	7.11514	7.11875	6.27146	6.58911	7.15981	7.40633	7.27761	6.65796	6.94871	7.02219	7.1722	7.14209	7.14565	6.74791	7.15045	7.22212	7.13612	6.87178	6.53693	8.08593	7.73572	7.91142	7.83248	7.61869	7.99955	7.74632	7.87587	8.13136	8.13774	7.75814	7.10684	6.86708	6.56965	6.84482
2810408A11Rik	1.72038	1.47628	1.79317	0	0	0	0.312688	1.60295	3.12443	2.83381	2.59179	1.15284	2.82076	2.74033	2.60654	2.24804	1.0372	2.91375	3.09888	2.96887	2.43937	0	3.39499	3.2697	2.87162	3.1187	2.66826	0.942222	3.33281	2.77008	2.88618	1.54574	3.28305	2.32457	2.49715	1.66873	1.58476	1.87298	2.39437	1.98511	1.82037	1.92412	0.0339231	2.21173	1.2523	1.26305	1.17229	1.30835
2810459M11Rik	0	0	0	0.180593	0	0	0	0	0	0	0	0	0	0	0	0	3.65613	0	0	0	0	2.31184	0	0	0	0	0	2.52164	0	0	0	0	0	0	0	0	0	0	0	0	0	0	0	0	0	0	0	0
2810474O19Rik	6.19016	5.52445	6.40739	7.07566	6.56633	5.71572	5.75586	4.44226	4.46847	6.06656	5.86639	5.80681	4.5525	4.95652	4.31988	5.34065	5.01543	4.14443	5.03519	5.7976	5.16556	5.24952	4.53594	4.76654	4.2989	4.32964	5.34406	5.50066	5.05912	4.88234	5.70477	5.64275	4.89902	5.26235	6.12209	6.3569	6.37888	5.87892	5.21606	5.13016	6.36467	5.75632	7.84217	4.88457	6.39282	5.51074	5.46279	5.84171
2900011O08Rik	0	0	0	0	0	0	0	0	0	0	0	0	0	0	0	0	0	0	0	0	0	0	0	0	0	0	0	0	0	0	0	0	0	0	0	0	0	0	0	0	0	0	0	0	0	0	0	0
2900026A02Rik	8.03019	8.0536	6.84095	7.49653	7.10334	7.15307	7.27083	6.95459	8.1617	7.26465	7.54707	6.31971	7.24145	7.28924	8.19901	7.53743	5.95986	8.05723	8.02141	7.40532	7.60671	6.31118	8.0725	8.15963	7.21736	8.32073	7.62834	6.18356	7.67208	8.1906	7.8726	6.58314	8.43302	8.17637	8.60641	8.18203	8.886	8.42552	8.13653	8.39597	8.41645	8.21337	3.98757	8.32716	4.64335	8.11701	8.2104	8.13289
3110001I22Rik	3.79277	2.92361	4.2387	3.52855	3.34033	3.158	3.29793	3.22793	1.25429	2.20761	2.43569	2.91009	1.78798	1.817	1.46348	2.21299	1.70314	1.7808	1.07475	2.01314	2.28295	2.6167	1.57337	1.62248	2.09828	1.30666	2.30189	1.34075	1.40832	1.49794	1.46592	2.21484	1.63321	3.10703	2.55742	2.53343	2.531	2.66806	2.79881	2.5447	2.31773	3.48386	4.2184	2.70674	2.68971	1.93286	2.19589	2.15791
3110002H16Rik	5.61332	4.81664	4.90048	5.02769	5.07803	5.20193	5.48823	5.58439	5.63061	5.50158	5.38836	5.35709	5.03585	4.93733	5.43733	5.15147	5.76863	5.10152	5.59687	5.51401	4.95704	5.47704	5.20293	5.13033	5.56548	5.40681	5.10604	5.33938	5.44694	5.67121	5.53225	5.78016	5.52231	6.15156	5.8	5.62535	6.13262	5.65873	5.63159	5.67114	5.67622	5.77281	7.04277	5.57	5.48823	4.9678	4.86477	5.10536
3110009E18Rik	0	0	0	0.180593	0.805501	0.4557	1.03258	0	0	0.204496	0.293252	0.27412	0.488763	0	0	0.235085	0.550239	0	0	0.65745	0	0.224397	0.0400556	0	0.485454	0	0.235111	0.548912	0.525921	0	0.16389	0	0.507819	0	0	0	0	0	0	0	0	0	0	0	0.15115	0	0	0.483799
3110035E14Rik	0	0	0	0	0	0.820369	0	0	0	0.517249	0	0	0	0	0	0	0	0	0	0	0	0	0	0	0	0	0	0	0	0	0	0	0	0	0	0	0	0	0	0	0	0	0	0	0	0	0	0
3110040N11Rik	3.09749	1.79441	3.06521	3.12612	2.35793	3.05116	3.20427	2.07341	3.38252	2.91989	2.92557	3.45984	3.53462	3.28065	3.24554	3.03064	3.24781	3.19149	3.3251	3.15315	3.06978	2.88971	3.15224	3.17696	3.89831	3.13449	2.98637	2.60856	3.59045	3.34294	3.05531	2.65415	3.23869	2.46844	1.86781	1.85019	2.03457	2.29852	2.70458	2.71496	1.83295	2.14284	2.92137	2.97198	2.64478	2.6553	2.93174	3.05682
3110043O21Rik	4.56505	4.36666	4.36023	4.59175	5.14575	4.69576	4.84559	4.72779	3.82073	3.3502	3.59311	3.45568	3.47254	3.81418	4.02161	3.76233	3.35037	3.75863	4.05512	3.62792	3.19213	3.57752	3.88106	3.93065	4.38273	4.09967	3.85624	3.30289	3.55777	4.19181	3.79657	3.69374	3.94149	4.8118	4.36802	3.94776	3.9921	4.77777	5.10855	4.96331	4.20722	4.2109	4.25503	4.64802	5.1761	4.26159	4.25581	4.19892
3110062M04Rik	3.09144	2.27549	2.78554	2.67281	3.28296	2.44278	3.43206	2.53171	3.01435	2.6353	2.81293	3.37424	2.62918	2.26159	3.05169	2.5015	3.71268	2.41575	3.28427	3.03816	2.28295	3.60808	2.46621	2.73161	3.11809	3.04544	2.67901	4.28144	2.90399	3.46645	3.11668	4.24694	2.85373	2.31445	2.55742	2.57272	2.86385	2.98178	2.54698	2.18384	2.60857	2.80621	2.50105	2.33631	1.55946	3.7746	3.35551	3.50915
3110070M22Rik	0	0.495094	0.853155	0	0	0	0	0	0	0	0	0	0	0	0	0	0	0	0	0	0	0	0	0	0	0	0	0	0	0	0	0	0	0	0	0	0	0	0	0	0	0	0	0	0	0	0	0
3110079O15Rik	0	0	0	0	0	0	0	0	0	0	0	0	0	0	0	0	0	0	0	0	0	0	0	0	0	0	0	0	0	0	0	0	0	0.893357	0	0	0	0	0	0	0	0	0	0	3.17822	0	0	0
3110082I17Rik	4.61229	4.1606	3.62239	2.71457	3.2567	3.60192	3.95916	4.63945	3.93927	4.56235	4.57662	4.75877	4.93203	4.83736	3.75378	4.59777	4.62487	4.85467	3.74185	4.32885	4.65055	4.08546	4.73132	4.4178	3.99961	3.61145	4.45881	4.47233	4.55387	3.61226	3.76555	3.39903	3.60652	2.32457	3.87735	2.82671	4.07898	4.08606	2.8642	3.39403	2.57151	2.68602	3.81431	3.56061	3.18271	3.7993	3.94914	4.10213
3300002I08Rik	0	0.495094	0	0.279299	0.235536	0	0	0	0.614781	0.153721	0	0	0	0	0.105792	0	0	0	0.341681	0	0	0	0	0	0.24258	0.407937	0	0	0	0.195289	0.501699	0	0.804165	0.558061	0	0	0	0	0	0	0	0	0	0.0907867	0	0	0	0
3632451O06Rik	0	0	0	2.57257	2.40649	0.390415	0.871301	0.13474	1.61434	1.27943	1.0242	1.56194	1.88014	2.02033	1.0811	1.06304	0	1.64902	1.05546	0.786967	0.772741	0	1.4665	1.95595	1.10014	0.555963	0	0	1.72332	0.939222	0	0	1.00821	1.82309	1.42559	0.755174	0.134051	0.245459	1.57029	1.57745	0.872252	0	2.18714	1.46899	4.07243	1.15235	1.67626	0.156647
3830403N18Rik	0.482646	1.47628	0	0	0.339251	0	0	0	0	0	0	0.383323	0	0	0	0	0	0	0.136728	0	0	0	0	0	1.03618	0.407937	0	0	0	0	0	0	0	0	0	0	0	0	0.309294	0.0501836	0	0	0.0754772	0.402784	0	0	0	0
3830406C13Rik	3.97793	3.54918	4.31284	3.96156	3.43702	4.10759	4.35094	4.12276	2.86025	2.80119	2.50984	2.73571	2.70313	3.11292	2.74458	2.23645	3.29795	2.62898	3.50292	2.69953	2.53496	2.8968	3.0136	2.68747	3.61425	3.2331	2.50877	2.95032	3.42269	3.58829	3.32013	3.42287	3.4085	2.02278	2.37804	2.12143	2.12203	3.00132	2.53242	3.14265	1.83295	2.73396	3.40969	2.91779	3.53196	3.40778	3.10903	3.38925
4430402I18Rik	1.99118	0.495094	1.66483	0	1.18541	0.390415	1.23559	1.70365	0	0	0	0	0	0	0	0	0	0	0	0	0	0	0	0	0	0	0	0	0	0	0	0	0	0	0	0	0	0.486351	0	0	0	0	0	0	0.720208	1.07354	1.30767	1.01623
4833420G17Rik	6.31156	4.91839	5.37826	6.0792	5.58481	5.56577	5.79414	5.23357	5.68551	6.14502	5.75646	5.70267	5.34971	5.13217	5.47153	5.6046	5.62952	5.2243	5.71297	5.82047	5.2525	5.607	5.41417	5.30265	5.55125	5.6745	5.4685	5.58882	5.63183	5.92676	6.07457	6.44733	5.37536	5.76886	5.39887	5.72751	5.52644	5.411	5.6401	5.6835	5.93661	5.77526	5.62031	5.71563	5.12678	5.36942	5.00585	5.42031
4833423E24Rik	0	0	0	0	0	0	0	0	0	0	0	0	0	0	0	0	0	0	0	0	0	0	0	0	0	0	0	0	0.63022	0	0	0	2.46442	0	3.90413	0	3.24959	3.96192	0	0	0	0	0	0	0	0	0	0
4833427G06Rik	0	0	0	0	0	2.22602	0	0	0	0	0	0	0	0	0	0	0	0	0	0	0	0	0	0	0	0	0	0	0	0	0	0	0	0	0	0	0	0	0	0	0	0	0	0	0	0	0	0
4833439L19Rik	6.68937	6.97333	7.52412	6.55401	6.4675	7.04618	7.22358	7.55269	6.45327	6.14013	6.37373	6.35366	6.4572	6.47797	6.36361	6.39382	6.28344	6.66854	6.45537	6.5784	6.42712	6.21093	6.57981	6.48592	6.54782	6.31388	6.48484	6.25459	6.65544	6.25963	6.25538	6.27137	6.62832	6.44042	6.96563	6.84067	7.05577	6.76875	6.49318	6.57432	6.97855	6.80956	6.06009	6.6056	6.42354	7.57748	7.87038	7.28883
4921501E09Rik	0	0	0	0.761402	1.00793	0	0	0	0	0	0	0	0	0	0	0	0	0	0	0	0	0	0	0	0	0	0	0	0	0	0	0	0	0	0	0	0	0	0	0	0	0	0	0	0	0	0	0
4921507P07Rik	3.22452	3.54918	1.30461	0.891923	2.13107	0	0	0.719734	0.233178	0.839846	0.348181	0	0.734281	1.17106	0	0.451067	0	0.710488	0.655269	0.484923	0	0	0.503574	0.397895	0.665355	0	0	0	1.09863	0.392753	0	0	0	0.166205	0	0	0	0	0.0479336	0.460978	0	0	2.8272	0.133681	0.113958	0.598089	0.765025	0.36169
4921524J17Rik	4.8601	4.1606	4.27762	5.66252	5.66809	4.66848	4.22067	3.64579	4.49376	4.48231	4.69788	4.474	4.52217	4.2626	4.57805	4.76846	4.35175	3.65938	4.35833	4.71638	4.06664	4.40429	3.94217	3.76636	4.95393	4.53986	4.33859	4.53707	4.06536	4.19975	4.29112	4.53861	3.62387	4.83853	4.51205	4.51823	4.70903	4.09821	5.25757	4.80635	4.58358	4.74815	4.58677	4.87354	3.88368	3.85927	3.09973	3.4048
4921536K21Rik	0	0	1.30461	0.430139	0	0.916258	0.239031	1.54984	0	0	0	0	0	0.0300911	0	0	0	0	0	0	0	0	0	0	0	0	0	0	0	0	0	0	0	1.2096	0.895581	0.926689	0.781775	1.15491	0.772645	0.583315	0.872252	2.31482	0	0	0.768876	0	0	0
4930402H24Rik	8.12817	8.07946	7.5844	6.83963	7.08154	7.38102	7.23102	7.36941	7.96428	7.20004	7.12034	6.50984	6.71845	6.71782	8.11924	7.06447	6.83513	6.88964	8.16315	7.39824	6.95144	7.27592	7.24055	7.26344	8.13829	8.37656	7.19281	7.2441	7.16707	8.23952	7.42568	7.4973	7.41584	7.4372	7.46043	7.14971	7.48019	7.47731	7.74625	8.0716	7.23909	7.313	3.92927	8.18512	6.04189	7.52105	7.38121	7.5093
4930404N11Rik	0	0	0	0	0	0	0	0	0	0	0	0	0	0	0	0	0	0	0	0	0	0	0	0	0	0	0	0	0	0	0	0	0	0	0	0	0	0	0	0	0	0	0.800583	0	0.0757818	0	0	0
4930412O13Rik	0	0	0	0	0	0	0	0	0.398113	0	0	0.882185	0	0	0.927227	0	0	0	0.629416	0	0	0	0	0	0	0.962012	0	0.210779	0	0.355364	0	0	0	0	0	0	0	0	0	0	0	0	0	0	0	0	0	0
4930415O20Rik	0	0.495094	0	0.310755	0	0	0	0	0.0957888	0	0	0.114333	0	0	0.728587	0	0	0	0.136728	0	0	0.0823799	0	0	0	0	0	0	0	0.0152097	0	0.0299352	0	0.998244	0.270866	0.732227	0.512579	0.0591502	0.587923	0.460978	1.1182	1.2235	0	0.772068	0	0	0.81133	0.0812681
4930426L09Rik	0	0	0.523776	0	0	0	0	0	0	0	0	0	0	0	0	0	0	0	0	0	0	0	0	0	0	0	0	0	0	0	0.0767236	0	0	0	0	0	0	0	0	0	0	0	0	0	0	0.85531	0.0485851	0.483799
4930430F08Rik	1.72038	1.79441	1.8968	2.3022	2.26879	2.00395	1.49489	1.18209	1.31746	1.47823	2.04483	2.22159	1.45281	1.65731	0.927227	1.62186	1.94261	1.19301	1.44451	1.52658	0.772741	1.88259	1.0142	1.26212	2.0878	1.65201	1.27053	1.76506	1.52113	1.6133	1.75975	1.75557	1.0292	0	0.75557	1.07996	0.475103	0.410437	0.936377	1.02451	0.7972	1.1846	1.15087	1.19296	1.2523	2.01951	1.72546	1.27491
4930432K21Rik	0.519153	1.06754	0	0.110825	0.482055	0.744023	1.67326	0	0.995667	0.391413	0	0	0.34832	1.0619	0.332893	0	0	0.837008	0.309481	0.0620526	0	0.224397	0.607832	0.780658	0.799835	0.30008	0.0488472	0	0.579013	0.355364	0.881917	0	1.22383	0	0	0	0	0	0	0	0	0	0	0	0	0.418404	0.391103	0.296527
4930438A08Rik	0	0	0	0	0	0	0	0	0	0	0	0	0	0	0	0	1.0372	0	0	0	0	0	0	0	0	0	0	0	0	0	0	0	0	0	0	0	0	0.486351	0	0	0	0	6.58062	0	2.3964	0	0	0
4930442H23Rik	0	0	0	0	0	0	0	0	0	0	0	0	0	0	0	0	0	0	0	0	0	0.131289	0	0	0	0	0	0	0	0	0	0	0	0	0	0	0	0.00855483	0	0	0	0.0862099	0	0	0	0	0	0
4930447C04Rik	0	0	0	0	0	0	0	0	1.16552	2.53967	1.5777	3.9575	1.28957	0.815157	0.0213863	0.0355054	0.755569	0.184484	0.801352	0.217194	0	0.546321	0.429633	0.16017	0	0	0	0	0.703776	0.834419	0	0	0	0.523331	0	0	0	0	0	0	0	0	0.115868	0	0	0	0	0
4930451G09Rik	0	0.495094	0	0	0	0	0	1.43736	0.276213	0.962922	0	0	0	0	0.146212	0.0880477	0	0.246596	0.0995489	0.179945	0	0	0.467077	0.909233	0	0	0	0.0778213	0.525921	0	0	0	0.804165	0	0	0	0	0	0	0	0	0	0	0	0	0	0	0
4930452B06Rik	1.10388	0	0	0	0	2.39365	2.99087	3.56779	3.46388	4.06806	4.10466	3.25477	4.28028	4.35515	3.52384	4.20146	1.91074	4.37047	3.42992	3.92104	4.08255	2.74794	4.69233	4.56658	3.71301	3.55977	4.27273	2.45618	4.47378	3.71547	3.67201	1.39959	4.46881	3.17013	4.35595	3.61293	3.29869	3.84423	3.75797	3.81699	3.23871	3.61765	0	3.76542	0.535645	0.480819	1.09952	1.13281
4930453N24Rik	4.71224	4.74458	5.03799	4.30592	4.30608	5.13624	5.20361	4.59208	4.37505	4.67691	4.80729	4.70017	4.67333	4.82071	4.31988	4.64457	4.6084	4.75669	4.41049	4.61187	4.7634	4.34072	4.86707	4.90791	4.52156	4.32964	4.80377	4.49858	4.87236	4.56373	4.92983	4.34504	4.92024	3.92596	5.1698	4.65415	5.20165	4.52902	3.99934	3.92506	4.71512	4.27016	4.1832	3.98335	4.37125	4.14115	4.3685	4.42154
4930469K13Rik	0	0	0	0	0	0	0	0	0	0	0	0	0	0	0	0	0	0	0	0	0	0	0	0	0	0	0	0	0	0	0	0	0	0	0	0	0	0	0	0	0	0	1.64062	0	0.222776	0	0	0
4930502E18Rik	0	0	0.19248	0	0	0	0	0	0	0	0	0	0	0	0	0	0.681952	0	0	0	0	0.353678	0	0	0	0	0	1.45239	0	0	0	0	0	0	0	0.946762	0	0	0	0	1.21749	0.551281	0	0	0	0	0	0
4930503L19Rik	6.82177	5.76196	5.95038	6.60525	6.08846	6.54801	6.44221	6.2517	5.27646	6.51238	6.3529	6.10666	5.7546	5.8682	4.92444	5.84682	5.88529	5.63318	5.42624	6.33272	5.24545	6.09165	5.77113	5.76663	5.51846	5.33689	5.65964	6.54564	6.13401	6.02081	6.28181	7.03306	5.97722	5.23444	6.79997	6.77657	7.02287	6.41767	5.25757	5.50925	6.9097	6.75708	4.58137	5.6161	4.50655	5.59428	5.34968	5.90729
4930507D05Rik	0.519153	0	0	0	0	0	0	0	0	0	0	0	0	0	0	0	0	0	0	0	0	0	0	0	0	0	0	0	0	0	0	0	0	1.2096	0	0	0.227165	0	0	0	0	0.0862099	0.671038	0.0907867	0	0	0	0
4930518I15Rik	0.36723	0	0	0.932932	0.731181	0	0	0	0	0.30098	0	0.697148	0	0	0	0.0355054	0	0	0.373179	0	0	0.394319	0	0	0	0	0	0	0	0.464746	0	0	0	0.998244	0.600497	0.864735	0.871045	0.330305	1.55597	1.05866	0.7972	2.01562	0	0.798967	0.50724	0	0	0.296527
4930522L14Rik	1.96495	1.79441	1.8385	1.90882	0.910261	3.42576	2.95105	2.79017	0.74303	0.871614	1.05755	0.609954	0.554169	0.912695	0.855903	0.707662	0.731445	0.710488	1.5168	1.23123	0	0	0.351697	0.909233	1.63432	0.30008	0	0.979974	1.34842	1.0834	1.18254	0.59759	0.965298	0.120463	1.29005	0	0.899615	0.15531	0.559491	0.270153	0	0	1.18923	0.215822	0.535645	0.137633	0.616463	0.596375
4930523C07Rik	7.09813	6.63765	5.29941	4.46292	4.24061	6.10084	6.399	5.82879	2.33765	1.67109	1.381	0.548752	2.11501	2.52073	2.32777	2.08956	2.84871	3.28326	2.57006	2.54696	1.90768	1.29047	3.94549	3.7101	3.55081	2.95942	2.34301	0.444765	3.84736	4.56986	3.39411	1.05361	5.01272	4.63603	5.46105	3.75915	5.72608	5.89555	4.30142	4.60009	3.78668	4.48951	5.5157	4.56818	6.03008	4.91227	4.65225	4.90407
4930524J08Rik	0	0	0	0	0	0	0	0	1.07092	1.68903	1.43275	1.27124	1.71835	1.73047	1.29394	1.51078	1.92144	1.88211	1.14941	1.82084	0.921656	0	1.70457	1.35536	0.485454	1.12893	1.40605	2.05764	1.71148	1.10609	0.689684	0.66312	1.37903	0	0	0	0	0	0	0	0	0	0.87307	0	0	0	0	0
4930539E08Rik	0.197405	0	0	0	0	0	0	0	0	0	0	0	0	0	0	0	0	0	0	0	0	0	0	0	0	0	0	0	0	0	0	0	0	0	0	0	0	0	0	0	0	0	0	0	0	0	0	0
4930550C14Rik	0	0	0	1.08622	0	0	0.161409	0.654143	0	0	0	0	0	0	0	0	0	0	0.0995489	0	0	0	0	0	0.164952	0	0	0	0.08683	0.0152097	0	0	0	0.523331	0	0	0	0	0.559491	0.696084	0	0.0862099	0	0.175336	0.0757818	0.901676	0.616463	0.649531
4930550L24Rik	0	0	0	0	0	0	0	0	0	0	0	0	0	0	0	0	0	0	0	0	0	0	0	0	0	0	0	0	0	0	0	0	0	0	0	0	0	0	0	0	0	0	0.467591	0	0	0	0	0
4930556J24Rik	0	0	0	0	0	0	0	0	0	0	0	0	0	0	0	0	0	0	0	0	0	0	0	0	0	0	0	0	0	0	0	0	0	0	0	0	0	0	0	0	0	0	0	0	0	0	0	0
4930562C15Rik	1.68868	0	0	0	1.21298	2.24461	0.821703	0	0.233178	0	0.401094	1.23284	0	0	0	0	0	0	0	0	0	0.353678	0	0	0	0	0	0	0	0	0.120965	0	0	2.4126	1.44396	1.98248	1.94146	2.04602	1.61241	0	2.04244	2.75402	1.11146	0.53666	1.89161	0	0	0
4930563D23Rik	0	0	0	0	0	0	0	0	0	0	0	0	0	0	0	0	0	0	0	0	0	0.26879	0	0	0	0	0	0.863618	0	0	0	0	0	0	0	0	0	0	0	0	0	0	0	0	0	0	0	0
4930578C19Rik	6.17451	6.23927	4.25272	2.15399	1.65619	4.74556	4.95171	5.01258	1.94287	4.75776	4.42198	1.43239	3.807	4.1303	2.80894	3.94435	0	4.56279	2.98117	4.39129	3.50702	0	4.76929	4.56169	3.02229	3.04544	3.63682	0	4.92714	4.3235	4.54966	0	5.00744	0	4.61694	3.89191	4.60009	4.65978	2.18698	2.80823	4.01636	4.73979	0	3.35394	0	5.01602	4.86477	5.42412
4930579G24Rik	3.43977	2.27549	1.34705	1.3206	2.13107	0.984211	1.15778	1.08588	2.64728	2.51976	2.61437	3.30653	2.86009	2.93862	2.85234	3.21322	3.48633	3.26086	2.58358	2.75124	3.10135	2.93174	3.2892	3.23944	2.67564	2.57584	3.0622	3.00627	3.08466	2.44475	2.71634	2.10122	3.22056	2.51337	2.87418	2.84287	1.85657	1.55817	2.85253	2.97397	2.80653	2.68602	4.08488	2.44248	3.3156	0.901676	1.13636	0.798171
4930590J08Rik	0.869495	1.06754	0	1.87765	0.76882	1.58965	0.661777	0.620194	0	1.10333	0.639958	0.906783	0	0	0	0.566665	0	0	0	0	0.418956	0	0	0	0	0.0566704	0	0	0.0115814	0.887772	0.361221	0.341504	0	0.780242	1.48	1.56865	1.94146	1.75516	0.696355	0.210651	1.74249	2.09119	0.115868	0.568274	0.0757818	0.540645	0.195484	0.0812681
4931406B18Rik	0	0	0	0	0	0	0	0	0	0	0	0	0	0	0	0	0	0	0	0	0	0	0	0	0	0	0	0	0	0	0	0	0	0	0	0	0	0	0	0	0	0	2.07893	0	0.720208	0	0	0
4931406C07Rik	4.28667	3.92013	6.91291	5.45734	5.35201	5.05957	4.79509	4.88258	5.22109	4.2422	4.18607	4.97047	4.38734	4.43393	5.18912	4.0105	4.92259	4.40151	5.30899	4.21376	3.78492	5.14026	4.23859	4.31998	5.39958	5.10616	3.9165	4.65554	4.53384	4.8774	4.13807	5.05272	4.46689	4.32928	4.01576	5.7019	3.65768	4.09214	4.60944	4.80132	5.09526	5.28842	3.76119	5.06438	4.63353	6.44414	6.47664	5.53598
4931406P16Rik	8.08201	8.0904	8.06189	8.50799	8.6553	8.33375	8.37226	8.49605	7.28403	7.56618	7.44091	7.29076	7.77202	7.99525	7.31674	7.457	7.21839	8.04717	7.32998	7.2452	7.49971	7.70567	8.07344	8.1719	7.3386	7.43923	7.49408	7.72075	7.97133	7.65777	7.50972	8.00351	8.46994	7.95299	9.19409	8.34724	9.43455	8.92408	8.07069	7.87631	8.46082	8.45012	5.38443	7.90174	6.02758	8.14167	7.92108	8.09027
4931409K22Rik	0.782068	0	0	0	0	0	0	0	0	0	0	0	0	0	0	0	0	0	0	0	0	0	0	0	0	0	0	0	0	0	0	0	0	0	0	0	0	0	0	0	0	1.06117	0	0	0	0	0	0
4931414P19Rik	1.19695	1.47628	2.23862	2.17123	2.85449	2.30786	2.21479	2.03527	3.80978	2.97942	3.08768	2.78961	3.24388	3.38064	3.2868	3.11535	3.35037	3.55278	3.73883	3.15315	3.0375	3.05093	3.20859	3.09145	3.63238	3.33909	3.04569	3.52983	3.46913	3.61622	3.48154	3.20366	3.62732	1.73477	2.04668	2.22368	1.85657	2.07089	1.70618	2.52651	2.30875	2.13265	0.800583	2.46785	1.90256	3.04434	3.42416	3.23259
4931422A03Rik	0.104356	1.06754	0.0455918	0.371682	1.0994	0	0	0	0.943224	2.06377	1.81066	0.114333	0.842964	0.245092	0.950239	1.00957	1.11386	1.09512	1.54473	1.82084	0.921656	0	0.936241	0.998662	0.578207	1.22053	1.24183	0.822649	1.58741	1.53185	2.18137	1.58007	0.804165	1.25264	1.24886	2.45151	1.24957	0.873223	0.891461	0.355043	2.49442	2.18286	0.671038	0.65916	0	2.40471	1.46077	2.06314
4931428F04Rik	2.48209	2.05491	1.66483	1.77989	1.31827	0.356629	1.5262	0.549801	3.78392	4.37281	4.11657	3.61344	4.01295	3.67284	3.61307	3.85242	3.50423	4.12802	3.79514	4.37284	3.89711	3.80558	4.18903	4.18995	2.41565	3.33226	3.82755	3.94691	4.21122	3.58829	3.72313	4.63771	3.39239	2.16475	3.24266	3.27074	3.51263	3.3653	2.08096	2.30259	3.45354	4.00022	0.643673	2.63391	2.43461	2.23402	1.81908	1.60599
4931428L18Rik	0	0	0	0	0	0	0	0	0	0	0	0	0	0	0	0	0	0	0	0	0	0	0	0	0	0	0	0	0	0	0	0	0	0	0	0	0	0	0	0	0	0	0.498471	0	0	0	0	0
4931429L15Rik	0	1.06754	0	0	0	0	0	0	0	0	0	0	0	0	0	0	0	0	0	0	0	0	0	0	0	0	0	0	0	0	0	0	0	0	0	0	0	0	0	0	0	0	0	0	0	0	0	0
4931440F15Rik	0	0	0	0	0	0	0	0.13474	0	0	0	0.697148	0	0	0	0	0	0	0	0	0	0	0	0	0	0	0	0	0	0	0	0	0	0	0	0	0	0	0	0	0	0	0	0	0	0	0	0
4932438A13Rik	7.96614	7.30929	7.51252	8.27218	8.07596	7.67718	7.31938	7.48739	6.60128	7.34393	6.88289	7.49746	6.44486	6.56743	6.6138	6.54596	6.86107	6.32963	6.57405	6.41718	6.30362	7.66628	6.44966	6.46057	6.53438	6.77565	6.42546	7.58417	6.37635	6.74847	6.97598	7.9518	6.46221	8.43091	8.15935	8.098	8.74564	8.00505	8.03144	7.52527	8.07202	8.22015	8.82236	7.65288	7.47778	7.51361	7.26436	7.55573
4932443I19Rik	0	0	0	0	0	1.20912	0	1.00925	0	0	0	0	0	0	0	0	0	0	0	0	0	0	0	0	0	0	0	0	0	0	0	0	0	0	0	0	0	0	0	0	0	0	0	0	0	0	0	0
4933403O08Rik	0	0	0	0	0	0	0	0	0	0	0	0	0	0	0	0	0	0	0	0	0	0	0	0	0	0	0	0	0	0	0	0	0	0	0	0	0	0	0	0	0	0	0	0	0	0	0	0
4933405L10Rik	0	0	0	0	0	0	0	0	0	0	0	0	0	0	0	0	0	0	0	0	0	0	0	0.307449	0	0	0	0	0	0	0	0	0	1.59125	2.35882	1.607	3.2045	2.17779	1.40435	0.408983	1.78196	1.92412	0	0.851304	0	0	0	0
4933407L21Rik	0	0	0	0	0	0	0	0	0	0	0	0	0	0	0	0	0	0	0	0	0	0	0	0	0	0	0	0	0	0	0	0	0	0	0	0.208086	0	0	0	0	0	0.902417	0	0	0	0	0	0
4933408B17Rik	1.9247	1.06754	0	1.15716	0.339251	1.3359	2.12563	1.2723	1.02119	1.57788	1.12201	1.72297	1.25064	0.475379	0.99519	1.18866	0.80264	0.753906	0.20833	1.43469	1.49732	1.50979	0.705061	0.260007	0.485454	1.33427	1.21255	1.39765	0.796357	1.73475	1.16152	1.14819	1.22383	3.15886	2.57419	2.14768	3.14011	2.54031	2.74932	1.9762	2.07457	2.50049	3.06238	2.17113	1.07011	0.598089	0.717184	0.36169
4933411K16Rik	0	0	0	0	0	0	0	1.37765	0	0	0	0	0	0	0	0	0	0	0	0	0	0	0	0	0	0	0	0	0	0	0	0	0	0	0	0	0	0	0	0	0	0	0	0	0	0	0	0
4933415A04Rik	0	0	0	0	0	0	0	0	1.6475	2.25656	2.68007	2.18183	2.32633	2.27388	1.81644	2.25954	2.26179	2.33228	1.35269	1.59892	1.67569	2.53726	2.03889	2.18912	0.922841	1.33427	1.97568	2.55954	2.11352	1.10609	1.51648	2.13625	1.7516	0.253553	1.92122	1.607	2.0601	2.2005	0.914094	1.49256	1.44759	1.51762	0	1.34671	0	0	0	0.296527
4933417A18Rik	0	0	0	0	0	0	0	0	0	0	0	0	0	0	0	0	0	0	0	0	0	0	0	0	0	0	0	0	0	0	0	0	0	0	0	0	0	0	0	0	0	0	0	0	0	0	0	0
4933427D14Rik	4.5117	3.92013	4.04282	4.74353	3.94015	4.01045	3.83966	4.00273	4.37009	5.49267	5.31959	4.69311	4.80847	4.69153	4.22871	4.87696	4.32982	4.53195	4.52007	5.09593	4.08255	4.44838	4.55996	4.77078	4.14315	4.40317	4.60964	4.70146	4.96378	4.82195	4.92672	4.89289	4.48789	4.44977	4.59861	4.73429	4.41705	4.44352	4.26006	4.43604	4.91324	4.75812	3.72247	4.45012	3.82448	4.41732	4.09666	4.25573
4933428G20Rik	0.656591	0	0	0	0	0	0	0	0	0	0	0	0	0	0	0	0	0	0	0	0	0	0	0	0	0	0	0.00644613	0	0	0	1.14819	0	0.523331	0.3509	0.755174	0	1.17798	0	0.299008	0.847666	1.24257	0	0.825373	0	0	0	0
4933430I17Rik	0	0	0	0	0.76882	0	0.120974	0.0858266	0	0.346905	0	0	0	0	0	0.0355054	0	0.246596	0	0.0205126	0.606666	0	0	0.0529063	0	0	0	0	0.158348	0.0623802	0.285496	0.259133	0	0	0	0	0	0	0	0	0	0	0	0	0	0	0	0
4933434E20Rik	5.84757	5.5458	6.1267	5.89171	5.85249	6.05746	6.22691	6.16237	5.57137	5.54163	5.63609	5.65264	5.61118	5.59334	5.55083	5.67713	5.56017	5.72195	5.65728	5.80679	5.31443	5.3485	5.49796	5.5764	5.82171	5.78616	5.55416	5.54699	5.76021	5.71153	5.60024	5.64072	5.62928	5.77348	5.49447	5.54204	5.91985	5.39262	5.43434	5.57266	5.55712	5.7455	5.58926	5.57293	5.2433	5.79646	5.64961	5.71341
5031439G07Rik	6.51619	6.79754	6.82274	6.05095	6.08006	6.04956	6.17539	6.33843	6.49371	5.90037	6.28853	5.72963	6.49933	6.54796	6.58193	6.5623	5.64655	6.64062	6.60298	6.36627	6.71425	5.86643	6.51704	6.77514	6.27223	6.43197	6.57748	6.08415	6.54761	6.2766	6.4088	6.05727	6.45593	6.29615	6.23713	6.19062	6.28184	6.29109	6.39955	6.3732	6.26491	6.48575	7.44174	6.3032	7.06877	6.73727	6.82936	6.77402
5330417C22Rik	0	0.495094	0	1.98879	3.13948	3.30695	2.6076	0	0	0	0	0	0	0	0	0	0	0	0	0	0	0	0	0	0	0	0	0	0	0	0	0	2.16588	0	0	0	0	2.16629	0	0	0	0	0.643673	0	5.57375	0	0	0
5430403G16Rik	1.00437	0.495094	0.238298	0.64282	0.652824	1.07011	1.39669	0	0	0	0	0	0	0	0	0	0	0	0.801352	0	0	0	0	0	0.124514	0	0	0	0.291552	0.598774	0	0	0.209908	0	0.0488947	0	0	0	0	0	0	0	0	0	0	0	0	0.0812681
5430427O19Rik	0	0	0	0	0	0	0	0	0	0	0	0	0	0	0	0	0	0	0	0	0	0	0	0	0	0	0	0	0	0	0	0	0	0	0	0	0	0.245459	0	0	0	0	3.32178	0	2.43461	0	0	0
5730409E04Rik	2.69651	3.36921	4.20159	4.30006	4.84901	3.30253	3.6215	4.06083	3.79506	2.06377	2.34408	1.80378	2.07099	2.24919	3.8333	2.60429	2.71976	2.37462	3.70209	2.61134	2.43937	2.62526	2.3407	2.63264	3.96853	3.63938	3.17277	2.71314	2.49821	3.74829	3.49	3.4556	2.71813	2.5045	2.05865	2.38686	1.51261	2.51335	2.92675	3.28647	2.50232	2.41904	0.0339231	3.23094	2.81667	4.05146	4.41047	4.37495
5730455P16Rik	3.755	3.92013	4.33673	4.98568	4.83577	4.26613	4.40667	3.77097	4.64917	4.95229	4.90442	4.38489	4.23363	4.54965	4.42424	4.44249	4.33183	4.47471	5.00911	4.95005	4.05056	4.20452	4.33794	4.11527	4.58068	4.62614	4.34535	4.70991	4.82094	4.63762	4.73543	4.64583	4.46111	3.66826	3.67457	3.71008	3.4121	3.93169	4.05386	4.22108	3.72051	4.0086	3.62789	4.30988	4.12478	4.27926	4.17843	4.22103
5730480H06Rik	3.31035	1.79441	2.40855	3.53522	3.42528	2.71357	2.98525	3.43251	3.9054	3.86604	3.65976	3.8601	3.42962	3.47414	3.45311	3.42717	3.34243	3.5892	3.63871	3.57868	3.0375	3.31184	3.59428	3.11164	3.70274	3.80637	3.3035	3.24979	3.52093	3.73015	3.70508	3.66203	3.43233	3.39329	2.73197	2.65433	2.6281	3.13115	2.81694	3.4007	2.48648	2.78035	2.13896	3.30786	2.7576	3.27318	2.93174	3.28393
5730507C01Rik	0.55476	0	0	0	0	0	0	0	0	0	0	0	0	0	0	0	0	0	0	0	0	0	0	0	0	0	0	0	0	0	0	0	0	0	0	0	0	0	0	0	0	0	0	0	0	0	0	0
5730522E02Rik	0	1.06754	0	0	0	0	0	0	0	0	0	0	0	0	0	0	0	0	0	0	0	0	0	0	0	0	0	0	0	0	0	0	0	0	0	0	0	0	0	0	0	0	0	0	0	0	0	0
5730559C18Rik	0	1.06754	0	0	0	0	0	0	0	0	0	0	0.108133	0.517332	0	0	0	0	0	0	0	0	0.0400556	0	0	0	0.292212	0	0	0	0	0	2.31861	0	0	2.36465	0	0	0	0	2.03156	1.27995	0.0754772	0	2.59166	1.66364	1.59917	0.156647
5730596B20Rik	0	0	0.823402	2.42227	2.54309	0.4557	0.846715	0.437321	0	2.53967	2.48554	0.548752	1.77432	1.22269	0	2.02365	0.310758	2.25883	0	2.58308	2.2268	0	2.50273	1.98542	0	0	2.04377	1.556	3.00929	0	2.16033	1.58007	2.23074	0	1.79814	2.54005	1.67015	1.9819	0	0	2.42133	2.38513	0	0	0.59083	1.36585	0.508179	1.55117
5830411N06Rik	0	0	0	0	0	0	0	0	0	0	0	0	0	0	0	0	0	0	0	0	0	0	0	0	0	0	0	0	0	0	0	0	0	0	0	0	0	0	0	0	0	0	1.44841	0	1.60038	0	0	0
5830473C10Rik	0	0	0	0	0	0	0	0	0	0	0	0	0	0	0	0	0	0	0	0	0	0	0	0	0	0	0	0	0	0	0	0	0	0	0	0	0	0	0	0	0	0	0	0	0	0	0	0
6030408B16Rik	0	0	0	0	0	1.67437	2.15597	0	0	0	0	0	0	0	0	0	0	0	0	0	0	0	0	0	0	0	0	0	0	0	0	0	1.2055	0.657498	0.695526	0.240972	1.61952	1.66002	0	0	0	0	0	0	2.96502	0	0	0
6030419C18Rik	0	0.495094	0	0.0375119	1.34344	0	0.544377	0.620194	0	0	0	0	0.488763	0.781122	0.401289	0.529152	0	0	0	0	0.772741	0	0	0	0	0	1.32628	0	0	0.0152097	0.0767236	0	0	1.8653	0	1.41862	0.0851388	0	0.936377	0	0.822654	0	1.38372	0	3.77172	0	0	0
6030445D17Rik	1.26302	0	0.595943	1.68706	1.87907	1.91389	1.37966	0	0	0	0	0	0	0	0	0	0	0	0	0	0	0	0	0	0	0	0	0	0	0	0	0	0	0	0	0	0	0	0	0	0	0	0	0	0	1.55179	1.02288	1.60599
6030458C11Rik	4.11244	4.04537	4.52641	5.15664	5.26084	5.05035	5.00684	5.18939	5.57029	5.94211	5.90354	5.83752	5.67506	5.71776	5.40854	5.67713	5.8444	5.73148	5.72446	5.86222	5.2525	5.55529	5.59312	5.39201	5.42686	5.5811	5.37907	5.71731	6.01504	5.73629	5.60317	5.54619	5.31682	4.36404	4.53793	4.56768	4.37189	4.58405	4.66721	4.75521	4.58915	4.74982	4.69237	4.86402	4.18206	4.9403	4.80881	5.14523
6030468B19Rik	0	0	0	0	0	0	0	0	0	0	0	1.60767	0	0	0	0	5.2113	0	0	0	0	3.06987	0	0	0	0	0	1.58079	0	0	0	2.22573	0	0	0	0	0	0	0	0	0	0	2.39015	0	0	0	0	0
6030498E09Rik	0	0	0	0.279299	0.288325	0	0	0	0	0	0	0	0	0	0	0	0	0	0	0	0	0	0	0	0	0	0	0	0	0	0	0	0	0	0	0	0	0	0	0	0	0	0	0	0	0	0	0
6330409D20Rik	2.47281	0	0	0.0746343	0	0.322034	1.05422	0	1.90224	1.45745	1.5777	0.752481	0.647034	0	1.41468	1.236	0	0.753906	0.754282	1.61297	0.418956	0.311858	1.11199	1.58447	0	1.36135	0.451093	0.863618	0.413491	1.29567	1.62798	1.63009	0.622746	0.253553	1.90805	1.98248	2.14608	2.89392	0.165785	0.780354	2.12659	2.34159	3.59612	0.974399	0.768876	1.43053	0.717184	1.24068
6430531B16Rik	0	0	0	0	0	0	0	0	0	0	0	0	0	0	0	0	0	0	0	0	0	0	0	0	0	0	0	0	0	0	0	0	0	0	0	0	0	0	0	0	0	0	1.09135	0	0	0	0	0
6430548M08Rik	5.25181	6.08734	7.81497	6.01798	5.78521	7.83042	8.07138	7.89417	5.5507	5.55758	6.04429	4.70368	5.86504	6.1007	5.2974	6.14144	6.15386	6.53647	5.41305	6.51156	5.95187	6.40739	6.58141	6.76827	5.19877	5.34878	6.5782	6.77635	6.63208	6.21205	6.81614	7.05115	7.39072	5.02697	6.88391	7.36895	7.55198	6.90681	5.22965	5.30749	7.78734	7.16285	8.58999	5.28258	5.75304	8.08347	8.31504	8.3223
6430550D23Rik	0	0	0	0.180593	0	0	0	0	0.358613	0	0	0.639608	0	0	0.332893	0	0	0	0.341681	0	0	0	0	0	0	0.646831	0	0	0	0	0	0	0	0.253553	0	0	0	0	0	0	0	0	0	0	0	0.284838	0	0.00173295
6430571L13Rik	0	0	0	0	0	0.135398	0	0.437321	0	0	0	0	0	0	0	0	0	0	0	0	0	0	0	0	0	0	0	0	0	0	0	0	0	0	0	0	0	0	0	0	0	0	0	0	0	0	0.616463	0
6430573F11Rik	0	1.47628	0	3.16966	3.25007	0	0	0	2.63906	1.59701	1.94145	1.73676	2.1682	2.00567	2.60654	1.65707	1.3381	1.42559	2.40463	1.23123	0.606666	2.1669	1.70457	1.92586	2.73056	2.26762	1.40605	1.65268	1.90063	2.52271	0.932444	2.65415	1.861	2.33462	0.895581	0.906332	0.03451	0	2.01966	2.21446	0.822654	0.828638	0	1.92475	0.418508	1.03245	0.195484	0.541185
6430628N08Rik	0	0.495094	0	0	0	0	0	0	0	0	0	0	0	0	0	0	0	0	0	0	0	0	0	0	0	0	0	0	0	0	0	0	0	0	0	0	0	0	0	0	0	0	0	0	0	0	0	0
6720489N17Rik	1.36683	0	1.80844	0	0	2.83509	1.80672	2.43738	1.14244	1.80873	2.15676	1.86782	0.789645	1.73047	0.728587	1.2591	0.435462	1.57832	1.59902	1.9918	0	0.509795	1.42904	1.46403	1.84809	1.36135	0.918227	1.76506	2.54566	1.79184	2.17089	0.419424	1.73892	0.523331	0.813215	0.661111	0.314632	0.486351	0.615804	0.989533	0.239971	0.581542	0.0754772	1.23296	0.792608	0.653333	0	0.36169
6820408C15Rik	0	0	0	0	0	1.56027	0.633311	0	0	0	0	0	0	0	0	0	0	0	0	0	0	0	0	0	0	0	0	0	0	0	0	0	0.349953	0	0	0	0	0	0	0	0	0	0	0	0.535645	0	0	0
8030462N17Rik	4.84759	4.41388	4.92345	4.63898	5.01286	4.54079	5.02476	5.03046	4.29623	4.95414	5.04613	4.77723	4.80175	5.04163	4.70862	4.90286	4.70603	5.00374	4.29806	4.70002	5.04896	4.71623	4.83878	4.97923	4.45789	4.46379	5.00078	4.78648	4.59311	4.55963	4.66621	4.36487	4.52531	5.18392	5.30404	5.31087	5.56485	4.98824	5.07755	5.03367	5.3219	5.35782	5.99255	5.10671	5.0973	4.782	4.77123	4.88757
8030474K03Rik	0	0	0	0	0	0	0	0	0	0	0	1.04616	0	0	0	0	0	0	0	0	0	0	0	0	0	0	0	0	0	0	0	0	0	0	0	0	0	0	0	0	0	0	0	0	0	0	0	0
8430408G22Rik	8.08924	7.58677	6.7559	5.06622	5.65558	4.7937	6.07247	5.82506	5.00306	4.697	4.63852	2.52942	3.84996	3.18628	3.90572	4.14678	3.67206	4.17669	4.86562	5.48758	4.68222	2.65901	4.03548	4.19941	5.26654	4.20435	4.02154	3.18661	4.73291	6.50611	6.07527	4.29166	6.43691	2.56551	7.47948	7.99919	8.59041	7.45061	4.38683	5.4582	7.3711	6.73116	0	5.43183	3.26984	7.65058	7.99316	8.09626
9030612E09Rik	0	0	0	0	0	0	0	0	0.0469228	0	0	0	0	0	0.223806	0	0	0	0.20833	0	0	0	0	0	0.082909	0.0566704	0	0	0	0	0	0	0	0.166205	0	0	0	0	0.376027	0.299008	0	0	0	0	0	0	0	0
9030624G23Rik	0	0	0	0	0	0	0	0	0.0469228	1.04879	0.639958	0	0.70578	0	0.185531	0.325393	0	0.363333	0.463743	0	0	0	0	0.563369	0.0400688	0.0566704	0	0	0.0115814	0	0	0	0	0	0	0	0	0	0	0	0	0	0	0	0	0	0	0
9030624J02Rik	5.69537	6.35268	6.33741	6.19856	6.52706	6.1129	6.37825	6.63468	6.20516	5.88099	5.85931	6.11921	6.00685	6.18771	6.189	5.97005	6.33538	6.14525	6.121	5.8235	5.92124	6.44536	6.11423	6.23455	6.38405	6.06477	6.02859	6.21754	5.96792	5.88883	5.93517	6.39103	6.07886	5.08319	5.11785	5.17495	5.25375	5.60014	5.18382	5.77813	5.12753	5.69622	5.80919	5.69519	5.53822	6.0555	6.25688	6.23639
9130008F23Rik	2.12748	2.05491	0.0455918	0.64282	1.80853	1.35314	1.55683	0.982779	0	0	0	0	0.868902	0.636335	0	0	0	1.25476	0	0	0	0	1.08816	1.02728	0	0	0	0	1.56127	0.392753	0.0310825	0	1.18695	0	0.94799	1.59433	1.49399	0.410437	0	0	0.690642	0.520371	0.697895	0	0.0365676	1.29814	0.856195	1.373
9130011E15Rik	3.97136	4.50393	4.53332	4.16243	4.57665	4.11519	4.08273	4.25861	4.52754	4.24523	4.47847	4.13456	4.77628	4.912	4.50416	4.49936	4.4156	4.95574	4.59211	4.51423	4.63984	4.31977	4.66238	4.73869	4.52351	4.45753	4.60119	4.51152	4.70482	4.18384	4.25186	4.32747	4.50297	3.37393	3.85351	3.73915	3.88901	3.99153	3.90927	4.18482	3.80595	4.08188	3.73225	4.30754	3.64709	4.37275	4.66176	4.49961
9130019O22Rik	3.74348	4.1606	2.44808	1.60062	1.94631	1.58965	2.47753	1.35719	1.29671	0.992117	0.236149	1.02385	0.554169	0.943795	0.972889	0.490638	1.70314	1.09512	1.28806	0.811531	0.418956	2.00574	0.796148	0.746641	0.386326	1.24982	0.235111	1.84906	1.25363	1.62905	1.85451	1.67843	1.861	1.6244	2.30959	2.19879	2.67016	2.63508	1.69315	1.51733	2.29972	3.01465	1.79784	1.4351	1.47398	1.63648	2.06823	2.12075
9130023H24Rik	1.58917	1.06754	1.7143	1.53554	1.99477	1.68802	2.20515	0	2.11868	0.632983	1.29973	0.831694	1.10546	1.89863	1.01715	1.28183	1.92144	1.7808	2.15571	1.6812	0	0.509795	0.640975	1.37776	1.66283	1.38794	0.68228	1.86932	2.04913	2.2849	1.89329	2.10122	2.37708	0.451259	0.567377	0.661111	0	0.448893	0.343046	0.916929	0.718028	0.750882	0	0.901809	1.10844	1.84067	2.19589	2.34678
9130230L23Rik	0	0	0	0	0	0.286589	0	0	0	0	0	0	0	0	0	0	0	0	0	0	0	0	0	0	0	0	0	0	0	0	0	0	0	0	0	0	0	0	0	0	0	0	0.942088	0	0.59083	0	0	0
9130401M01Rik	2.57172	1.47628	2.67327	2.07375	1.80853	1.67437	1.98627	1.2723	2.19916	2.33841	2.39714	2.4311	2.34493	2.62993	2.25571	2.45225	2.31146	2.40217	1.73858	2.30892	2.28295	2.14324	2.5731	2.33361	2.25634	1.71636	2.45977	1.31143	2.43482	1.42762	2.30157	1.69419	1.57731	1.9977	1.46209	1.70454	1.76637	1.62686	1.48215	1.91227	1.39765	1.80092	1.89388	1.74277	2.1705	2.14045	1.81908	1.80653
9130409I23Rik	0	0	0	0	0	0	0	0	0	0	0	0	0	0	0	0	0	0	0	0	0	0	0	0	0	0	0	0	0	0	0	0	0	0	0	0	0	0	0	0	0	0	0	0	0	0	0	0
9230104L09Rik	0	0	0	0	0	1.56027	1.5416	2.97612	0	0	0	0	0	0	0	0	0	0	0	0	0	0	0	0	0	0	0	0	0	0	0	0	0	0	0	0	0	0	0	0	0	0	0	0	0	0	0	0
9230110C19Rik	0.00488886	1.79441	0.793022	0	0	1.22793	1.5262	1.03525	1.43606	1.63453	1.29973	1.96472	1.6452	2.27388	1.92497	1.34796	0	2.04827	1.8547	1.52658	1.29373	0.868245	1.39058	1.83165	2.0451	1.41405	1.12096	0.548912	1.8583	1.66005	1.2237	0.216114	1.7516	1.39391	1.3497	1.06167	0.549106	1.05872	1.17995	1.48001	0.201682	1.01757	0	1.68626	1.92421	0	0	1.01623
9330159F19Rik	0	0	0	0	0.805501	0	0	0.182048	0	0	0	0	0	0	0	0	0	0	0	0	0	0	0	0	0	0	0	0	0	0	0	0	0	0	0	0	0	0	0	0	0	0	0	0	0	0	0	0
9330161L09Rik	0	0.495094	0.560311	1.35117	1.29266	1.28293	1.34497	0	0	0	0	0	0	0	0	0	0	0	0	0	0	0	0	0	0	0	0	0	0	0	0	0	0	0.689177	0	0	0	0.330305	0.722235	0.408983	0	0.355031	0	0.215822	0	0	0	0
9330182L06Rik	0	2.27549	1.09647	1.74577	1.57353	1.13133	2.08417	0.871744	1.18823	0.346905	0.595245	0.668665	0	0	1.55639	0	1.71549	0	0.846934	0	0.921656	1.6167	0	0	1.4826	0.851729	0	2.54702	0	1.66005	0.361221	2.79966	1.44299	1.39391	0	0	0	0.15531	1.78196	1.45459	0.162348	0	0	1.64238	3.34399	0	0	0
9430015G10Rik	3.8332	3.78297	3.90403	3.22437	2.9961	4.08197	3.42377	2.66256	5.0749	5.82733	5.74243	5.33007	5.72206	5.52172	4.96031	5.60685	5.14322	5.76104	4.65913	5.42727	5.2525	4.6879	5.7702	5.67012	4.9085	4.90686	5.41968	5.18227	5.5766	5.07866	5.25297	4.61512	5.12543	4.26241	4.48792	4.53656	3.67431	3.95191	3.69401	4.11959	4.34534	4.15414	4.11758	4.11762	3.53899	4.4053	4.32128	4.29796
9430038I01Rik	3.12144	3.70917	2.23862	1.92923	0.731181	2.94717	2.71338	2.58548	2.68769	3.56943	3.24068	2.33468	2.99575	3.09918	2.34524	3.044	2.73803	2.87495	2.41223	2.99055	3.24961	2.50978	3.03869	3.05717	2.9547	2.6655	3.27546	2.66759	2.8564	2.73411	2.69455	2.63794	2.41744	2.13055	2.03462	2.24004	1.75077	2.13125	2.303	2.27381	2.15693	2.26906	2.36523	2.13991	2.27529	2.61413	2.36065	2.76325
9530053A07Rik	0	0	0	0	0.52668	0	0.0793733	0	0	0	0	0	0	0	0	0	0	0	0	0	0	0	0	0	0	0	0	0	0	0.0623802	0	0	0	0.120463	0	0	0	0	0	0	0	0	0	0	0	0	0	0
9530068E07Rik	5.82952	5.85044	6.87035	6.70073	6.89628	7.0963	7.13021	6.53856	7.80855	6.77006	6.7799	6.98156	7.03822	7.21868	7.92383	7.04798	7.16564	7.1259	7.90283	7.16079	7.23377	6.96458	7.4231	7.27206	8.1421	7.74648	7.31881	7.1659	7.3	7.4045	7.07594	7.05	7.22409	7.68096	7.39999	7.13529	7.33281	7.31438	7.98627	7.85764	7.14449	7.05307	7.78441	7.84681	7.94712	7.02138	7.30589	7.08323
9530077C05Rik	0	0	0	0.691429	0	0.548403	0	0	0	1.65293	0.401094	0.517149	0.384733	0.19427	0	0.805045	0.174247	0	0	0.253506	0	0.311858	0.936241	0.107535	0	0	0.235111	0.00644613	0	0	0.775224	0	0.209908	0	0.0488947	0	0	0	0	0	0	0	2.07893	0	1.2523	1.39855	0	0.649531
9830107B12Rik	0	0	0	0	0	0	0	0	0	0	0	0	0	0	0	0	0	0	0	0	0	0	0	0	0	0	0	0	0	0	0	0	0	0	0	0	0	0	0	0	0	0	6.1153	0	3.48903	0	0	0
9930012K11Rik	2.76651	2.46678	2.83111	2.86518	2.5859	3.35907	3.38588	4.28864	4.02061	3.70785	4.24152	3.41339	3.75926	3.66819	3.52767	3.91557	3.91633	4.43191	3.92036	4.53097	2.16837	3.82429	3.89143	3.79992	3.79581	3.33909	3.17277	4.41835	4.55055	4.04982	4.63222	4.2389	4.95219	2.26275	2.95323	2.87988	3.71104	3.23932	1.79421	2.19923	3.166	3.55803	1.88222	2.17113	2.11511	2.58601	2.84537	2.62411
9930021J03Rik	6.09512	5.6282	5.6534	6.13243	5.67554	5.34664	5.41068	6.26205	5.28307	6.28872	5.99458	5.95053	5.44007	5.55105	5.55177	5.79344	5.01418	5.23965	5.86817	5.81593	5.31443	5.55417	5.25202	5.16455	5.19267	5.62926	5.59444	5.57038	5.50725	5.56262	5.64259	5.71212	5.37331	6.95341	6.51846	6.63954	6.93632	6.16827	6.85922	6.37912	6.59999	6.52958	6.32902	6.34487	5.98251	5.29538	5.33391	5.26077
9930111J21Rik1	5.23956	5.43571	3.69401	3.64419	3.01188	3.158	4.00432	4.53172	0	0.101094	0	0	0	0	0	0	0	0	0	0.422503	0	0	0	0	0	0	0	0	0	0	0.467841	0	0.703306	0.375396	3.66286	1.00536	3.93113	3.78534	0.274733	0.859972	0.920202	1.88825	2.09922	0.471274	0.927343	2.61413	2.55006	2.73893
9930111J21Rik2	7.66259	7.71485	6.13732	6.53457	5.73736	6.15651	6.67299	7.55128	0	1.18145	1.29973	0	0	0	0	0.707662	0.244117	0	0	2.39271	0	0.433847	0	0	0	0	0.548057	0.822649	0	2.07091	2.11729	0.694802	2.03711	0.972729	5.20253	2.39418	5.36166	5.93164	1.9773	2.5326	2.6589	4.18895	3.33038	3.28426	2.29204	4.33101	4.38007	4.67008
A030005L19Rik	0	0	0	0	0	0	0	0	0	0	0	0	0	0	0	0	0.244117	0	0	0	0	0	0	0	0	0	0	0	0	0	0	0	0	0.451259	8.67324e-05	0	0.397097	0	0.0882967	0	0	0	0	0	0	0	0	0
A130010J15Rik	2.50047	2.46678	1.92509	3.09484	2.98814	1.43636	2.55546	2.95585	2.89518	2.11775	2.35753	2.80932	2.44316	2.89155	3.12936	2.40125	2.72588	3.02426	3.23797	2.10543	2.2268	2.84643	2.81737	2.66942	3.18843	3.01164	2.35646	2.63247	3.07545	2.96885	2.58826	2.30997	2.84784	2.55695	1.66358	1.43292	1.51261	1.62686	3.23611	3.02668	1.64599	1.43716	2.26104	3.16526	1.92421	1.63648	2.23038	2.06314
A1cf	0	1.79441	1.21579	0	0	0	0	0	0	0	0	0	0	0	0	0	1.97379	0	0	0	0	0.839099	0	0	0	0	0	1.12182	0	0	0	0	0	0	0	0.661111	0	0	0	0	0	0	0	0	0	2.06096	2.28062	1.34104
A230050P20Rik	4.95975	4.62927	4.70018	5.34693	4.98115	4.52757	4.61391	4.3598	5.12725	4.50528	4.20106	3.73519	3.45552	3.4688	5.41269	3.98302	5.09321	3.80581	5.12581	4.62578	4.06664	4.99587	4.60265	4.64022	5.36312	5.57822	4.10359	5.57038	4.54889	5.6674	5.15663	6.41322	4.64231	5.27154	4.80805	4.74293	4.26065	4.77777	5.1024	5.35119	5.06625	4.89394	2.05835	5.29445	3.56678	5.703	5.2773	5.72584
A2m	2.69651	2.7868	0	5.3639	5.71101	0	0	0	2.5629	0	0	2.599	0	0.341661	4.65185	0	4.81766	0	4.08871	0	0	4.49116	1.15851	0	6.21501	4.60929	0	4.1998	0	4.81852	0	4.36733	0.921067	5.4158	3.21084	0	0	1.94201	6.78019	6.65815	0	0	0.750152	6.77478	5.18622	0	0	0
A2ml1	0	0	0	0	0	0.690785	0	0	0	0	0	0	0	0	0	0	0	0	0	0	0	0	0	0	0	0	0	0	0	0	0	0	0	0	0	0	0	0	0	0	0	0	0	0	0	0	0	0
A3galt2	4.16523	4.21494	2.30471	3.70168	3.2959	2.51348	2.26204	1.35719	0.546111	1.59701	0.955107	2.43956	0.488763	0	0.728587	1.28183	0	0	0.061386	0.736546	0	2.85374	0	0.780658	0	0.12148	0.724382	0	0.413491	1.31528	1.16152	0.725803	0	6.02771	5.21862	5.55762	6.05299	5.58511	5.57945	4.77845	5.49811	6.15758	2.52374	4.67186	3.16918	2.69534	2.08717	2.36279
A430005L14Rik	3.19097	3.78297	4.15158	3.63179	3.63853	3.655	3.71955	3.84632	3.67558	3.54993	3.65432	4.07882	4.22612	4.59688	3.52	3.85621	4.69671	4.49724	3.20334	3.76315	4.01784	3.87543	4.52931	4.385	3.99681	3.10274	4.00882	4.16745	4.38153	3.81523	4.26178	3.81041	4.62518	2.26275	2.95323	2.8375	2.77412	2.82249	2.3369	2.65483	2.87504	2.55489	3.21427	2.82923	2.94398	4.15557	4.09666	4.35108
A430033K04Rik	2.06712	2.63564	1.85329	2.47875	2.49898	3.10811	1.21653	1.67086	3.1303	2.67185	2.79327	1.95296	2.46883	2.74916	2.56242	2.482	2.70744	2.76252	3.02149	2.95791	1.49732	1.96585	2.91544	2.54629	2.76385	2.82966	2.1557	2.34485	3.09836	3.07617	2.8406	2.52792	3.03067	1.54005	1.81235	2.16492	1.70294	1.44856	1.5415	1.76493	2.30875	1.66621	0.986332	2.23161	0.792608	2.08125	1.13636	1.73456
A430078G23Rik	0	0	0	0	0	0	0	0	0	0	0	0	0	0	0	0	1.28936	0	0	0	0	0	0	0	0	0	0	0	0	0	0	0	0	0	0	0	0	0	0	0	0	0	3.73549	0	1.3515	0	0	0
A430105I19Rik	5.66209	5.6282	5.29941	5.28987	5.06106	6.86729	6.69425	6.93012	4.78201	2.5978	2.53373	2.70799	2.95396	3.00648	4.24509	2.54913	5.68475	3.33421	4.54276	3.82779	2.74942	5.22014	3.82087	4.05052	4.20506	4.47313	2.62447	6.48457	4.07694	4.56168	4.33168	6.93863	4.89902	3.11871	5.81771	4.45831	6.04741	6.59264	3.30195	3.63658	4.73537	4.31363	0	4.31455	2.52946	5.35074	5.21837	5.22401
A4galt	1.99118	3.462	0.40827	2.28647	2.56465	5.24527	5.34856	4.55437	0	0	0	0	0	0	0	0	0	0	0.061386	0	0	0	0	0	0	0	0	0	0	0	0	0	0	1.59125	1.09468	1.00536	2.61954	2.37041	1.28787	1.12462	0.482833	0.0433662	0	0.471274	3.28665	1.97684	2.78863	2.62411
A4gnt	0	0	0	0	0	0	0	0	0	0	0	0	0	0	0	0	0	0	0	0	0	0	0	0	0	0	0	0	0	0	0	0	0	0	0	0	0	0	0	0	0	0	0	0	0	0	0	0
A530016L24Rik	0	2.27549	0	0	0	0	0	0	1.14244	0	0	0	0	0	0.99519	0	0	0	1.71419	0	0	0.0317547	0	0	1.4826	1.27852	0	0	0	1.25564	0.0767236	0	0	0	0	0	0	0	0	0.898192	0	0	0	0.851304	0	3.69785	3.95431	4.10689
A530032D15Rik	0.869495	0	0	0	0	0	0	1.18209	0	0	0	0	0	0	0	0	0	0	0	0	0	0	0	0	0	0	0	0	0	0	0	0	0	0	0	0	0	0	0	0	0	0	0	0	0	0	0	0
A530064D06Rik	0	0	0	0	0	0	0	0	0	0	0	0	0	0	0	0	0	0	0	0	0	0	0	0	0	0	0	0	0	0	0	0	0	0	0	0	0	0.844664	0	0	0	0	6.38638	0	4.79057	0	0	0
A630001G21Rik	4.13908	3.04856	3.3731	3.9416	3.53311	1.75439	1.781	0	1.27566	2.38317	2.35753	2.81582	0.34832	0	0.498162	2.03708	3.42748	0	1.05546	1.91453	1.49732	3.27423	0	0	1.16139	1.12893	2.02705	2.85195	0	1.49794	1.99188	3.54957	0	1.18759	0	1.28309	0	1.67632	1.43598	1.98511	1.29227	2.23139	5.06023	1.97279	3.55989	2.68212	2.89995	2.31423
A630033H20Rik	4.01675	0	2.81608	2.74367	2.75485	0	0.239031	0	1.83187	2.91989	2.94352	1.29006	0.647034	1.03326	1.58608	2.86738	2.21906	0.571797	2.08138	2.50992	2.2268	2.74008	0	0	2.09828	1.67378	2.84086	2.88217	0.259386	2.53112	3.39861	2.83563	1.57731	2.04743	0.66454	2.71995	0.98208	0.755429	2.27704	1.52955	2.6447	2.65789	3.24646	1.56614	2.91184	2.43656	2.49438	2.79898
A630076J17Rik	0	0	0.14516	0	0	0	0	0	0	0	0	0	0	0	0	0	0	0	0	0	0	0	0	0	0	0	0	0	0	0	0	0	0	0	0	0	0	0	0	0	0	0	0	0	0	0	0	0
A730015C16Rik	1.76666	1.06754	0	0.401207	0.52668	0	0	0	0	0.669587	0	0.517149	0.272616	0	0	0.325393	0.138	0.41834	0.061386	0.323498	0	0.839099	1.08816	1.16243	0.693273	0.407937	0	0.272928	0.353809	0.195289	0	0.563674	0	0.657498	1.20646	0.53419	0.549106	0.522861	0.309294	0.629486	0.482833	0.972605	0.266991	0.772068	0	0	0	0
A730017C20Rik	0	0	0	0	0	0	0	0	0	0	0	0	0	0	0	0	0	0	0	0	0	0	0	0	0	0	0	0	0	0	0	0	0	0	0	0	0	0	0	0	0	0	0	0	0	0	0	0
A730049H05Rik	0.782068	1.47628	0.793022	1.01161	0.731181	0	0	0	0	0.101094	0	0	0	0	0	0	0	0	0	0	0	0.178594	0	0	0	0	0	0	0	0	0	0	0	0.689177	0	1.2185	0.653447	1.17798	0	0.696084	0.514416	1.51762	0	0.402784	0	0	0	0
A830010M20Rik	3.48662	2.46678	2.79324	2.94753	3.2232	2.41843	2.62216	2.21661	2.42629	2.81759	2.49774	2.65815	2.37239	2.68619	2.4377	2.43206	2.21906	2.31788	2.46435	2.62526	1.49732	2.40429	1.59044	2.23891	1.67689	2.33749	1.66577	2.69055	2.2589	2.76296	2.60393	2.85679	2.09797	1.80874	1.69458	1.64435	1.54913	1.96872	1.74457	2.28827	1.46386	2.2409	0.800583	2.31783	1.50304	3.013	2.69294	3.14276
A830018L16Rik	0	0	0	0	0	0	0	0	0	0	0	0	0	0	0	0	0	0	0	0	0	0	0	0	0	0	0	0	0	0	0	0	0	0	0	0	0	0	0	0	0	0	0	0	0	0	0	0
A930002H24Rik	0	0	0	0	0	0	0	0	0	0	0	0	0	0	0.261093	0	0	0	0	0	0	0	0	0	0.386326	0	0	0.00644613	0	0.533316	0	1.12512	0	0	0	0	0	0	0	0	0	0	0	0	0	0	0.195484	0.296527
A930004D18Rik	2.80398	2.7868	2.47704	3.03017	2.92286	2.72686	2.28966	1.96939	3.26992	1.99332	2.62553	1.48235	2.46032	2.91528	3.28227	2.66608	2.59829	3.06792	3.30483	3.05883	2.43937	2.98593	3.09957	3.16413	3.25082	3.10274	2.45977	3.07766	3.5742	3.10461	3.23715	2.79966	3.57832	2.59925	3.26865	2.67252	2.95514	2.53138	3.0897	2.82321	2.89916	2.89323	0	3.2651	2.55744	3.22841	3.15465	3.45791
A930017K11Rik	0	0	0	0	0	0	0	0	0	0	0	0	0	0	0	0	0	0	0	0	0	0	0	0	0	0	0	0	0	0	0	0	0	0.451259	0	0.273126	0	0	0	0	0	0.423457	0	0	0	0.807404	0.717184	0
A930033H14Rik	1.89722	1.47628	0	1.3206	1.29266	0	0.743955	0	1.2326	1.90398	1.70941	0.451787	0.968227	1.5196	1.44739	1.13972	1.23891	1.86241	1.93076	2.01314	1.49732	2.43383	2.03889	2.50619	1.6908	1.73719	1.37995	2.14332	2.47739	2.42684	1.85451	2.35032	0.898432	0.625108	0.0488947	0.395018	0	0	0.722235	1.57745	0.662726	0.995262	0	1.13079	0	1.39855	0.450828	1.34104
AA467197	1.44481	1.79441	0.595943	0	0	0.939267	0	0.654143	0	0	0	0	0	0	0	0	0	0	0	0	0	0	0	0	0	0	0	0	0	0	0	0	0	0	0	0	0	4.56667	0	0	0	0	5.91312	0	4.03561	0	0	0
AA986860	0.897499	1.79441	2.32609	1.38112	2.25559	2.93004	2.47753	1.82783	0.43656	0	0.114679	1.15284	0.762228	0.245092	0.646429	0	2.28684	0	0.705625	0	0	1.77897	0	0.260007	0.420131	0.12148	0	0.979974	0	0.429199	0.775224	0.694802	3.1789	1.11946	1.63189	1.86081	2.36677	2.50425	1.23492	0.696084	2.14689	1.85147	1.20804	1.5021	4.315	2.55733	2.36065	2.51377
AB124611	0.00488886	0	0	0	0	1.20912	0.633311	0	0	0	0	0	0	0	0	0	2.4211	0	0	0	0	1.50979	0	0	0	0	0	0	0	0	0	0.756152	0	0.0243861	0	0.273126	0	3.60977	0	0	0	0	7.99548	0	6.09534	0	0	0
AC123954.1	0	0.495094	0	0	0	0.135398	0	0	0	0	0	0	0	0	0	0	0	0	0	0	0.203118	0.26879	0	0	0	0	0	0	0	0	0.16389	0	0.246214	0	0	0	0.181359	0	0	0	0.0803103	0.283197	0.84931	0	0	0	0	0
AC130711.1	0	0	0	0	0	0	0	0	0	0	0	0	0	0	0	0	0	0	0	0	0	0	0	0	0	0	0	0	0	0	0	0	0	0	0	0	0	0	0	0	0	0	0	0	0	0	0	0
AC155937.1	0	0.495094	0	0	0	0	0	0	0	0	0	0	0	0	0	0	0	0	0	0	0	0	0	0	0	0	0	0	0	0	0	0	0	0.0243861	0	0	0.03451	0	0	0	0	0	0	0	0	0	0	0
AC158605.2	1.05498	0	0	0	0	0.25025	0.120974	0.842596	0.143054	1.32604	0.990068	0	0	0.245092	0	0.325393	0	0.184484	0.975629	0.9943	0.772741	0	0	0	0.204288	0.602112	0.638912	0.00644613	1.18679	1.10609	0.775224	0.0787804	0.943352	0	0	0.240972	0	0	0	0	0	0	0	0	0	0	0	0
AC163637.2	0	0	0	0	0	0	0	0	0	0	0	0	0	0	0	0	0	0	0	0	0	0	0	0	0	0	0	0	0	0	0	0	0	0	0	0	0	0	0	0	0	0.0433662	0	0	0	0	0	0
AC175538.2	2.02965	0	0	2.41505	0.910261	0.916258	1.96358	0	0	0.774134	0	0	0	0	0	0	0	0	0	0	0	0	0	0	0	0	0	0	0	0	0	0.528941	0	0	1.20646	0	0.181359	0.755429	0	0	0	0	0	0.0907867	0.323959	0	0	0
AF529169	0	0	0	0	0	0	0	0	0	0	0	0	0	0	0	0	0	0	0	0	0	0	0	0	0	0	0	0	0	0	0	0	0	0	0	0	0	0	0	0	0	0	0	0	0	0	0	0
AI182371	1.38672	1.06754	1.6136	2.01767	2.07207	0.0949885	0.91925	1.79777	0	0.253544	0.452136	0	0	0	0.367496	0	2.6571	0	0.0995489	0.422503	0	2.08236	0	0	0	0	0	2.07519	0.158348	0	0.323855	0.300906	0.134435	0	0.14182	0	0.436627	0.9287	0.00640872	0.408983	0	0.995262	1.11146	0	0.969597	0.946598	0.717184	0.541185
AI314180	6.99093	6.94949	7.23272	7.29551	7.14195	7.05641	6.83565	7.18323	6.6815	7.32218	7.27806	7.32937	7.05067	7.1072	6.65859	7.09928	6.98645	6.94747	6.72701	6.84811	6.6193	7.10587	6.83517	6.91715	6.84399	6.85641	6.76565	6.93012	6.84652	6.78671	6.96198	6.95998	6.58822	7.38979	7.01329	6.97165	7.1941	6.83286	7.24375	7.02816	6.95284	6.95173	7.1267	7.12097	6.58429	6.75	6.34609	6.55034
AI413582	3.10951	2.27549	3.02002	3.64419	3.65369	2.86544	3.81135	2.81289	2.464	2.32699	1.43275	2.37931	2.62918	2.45748	2.56987	1.96866	3.42372	2.80442	2.7123	2.53963	2.33699	2.80934	3.11734	2.55615	3.46839	2.72927	2.38299	3.28037	2.85102	2.90559	2.85377	3.41813	3.10669	2.4126	1.73988	2.40147	1.89964	2.54031	2.43406	2.49568	2.40457	2.23139	4.08743	2.4762	3.33593	3.73032	3.93353	4.14441
AI429214	0	0	0	1.20816	1.31827	1.26482	0.895474	0	1.2326	0.556868	0.549101	0	0	0.673916	1.18175	0.138743	0.435462	0	1.14941	0.736546	1.29373	0	0	0	1.59045	1.19064	0	0.0778213	0.679672	1.25564	1.41352	0.843546	1.47394	0.720175	0	0.104676	0	0	0.343046	0.460978	0.0374729	0	0	0.215822	0	0.85531	0.508179	0.932917
AI464131	0	0	2.15747	1.12212	0.692535	1.45244	0	1.18209	0.647928	0	0	0	0	0	0	0	0.681952	0.184484	0	0	0	0.868245	0.0889133	0	0	0	0	0.780483	0.0496963	0	0	0.59759	1.90708	1.27369	1.36905	1.65659	1.2272	1.46742	1.65335	0.382265	1.63166	2.40219	0.750152	0.688226	3.58389	3.20086	3.5179	2.24684
AI467606	2.50957	2.46678	3.65654	0.540395	0.235536	1.4201	0.200742	0.0858266	1.54565	0.774134	1.24289	2.84157	1.08348	0	0.806316	1.63958	3.35433	0	1.44451	1.82084	1.90768	1.50979	0	0	0.82529	0.183503	1.48164	0.646044	0.383959	2.25476	2.87975	0.630727	1.16815	1.50488	0.533479	1.68076	0	2.09534	1.37202	2.20687	2.48648	2.65789	6.60876	1.17253	4.55765	3.60282	3.86384	3.67856
AI593442	0	0	0	0	0	0	0	0	0	0	0	0	0	0	0	0	0	0	0	0	0	0	0	0	0	0	0	0	0	0	0	0	0	0	0	0	0	0	0	0	0	0	0	0	0	0	0	0
AI597479	4.32584	3.6314	4.67333	4.56101	4.42283	4.61411	4.22067	4.51796	4.62648	4.1833	4.463	4.40876	4.23861	4.52672	4.47073	4.31878	4.36553	4.61082	4.74138	4.64471	4.0012	4.33029	4.51598	4.47605	4.77117	4.54872	4.44629	4.46569	4.68981	4.44194	4.67921	4.56027	4.5473	3.57808	4.16989	4.19226	4.41458	3.86925	3.79197	3.71897	4.19995	4.07126	3.54526	3.91737	4.27765	3.92247	3.96971	4.11636
AI606181	2.82601	2.63564	0.0962346	2.55953	2.28187	1.72821	2.65793	1.54984	1.92946	2.39415	2.46083	2.43956	2.46883	2.07754	2.00407	2.67469	2.32764	1.71641	2.04273	2.28281	2.2268	2.46278	1.73559	2.26317	1.59045	2.01816	2.0603	2.15986	2.11352	2.49719	2.4214	2.73256	2.2033	3.32435	3.40613	3.75631	4.19301	3.18909	3.32746	2.965	3.71032	3.38866	3.85664	2.60372	2.69602	1.52242	1.84157	2.0826
AI661453	2.13925	2.05491	2.73849	4.3633	4.8044	2.1881	1.03258	1.11054	2.4825	2.31549	2.53373	1.29006	1.94253	1.61928	2.07907	2.53973	3.35037	2.37462	2.51464	2.80115	2.10748	2.87543	2.76571	2.43322	1.89692	2.42994	2.81186	3.00627	2.75046	2.32414	2.32067	4.06192	3.68466	0.487745	2.18412	3.23853	1.81217	2.34004	1.08341	1.48001	2.53348	2.39368	1.76011	1.34671	3.69194	3.93924	3.59271	3.17937
AI837181	4.46568	4.88526	4.66287	4.76214	4.6516	4.67364	5.03568	4.58988	5.17636	4.41384	4.63852	4.2568	4.89779	4.92569	5.23435	4.60004	5.16026	5.14089	5.25401	4.82593	5.39307	4.7282	5.24799	5.19483	5.1705	4.9454	5.09003	5.05539	5.38213	5.25398	5.11075	5.3109	5.60502	4.87858	5.25937	5.15028	5.38331	4.75876	5.09747	4.91053	5.32969	4.60817	4.66881	4.78886	4.94811	5.11034	5.53183	5.41071
AI846148	6.13463	5.6282	5.68166	4.7777	5.01286	5.18278	5.51967	5.82693	5.44269	5.87317	5.92176	5.83512	5.92962	5.79547	5.43529	5.9489	5.30725	5.75304	5.20562	5.92548	5.95619	6.0541	5.81807	5.71149	5.22052	5.27057	5.86414	5.72706	5.73631	5.5136	5.68649	5.48408	5.46377	4.93417	5.52821	5.65996	5.61632	5.55568	4.9061	5.03045	5.64891	6.09274	3.28239	5.13601	4.88328	5.18254	5.10909	5.04712
AI854703	0	0	2.34715	0.458503	0	0	0	0	0.276213	0.669587	0.806121	0.72508	1.16948	0.781122	0	1.34796	0.577562	1.50398	0.309481	1.82084	0.921656	0.747952	0.76642	1.65952	0.124514	0.355016	1.02315	0	1.73507	0	1.28331	0.341504	0.281629	1.04796	0	1.41862	0.271561	0	0.43981	0	1.61718	1.66621	0.193407	0	1.0894	2.80917	2.80016	1.94054
AI987944	4.75113	3.78297	3.4136	4.49921	3.57089	3.8768	2.99646	3.82039	2.92928	2.7846	2.60312	2.1095	1.66013	2.19852	2.1992	2.46223	2.27019	2.14928	3.39582	2.89609	0.418956	2.04456	1.60731	2.05656	3.27873	2.61012	2.10879	2.97857	2.89878	3.22351	3.0496	2.88453	2.60386	2.20913	2.23773	2.13898	1.89964	2.08316	2.21459	2.60371	2.41297	2.1927	2.47799	2.8029	2.19742	2.37215	2.28062	2.55614
AK157302	0	0	0	0	0	0	0	0	0	0	0	0	0	0	0	0	0	0	0	0	0	1.17858	0	0	0	0	0	0	0	0	0	0	0	0	0	0	0	0	0	0	0	0	0	0	0	0	0	0
AU019823	4.95809	4.98244	5.41114	4.75072	4.59772	4.79527	4.75271	5.38655	4.88465	5.35618	5.49413	5.28738	5.24714	5.28419	4.67793	5.28547	4.98259	5.06536	5.03519	5.34341	4.84027	5.12675	4.86357	4.97923	4.90254	4.76192	5.16838	5.10108	5.3015	4.87575	5.24174	5.38924	4.89044	5.10538	5.32895	5.49424	5.64086	4.90251	4.88906	4.74738	5.55332	5.42716	4.93884	4.87196	4.70874	4.76014	4.6201	4.78143
AU021092	6.62068	6.66718	9.76002	8.42035	9.05066	4.85245	5.45811	5.04333	4.30145	3.17669	2.86094	2.62146	4.46592	3.66819	4.62528	3.15284	3.69095	2.75185	4.67501	4.03495	3.93265	3.88616	3.40467	3.2697	5.54168	4.5951	4.43999	3.63414	4.03005	4.18384	5.50642	4.45782	4.90329	4.88715	4.51205	5.65692	4.06958	4.80211	5.1931	4.8521	5.92857	6.44723	0.230668	5.04766	4.92817	8.43139	8.75413	8.86516
AU022252	3.69244	3.70917	3.43343	3.61298	3.94427	3.91502	3.83966	3.79399	5.04721	4.64969	4.68193	4.74349	4.75731	4.55721	4.90101	4.5864	4.85302	4.82444	4.86146	4.74376	4.56255	4.38677	4.38761	4.43124	4.64998	4.7796	4.53768	4.50506	4.73583	4.73181	4.77404	4.71892	4.73465	4.5153	4.40129	4.37002	4.52415	4.2825	4.27106	4.23607	4.49928	4.09505	2.18714	4.3739	4.00037	4.43319	4.11061	3.99838
AU040320	5.43374	5.96585	5.78561	5.86613	6.03153	6.13798	6.14232	5.63945	6.10503	5.42336	5.37188	5.26496	5.47427	5.43545	6.24533	5.62918	5.60815	5.46701	6.15141	5.63249	5.8205	5.55193	5.78972	5.70707	5.95812	5.9557	5.6905	5.70186	5.62	5.75704	5.72731	5.80759	5.8377	5.35043	5.13632	5.18871	5.18288	5.78998	5.33405	5.89909	5.07157	5.60617	5.84267	5.94442	5.48186	6.30444	6.56206	6.44997
AU041133	1.7514	2.63564	0.761989	0.870973	0.76882	0.548403	0.965656	0.782473	0.888804	1.51892	0.76634	0	0	0.636335	0.780869	0.0355054	0	0	1.45926	1.19435	0	0	0	0	1.10014	0.732312	0	0	0.796357	1.06035	0.598751	0.725803	0.53742	0	0	0	0	0.15531	0	0.0158315	0	0	0	0	0.478265	0	0.123903	0.156647
AW011738	3.72014	3.462	2.82361	2.93749	2.78271	2.72686	1.76796	2.57666	3.69157	1.20657	2.15676	1.54637	1.01544	0.943795	4.53303	1.21252	1.96347	1.7382	3.71136	2.84346	0.921656	2.06987	1.37096	0.746641	3.76655	4.12755	2.04377	1.8893	1.43736	3.25431	2.66497	2.74017	1.98435	2.82278	2.37804	2.12143	1.67015	2.54031	2.303	2.74672	2.08513	2.96386	1.54031	3.12862	1.88058	2.86874	2.97307	3.04695
AW146154	2.54541	0	1.93903	3.25704	2.69745	2.3853	2.17584	2.95585	1.74263	1.43636	1.88685	0.80577	0.70578	0.517332	1.92497	0.866497	1.27274	1.42559	2.7123	1.84484	0	0.353678	0	0.601934	2.48915	2.11683	0.451093	1.36948	1.90063	2.20307	1.51648	2.2997	1.77664	1.80874	0.600497	0.0684904	0.584732	0.815528	0.722235	1.23326	0.634258	0.750882	0.302421	1.5021	0.50724	1.74219	1.65102	1.75895
AW209491	2.55423	2.7868	3.11518	3.47054	3.57089	3.57646	3.10928	1.94216	3.23217	3.0983	3.12748	2.80278	2.99575	3.36349	2.86451	3.18937	3.47547	3.74256	3.051	3.15315	2.78874	2.93862	3.21961	2.98605	3.41908	2.96825	2.92451	3.00627	3.40442	3.18673	3.32013	3.20366	3.21599	2.59925	2.38756	2.5201	2.63661	1.55817	2.41037	2.13667	2.67296	2.3504	2.84534	2.35456	1.91342	3.46294	3.44634	3.35766
AW549877	6.73567	5.93381	6.25274	7.30676	6.77436	6.86429	6.85735	5.92925	6.52081	6.3702	6.3292	6.21281	6.03505	6.10501	6.66077	6.09726	6.0954	6.04831	6.76313	6.35796	6.09205	6.18655	6.20982	6.2284	6.77341	6.90035	6.12014	6.42166	6.09353	6.79634	6.66418	7.00095	6.29194	6.51964	6.35947	6.35314	6.56374	6.29835	6.44105	6.22084	6.46607	6.35005	5.53258	6.34772	6.0257	6.66267	6.42824	6.71914
AW551984	0	0	0	0	0	0	0	0	1.90224	0.101094	0.049881	0.609954	1.43556	1.58023	1.68543	0.451067	0	0	1.88779	0	0.203118	0	0	0.397895	2.00111	0.813011	0.548057	0	0	0.152332	0.285496	0	0	1.71951	0	0	0	0	1.55597	0.840476	0	0	1.96193	0.629496	3.47076	0	0	0
AW554918	4.80757	4.36666	4.84233	4.36143	4.15792	3.9747	4.44812	5.31009	4.12435	4.67241	4.41557	3.76912	4.5525	4.66378	4.3021	4.3433	3.71268	4.67151	4.10052	4.24115	4.38152	3.93174	4.53373	4.76016	4.11247	4.13933	4.43683	3.88358	4.39269	4.18117	4.26917	4.04666	4.50859	4.07728	4.69568	4.43363	4.60877	4.7239	4.46363	4.67079	4.13031	4.60817	3.52291	4.51645	3.58728	4.19799	3.96971	4.24714
AY074887	0	0	0	0	0	0	0	0.357146	0	0	0	0	0	0	0	0	0	0	0	0	0	0	0	0	0	0	0	0	0	0	0	0	0	0	0	0	0	0	0	0	0	0	0	0	0	0	0	0
Aaas	4.5364	3.6314	2.87528	4.78472	4.61073	3.9579	4.24674	4.36237	5.27115	6.07852	5.97944	6.07105	6.15651	6.10329	5.17332	6.10286	6.00017	6.27944	4.95939	5.88483	6.04004	5.78566	6.16993	6.01725	5.11224	5.11414	6.03279	6.0535	6.02044	5.13215	5.59731	5.33498	5.53062	3.83684	4.3895	4.55792	3.59791	4.2745	4.00198	4.36618	4.48938	4.32485	5.07567	4.60865	4.00037	4.2392	4.37622	4.34303
Aacs	4.33611	4.45961	4.44327	4.00548	4.2835	3.27566	4.00709	4.0093	4.68154	5.57216	5.90009	5.61489	6.11376	6.23248	4.26358	5.87045	5.71659	6.34391	4.37203	5.75865	5.57837	5.70517	5.79341	5.88473	4.3192	4.27371	5.61697	5.63392	6.03833	4.71531	5.3292	5.18549	5.05554	4.44514	4.63503	4.9597	4.55141	4.79467	4.477	4.61164	5.07554	5.04953	5.7906	4.34681	5.13376	4.86625	5.20326	4.88757
Aadac	0	0	4.11828	1.10428	1.48585	0	0	0	0	0	0	0	0	0	0	0	4.53365	0	0	0	0	3.69605	0	0	0	0	0	3.17038	0	0	0	0.341504	0	0	0	2.04899	0	0	0	0	1.76892	1.69418	1.36708	0	0	4.2482	4.77708	3.17937
Aadat	0	0	3.69401	1.01161	0	0	0	0	0	0	0	0	0	0	0	0	0.493992	0	0	0	0	0	0	0	0	0	0	0	0	0	0.205575	0	0	0	0	4.36816	0	0	0	0	3.39535	3.82475	0	0	0	4.52491	4.79735	3.77141
Aaed1	5.46097	6.25232	6.15683	5.65181	5.71101	7.10745	7.05775	7.38939	5.8881	4.63588	4.59376	4.72285	4.92277	5.00892	5.75739	4.60455	4.49655	4.90127	6.29245	5.10589	5.08099	4.5907	5.03075	5.13855	6.07348	5.97336	4.8849	4.93081	5.52933	6.00505	5.23043	5.18967	5.80461	6.07644	6.31089	5.28055	6.62437	5.72585	6.57002	6.02803	5.59361	5.0332	4.43541	6.1379	5.50897	5.49759	5.19673	5.45244
Aagab	4.22998	4.50393	4.97342	5.33455	5.43336	4.78737	4.9887	4.6138	5.13312	4.94857	5.18273	5.23614	5.10159	5.24571	5.2437	5.21043	5.67766	5.09731	5.01661	5.22154	5.25951	5.43505	4.82983	4.76866	5.06494	5.00244	5.22813	5.35023	4.94114	4.76249	4.80657	5.19383	4.71373	5.12578	3.75399	4.71978	3.52185	4.28516	4.83227	4.68999	4.84656	5.55085	6.0497	4.76006	5.04762	5.14689	5.47723	5.08138
Aak1	7.03059	7.22575	6.44756	6.72683	6.66881	6.79661	7.00596	6.74709	7.2534	6.83142	6.812	7.01306	6.72156	6.6333	7.39194	6.67983	6.55403	6.7001	7.19246	6.26763	6.64094	6.90298	6.7036	6.75229	6.90532	7.39035	6.54555	6.71331	6.39452	7.15468	6.59921	7.11767	6.85462	8.33842	8.18908	7.61889	8.35732	7.73023	8.20079	7.94524	7.72353	7.41814	6.98227	7.93149	6.82913	6.75	6.51911	6.4434
Aamdc	3.39136	3.27004	3.68163	3.73104	3.66372	4.01587	4.18189	3.8129	3.55844	2.37211	2.46083	2.61401	2.80741	2.82629	3.49283	2.54913	2.93574	2.80442	3.46323	2.93574	1.90768	2.84643	2.95551	2.84849	4.04906	3.3794	2.7622	2.84173	3.10742	3.36663	3.09467	2.79236	3.5568	3.12452	2.10555	2.41595	1.76637	2.37041	3.34423	3.13867	2.32665	2.88719	2.13896	3.14967	2.92263	3.49354	3.76142	3.54466
Aamp	7.06572	6.58704	6.88257	6.57278	6.59477	6.57305	6.816	6.70368	6.9731	6.6888	6.54441	6.97721	6.98585	6.9341	7.09366	6.78801	7.08345	7.04026	6.88216	6.8128	7.1073	7.13464	7.06889	6.9998	6.95698	6.81537	6.93769	6.95225	7.00678	6.77393	6.68782	6.9559	6.93084	7.28192	6.91016	7.02927	7.07272	6.89815	7.1926	7.04689	7.15736	7.28483	6.48893	7.04154	6.63809	6.82785	7.00088	6.85546
Aanat	0	0.495094	0	0	0	0	0	0	0	0	0	0	0	0	0	0	0	0	0	0	0	0	0	0	0	0	0	0	0	0	0	0	0	0	0	0	0	0	0	0	0	0	0	0	0	0	0	0
Aar2	4.12138	4.54693	5.19291	4.9209	4.85777	4.81562	4.87932	4.60948	4.97884	4.68811	5.0231	4.75539	5.00402	5.2781	4.69676	4.84297	5.06212	5.48806	5.11654	4.95695	5.00791	5.05568	4.93712	5.12703	4.66239	4.70226	5.11002	5.26487	5.2746	4.65504	4.98024	4.88433	5.01008	4.08326	4.63303	4.46355	4.80466	4.36526	4.14038	4.09922	4.63836	4.40953	3.96839	4.18544	4.00037	4.89231	5.20759	5.07654
Aard	0	0	0	0	0	5.69221	6.10133	5.81853	1.78794	0	0	0	1.81492	2.39134	2.23712	0	0	2.25883	1.32074	0	0.418956	0	2.24694	2.54629	1.75843	1.67378	0	0	1.95184	0.499438	0	0	3.43626	0.998244	4.29908	0	2.85658	3.57107	0.239323	0.116527	0	0	0	0	4.42158	0	0	0
Aars	6.18662	6.07271	6.33345	6.03926	6.55021	6.35885	6.8156	6.48474	6.79821	7.4221	7.40978	7.4678	7.44132	7.66663	6.55731	7.38861	7.52838	7.78505	6.4741	6.96118	7.43458	7.4077	7.44731	7.44212	6.50022	6.40212	7.36737	7.0364	7.32085	6.41649	6.87343	6.64121	6.70164	5.96843	6.63544	6.64569	6.47457	6.40428	6.33654	6.17439	6.64972	6.26462	6.77995	6.31256	6.60538	6.11205	6.44118	6.21781
Aars2	3.77023	3.98411	2.79324	3.27309	3.85959	3.21567	3.46877	3.34168	4.82431	5.18974	5.23285	5.07726	5.25699	5.09802	4.54631	5.28125	4.82907	5.40708	4.56168	4.97881	4.73349	4.73415	5.06321	5.24595	4.14568	4.67823	4.89876	5.01732	5.20664	4.82878	4.67736	4.61097	4.58499	3.66428	3.85007	4.2152	4.03136	3.62245	3.99138	4.01041	4.17299	4.16167	3.48871	3.94172	3.45597	4.33945	4.4067	4.33088
Aarsd1	0.00488886	0	0	0	0	0	0	0	0	0.101094	0.049881	0	0	0	0	0	0	0	0	0.10243	0	0	0	0	0	0	0	0	0	0	0	0	0	0	0	0	0	0	0	0	0	0	0	0	0	0	0	0
Aasdh	2.38653	2.46678	3.04602	3.30077	3.08083	3.12326	3.75631	3.32069	3.75759	3.91259	3.75431	3.84427	3.48936	3.47946	3.58393	3.38054	3.53592	3.7263	3.87157	3.76315	2.93609	2.88971	3.6111	3.22716	3.55842	3.76133	3.44871	3.56751	3.78376	4.05566	3.59175	3.70933	3.62732	3.25725	2.46153	2.59832	2.67843	3.1073	2.70458	3.17414	2.62313	2.85658	2.86324	3.30786	2.54352	3.99377	3.61899	3.96731
Aasdhppt	4.40844	3.36921	4.78753	4.28825	4.11107	4.97302	4.75436	4.57002	4.438	4.42993	4.73442	4.60754	4.66595	4.70974	4.23575	4.59096	4.74722	4.64004	4.33052	4.41753	4.36861	4.73019	4.498	4.51951	4.82422	4.36018	4.66203	4.42179	4.51353	4.43971	4.66247	4.32494	4.26936	4.05009	4.22137	4.15823	4.2579	3.74727	4.0564	3.94346	4.24536	3.89872	4.04883	4.16491	3.72931	4.30967	4.00997	4.31452
Aass	0.00488886	0	5.24012	4.92726	5.03234	1.80537	0.821703	0	0	0	0	0.639608	0	0	0	0	4.63791	0	0	0	0	4.38928	0	0	0	0	0	5.17821	0	0	0	5.28901	0	0	0	0	0	0	0	0	0	0	0	0	1.92421	5.26466	5.37495	3.57245
Aatf	4.1767	4.70716	4.41113	4.14944	4.60814	4.2954	4.03184	4.59208	4.02377	5.28276	5.18273	5.55292	5.23098	5.34224	4.05649	5.14684	5.13289	5.11407	3.90158	4.79547	4.85886	4.97926	4.74282	4.76442	4.35896	3.96929	4.99434	4.51474	4.82507	3.77685	4.49398	4.27865	4.11594	2.99743	3.31927	3.49519	3.17559	3.6639	3.28033	3.56414	3.19065	3.85294	4.2618	3.73788	3.53899	3.91684	3.86932	4.0781
Aatk	3.09144	3.04856	5.13049	4.96111	4.73478	5.86211	5.79895	5.35077	3.2963	2.13093	2.47324	1.68081	2.04847	1.96076	3.22681	2.89713	3.8866	2.01296	3.5758	4.29004	2.8643	3.37412	2.61541	2.65115	2.91968	3.35939	3.78343	3.96113	2.67321	3.54328	4.28627	4.86358	3.47119	2.79394	3.94661	4.26201	3.96194	4.46714	2.24169	2.84294	4.6544	5.17392	4.27077	2.8805	4.03063	6.3913	6.62579	6.39655
Abat	0.151631	2.46678	5.18122	5.90207	6.60716	2.81035	2.80556	3.46156	5.59493	2.46874	2.39714	4.37611	2.91091	2.99167	5.78645	2.70865	6.2274	2.62898	5.66685	2.79501	3.00448	6.42589	2.18087	2.51632	5.54839	5.51931	3.23234	6.55192	2.39835	4.89705	3.61127	6.78888	2.39336	4.96524	2.22717	3.80935	0.584732	1.50441	4.88621	5.01096	3.50554	3.32301	1.7728	5.18016	4.08689	6.14615	6.31227	4.97086
Abca1	7.29881	7.39416	6.50843	8.18893	8.49083	5.67518	5.5409	5.34429	6.71757	7.15315	6.93148	5.54315	6.67086	6.74235	7.28258	6.46508	6.65688	6.45249	7.26036	6.66224	6.50885	7.43383	6.34167	6.23302	6.90607	7.37423	6.70123	7.28285	6.3726	7.67138	7.83367	8.35382	6.83576	8.96426	8.43052	8.77936	8.77942	8.29834	8.64532	7.82685	9.15779	8.3878	7.94103	8.35999	7.57271	6.83085	6.59552	6.94257
Abca12	0	1.79441	0	0	0	0	0	0	0	0	0	0	0	0	0	0	0	0	0	0	0	0	0	0	0	0	0	0	0	0	0	0	0	0	0	0	0	0	0	0	0	0	0	0	0	0	0	0
Abca13	0	0	4.37825	0	0.38844	0	0	0	0	0	0	0	0	0	0	0	3.02776	0	0	0	0	0	0	0	0.164952	0	0	0	0	0	1.30265	0	0	1.18759	0	3.29443	0	1.03364	0.696355	0.759744	2.83807	2.40219	8.98392	1.41785	4.19547	4.83074	4.38007	4.31862
Abca14	0	0	0	0	0	2.68663	1.03258	0.654143	0	0	0	0	0	0	0	0	0	0	0	0	0	0	0	0	0	0	0	0	0	0	0	0	0	0	0	0	0	0	0	0	0	0	0	0	0	0	0	0
Abca17	0	0	0	0	0	0	0	0	0	0	0	0	0	0	0	0	0	0	0	0	0	0	0	0	0	0	0	0	0	0	0	0	0	0	0	0	0	0	0	0	0	0	0	0	0.59083	0	0	0
Abca2	4.63534	4.91839	4.65233	5.16311	4.96705	4.71255	4.82686	4.08592	4.5562	3.75546	3.75431	3.73519	3.95661	3.74964	4.66233	4.20444	5.10734	4.10725	4.55311	4.121	4.14448	3.16689	3.60271	4.08496	3.87107	4.44175	4.39508	2.95032	4.05836	4.249	4.57771	3.40383	3.88216	4.95224	3.69004	4.46703	3.34097	3.73176	5.25425	5.70253	4.32989	4.5766	5.95338	5.19289	5.85869	5.92829	5.89376	5.62659
Abca3	6.39619	6.46903	6.85573	6.93545	7.13431	7.0412	7.09997	6.43313	6.5452	6.12868	6.29902	6.00566	6.12187	6.0498	6.61516	6.50004	6.8184	6.50822	6.63581	6.6807	6.58062	6.76982	6.49681	6.56246	5.9574	6.54112	6.75363	6.80227	6.58784	6.34377	6.9578	7.06939	7.32062	6.01292	6.55694	6.65335	6.56764	6.91499	6.12304	6.53658	6.89365	6.82268	6.02207	6.54532	8.50617	7.81405	7.95241	7.65045
Abca4	3.22452	3.16355	1.92509	1.76861	1.18541	2.14916	2.45331	2.75149	2.45467	3.97972	3.78946	4.10829	3.55873	3.36349	2.11005	3.38579	2.89288	3.49638	2.16474	3.44768	3.00448	3.13727	3.1975	3.00056	1.83561	1.91225	2.60206	2.34485	3.13428	2.03589	2.83397	1.91201	2.06786	3.18131	3.66286	3.84722	2.92071	3.3803	3.00263	1.09202	4.39709	4.20605	0	1.87505	1.71658	2.62798	2.39146	2.17614
Abca5	3.85479	4.10414	3.09041	1.96921	2.40649	1.79279	1.01062	2.07341	3.55844	2.26854	2.31679	1.98796	2.35414	2.88355	3.23621	2.18913	1.11386	2.88475	3.39582	2.13493	2.58048	1.37413	2.8246	2.71412	2.91376	3.4755	0.918227	1.05264	3.07082	3.36663	2.2527	1.19325	1.8374	3.80467	2.27923	2.966	2.46562	2.38039	3.61678	3.29007	2.89916	2.31482	1.15087	3.31254	4.27765	4.5506	4.56373	4.64084
Abca6	0	0	0	1.50866	1.26659	0.286589	0.200742	0	0	0	0	0	0	0	0	0	1.71549	0	0	0	0	0	0	0	0	0	0	1.01676	0	0	0	0	0	2.19816	0	0	0	0	1.57029	0	0	0	1.55508	0	2.38082	0	0	0
Abca7	7.18093	6.66718	7.6404	7.10006	7.19303	6.61429	6.75413	6.21165	6.27379	5.4126	5.3023	6.52382	5.18267	4.36093	6.25113	5.91567	7.43133	4.50043	6.22662	6.06355	5.72238	7.00655	4.51598	4.91941	5.8343	6.36747	6.06284	7.23779	4.71078	6.17765	6.38802	7.34371	5.20367	6.17482	6.42333	6.79468	6.78326	6.62291	6.13934	6.20139	7.01143	7.29599	8.55231	6.45678	6.58429	7.95984	7.95886	7.92696
Abca8a	2.18542	4.10414	0	5.7171	5.72783	4.96464	4.1521	3.67502	0	0	0	0	0	0	0	0	0	0	0	0	0	0	0	0	0	0	0	0	0	1.6133	0	0	0	4.56524	0	0	1.7818	1.90099	3.63733	1.48001	0	0	4.51307	0.65916	6.12952	0	0	0
Abca8b	2.58899	3.462	0	2.83304	3.13948	2.86544	2.65793	3.29402	1.09516	0	0	0.0714597	0	0.086919	1.61517	0	3.11426	0	1.42961	0	0	2.0188	0	0	1.27659	1.43969	0	2.7243	0	1.46321	0	0	0	3.07141	0.18613	0	0	0.9287	2.71106	2.3097	0	0	2.47022	2.18138	3.82448	0	0	0
Abca9	1.70462	3.27004	1.09647	1.82416	2.53219	1.58965	1.17763	0.437321	3.41658	0	0	0	0	0	3.50065	0	0.550239	0	3.49579	0	0	0.224397	0	0	3.75666	3.79648	0	0	0	2.86625	0	0	0.415186	5.16855	1.36905	0	0	0.844664	5.22852	4.97453	0	0	3.33467	4.48987	4.47756	0	0	0
Abcb10	4.28402	4.78106	4.59185	5.1015	5.16705	4.67364	4.37263	3.77483	5.8088	4.44848	4.66851	5.06092	4.59391	4.67541	5.3696	4.80816	7.3373	4.79616	5.86125	4.63442	4.62905	5.96921	4.61312	4.8001	5.25254	5.3656	4.71781	5.2495	4.75182	5.21798	4.51899	5.33999	4.64741	4.88202	3.88745	3.77327	3.90318	3.82973	5.12198	5.20163	3.64048	3.8927	5.46774	5.09047	4.20213	4.75068	5.03785	4.83405
Abcb11	0	0	0	0	1.65619	0	0	0	0	0	0	0	0	0	0	0	1.2217	0	0	0	0	0.683823	0	0	0	0	0	0.272928	0	0	0	0	0	0	0	0	0	0	0	0	0	0	0.370775	0	0	0	0	0
Abcb1a	8.31998	8.64222	3.12131	6.43683	6.36371	7.59309	7.79242	8.025	2.02086	1.72426	1.32733	1.36298	4.80007	5.16223	3.25481	0.41038	0.604376	5.12651	3.6484	1.03659	1.05663	0	5.34169	5.27607	3.87717	4.04224	0.235111	0	5.73411	5.31368	1.05152	0.814999	5.8008	3.01003	6.91633	1.00536	7.06722	6.71059	4.31636	4.63729	1.39765	1.56383	3.36849	4.54055	1.89161	3.47832	2.97307	3.57245
Abcb1b	5.74342	5.91752	0.0962346	3.13494	3.16793	3.558	2.54785	4.00273	1.54565	1.85714	1.64505	1.13213	1.12712	1.8001	0.927227	0.866497	0.825612	1.64902	1.76256	1.31952	0	0	0.351697	1.286	1.25801	1.51399	0	1.08764	1.75827	2.17115	0	0	0.316195	1.23128	2.38756	0	1.33573	2.73183	1.71909	2.24444	0.0374729	0.319561	2.88093	2.2217	2.72097	2.48304	2.89995	2.06314
Abcb4	3.73961	4.41388	0	0	1.12864	1.3008	1.21653	0	0	0	0	3.99527	0	0	0	0	5.2898	0	0	0	0	3.91786	0	0	0	0	0	3.59818	0	0.277545	0	3.03445	0	0	0	0	0	0	0	0	0	0	5.57394	0	0	0	0	0
Abcb6	0.406737	0	0	0.566691	0	0	0	0	0	0	0	0.27412	0	0	0	0.280945	0.681952	0	0	0	0	0.353678	0	0	0	0	0	0	0	0	0	0	0	0.0732244	0	0	0	0	0	0	0	0	0.800583	0	0	0	0	0
Abcb7	4.59315	4.31784	4.75637	5.42447	5.23922	5.47125	5.14053	5.25861	4.74419	6.12621	6.20171	5.76286	5.7371	6.1763	4.47669	6.15766	5.68003	6.04504	4.8876	5.90566	5.55004	5.56311	5.87925	5.9692	4.77771	4.96981	5.94871	5.65595	5.95918	4.79427	5.92663	5.15022	5.79545	4.01927	4.94167	5.16749	4.89966	5.12366	4.5329	4.74999	5.14907	5.13236	6.29863	4.44374	4.99617	4.79741	4.45854	4.47036
Abcb8	2.93135	3.36921	3.91465	3.85624	3.6232	3.52415	3.78247	3.32069	5.69744	5.63366	5.80513	5.47179	5.86101	5.7675	5.56953	5.97878	5.71735	5.99842	5.79883	5.93879	5.66543	5.53385	5.80717	5.68479	5.44134	5.45633	5.7259	5.69903	5.9766	5.37101	5.56964	5.16443	5.27789	4.22237	3.88745	4.19016	3.34097	4.08606	4.25785	4.57966	4.38432	4.64087	4.20208	4.77199	4.27765	4.6826	4.823	4.5529
Abcb9	2.30524	3.78297	2.16935	2.47181	2.63767	2.98636	3.22349	0.982779	0.614781	0	0	0.417961	0.894381	0	0.261093	0	2.8543	0.471327	0.404003	0	0	2.38425	0	0	0.578207	0.183503	0.805072	2.2242	0.123032	1.06035	0.285496	2.74017	1.29488	0.413826	0.75557	0.843479	0.549106	1.17798	0.470674	0.800674	1.19817	1.12421	4.10006	0.974399	2.98576	3.53825	3.44634	3.23259
Abcc1	5.98361	6.15839	6.3142	5.90851	6.19857	5.54248	5.52936	5.54309	4.62856	6.14664	6.22666	5.7088	5.86504	5.89927	4.35263	6.41711	6.04552	6.02524	4.32449	6.16712	6.58342	5.98593	5.8879	5.87393	4.07051	4.1549	6.42306	5.95859	5.68198	4.66653	6.31729	5.67389	5.25914	4.12149	5.69274	6.10501	5.59792	5.53906	4.12834	4.43279	6.00491	6.16134	5.8115	4.45224	6.119	6.09219	6.17514	6.26009
Abcc10	3.27343	2.92361	1.82354	2.6484	3.13228	2.25382	2.44514	0.900314	4.4117	3.55483	3.19646	3.47226	3.24882	2.8995	4.71535	3.42717	3.37394	3.15147	4.40288	3.66209	3.0375	3.33812	2.86724	3.04322	3.43157	4.49164	3.07852	3.8329	3.27365	4.37345	3.7445	4.60473	3.67137	4.77537	3.2162	3.73049	3.82342	4.00772	3.8011	4.28016	3.30794	3.92846	2.53122	4.39168	3.61083	4.5212	4.14266	3.93556
Abcc12	0	0.495094	0	0	0	0	0	0	0	0.204496	0	0	0	0	0	0	0	0	0	0	0	0	0	0	0	0	0	0	0	0	0	0	0	0	0	0	0	0	0	0	0	0	0	0	0	0	0	0
Abcc2	0	0	4.34722	0	1.34344	0	0	0	0	0	0	0	0	0	0	0	4.21924	0	0	0	0	2.38425	0	0	0	0	0	2.52164	0	0	0	0.493351	0	0	0	4.59655	0	0	0	0	4.13031	2.50049	2.52374	0	0	5.36942	5.46279	3.97254
Abcc3	1.38672	0	4.49844	3.35459	3.72245	7.40782	7.1861	6.15942	1.51004	4.35325	4.17851	2.73571	2.62918	2.1725	1.84127	4.90652	4.6314	2.58157	1.57213	4.72772	5.51531	5.17566	3.27871	3.19599	0.991906	1.6299	5.5527	5.06421	2.47739	1.70533	5.18816	5.41205	3.02023	0.0243861	4.45886	4.61235	4.83825	5.49954	0	0.583315	4.27332	4.67811	2.47799	0.876778	4.13874	4.20725	4.43286	4.24714
Abcc4	7.21645	7.39416	7.26593	6.47508	6.56633	4.39238	4.54108	4.31009	4.0946	6.08277	6.211	5.30137	4.79162	4.58706	4.01343	6.25925	5.36032	4.32441	4.16492	6.45129	6.28312	5.61239	4.50251	4.52453	4.41452	4.0916	6.21824	5.94315	4.41477	4.35226	6.28059	5.88687	4.42989	3.10703	4.86026	6.10222	4.95515	5.23513	3.4331	4.0555	6.16956	6.55506	5.99594	3.99503	3.70763	6.5831	6.66572	6.55992
Abcc5	7.6966	7.32791	7.06805	7.49032	7.78707	7.18921	7.11646	7.00643	7.57915	6.63891	6.42334	6.74628	6.43296	6.18283	7.53532	6.21564	6.63713	6.13194	7.60541	6.35326	6.18339	6.70264	6.55829	6.56978	7.40736	7.73197	6.26357	6.96701	6.40558	7.596	6.50792	7.28605	6.63432	7.77253	7.13095	6.6256	7.243	7.18509	7.87729	7.58324	6.77276	6.96399	7.2341	7.67073	6.90492	7.05702	6.94161	6.95119
Abcc6	0	0	0	0	0	0	0	0	0	0	0	0	0	0	0	0	2.74408	0	0	0	0	1.05728	0	0	0	0	0	1.69869	0	0	0	0	0	0	0	0	0	0	0	0	0	0	0	0	0.257298	2.23402	2.10587	0.932917
Abcc8	0	0.495094	0	0	0	0	0	0	0	0	0	0	0	0	0	0	0	0	0	0	0	0	0	0	0	0	0	0	0	0	0	0	0	0.253553	0	0	0	0	0	0	0	0.207598	0.942088	0	0	0	0	0
Abcc9	4.75113	6.78861	1.23851	5.53264	5.27399	3.22974	1.17763	2.30474	6.65168	6.43276	6.44082	5.52638	2.63675	1.89863	7.03769	6.21637	5.38856	0.990099	7.30876	6.23509	6.25532	6.00081	1.79569	2.29882	7.33555	7.47222	6.87424	7.05972	1.00474	7.42804	7.13207	6.75922	1.63321	6.21618	2.97864	6.96828	2.22722	2.82979	6.08926	5.9317	6.71447	6.10125	4.05922	6.47566	5.93731	2.82129	2.37613	2.63733
Abcd1	5.30244	5.6282	5.83117	5.99638	6.29685	5.73885	5.90248	5.72978	5.36509	4.66109	5.00185	4.60379	5.16184	4.8922	5.40958	5.23685	5.2711	5.38826	5.58262	5.32966	5.00791	4.63164	5.38879	5.42465	5.23602	5.51027	5.2855	4.64676	5.54276	5.20227	5.56364	4.87053	6.02633	4.32172	5.18353	4.82249	5.23846	5.66895	4.71149	5.11706	4.91324	5.05763	6.61008	5.203	5.69519	5.70137	6.02481	5.97393
Abcd2	0	0.495094	0	0.247141	0	1.61845	1.9521	0.871744	0	3.79327	3.90846	1.695	2.23952	2.119	0	3.43733	3.2731	1.16111	0	2.72561	1.58926	0.311858	0	0.601934	0	0	2.24518	0.145831	0.226487	0	2.4214	0	0	0	0	0.452308	0.314632	1.77043	0	0	0.162348	0.696614	5.97687	0	4.07968	0	0	0
Abcd3	5.45745	4.91839	5.73956	5.77251	5.65558	5.63081	5.7123	5.34038	5.67651	5.7332	5.77287	5.42039	5.48898	5.73007	5.49226	5.82377	5.60567	5.68176	5.74868	5.58341	5.43704	5.56311	5.52151	5.54334	5.87752	5.68928	5.67179	5.51841	5.69707	5.66645	5.69566	5.51547	5.72323	5.70444	5.49447	5.63698	5.58588	5.4435	5.80054	5.90203	5.60558	5.53547	4.47476	5.88368	6.41688	6.06189	5.7688	5.65936
Abcd4	4.72402	4.98244	4.86441	4.34822	4.45204	4.61947	4.49831	4.17338	4.82068	4.51285	4.32946	4.28052	4.10039	3.87595	4.77134	4.28823	4.054	4.15256	4.95289	4.59781	4.44443	4.3588	4.45205	4.40695	4.68863	4.85777	4.13904	4.39409	4.51011	5.16898	4.63413	4.9333	4.4841	4.50421	4.24774	4.57414	4.20451	4.25835	4.41686	4.73951	4.4754	4.57283	2.84534	4.83994	3.69194	5.09546	5.19455	5.13362
Abce1	6.94429	6.6769	6.91952	6.89808	6.573	6.81771	6.61821	6.86457	6.76696	7.94007	8.14968	8.03255	7.63821	8.11856	6.61965	7.91024	7.50944	7.68905	6.96298	7.69989	7.26547	7.41667	7.23343	7.40953	7.23586	6.87003	7.5471	7.5426	7.68784	6.89287	7.35161	6.89583	6.74669	6.74502	6.88307	7.13666	6.83364	6.52055	6.74866	6.65954	7.0276	6.85285	7.0828	6.72305	6.72699	6.17475	5.9138	6.08543
Abcf1	6.4963	6.46903	6.67907	6.24764	6.06027	6.08738	5.9523	6.29739	6.75418	7.47606	7.5338	7.56904	7.50706	7.65552	6.70457	7.4595	7.46806	7.6163	6.64067	7.14607	7.34015	7.40086	7.32199	7.34599	6.57105	6.57695	7.36029	7.14321	7.3664	6.66449	7.08504	6.90517	6.93466	5.95465	6.60005	6.67607	6.55141	6.615	6.11391	6.47588	6.74099	6.58897	6.86127	6.52533	6.43065	6.54527	6.52346	6.48969
Abcf2	5.70134	6.02788	6.57968	5.67315	5.77484	5.69981	5.96235	6.52944	6.46552	7.03363	7.17073	7.06896	7.25042	7.40969	6.34202	7.16725	6.88005	7.42432	6.24642	7.05707	7.15697	6.78566	7.09865	7.01729	6.50761	6.26182	7.16966	6.83354	7.1592	6.06852	6.73928	6.15731	6.50592	5.7112	6.09111	6.24837	6.05378	5.84147	5.81715	5.96077	6.45645	6.22383	6.50423	6.12998	5.89888	5.8343	6.1336	5.91952
Abcf3	5.51281	5.56685	6.14485	5.62937	6.15304	5.89117	5.99488	6.1535	5.77918	5.54409	5.79528	5.6617	5.75025	5.79654	5.6769	5.62585	5.85491	5.93735	5.76584	5.6891	5.50943	5.73019	5.65019	5.66558	5.93273	5.63343	5.61417	5.78951	5.74939	5.66931	5.66797	5.75314	5.64381	4.86304	4.86708	5.16962	4.99872	5.02052	4.85584	5.07597	5.27542	4.97169	4.88727	5.28496	5.01269	5.95876	6.07312	6.00486
Abcg1	4.12434	4.54693	6.42545	6.374	6.44879	5.62195	6.02121	4.24475	5.6634	4.97257	5.33836	4.55599	5.40394	5.64511	5.86952	5.34065	6.41422	6.15642	5.78572	5.72753	5.34112	6.78519	6.11054	6.16623	5.79458	6.15461	5.89442	7.40713	6.19587	6.20681	6.53985	7.40425	6.54515	5.07272	6.53355	6.25995	7.139	6.35956	4.44238	4.54395	6.23204	5.86949	5.51947	5.09726	5.56775	6.31733	6.41049	6.64008
Abcg2	7.97438	7.63739	7.74973	7.3053	7.24653	6.8181	6.98217	6.92752	6.488	7.22869	7.32332	6.84345	6.83816	6.88937	6.62368	7.29253	7.04695	6.72008	6.5497	7.39469	7.31344	6.82986	6.83963	6.8406	7.14623	6.71263	7.24571	6.57214	6.75793	6.67022	7.36259	6.83271	6.64583	5.68885	7.02782	7.20231	7.25514	7.04855	5.69259	5.89673	7.07205	7.15281	4.21376	6.28726	4.53321	7.71163	7.73167	7.73742
Abcg3	0.62344	2.46678	2.00678	1.72257	2.33302	5.22201	5.01376	4.81666	0	0	0	0.0272728	0	0	0	0	1.66544	0	0	0	0	1.66733	0.269308	0.307449	0	0	0	0.780483	0.63022	0	0	0.725803	0.921067	0	1.69458	0	1.61952	2.3903	0	0.355043	0	0	4.38672	0	3.27406	0.901676	0.717184	0.932917
Abcg4	1.36683	1.06754	0	0.401207	0.482055	0	0	0.871744	0	0	0	1.88029	0	0	0	0	4.57151	0	0	0	0	2.91787	0	0	0	0	0	2.55954	0	0	0	2.22573	0	2.53968	1.56635	2.29589	1.47513	1.69244	2.12042	1.36191	1.96454	3.88058	4.40517	1.02084	2.67063	0	0	0
Abcg8	0	0	0	0	0	0	0	0	0	0	0	0	0	0	0	0	0	0	0	0	0	0	0	0	0	0	0	0	0	0	0	0	0	0	0	0	0	0	0	0	0	0	0	0	0	0	0	0
Abhd10	3.38148	3.36921	3.17531	3.89047	3.65369	3.53552	3.61788	3.2503	3.73077	3.92778	3.94009	3.75225	4.0811	3.99208	3.88795	3.95853	3.87563	3.87135	3.51709	3.94622	4.03429	3.861	3.96198	3.94572	3.84953	3.58871	4.11946	3.80162	3.79783	3.59231	3.93621	3.94494	3.71412	3.32939	3.87735	3.40012	3.43668	3.68016	3.47936	3.13867	3.65117	3.51555	4.03046	3.13391	3.31969	3.25544	3.09973	3.21507
Abhd11	3.37651	2.27549	3.90757	3.29685	2.41838	2.99736	3.77923	3.83527	3.28581	3.55972	3.52917	3.45984	3.53867	3.3403	3.14939	3.2993	3.79645	3.2381	3.18127	3.29055	3.38405	3.1009	3.33042	3.00776	3.67501	3.5656	3.31732	2.9598	3.33281	3.48388	3.26698	2.60497	2.88285	3.13606	2.39702	3.00959	2.42689	3.00132	2.90432	2.90994	2.77428	2.85038	3.95454	3.03556	3.83595	3.71742	3.77316	3.44294
Abhd12	4.75496	5.31652	5.51367	5.03948	5.32857	5.38065	5.57685	5.09985	5.17636	4.82421	5.02942	4.75877	5.20957	5.36108	5.36639	5.04752	4.98387	5.31587	5.3282	5.1487	5.28723	4.55977	5.35173	5.27009	5.50376	5.23256	5.33899	5.17821	5.32209	4.9869	5.11759	4.83009	5.19673	4.88373	4.72976	4.68734	4.28251	4.94853	5.18149	5.27971	4.62757	4.82763	5.3361	5.28377	5.84457	5.54035	5.82631	5.72429
Abhd12b	0	0	0	0	0	0.71765	0	0	0	0	0	0	0	0	0	0	0	0	0	0	0	0	0	0	0	0	0	0	0	0	0	0	0	0	0	0	0	0	0	0	0	0	0.436035	0	0	0	0	0
Abhd13	4.62909	5.01343	4.67957	5.36109	5.58349	5.31949	5.06661	4.74364	5.39956	5.07845	5.15026	5.03046	5.02724	5.38394	5.23669	5.247	5.06695	5.268	5.31913	5.28869	4.85886	4.97592	5.18197	5.06109	5.48392	5.35553	5.26425	5.33938	5.38772	5.31368	5.33155	5.20212	5.22771	5.11852	5.51741	5.35002	5.74981	4.92996	5.23303	5.07597	5.45298	5.1602	5.38236	5.19163	5.28154	5.00544	4.89734	5.02215
Abhd14a	3.15662	2.92361	2.98013	3.73973	3.6025	3.53552	2.91603	2.22792	3.92243	3.72535	3.66518	3.79571	3.96866	3.76714	4.05383	3.93362	3.83376	4.02546	4.0007	3.94622	3.82329	3.5907	3.92545	3.90003	4.34583	4.17793	3.73791	3.61027	4.05603	3.93095	4.09713	3.46941	3.55318	3.78647	2.61528	3.23853	1.92765	2.30901	3.77661	3.74016	3.08943	3.13175	2.50105	3.89573	3.38749	3.91119	4.01493	3.63967
Abhd14b	3.10951	3.36921	4.13956	3.95162	3.94837	2.63824	2.98525	2.96264	2.80254	1.02073	1.32733	1.04616	1.38253	0.475379	3.03565	0.805045	2.68877	1.50398	3.06553	2.00251	1.67569	2.00574	1.85338	1.65952	3.15369	3.31158	1.92242	2.34485	2.011	3.35246	2.14969	3.08912	2.67217	3.36905	1.73988	2.69643	1.79707	1.9819	2.87577	3.03098	2.29062	2.77382	0.193407	3.04683	2.91725	4.71217	4.85651	4.14903
Abhd15	0	0	0	0	0	1.3359	1.25441	0	0	0	0	0	0	0	0	0	0.80264	0	0	0	0	0	0	0	0	0	0	0	0	0	0	0	0	0	0	0	0	0.0591502	0.239323	0.116527	0	0.168259	0.337003	0	0.61765	0	0	0
Abhd16a	6.30373	6.52387	6.69353	6.68468	6.82325	7.11094	7.27976	7.08748	6.61758	5.55392	5.57695	6.02123	5.82005	5.64037	6.7626	5.62141	6.38262	5.79261	6.72243	6.10202	5.7325	6.19664	5.93543	5.89738	6.74993	6.61613	5.77054	6.39221	6.03358	6.58445	6.02158	6.55644	6.18261	6.11412	6.30274	5.80103	6.29332	6.47993	6.27885	6.70909	5.76752	6.04059	5.89438	6.68029	5.64393	7.0685	7.28194	7.19808
Abhd17a	5.36269	5.60804	5.69404	5.00143	5.17233	5.42208	5.42528	6.09058	7.86117	7.63634	7.82756	6.87651	8.20148	8.12938	7.99316	7.78851	7.41509	8.37135	7.94093	8.15566	7.75428	6.53556	8.17999	8.09815	8.2001	7.8526	7.92935	7.5788	8.40028	7.66948	7.76039	7.43271	8.12289	5.54586	6.20114	6.3304	6.22512	6.00041	6.48423	6.68675	6.7204	5.85794	5.85391	6.5137	5.034	6.60604	7.00959	6.96042
Abhd17b	5.16664	4.85136	5.41488	5.44941	5.10034	5.80923	5.73341	5.32334	5.1933	5.60678	5.55377	5.52737	5.70686	6.18934	5.59986	5.80722	5.28567	5.60826	5.17243	5.27219	5.88087	5.24952	5.76363	5.94878	5.48092	5.65685	6.01063	5.85701	5.56019	5.10846	5.3733	6.03733	5.37536	6.21414	6.4548	6.61818	6.43729	6.08602	6.27339	6.07675	6.90077	6.23815	5.9499	5.91552	5.09372	4.97595	4.96291	5.09821
Abhd17c	3.70438	3.36921	4.68579	4.89649	4.62619	5.15479	5.20724	5.64051	5.51858	5.35337	5.63884	5.38143	6.32408	6.42661	5.60983	5.81211	5.67687	7.04737	5.4206	5.84001	5.78205	5.2328	6.80075	7.06638	5.27926	5.41975	5.62671	5.70609	7.08227	5.55851	5.36413	5.51658	7.67125	4.66818	6.72873	5.15675	7.05537	6.6339	4.61636	4.64714	5.03936	4.93114	4.47088	4.65907	4.90386	5.43788	5.49329	4.87088
Abhd18	3.43977	2.27549	2.57849	3.59393	3.0883	3.20147	2.76021	1.39783	2.45467	2.7846	2.62553	2.84794	1.89283	1.7482	2.0474	1.58578	2.93574	1.80164	2.96058	2.46417	1.39911	2.93174	1.89519	2.18912	2.67564	2.9144	1.43169	3.0513	2.7791	3.38065	2.80036	3.23093	2.67883	2.22001	1.82641	2.10366	1.82712	2.28796	2.53972	2.31677	2.09561	2.23139	2.18714	2.25122	1.72894	2.58601	2.49438	2.75115
Abhd2	6.66259	6.7245	6.73856	6.40166	6.59608	8.64898	8.77845	8.64619	5.69446	5.80899	5.77663	5.79286	6.79654	6.83805	5.79283	5.88908	5.96504	7.03862	5.68265	5.56457	5.97336	5.8187	7.06661	7.13907	5.39002	5.79239	6.01275	5.61605	6.87996	6.00279	5.75477	5.37464	7.0885	6.82294	8.83494	6.64262	9.33257	8.79487	6.77826	6.99024	6.51812	6.83412	7.62956	6.80329	7.85185	6.84129	7.01764	6.96698
Abhd3	1.24134	1.06754	3.8534	0.912573	0.52668	1.98195	1.84446	1.20518	0	0	0	0	0	0	0	0	1.15071	0	0	0	0	0.311858	0	0	0	0	0	0.00644613	0	0	0	0	0	0	0	1.6927	0	0	0	0	1.17859	0.581542	0	0	0.883815	3.89409	3.88564	2.75115
Abhd4	5.37768	6.46903	6.34332	6.29805	6.57698	6.55221	6.3718	6.03288	6.19538	4.96706	5.1618	5.04853	5.63971	5.53582	6.50436	5.58759	5.91103	5.65051	6.33806	5.90494	5.9861	6.20022	6.01501	5.88766	6.52713	6.18904	6.04633	5.97738	5.831	6.15335	6.09689	6.62896	6.40766	5.43928	5.38705	5.60022	5.32921	5.59479	5.76208	6.01721	5.77406	5.76294	3.36849	6.01351	5.19959	6.29362	6.66887	6.50959
Abhd5	5.65698	5.68705	6.04607	5.24783	5.27889	5.17553	5.64616	5.89061	4.2321	4.39484	4.54464	4.20567	4.78652	4.8922	4.31767	4.37537	4.75472	4.62258	4.28777	4.32245	4.32915	4.58851	4.70021	4.42588	4.75305	4.06713	4.49271	4.63202	4.68679	4.1865	4.32933	4.70148	4.40401	5.84818	4.92379	4.86794	5.04261	5.0237	5.38151	5.19205	4.89536	5.15894	7.97453	5.22919	5.64881	4.98405	5.04271	4.92847
Abhd6	3.87957	4.54693	5.13655	5.65181	5.65307	2.88927	3.58481	3.36749	3.5276	3.86998	3.77951	3.94568	3.26845	3.50053	3.42052	3.53045	5.4637	3.57716	3.48501	4.22295	3.879	5.97089	3.72753	3.17056	3.80863	3.30462	3.89362	6.07328	3.47265	3.64749	4.00864	6.1315	3.26547	3.39809	2.89435	3.58439	2.33574	2.73183	3.53518	3.77653	3.70691	3.70615	0.230668	3.5248	1.64016	4.0617	4.28482	4.43674
Abhd8	4.14493	3.462	4.56288	3.79082	4.28025	3.38444	3.73972	3.43251	6.05571	5.34773	5.56541	5.02204	5.82005	5.76205	6.06667	5.81892	5.10969	5.77296	6.08103	5.80144	5.67596	4.49817	5.641	5.47876	6.19134	6.01873	5.88749	5.27819	5.78513	5.6482	5.5302	4.9048	5.25246	5.40272	4.68027	5.16749	3.98878	3.81876	5.58915	5.69915	5.45807	4.97739	3.89196	5.38599	4.87774	5.37148	5.59109	5.65449
Abi1	7.40139	7.12293	7.20775	7.71138	7.91899	8.27801	8.33946	8.34591	6.66894	6.77532	6.85175	6.92962	6.67178	6.77676	6.79116	6.7194	6.6858	6.45742	6.78011	6.67359	6.47611	7.00245	6.61568	6.64903	7.16536	6.87884	6.77131	6.90335	6.68261	6.87275	6.70154	7.1924	6.81173	8.0381	8.09144	7.44479	8.52673	8.02885	7.82282	7.4583	7.40573	7.3456	8.09134	7.45357	7.38301	6.62343	6.4421	6.61357
Abi2	5.52408	5.15913	6.00359	5.89755	5.86666	5.3118	5.3041	4.61811	5.7122	5.9023	5.92741	5.9446	5.45299	5.57483	5.59713	5.94979	5.42662	5.40538	5.75093	6.14373	5.68119	5.95909	5.40937	5.46444	5.73623	5.78616	5.86884	6.10352	5.55026	5.56569	5.91175	6.04733	5.51582	5.8508	5.79106	6.21255	5.90847	5.3309	5.6553	5.566	6.31285	6.28085	3.48871	5.36814	5.50089	5.73697	5.50743	5.6365
Abi3	3.73186	3.78297	4.00688	3.49813	3.03523	3.89162	4.00986	4.11668	4.48002	3.60294	3.57018	3.6209	3.38986	3.16003	3.98028	3.53045	4.01456	3.23044	4.18725	3.7505	2.97069	3.96584	3.30996	3.17696	4.00797	4.05888	3.51017	4.3765	3.51072	3.9436	3.5026	4.15597	3.47502	2.59925	3.83275	4.01347	4.05695	4.12517	2.56854	3.06498	4.05714	3.64299	1.7344	3.04683	1.53153	4.33945	4.33323	4.59076
Abi3bp	3.12736	3.04856	4.25272	5.15447	4.8534	7.31191	7.33328	7.78995	0	0	0	0	0	0.475379	0	0	0	0	0.778009	0	0	0	0.607832	1.08287	0.850303	1.48965	0.34714	0	0.226487	1.77778	1.02848	1.41869	2.04743	5.92751	6.22457	1.31432	6.31204	5.51321	4.44627	3.76105	1.19817	1.73514	4.03046	2.70674	6.09832	3.53825	3.68886	3.73498
Abl1	7.10115	7.34018	7.09748	7.27895	7.36416	7.14598	7.20526	6.982	8.01598	8.03343	8.0743	7.7291	7.86215	7.76813	8.2178	8.18828	7.75394	7.99723	7.63899	7.6375	8.03944	8.05509	7.87444	8.0293	7.54802	8.01972	8.12719	7.84742	7.51874	7.9016	7.87925	8.17635	7.71764	8.25819	8.30773	8.35817	8.3765	7.7561	8.27534	8.06216	8.48307	8.11367	6.59006	8.07061	7.57784	7.39706	7.49906	7.40979
Abl2	7.87026	7.00452	7.11293	6.48588	6.34281	6.08609	6.23995	6.33254	6.83285	7.74779	7.65721	7.41653	7.47997	7.39324	7.01229	7.68997	6.3729	7.3458	6.45812	6.7165	7.24618	6.81075	7.13654	7.27989	6.28261	6.6941	7.27389	6.29821	6.72775	6.53827	6.69698	6.53144	6.41714	8.17025	7.91447	8.03567	8.11845	7.71503	8.3602	7.98989	7.96786	8.23048	7.0729	7.91083	6.78063	6.50641	6.34805	6.2834
Ablim1	9.48847	9.62971	7.25727	7.36388	7.48992	8.54501	8.6602	8.95299	7.41466	7.43545	7.43418	5.99351	7.85487	7.90306	7.96148	7.27811	4.47855	7.99016	8.04391	7.64735	6.9097	4.80746	8.09004	8.09668	8.21763	8.37988	7.14323	3.74793	8.26394	8.34686	7.40738	3.8248	8.42351	8.32603	9.66323	7.03309	9.73025	9.19511	8.702	8.99441	7.69173	7.83369	5.71866	8.8879	7.56326	7.38334	7.26124	7.32093
Ablim2	3.72406	3.16355	1.8968	1.76861	1.96264	1.45244	0.846715	1.00925	2.27538	0	0	0	0	0	1.32948	0	0	0	2.2264	0	0	0	0	0	1.90888	2.65459	0	0	0	3.09897	0	0	0	3.90924	0.66454	0	0	0	4.06401	3.61666	0	0	0	3.76542	0	1.66364	1.98986	2.04342
Ablim3	8.496	9.80821	3.16348	2.62981	3.87261	4.92196	4.09844	4.76516	4.81156	0	0	0	0	0	5.89717	0	0	0	5.77176	0	0.203118	0	1.57337	2.31051	6.10304	6.23186	0.175655	0	0	7.18497	1.0742	0	3.14084	4.27551	3.93042	1.6927	3.66185	4.4459	5.71129	6.11224	2.00957	1.86383	0	6.45836	5.02526	3.76836	3.96971	3.72882
Abr	7.28993	7.33406	7.58994	6.61984	6.525	6.2945	6.5225	6.51161	6.08399	5.42737	5.59125	5.24701	6.0429	6.09032	5.93947	5.76548	5.6238	6.5232	5.91641	5.72753	5.7122	5.28777	6.23446	6.36009	5.57957	6.03249	6.02754	4.94042	6.26635	6.01032	6.15988	5.5199	6.10133	5.93744	5.78477	6.50682	5.90759	6.30557	6.01268	6.21517	6.63812	6.79349	8.19807	6.12998	7.47021	8.1674	8.19738	8.18951
Abra	0	0	0	0	0	0	0	0	0	0	0	0	0	0	0	0	0	0	0	0	0	0	0	0	0	0	0	0	0	0	0	0	0	0	0	0	0	0	0	0	0	0	0	0	0.720208	0	0	0
Abracl	4.83135	4.58869	4.09044	4.49065	4.03201	5.08429	4.87628	5.48415	4.36263	4.50274	4.54464	5.44264	4.98635	4.9997	4.12129	4.62692	4.55098	4.79096	4.2501	4.84985	4.67174	4.61024	5.01819	4.77078	5.02155	4.27371	4.55236	3.76965	4.90392	4.16235	4.39386	3.84258	4.59559	4.3343	5.12356	4.23165	4.74096	4.98334	4.40092	4.31059	4.2524	4.47144	6.19993	4.62378	4.96779	3.2994	2.7653	3.24128
Abraxas1	2.5276	0	2.32609	3.42455	2.93118	2.25382	2.11538	2.19371	3.30151	3.6677	3.84304	3.39612	3.31636	3.67747	2.46192	3.46243	3.76412	3.51543	3.17681	3.65192	2.66742	3.06987	3.38034	3.28756	3.16868	3.29763	3.38451	3.76965	3.61608	3.29931	3.64196	3.40861	3.25214	1.6885	1.79814	2.09469	1.45602	1.77043	1.63983	2.237	2.03156	1.81373	1.97297	2.33631	2.06727	2.10125	2.40662	2.57
Abraxas2	4.25995	3.85318	4.9581	4.88609	4.86648	4.81873	4.76752	4.38529	4.71516	5.09536	5.03152	5.12128	4.83832	4.84768	4.79219	5.03586	4.95811	4.80134	4.46815	4.53651	4.9827	4.84826	4.87057	4.82476	4.81472	4.73111	4.90792	4.7596	4.57852	4.74813	4.82173	4.93827	4.61133	5.18669	5.18216	5.22718	5.54464	4.68818	5.08256	4.59283	5.29032	4.95445	6.02738	4.79388	5.10443	4.63193	4.29708	4.33494
Abt1	3.51852	3.16355	3.57853	3.80193	3.77426	3.9747	3.87656	3.95245	3.84237	3.86604	3.96227	4.26871	4.21858	4.48768	3.7207	4.20146	4.42315	4.55974	3.47779	4.02185	4.17447	4.08856	4.48208	4.64715	3.91619	3.33909	4.52582	3.85339	4.26688	3.93095	4.11638	3.53651	4.17834	3.50431	3.94661	4.04873	4.05378	3.18909	3.4641	3.20115	3.88358	3.84983	4.32346	3.46308	3.66969	3.76836	3.95946	4.02377
Abtb1	4.86542	3.6314	4.31016	3.74262	3.89831	6.04293	5.85934	4.58549	4.87942	4.47974	4.144	4.23268	4.66595	4.32594	5.23318	4.36742	5.63034	4.7106	4.76086	4.8454	5.10455	5.04136	5.22359	4.97004	4.73134	4.64555	4.70735	4.83363	4.75037	5.2425	5.02603	5.56453	5.54253	4.37626	5.04904	5.05177	5.57153	4.81321	4.4109	4.20972	5.40955	4.42212	7.1717	4.3052	5.06721	5.2219	5.30183	5.47287
Abtb2	3.21898	3.36921	1.7143	2.09197	0.910261	3.72618	2.85571	3.61164	5.5375	5.48499	5.45243	4.34944	6.11512	5.8943	6.22129	4.86195	2.57814	5.71097	5.74868	4.82593	4.62905	2.60808	5.89908	5.97289	5.29984	5.84011	4.27627	1.78653	5.46732	5.66645	4.17263	1.96494	5.68407	7.25042	6.81327	4.98297	6.61148	7.1203	6.98681	6.56804	4.5873	5.02359	6.95226	6.51776	5.96369	3.10504	2.85645	2.66341
Acaa1a	5.25046	5.6677	6.10831	5.58182	5.7086	5.77926	5.97445	6.04172	6.19187	5.35337	5.56974	5.04992	5.80417	5.75987	6.14231	5.76447	5.84159	5.88461	6.267	5.98271	5.89445	5.28777	5.89221	5.68927	6.04532	6.14977	5.88285	5.80274	6.06939	6.03861	6.04975	6.01083	6.22587	5.37011	4.92542	5.4667	5.17852	5.33347	5.48529	5.65239	5.4489	5.30098	6.08	5.55824	5.91248	6.56431	6.65307	6.54421
Acaa1b	0	0	2.9529	1.01161	1.39249	0	0	0	0	0	0	0	0	0	0	0	0	0	0	0	0	0	0	0	0	0	0	0	0	0	0.120965	0	0	0	0	2.77712	0	0	0	0	2.32665	1.94754	1.00796	0	0.535645	5.09546	5.44455	3.69761
Acaa2	5.63947	5.85044	7.03151	5.75332	6.12247	5.64138	6.304	5.91619	5.44269	5.04052	5.0647	5.57803	5.14337	5.30829	5.67862	5.46506	6.3076	5.26613	5.35901	5.62904	5.85332	5.95569	5.32394	5.20269	6.06281	5.42136	5.93756	5.62203	5.21714	5.0986	5.75389	5.66791	5.89457	4.88544	4.87217	5.67583	5.03297	5.09364	4.93682	5.18433	5.77243	5.78911	5.86135	5.20552	6.35446	6.33328	6.6435	6.13753
Acaca	4.50261	4.36666	4.97172	4.48893	4.78157	5.21966	4.81582	4.12276	4.54964	5.42202	5.67555	5.37153	5.66399	5.79654	4.50805	5.56112	5.02786	5.97108	4.38174	5.12806	5.24545	4.54856	5.34923	5.49165	4.51571	4.7233	5.40519	4.5083	5.48916	4.39894	5.16854	4.17013	4.81842	4.65821	4.16436	4.4705	4.16387	4.43397	4.32272	4.49022	4.41602	4.69551	4.85333	4.64246	5.47179	4.72189	4.75947	4.61435
Acacb	6.75971	6.74311	4.99693	5.27599	5.43921	5.43428	5.41591	5.27097	2.51879	2.02191	2.1413	2.01083	3.90427	3.73638	3.04101	2.69177	2.50887	4.11142	2.96576	2.78264	3.22116	3.14919	4.37289	4.58113	2.21842	2.82966	2.72121	2.70189	4.11339	3.59231	3.3896	3.67002	4.45337	4.16439	4.57589	3.5155	4.19877	5.20736	4.30784	5.00112	3.31692	4.13641	1.15087	4.38725	1.96655	5.81928	5.85974	5.6116
Acad10	1.93824	2.46678	3.77396	2.42227	2.40649	2.88335	3.71276	3.79399	2.23232	1.12984	0.990068	1.65199	1.74661	1.88267	2.77712	1.75781	2.24485	2.08273	2.2264	1.93704	1.75724	2.40429	2.1234	2.53637	2.75725	2.67633	1.86711	1.86932	2.1045	2.38106	2.49047	2.42778	3.02023	2.62405	2.52329	2.80488	2.58477	2.7703	2.15883	2.83803	2.3618	2.56249	2.11922	2.61133	1.93491	4.98405	5.14343	4.64412
Acad11	3.43022	2.7868	4.65656	3.99583	4.44334	3.85276	4.44403	4.12578	3.96908	2.935	2.66933	3.39177	3.08698	3.31078	3.98307	2.74182	3.76709	3.50276	3.87981	2.94131	2.78874	3.69605	3.67249	3.25767	4.25509	4.02541	2.72121	3.31771	3.58073	3.84925	3.2118	3.70545	3.88216	3.74939	3.1673	3.07944	3.39213	3.42439	3.54609	3.92506	2.80653	3.26825	4.25729	3.94473	3.17371	4.75068	4.92129	4.29796
Acad12	2.50047	3.54918	4.62241	3.99099	3.77888	4.47343	4.64632	3.72778	2.63906	1.49872	1.15319	1.70905	1.61486	1.88267	3.03026	1.7415	2.56455	1.3427	3.04123	1.95919	1.67569	2.58193	1.97534	1.1364	3.07629	3.07027	1.95814	2.17622	1.73507	2.74861	1.64323	3.0529	2.83597	2.13055	2.23773	1.82872	2.56707	2.92835	2.18698	2.5447	1.25536	1.74854	0.403774	2.72088	1.10844	4.58297	4.72964	4.64084
Acad8	4.52073	4.1606	4.96492	4.64671	4.89866	5.11997	5.42008	5.23917	4.69746	4.85234	4.66851	4.46575	4.69524	4.59688	4.6217	4.70259	4.50902	4.71335	4.73382	4.80315	4.55117	4.20737	4.61521	4.79178	4.79392	4.47933	4.73335	4.57765	4.7241	4.7995	4.71754	4.34504	4.70724	3.89233	3.86036	3.79004	3.53556	3.99478	3.77042	3.96162	3.6297	4.01416	4.29735	4.18799	4.10359	5.11527	5.16588	4.94717
Acad9	4.5541	4.85136	5.05409	4.75787	5.00105	4.8479	4.38975	4.50871	4.91049	5.02824	5.27775	5.13436	5.13671	5.41201	4.74032	5.20598	5.06815	5.45226	4.70162	5.01627	4.58506	4.96416	5.20985	5.19483	4.87385	4.74916	5.07384	5.0664	5.20241	4.66079	5.04482	4.78296	4.82294	3.34439	3.84317	3.98464	3.60227	3.90081	3.43701	4.16536	3.84684	4.00581	3.82653	4.26477	4.13178	4.63193	4.90803	4.78143
Acadl	6.19652	5.68705	6.69917	6.19646	6.28391	7.11221	7.43651	6.93832	6.5236	6.2605	6.12121	6.23726	6.36794	6.62613	6.4494	6.3575	6.61175	6.65286	6.25912	6.21624	6.49703	6.47052	6.69968	6.55388	6.72563	6.32682	6.52261	6.30566	6.61391	6.24756	6.21832	6.17848	6.52405	6.12647	6.77071	6.57893	6.80513	6.70563	6.45027	6.49899	6.54179	6.36426	6.80448	6.63156	6.26239	6.34905	6.29201	6.24829
Acadm	5.67428	5.6677	6.31953	5.96459	6.20802	6.1072	6.13789	6.01176	5.64196	5.06649	4.92714	5.43526	4.83338	4.76955	5.53284	4.86195	5.64333	5.03488	5.71527	5.05408	4.57385	5.42036	4.72361	4.58835	6.06281	5.67989	4.98571	5.28386	5.22861	5.62286	5.3421	5.19521	5.28554	5.37133	4.81512	5.8834	4.83641	4.846	5.51706	5.38271	5.40429	5.37735	4.84584	5.51529	5.07691	6.7025	6.59055	6.03763
Acads	3.88307	4.66874	5.23589	2.96741	3.28296	3.75565	3.55097	3.91794	5.64607	5.36457	5.59693	5.46248	5.37821	5.5872	5.59622	5.72872	5.72806	6.02524	5.65408	5.76574	5.72238	5.22578	5.91271	5.74526	5.71596	5.47505	5.8016	5.33392	5.92691	5.36984	5.4161	5.00929	5.88884	3.81547	4.11077	4.35131	3.95174	4.09821	3.86348	4.34039	4.53436	4.69205	4.65346	4.68273	4.7472	5.44963	5.80644	5.307
Acadsb	5.26933	5.23997	6.19146	6.20328	6.07349	6.49658	6.41111	6.11364	5.70828	4.16418	4.45676	4.56374	4.30424	4.87617	6.05544	4.48719	5.158	4.51942	6.37012	4.88355	4.72338	5.25642	4.92708	4.92132	6.60497	6.3923	4.87559	5.63835	5.03913	6.19957	5.43484	5.86615	5.60327	6.16641	5.80976	5.35754	6.16166	6.10496	6.27284	6.33974	5.25102	5.26414	5.51664	6.49583	6.12835	6.20164	5.90047	5.86297
Acadvl	4.96803	5.34116	5.89424	5.20348	5.32067	5.15847	5.21206	5.52601	4.74993	4.09186	3.69197	4.34043	4.33945	4.46374	4.85907	4.16829	4.7858	4.4584	4.78887	4.39536	4.74353	4.5144	4.58146	4.49154	4.96828	4.66198	4.32839	3.95166	4.54556	4.50519	4.41177	4.30967	4.57075	4.49304	4.54645	4.84806	4.4318	4.70814	4.68541	4.87144	4.82625	5.10136	5.1698	5.05604	5.20734	5.67825	5.93487	5.74581
Acan	0.326611	0.495094	0	0	0	0.744023	0	0	0	0	0	0	0	0	0	0	0	0	0	0	0	0	0	0	0	0	0	0	0	0	0	0	0	6.53061	3.49247	0	2.09758	0.370927	4.32483	0.738834	0	0	2.6111	2.58838	8.3397	0	0	0
Acap1	2.89708	3.04856	0.793022	1.83502	2.6778	2.00395	2.09464	0.315323	6.4719	2.24448	1.64505	4.10829	2.56716	2.28606	6.41879	1.56739	4.61831	1.52918	6.22068	1.84484	1.05663	2.35366	1.75085	1.39981	6.15729	6.1312	1.08908	1.94763	1.8147	5.37452	1.96785	2.78502	1.31211	5.17835	2.46153	0.98609	1.03455	2.93514	5.35177	5.34515	0.847666	1.24257	8.18151	5.28971	5.29199	1.33239	1.70107	1.49419
Acap2	7.51109	6.49122	7.0791	7.85282	7.52058	8.03267	8.10043	8.26429	6.53693	7.18353	7.11738	7.06486	6.57858	6.76918	6.54886	6.97923	6.90521	6.68616	6.794	7.08882	6.69109	7.43626	6.81034	6.81724	6.5174	6.92098	7.04542	7.51835	6.96126	6.97529	7.26893	7.71475	7.32009	7.61497	8.36427	7.69745	8.83074	8.25796	7.48346	7.19048	7.6984	7.67126	7.99142	7.11094	7.25085	7.10177	7.00773	7.16651
Acap3	5.64774	5.1026	6.21814	5.31723	5.39777	5.644	5.48126	5.97697	6.33295	5.86036	6.0598	5.68411	6.01776	5.94706	6.33166	6.10286	5.86811	6.28408	6.21417	6.27538	5.89445	5.73019	6.31817	6.36079	5.8343	6.13218	6.09428	6.04127	6.34796	6.23024	6.26342	6.24151	6.64923	5.95465	6.37809	6.32562	6.43425	6.19397	5.84097	5.95058	6.48214	6.46966	5.65841	6.03701	5.38956	6.65338	6.80954	6.66611
Acat1	5.63115	6.01262	7.2359	6.28623	6.44152	5.92758	6.19257	6.19877	6.50337	6.2769	6.44082	6.52977	6.43241	6.89386	6.62547	6.64628	7.04726	7.11605	6.47818	6.81546	6.94493	7.10664	7.21326	6.9637	7.0764	6.64259	7.12272	7.19879	7.07997	6.47377	6.76913	6.73228	6.89054	5.32167	5.84647	6.39621	5.37061	5.73463	5.8644	6.11782	6.25501	6.35608	5.99051	6.24081	6.21378	6.87727	6.81381	6.45371
Acat2	2.95819	1.06754	4.74054	3.1437	3.20958	2.87143	2.67199	3.02883	3.63895	5.02295	5.17515	4.81833	5.59961	5.58597	3.34439	5.05083	4.71066	5.6591	3.27179	4.7831	4.70295	3.72023	5.31627	5.18216	3.17859	3.09469	4.76143	3.27279	5.29159	3.17605	4.35039	2.36023	4.45918	2.87881	3.39201	3.94527	3.508	3.07078	2.76186	3.04383	3.90161	3.85294	4.19503	2.8029	4.04057	3.76836	4.12443	3.45791
Acat3	0	0	0.630716	0	0	0	0	0.13474	0	0	0	0	0	0	0	0	0	0	0	0	0	0.26879	0	0	0	0	0	0	0	0	0	0	0	0	0	0	0	0	0.00640872	0	0	0.319561	0	0	0	0	0	0
Acbd3	6.23818	6.14446	6.12365	6.04395	5.99428	6.18506	5.89949	6.32136	6.0634	6.23706	6.29553	6.21219	6.15255	6.40442	6.41362	6.39056	6.01524	6.13912	6.19668	6.13341	6.35364	6.39493	6.13182	6.20902	6.21621	6.31041	6.17904	6.13941	6.15711	6.22312	6.01939	6.25419	5.87875	7.38768	6.88853	6.91196	6.93804	6.84101	7.45287	7.09396	6.91193	6.80716	6.74938	7.05101	6.72583	5.87118	5.5643	5.82159
Acbd4	4.40112	4.74458	4.88256	5.0465	5.31432	4.72088	4.66754	4.39536	3.07654	0.595427	0.844834	1.15284	1.06115	0.710544	3.65919	1.36934	3.84223	1.55396	3.41107	1.80869	1.9774	2.93174	2.09975	2.18912	3.61059	3.48785	1.82903	3.06014	2.1045	3.34771	2.55639	3.20366	3.19292	2.97832	2.50591	2.48621	2.13411	2.93514	3.27597	3.73225	2.60857	3.10075	2.06868	3.46727	3.10902	5.78259	6.00129	5.76701
Acbd5	6.33607	6.21281	6.2906	6.46288	5.77715	6.69	6.44886	7.29941	4.72102	5.19916	5.07897	4.75708	4.43153	4.69382	4.89361	4.88812	4.55614	4.39124	5.30695	5.1366	4.68222	4.70416	4.42138	4.60506	5.09925	5.14565	4.51387	4.64676	4.98606	5.38847	5.2934	5.00455	5.06827	5.45087	6.54688	5.50698	6.82761	6.46535	5.64856	5.59756	5.65601	5.67883	5.73415	5.64974	5.65368	5.4957	5.50391	5.36178
Acbd6	4.22723	4.88526	5.01843	4.67418	5.02263	4.63188	4.74108	5.20951	5.43084	5.55392	5.66477	5.31636	6.04148	6.05426	5.73768	5.79146	5.88529	6.07424	5.54336	5.75549	5.89445	5.01391	6.07914	6.00831	5.8676	5.44213	6.00209	5.66032	6.03239	5.27915	5.49806	5.44153	5.94652	4.48629	4.87894	4.77836	4.56262	4.71407	4.9669	4.93371	5.0312	4.8213	5.43219	4.89396	4.64335	5.32545	5.46279	5.41071
Acbd7	0	0	0	0	0	0	0	0	0	0	0	0	0	0	0	0	0	0	0	0	0	0	0	0	0	0	0	0	0	0	0	0	0	0	0	0	0	0	0	0	0	0	0	0	0	0	0	0
Accs	2.99753	2.46678	3.66075	4.55117	4.41097	3.18712	3.78571	2.64578	5.17209	4.81607	4.85312	3.9157	4.76769	4.43119	4.84532	4.62248	4.03442	4.91089	4.96844	4.91789	4.03429	4.03173	4.83521	4.6903	4.36981	4.91602	4.44314	4.15099	4.99464	4.87575	4.77231	4.57525	4.67264	4.07429	4.11651	3.98464	4.15501	4.2745	3.76109	4.03849	3.71713	4.20362	2.03747	4.16232	3.56678	3.69126	3.48256	3.9031
Acd	4.79087	5.13114	4.20736	4.67569	4.51707	4.93776	4.32002	4.63308	5.39834	4.97805	4.94061	5.1729	5.40947	5.18519	5.32518	5.17595	5.21021	5.52299	5.61592	5.49897	5.35429	5.02528	5.52706	5.49293	5.40487	5.39866	5.0779	5.32295	5.88865	5.39654	5.16194	5.3425	5.62325	4.84558	5.00643	4.79507	5.0976	5.09212	4.75915	5.03152	4.81837	5.01253	5.34462	5.10671	4.74111	4.62503	4.80022	4.72992
Ace	7.94155	8.37921	5.89693	7.43318	7.65668	11.7964	11.9666	11.8208	5.3488	1.88853	1.32733	1.75041	4.83174	5.38677	5.38762	1.39042	0.97692	5.96763	5.80678	2.44859	2.43937	1.17858	7.75559	7.82594	5.20242	5.65685	2.62447	0	7.18324	7.47619	4.67921	3.674	10.0664	7.50802	11.0237	5.37801	11.2122	11.4755	8.00961	8.15078	5.18263	5.79396	4.6275	8.05518	6.60831	6.46745	6.72513	6.47963
Ace2	0.0554794	3.70917	3.2499	2.51296	3.6436	0	0	0	0	0	0	0	0	0	0	0.0355054	0	0	0	0	0	0	0	0	0	0	2.28792	0	0	0	1.28331	0	0	1.8791	0	3.97977	0	0.288506	0.772645	0.0158315	3.60424	2.64362	2.83932	0	2.9909	2.43656	2.49438	0.975174
Ace3	0	0	0	0	0	1.98195	2.95105	3.1763	0	0	0	0	0	0	0	0	0	0	0	0	0	0	1.03928	0.601934	0	0	0	0	0.291552	0.779017	0	0	3.31331	0	3.41546	0	3.97877	3.89734	0	0	0	0	0	0	0	0	0	0
Acer2	7.48105	7.57643	9.18298	9.95279	10.0093	10.1964	10.525	10.4864	8.52261	6.0657	6.27884	7.29193	5.29096	5.44091	9.16804	6.50125	7.61602	4.80134	8.83426	6.82755	6.80573	8.29684	5.8965	5.96181	9.15555	9.18082	7.22065	8.36835	5.64589	8.26715	7.49245	9.39546	7.34306	8.73282	9.97983	7.97175	10.2257	10.0652	8.47739	8.62626	7.99802	8.21231	1.96193	9.0857	3.06585	9.38451	9.47387	9.5369
Acer3	4.7083	3.98411	3.55609	7.1698	6.64181	6.86316	7.01736	7.11097	4.7764	4.15453	4.20851	5.31061	3.75926	4.1303	4.89361	4.29941	5.83027	4.04743	4.61699	4.4954	4.34242	6.09474	4.55562	4.385	5.08352	4.79955	4.53472	6.23813	4.41477	4.25916	4.37114	6.16015	4.88901	4.22508	5.8352	3.90736	5.8401	5.82968	4.50149	4.67217	3.82497	4.14657	6.23072	4.46279	5.2433	3.68465	3.5794	3.77141
Ache	1.89722	2.05491	4.02985	1.72257	1.53036	3.01912	3.02414	0	0.832249	1.77553	0	6.25413	3.50598	0.517332	0.588937	1.11461	5.53251	0	0.341681	3.00127	2.2268	3.90386	0	0	0.124514	0.646831	2.02705	3.62226	0	1.76358	2.71634	3.28397	0	0.657498	0.0488947	3.15472	0	0.15531	0.722235	1.30614	3.11541	3.76337	2.79025	0.997806	2.1705	3.60982	3.52486	3.30064
Acin1	7.90495	7.72892	7.78706	7.39746	7.61918	7.08957	7.05373	7.524	8.03568	8.47978	8.27413	8.00806	8.15117	7.94089	7.95332	8.18922	7.98049	8.13446	7.69479	7.90446	7.92941	7.86778	8.10645	8.13108	7.62749	7.97328	8.01638	7.65298	7.84426	8.09831	7.97407	8.15088	7.7978	7.94584	8.12045	8.3184	8.21147	8.02567	7.84231	7.92137	8.34304	8.30435	8.29827	7.89806	7.67101	7.72861	7.46416	7.63529
Ackr1	0	0	0	4.13852	3.2232	0	0	0.687311	0	0	0	3.18609	0.272616	0	0.332893	0	4.47855	0	0.341681	0	0	4.48882	0	0	0.164952	0	0	4.04367	0	0	0	3.48761	0	0	1.90805	0	0.436627	4.06764	0	2.32381	0	0	0	1.93691	0	0	0	0
Ackr2	0.978388	0.495094	4.67749	6.427	5.81812	7.52462	7.76787	6.63042	2.78774	0.391413	0.919278	1.65199	0.488763	0.974239	2.74458	0.954029	2.82039	1.7808	3.31297	1.6812	1.75724	3.38928	2.58166	2.6139	3.3637	4.13149	2.04377	4.42863	2.55231	4.41947	3.27679	5.26283	4.17599	1.27369	6.58617	4.61862	6.99127	6.92951	2.50286	3.5848	4.75368	3.82158	0	3.74135	0.356169	4.82474	5.12063	4.69242
Ackr3	8.21175	8.02347	3.81612	7.13013	7.20423	8.18106	8.79742	8.32828	8.76837	4.10528	4.27734	5.8182	7.29982	8.1892	8.12604	3.97954	4.36553	7.98447	8.68616	5.31363	3.82329	4.73019	8.33866	8.23345	8.85643	8.41625	3.76337	4.88179	8.03104	7.70336	4.37114	5.61714	7.74763	7.96396	9.12623	4.88234	8.93911	8.72595	8.33474	8.69741	4.88331	4.33377	2.10925	8.56377	5.16137	5.10044	5.38072	5.07167
Ackr4	0.445191	1.79441	1.63088	4.56916	4.82911	5.19597	5.79494	5.63308	3.98538	0	0	0	0	0	4.37194	0	0	0	4.49881	0	0	0	0	0	5.33127	4.77205	0	0	0	4.78023	0	0	1.64686	3.93259	2.52329	0	0.781775	1.81527	4.91735	5.5837	0	0	0	4.77368	0	0	0.450828	0
Acly	7.90365	8.07212	8.10658	8.17056	8.33822	7.78669	7.87945	7.65578	7.99278	8.15377	8.31972	8.44211	8.53528	8.69019	7.99766	8.36186	7.99085	8.72602	7.88672	8.06296	8.18284	7.89326	8.52939	8.58959	7.81149	7.79137	8.17637	7.73599	8.44878	7.60871	7.86144	7.62536	8.17767	7.6871	7.56978	7.7215	7.5051	7.72093	7.82245	7.98102	7.8064	8.10426	8.57998	7.91391	8.28376	7.80034	8.0128	7.9733
Acmsd	0	0	4.16351	0	0	0	0	0	0	0	0	0.517149	0	0	0	0	2.35158	0	0	0	0	1.76354	0	0	0	0	0	0	0	0	0	0	0	1.45046	0	1.7959	0	0	0.979936	0	0.662726	1.80092	0.896445	0	0	4.54331	4.6201	2.94433
Acnat1	0	0	0	0	0.288325	0	0	0	0	0	0	0	0	0	0	0	0	0	0	0	0	0	0	0	0	0	0	0	0	0	0	0	0	0	0	0	0	0	0	0	0	0	0	0	0	0.807404	1.06171	0
Acnat2	0	0	1.1927	0	0	0	0	0	0	0	0	0	0	0	0	0	0	0	0	0	0	0	0	0	0	0	0	0	0	0	0	0	0	0	0	0	0	0	0	0	0	0	0	0	0	3.57448	3.98998	2.28093
Aco1	5.04359	5.725	6.36219	5.5713	5.94786	5.93332	6.15426	6.4453	5.85566	5.78208	5.87576	5.97327	6.02571	6.18853	6.0934	5.93014	6.12521	6.15237	5.94289	5.78757	5.77227	6.19736	6.07004	5.94503	6.14092	5.75586	5.95092	6.19565	5.87677	5.69292	5.81744	5.89457	6.02306	5.42288	5.28251	5.88079	5.45605	5.58942	5.47771	5.76397	5.69702	5.89381	5.29051	5.80873	6.26664	6.40444	6.69766	5.96085
Aco2	7.04631	7.57123	8.46393	7.59623	7.92187	7.84363	7.91813	7.74093	7.85785	7.87102	7.98587	8.18676	8.21687	8.4757	7.91563	8.1969	8.22983	8.46393	7.9109	8.16552	8.35889	8.13033	8.50287	8.39641	8.12025	7.73908	8.26528	8.1777	8.42915	7.51088	7.90459	7.68104	7.90548	7.06477	7.24596	7.58567	7.18941	7.24026	7.32781	7.47933	7.44697	7.54113	7.48936	7.51747	7.18513	8.28548	8.59965	8.17031
Acod1	0	1.47628	0.486292	0	0	1.98195	0	0.357146	0	0	0	0	0	0	0	0	1.62672	0	0	0	0	0	0	0	0	0	0	0	0	0	0	0.419424	0	0	0	0	0	7.12178	0	0.240709	0	0	8.17645	0	8.01725	0	0	0
Acot1	0.688998	0	2.37818	0.430139	0.611989	2.11925	2.13581	1.18209	3.38744	2.20761	2.30296	0.579678	2.27875	2.64893	2.81522	2.95486	2.79152	1.97677	2.97091	2.8494	2.8643	1.85374	2.1234	2.51632	3.38097	2.9144	3.23961	2.00368	1.91102	2.2849	2.91787	0	4.06604	2.49557	1.29005	3.5222	0.841898	2.22287	2.67838	2.97844	3.35231	3.22097	5.60176	2.88678	4.78466	3.23747	3.85281	2.78717
Acot11	2.39637	0	1.26088	4.43107	3.67863	1.70154	1.71461	1.84263	4.07646	1.72426	1.35442	2.54517	1.71835	0.517332	4.16866	1.36934	3.39329	1.06095	3.93362	0.811531	1.05663	2.95909	0.988678	1.1364	3.66799	4.35345	1.05649	2.28578	1.06181	3.6969	0.907402	2.47416	0.729189	3.40288	0.973497	0.885683	0.436627	1.73974	3.38935	4.23794	0.239971	0.611182	2.8272	4.22317	2.87341	2.69534	2.55006	2.15791
Acot12	0	0	3.18703	0	0	0	0	0	0	0	0	0	0	0	0	0	0.277822	0	0	0	0	0	0	0	0	0	0	0	0	0	0	0	0	0	0	0	0	0	0	0	0	0	0	0	0	2.93712	3.09973	1.63264
Acot13	3.59319	3.70917	4.11214	4.01506	4.2033	3.88866	3.9066	4.51796	3.21569	2.87358	2.62553	3.79241	3.40767	3.14673	3.39559	2.94064	3.86735	3.22273	3.02645	2.74487	2.78874	4.00901	3.36555	2.89582	4.07317	3.24041	3.02899	3.19466	3.06152	3.20787	3.22199	3.61726	3.50155	3.24131	2.76886	3.80661	2.87827	2.94862	3.58187	3.03098	3.67233	3.72322	3.95732	3.11263	3.78657	4.63536	4.57384	4.41771
Acot2	4.18525	2.7868	2.15747	2.49253	2.18774	2.58087	2.10505	1.29399	3.05198	2.49957	2.6476	1.86782	3.08698	3.26226	2.77712	3.01037	2.9091	3.38342	2.95539	2.72561	2.74942	2.14324	2.91544	3.11164	2.8655	2.99444	3.14978	2.46951	2.86711	2.97502	2.94888	2.37985	3.60652	1.16524	1.90805	2.64207	0.81215	2.08316	2.03006	2.63799	2.42963	2.2409	2.13896	2.28015	3.15093	3.63061	3.69505	3.16118
Acot3	0	0	0.664671	0	0	0	0	0	0	0	0	0	0	0	0	0	0	0	0	0	0	0	0	0	0	0	0	0	0	0	0	0	0	0	0	0.96656	0	0	0	0	0	0.168259	0	0	0	1.71648	2.02958	1.20561
Acot4	0	0	1.32599	0	0	0	0	0	0	0	0	0	0	0	0	0	1.67811	0	0	0	0	0.581944	0	0	0	0	0	0.210779	0	0	0	0	0	0	0	2.27222	0	0	0	0	1.34592	1.08249	0	0	0	2.92594	2.97307	0.798171
Acot5	0	0	0	0	0	0	0	0	0	0	0	0	0	0	0	0	0	0	0	0	0	0	0	0	0	0	0	0	0	0	0	0	0	0	0	0	0	0	0	0	0	0	0	0	0	0	0	0
Acot6	0	0	0.325785	1.0494	1.55211	1.58965	0.348153	1.31537	0.398113	0.346905	0.72543	0	0	0.848408	0.401289	0.638886	0.89241	0.119576	0.548956	0.972681	0.418956	0	0	1.08287	0.517039	0.508289	0.500389	0	0.63022	0.750497	1.20327	0	1.24192	1.31489	0	0.423947	0	0	0.821352	0.820712	0	0.168259	0	0.33088	0.387675	1.76745	1.86371	1.55117
Acot7	4.72402	4.41388	1.93903	3.96156	4.11838	5.36375	5.46014	4.85548	6.42247	5.96438	5.92176	5.78625	5.93116	6.23719	6.37959	6.11002	5.6918	6.08596	6.18119	5.81213	6.26581	5.38425	5.94043	5.8136	6.53149	6.02615	6.06489	5.48762	5.86747	5.59606	5.22283	4.28386	5.67827	5.68787	5.79553	5.14811	5.23986	5.1876	6.0335	6.19421	4.86964	4.64087	5.25704	6.36413	5.8601	3.04434	3.3398	3.152
Acot8	3.37651	3.16355	3.44325	3.47749	3.26331	3.32454	3.80498	3.79399	3.42138	2.91989	3.18896	2.65088	3.3069	3.16003	3.41226	2.99669	3.67838	3.15956	3.25074	3.52399	2.8643	3.12525	3.58579	3.50664	3.38953	3.50616	3.39106	3.5921	3.45855	3.46645	3.41202	3.62961	3.35962	2.45007	2.6314	2.87465	2.94832	2.83706	2.57565	2.82321	2.83807	2.70676	4.13242	2.41666	2.76961	3.99377	4.33323	4.23414
Acot9	6.53915	5.8157	6.02335	5.90787	5.87315	6.27032	6.21855	6.25031	5.32722	5.52174	5.51528	5.17669	5.65842	5.84779	5.2622	5.3951	5.22324	5.46701	5.02159	5.55642	5.58396	5.34202	5.70411	5.59564	5.84756	5.10215	5.62394	5.16803	5.39514	5.18772	5.48119	4.88948	5.40978	5.30131	5.50872	5.26863	5.46683	5.75395	5.35488	5.29321	5.39795	5.18011	5.79294	5.35461	5.42889	5.48622	5.3536	5.61327
Acox1	8.69324	8.29658	8.11293	7.21934	7.39608	7.15706	7.16636	7.03771	6.66844	6.0717	6.15722	6.35868	6.18453	6.00442	6.92532	6.20006	6.52844	6.09126	6.81315	6.36627	6.2162	6.82382	6.24663	6.35657	6.82124	6.75282	6.39483	6.52024	6.175	6.59652	6.46405	6.87697	6.25121	7.24942	7.17696	7.37266	6.98462	7.26405	7.38917	7.4276	7.46072	7.57231	6.91376	7.54305	6.61207	7.7946	7.86628	7.55268
Acox2	0	0	2.89687	0.0375119	0.288325	0.86911	0	0	0	0	0	0	0	0	0	0	2.54392	0	0	0	0	1.24675	0	0	0	0	0	1.28151	0	0	0	0	0	0	0	0.685208	0	0	0	0	0	0	0.942088	0	0.291014	2.73429	3.2669	1.73456
Acox3	5.56721	5.07349	5.85066	5.19191	5.61998	5.17795	5.6417	5.18359	5.30661	4.95969	4.79992	4.17055	4.78141	4.6042	5.18306	4.69202	4.43253	5.00823	5.37368	5.18675	4.73349	4.10396	4.91528	5.04718	4.90701	5.41814	4.86857	4.45902	4.9762	5.26788	5.17642	4.88089	5.02844	4.7624	4.59039	4.31703	4.60444	5.40245	4.8573	5.31545	4.33432	4.9674	6.71076	5.31089	5.46811	5.9656	6.01989	5.92492
Acoxl	0	0	0	0	0.0644844	2.98082	3.11958	0	0	0	0	0	0	0	0	0	0	0	0	0	0	0	0	0	0	0	0	0	0	0	0	0	0	0	0	0	0	0.15531	0	0	0	0	0.919447	0	4.74872	0	0	0
Acp1	3.78154	3.6314	4.29127	4.01027	4.44624	3.87977	4.29752	4.63945	4.76133	5.24688	5.46647	5.49934	5.55637	5.77832	4.6217	5.38857	6.06072	5.45555	4.51831	5.12684	5.2525	4.75965	5.34169	5.2909	5.18163	4.65379	5.35582	5.09679	5.27661	4.51582	4.8984	4.64381	4.95356	3.17573	3.85351	4.08992	3.29869	3.95191	3.86929	4.21541	4.03281	3.82475	5.171	4.32846	4.3313	3.53089	3.01324	3.28393
Acp2	4.21615	5.29145	5.89603	5.7718	5.94889	5.2693	5.36163	3.97948	5.7073	4.77256	4.82192	4.66455	4.92432	4.96601	5.72939	4.9462	5.15573	5.04584	5.96114	5.30716	4.89534	5.0808	4.91358	5.00464	6.07015	5.90483	4.97267	5.2744	5.38865	5.50935	5.45658	5.41205	5.2768	4.96847	4.56125	4.2255	3.96194	5.24746	5.1931	5.4953	4.24771	4.54431	4.38878	5.57973	5.75304	5.35074	5.33589	5.42222
Acp4	0.197405	0	0	0	0	0	0	0	0	0	0	0	0	0	0	0	0	0	0	0	0	0	0	0	0	0	0	0	0	0	0	0	0	0	0	0	0	0	0	0	0	0	0	0	0	0	0	0
Acp5	0	0.495094	1.68151	0	0	1.13133	0.276329	0	0	0	0	0.85716	0.108133	0.636335	1.0811	0	5.82173	0	0.061386	0	0.772741	3.99916	0	0.107535	0.24258	0	0	2.9971	0.291552	0	0	3.29434	0	0	0	0	0	3.97186	0	0.116527	0	0	3.9321	0	4.23065	3.24649	3.20754	1.43487
Acp6	4.33866	4.10414	4.5008	5.0182	5.01678	4.61768	4.44403	4.90742	4.44036	4.36446	4.20851	4.63541	4.72395	4.73885	4.32429	4.27978	4.78433	5.2243	4.53582	4.77532	4.7132	4.61239	5.12161	5.0136	4.35896	4.33307	4.564	4.80763	5.1017	4.56986	4.88243	5.1785	5.04528	3.89573	4.93519	4.77135	5.21165	4.73562	3.66428	3.71897	4.79605	4.89093	4.4133	4.21321	3.91646	4.98405	5.08573	5.05207
Acpp	0	0	1.48647	0	0	0	0	0.719734	0	0	0	0	0	0	0	0	1.11386	0	0	0	0	0	0	0	0	0	0	0	0	0	0	0	0	0	0	0	0	2.14303	0.165785	0.971722	0	0	8.21864	0	4.88466	0	0	0
Acr	3.30513	0.495094	0	1.8458	0	0	1.21653	0.654143	2.21029	2.91227	2.02811	2.28863	1.73255	0.636335	1.34693	1.65707	0.465024	0.915583	1.79781	1.94816	1.29373	2.10702	1.11199	0.563369	1.18124	1.75773	1.29867	0.942222	1.6131	1.97556	1.99188	1.38023	0.622746	2.77929	3.18378	2.90061	2.9067	3.60552	2.48029	2.12865	2.80653	4.10029	0	2.37258	0	2.32189	1.5454	1.75895
Acrbp	3.31555	3.27004	2.05878	3.15241	2.45348	2.77241	2.06298	3.36749	2.09484	1.77553	1.6005	2.07735	1.68954	0.5581	2.73798	1.98261	1.07604	0.796055	2.54262	2.09546	1.29373	2.00574	1.42904	1.286	1.94416	2.54072	1.55347	0.548912	1.8147	2.79123	2.14969	2.016	1.7516	2.837	2.59899	2.65433	3.02164	2.50425	2.37818	2.42545	2.48648	3.54273	2.73297	2.2217	2.04768	2.8919	2.31316	2.24684
Acsbg1	0	0	0	1.83502	2.14545	0	0	0	0	0	0	0.417961	0	0	0	0	0	0	0	0	0	0	0	0	0	0	0	0	0	0	0	0	0	0	0	0	0	0	0	0	0	0	2.2153	0	2.94398	0	0	0
Acsf2	5.03889	5.18658	5.84512	5.79562	5.58349	4.24088	4.60477	4.98617	5.26582	6.17397	6.3215	5.52638	5.77189	5.79013	5.36639	6.52527	5.80304	6.35892	5.53119	6.86801	6.67544	6.00245	6.48603	6.56856	5.04341	5.35889	6.90832	6.52503	6.63639	5.41256	6.90777	6.82646	6.60928	3.20889	5.25548	5.94457	4.89257	5.39139	3.63733	4.64714	6.04466	5.97228	3.56363	4.53856	4.28812	5.398	5.52837	5.58456
Acsf3	3.19662	3.78297	4.18998	3.54186	4.18601	3.45798	3.46069	3.55437	4.57355	4.17377	4.29842	3.97796	4.57631	4.54965	4.47669	4.46749	4.40229	4.77787	4.57697	4.61187	4.63984	4.02851	4.64615	4.55679	4.26442	4.40967	4.54062	4.40106	4.55718	4.10999	4.49608	4.30967	4.41401	3.11288	2.76155	3.2139	2.36677	3.25568	3.02879	3.75846	3.09988	3.34523	2.90418	3.92655	2.76362	4.57584	4.88926	4.21664
Acsl1	5.11092	5.21352	5.78657	3.92137	4.03973	5.37328	5.37243	5.31408	4.11253	4.48745	4.57949	4.85513	4.18025	4.09956	4.50611	4.37801	6.03324	3.75863	4.40859	4.01129	4.0012	5.21306	3.87759	4.08496	4.47809	4.52196	3.9165	5.1412	3.87681	4.62196	3.80337	4.43221	4.3919	3.97498	5.08459	4.8966	4.89257	4.82787	4.24451	4.06183	4.64551	4.79733	7.86364	4.42659	4.95864	6.80364	6.77637	5.85874
Acsl3	5.28664	4.70716	5.90671	4.76782	4.39902	4.46552	4.18434	4.75346	4.15925	5.39904	5.2237	5.51543	5.07259	5.33052	3.96058	5.33115	5.24684	5.16522	4.29601	5.2499	4.95704	5.13727	5.08896	5.14836	4.25275	3.97807	4.84252	5.65595	5.59444	4.35226	5.19076	5.05425	4.65756	5.27676	4.67639	5.34814	4.87289	4.74724	4.9723	4.97788	4.96702	5.31343	4.50549	5.02077	5.16137	4.40127	3.995	4.13512
Acsl4	5.98116	5.50277	6.39985	6.31608	5.77484	6.79385	6.77424	6.5844	5.07642	5.7332	5.85576	5.89935	5.5087	5.75878	4.84532	5.72146	5.13404	5.69156	5.26034	5.62731	5.47369	5.35237	5.39851	5.44733	5.34233	5.14759	5.51721	5.42911	5.80198	5.10987	5.48012	5.13874	5.30611	5.65516	5.65284	6.3261	5.87469	6.07684	6.06038	5.69237	6.30044	5.78749	7.47996	5.65619	7.19212	5.45353	5.44638	5.39718
Acsl5	6.9159	7.09422	7.69918	7.53512	7.59646	7.24999	7.56594	7.31905	6.42187	6.62558	6.67369	6.94899	6.41051	6.62433	6.32562	6.71628	7.05487	6.67138	6.4691	6.83131	6.46098	7.10396	6.6271	6.50321	6.76398	6.35909	6.74215	6.97696	6.92199	6.17161	6.65152	6.55967	6.66062	6.17622	6.44344	6.08421	6.45905	6.84507	6.35785	6.4403	6.13759	6.22623	6.9073	6.50862	6.78988	6.83757	6.91998	7.09166
Acsl6	0	0.495094	0	0	0	0	0	0	0	0	0	0	0.108133	0.19427	0	0	0	0	0	0	0	0	0	0	0	0	0	0	0	0	0	0	0	0	0	0	0	0	0	0	0	0	0.697895	0	0	0	0	0
Acsm1	0	0	4.25829	0	0	0	0	0	0	0	0	0	0	0	0	0	0	0	0	0	0	0	0	0	0	0	0	0	0	0	0	0	0	0	0	3.5155	0	0	0	0	1.43113	1.62322	0.115868	0	0.448696	4.97866	5.24392	3.86989
Acsm2	0	0	8.91677	1.85649	0	0	0	0	0	0	0	0	0	0	0	0	0	0	0	0	0	0	0	0	0	0	0	0	0	0	0	0	0	0	0	4.21933	0	0	0	0	2.9229	3.5694	0	0	0	7.80111	7.81251	6.39169
Acsm3	0	0	4.29669	0	1.43992	0	0	0	0	0	0	0	0	0	0	0	0	0	0	0	0	0	0	0	0	0	0	0	0	0	0	0	0	0	0	0	0	0	0	0	0	0	0	0	0	0	0	0
Acsm5	0	0	3.18118	0	0	0	0	0	0	0	0	0	0	0	0	0	0	0	0	0	0	0	0	0	0	0	0	0	0	0	0	0	0	0	0	0.273126	0	0	0	0	0	0	0	0	0	3.54557	3.46818	1.73456
Acss1	4.70434	4.45961	5.73057	3.00154	1.86175	2.23535	1.55683	2.12274	0	0.962922	0.76634	3.16585	0.151045	0.19427	0.0642063	0.325393	5.40962	0.796055	0	1.09779	0	4.37412	0.962698	1.08287	0	0	1.35336	3.59818	0.703776	0.464746	1.97991	2.60497	2.61084	1.2096	0.841196	4.04174	0.653447	1.82992	0.309294	0.116527	4.06782	4.18403	5.42216	0.471274	4.61035	6.68272	6.74167	6.00103
Acss2	3.55854	3.6314	5.16945	3.2691	4.10372	4.23392	3.31595	2.60297	1.95617	1.30292	1.62295	2.91009	1.51983	1.34422	1.75242	1.43166	4.07092	0.876831	2.11902	1.59892	1.49732	2.97257	1.68881	1.30949	2.28415	2.03508	1.95814	2.19239	1.50751	2.03589	2.29193	1.85707	2.15637	1.55732	0.973497	2.41595	1.29329	1.44856	1.81841	2.05444	2.39612	2.82531	4.17366	2.2217	3.67289	4.84564	5.17697	4.47773
Acss3	0	0	0	0.371682	0.731181	0.487268	0	0	0	0	0	0	0	0	0	0	0	0	0	0	0	0	0	0	0	0	0	0	0	0	0	0	1.07028	0	0	0.0313738	0	0	0	0	0	0	0	0	2.13381	1.07354	1.09952	0.700798
Acta1	0.36723	2.05491	0.0962346	1.12212	0.841273	0.0949885	0.574635	1.43736	0	0	0	1.41535	0.233219	0	0.498162	0.0355054	0	0	0	0	0.203118	0.353678	0	0	0	0	0	0	0	0	0	0	0	0.750521	0	0	0.03451	0	0.772645	0	0	0.581542	0.87307	0.504338	0.15115	0	0	0
Acta2	7.07954	7.57643	4.06842	8.28089	6.40015	7.95207	7.08166	7.8828	2.5098	0	0	1.21325	3.47254	4.77172	2.97523	0	1.72773	2.83507	2.14663	0	3.50702	1.35367	4.55779	4.68806	3.01124	3.34589	3.51017	0.389729	2.32255	4.01727	3.39861	0.59759	4.47265	8.09464	5.08605	5.39911	6.43058	5.96271	6.67727	4.07649	4.95412	4.14403	6.16607	5.04906	10.2163	5.47668	5.71349	4.51759
Actb	10.6925	10.8219	10.4205	9.97918	10.192	11.0109	11.4772	11.0935	10.8384	11.0685	11.0274	11.3226	11.3801	11.1018	10.2652	11.0073	11.2334	11.5423	10.6255	11.3596	10.8042	10.607	11.3933	11.1657	10.7218	10.3434	10.9836	10.8847	11.6264	10.7574	10.9933	10.4347	11.1124	9.43383	10.0806	10.8048	10.3333	10.5237	9.58609	10.0571	10.6357	10.668	12.1474	9.992	11.2934	10.592	10.964	10.8116
Actbl2	0	0.495094	0	0	0	0	0	0	0	0	0	0	0	0	0	0	0	0	0	0	0	0	0	0	0	0	0	0	0	0	0	0	0	0	0	0	0	0	0	0	0	0	0	0	0	0	0	0
Actc1	3.22452	4.54693	0	0	0	4.71422	4.23258	5.54649	4.53642	0	0	3.64303	1.80151	2.38001	6.03675	0	0	0	1.8547	0	0	0	1.24728	1.05534	6.00412	5.50116	0	0	0	6.94257	0	0	2.38524	5.28456	2.59077	0	2.87108	3.31414	5.8476	3.78675	0	0	0	5.14652	6.832	0	0	0
Actg1	8.90214	9.15427	8.43793	7.99818	8.28928	9.25526	9.53948	9.37944	8.65868	8.89924	9.1829	9.07453	9.38357	9.39872	8.62261	9.27689	8.69354	9.41799	8.55025	9.11282	9.12536	8.3275	9.24787	9.16468	8.96115	8.48733	9.0853	8.47981	9.28448	8.39473	8.72867	8.32025	9.07187	7.83272	8.40848	9.01247	8.27384	8.58496	8.34128	8.57372	8.91234	8.93292	10.1562	8.54899	9.06833	8.52531	8.86479	8.70607
Actg2	1.93824	0	0	3.74262	2.83687	4.50846	3.75301	4.81853	0	0	0	0	1.34606	2.5614	0	0	0	0.571797	0	0	0.921656	0	2.0264	1.5053	0	0	0	0	0	0	0	0	0.754617	5.2331	2.13975	0	3.97542	3.84423	2.94884	0	0	0	3.06754	1.06583	7.8332	0	0	0
Actl11	0	0.495094	0	0	0	0	0	0	0	0	0	0	0	0	0	0	0	0	0	0	0	0	0	0	0	0	0	0	0	0	0	0	0	0	0	0	0	0	0	0	0	0	0	0	0	0	0	0
Actl6a	5.13022	4.78106	5.87443	5.11269	5.13499	5.50923	5.55615	5.62562	6.05184	6.87419	6.90996	6.9134	6.98585	7.12257	5.79283	6.88307	6.4813	7.09984	5.71527	6.71812	6.83889	6.46278	6.87663	6.8641	6.16666	5.6445	6.8477	6.43106	6.80813	5.83041	6.41047	5.87396	6.24618	5.01608	5.88226	5.9402	5.81125	5.50411	5.08006	5.39529	5.85029	5.96082	5.86135	5.43183	5.27734	5.22418	5.31796	5.36774
Actl7a	0.445191	0	0	0	0	0	0	0	0	0	0	0	0	0	0	0	0	0	0	0	0	0	0	0	0	0	0	0	0	0	0	0	0	0	0	0	0	0	0	0	0	0	0.115868	0	0	0	0	0
Actn1	7.16302	7.34628	5.05729	7.84797	7.75285	7.76834	7.85712	7.2458	8.10762	5.95422	5.91154	7.67218	7.29564	7.15657	7.72573	6.20304	6.81159	7.17564	8.19352	6.09077	6.41461	7.00574	7.29719	7.25136	7.94375	7.80808	6.33239	6.43276	7.44335	8.21266	6.30356	6.84776	7.11941	8.92072	7.72403	6.82245	7.45995	7.83512	8.9997	8.95452	6.63812	6.27912	9.07116	8.97322	8.48743	5.76545	5.50567	5.23056
Actn2	0.151631	2.46678	0	0	0	0	0	0	1.6475	0	0	0	0	0	3.01942	0	0	0	0	0	0	0	0	0	3.07629	2.88671	0	0	0	3.78391	0	0	0	2.16475	0	0	0	0	3.64073	1.36191	0	0	0.498471	2.55721	1.88058	0	0	0
Actn3	0	0	0	0	0	0.322034	0	0	0	0	0	0	0	0	0	0	0	0	0	0	0.606666	0	0	0	0	0	0	0	0	0	0	0	0	0	0	0	0	0	0	0	0	0	0	0	0.838932	0	0	0
Actn4	9.86981	10.4886	10.1596	10.0768	10.5599	9.37769	9.61728	9.57564	9.33524	9.84527	9.80209	9.38928	9.92264	9.89844	9.30594	9.74949	9.39855	9.94783	9.34793	9.72982	9.72303	9.6679	10.1075	10.0322	9.4845	9.26526	9.68705	9.29704	9.91412	9.48052	9.63363	9.34962	9.64202	9.33255	9.83716	9.85453	9.65566	9.73327	9.56087	9.53101	9.89068	9.99961	8.85404	9.54122	8.48504	9.94773	9.9182	10.0733
Actr10	6.06071	6.21281	6.40237	6.18907	6.27331	6.61116	6.82507	6.73425	6.11543	6.01593	6.05051	6.16836	6.31468	6.34742	6.10434	6.14222	6.05162	6.28408	5.81898	6.15397	6.15358	6.03575	6.27857	6.17265	6.58089	5.99082	6.23654	5.9503	6.07344	5.92517	6.07878	5.81661	6.17675	5.64712	6.22523	5.94332	6.3007	6.0822	5.79903	5.79595	5.97755	5.87713	6.16547	5.93004	5.79697	5.95464	6.06598	6.00103
Actr1a	6.91932	7.4348	7.95382	7.31236	7.49484	7.69799	7.9701	7.86683	7.57996	7.40389	7.58329	7.44803	7.76664	7.87737	7.63011	7.65584	7.53841	8.04143	7.33399	7.45343	7.86419	7.34494	7.80828	7.86089	7.66872	7.43724	7.79071	7.33522	7.6373	7.3221	7.4331	7.30318	7.62072	7.08649	7.7025	7.36499	7.80419	7.34656	7.22916	7.27665	7.53358	7.24254	7.60028	7.29226	7.18176	7.38028	7.79497	7.6087
Actr1b	6.77583	7.20576	7.34757	6.5258	6.84379	7.01708	7.03549	7.10791	7.29845	7.30484	7.39314	7.04699	7.498	7.58051	7.26548	7.41681	7.04726	7.6056	7.32092	7.57139	7.47129	6.93518	7.40964	7.43512	7.26202	7.17967	7.43073	7.1458	7.63083	7.08072	7.11063	6.82736	7.09784	6.75954	6.89564	7.02396	6.95855	6.89554	6.87337	7.08596	7.08788	7.07783	6.17027	7.0625	6.87675	7.09742	7.3711	7.19585
Actr2	7.88803	7.47988	8.07871	8.09734	7.79792	7.8463	7.79121	7.84771	7.75892	8.37042	8.51221	8.5451	8.1877	8.27997	7.55281	8.38517	8.31816	8.11664	7.903	8.43437	8.05061	8.43459	7.89627	7.85691	7.92235	7.76022	8.15992	8.40871	8.25262	7.72688	8.23707	8.16738	7.64344	7.54338	8.01501	8.0211	8.25686	7.89554	7.64397	7.65143	8.06903	7.98798	9.69212	7.70469	8.35373	7.50331	7.2049	7.42368
Actr3	7.59418	7.58161	7.55302	7.21596	7.12572	8.12022	8.2406	8.10944	7.5813	8.01132	8.16769	8.25376	8.22191	8.35346	7.51617	8.15538	8.084	8.2401	7.52004	8.0749	7.98653	7.77296	8.15368	8.10928	7.88065	7.53898	8.01665	7.74116	8.14794	7.43786	7.78788	7.44645	7.81282	7.3232	7.89061	7.8396	7.96575	8.06856	7.57108	7.54121	7.87511	7.91132	10.3342	7.45039	8.66195	6.89385	6.84127	7.00189
Actr3b	0.104356	1.47628	1.77774	0.310755	0	0	0	1.35719	0	0	0	0	0	0	0	0	0	0	0	0	0	0	0	0	0	0	0.34714	0	0	0	0	0	0	0	0	0	0	0	0	0	0	0	0	0	0	0.540645	1.30767	0.0812681
Actr5	3.70438	3.70917	2.80089	3.50154	3.41345	3.29363	3.36005	2.0859	4.38737	4.63125	4.84598	4.19072	4.39182	4.51382	4.33744	4.83531	4.42503	4.78574	4.31641	4.55844	4.67174	3.81683	4.61729	4.82883	3.80224	4.4258	4.80377	4.33341	4.63602	4.36642	4.56375	4.28906	4.59383	3.02872	3.82226	3.8945	4.08521	3.69223	2.96519	3.57893	3.90161	3.88968	3.97938	3.71334	3.36788	4.30105	4.32527	4.28122
Actr6	3.79649	4.04537	3.79328	3.29685	2.91449	3.96352	4.06152	3.79399	3.08261	3.64491	3.64887	3.86952	3.54673	3.62567	3.10393	3.58174	3.41617	3.54044	2.95018	3.4555	3.4095	3.3792	3.22508	2.94914	3.89531	3.12662	3.28252	3.40356	3.42269	3.26443	3.49	3.14752	3.18827	3.11871	2.49715	2.60465	2.29331	2.21173	3.16712	2.95596	2.67296	2.86275	3.75481	2.93608	2.56435	2.85702	2.77701	2.68903
Actr8	4.72987	5.01343	5.36928	4.7917	5.28215	5.52262	5.55235	5.78349	4.78387	4.77885	4.95837	5.05955	4.85301	4.80809	4.50027	4.84297	5.07176	4.83711	4.71704	4.77688	4.86806	4.83724	4.70021	4.71689	4.66944	4.46066	4.88025	4.95471	4.8071	5.06859	5.11622	4.95962	5.01929	4.49752	4.78662	4.73429	4.98212	4.63497	4.30142	4.32469	4.84656	4.65695	4.6722	4.33077	4.52083	5.38582	5.37109	5.25221
Acvr1	5.9489	6.26525	5.36928	7.13426	7.01995	5.72319	5.5843	5.82413	7.33676	5.8253	5.92176	6.75138	5.69513	5.75001	7.59859	6.05169	6.25092	5.48967	7.31105	5.76496	6.08021	6.83678	5.69329	5.69039	7.61066	7.47222	6.08522	6.83483	5.45672	6.95199	5.56264	6.60519	5.48482	7.96356	6.37749	5.91749	6.29467	6.10043	8.02918	7.76583	5.83708	6.00125	3.251	7.80803	5.92058	5.15409	5.05959	4.95511
Acvr1b	4.96968	5.15913	5.27763	5.33932	5.39326	6.74245	6.49012	6.07657	5.19049	4.71899	5.16945	5.18552	4.62278	4.66145	5.15486	5.05908	5.70192	5.12858	5.32418	5.3798	4.7132	5.72323	5.12601	5.28498	4.67819	5.28655	5.06772	5.97971	5.39699	5.29775	5.34793	6.02725	5.9017	6.16711	7.65428	5.69969	8.09625	7.71404	5.82314	6.25161	5.81268	5.83928	6.84822	6.24081	6.27719	5.74811	5.88296	5.5674
Acvr1c	0	1.06754	0	0	0	0	0	0	0	0	0	0	0	0	0	0	0	0	0	0	0	0	0	0	0	0	0	0	0	0	0	0	0	0	0	0	0	0	0	0	0	0	0	0	0	0	0	0
Acvr2a	6.3507	6.10184	5.96493	5.85351	5.52282	5.89117	5.8439	5.49941	4.69944	5.67925	5.54791	4.89717	5.39838	5.53709	4.9432	5.65008	4.27246	5.23774	5.10603	5.56908	5.58396	5.12222	5.38757	5.36003	4.86314	5.11613	5.69844	5.03312	5.42354	5.16898	5.77308	5.38803	5.2702	5.8429	6.35765	6.39529	6.82202	6.11769	5.88245	5.55184	6.50541	6.16945	3.82957	5.59516	5.43173	5.67991	5.53873	5.74885
Acvr2b	2.75125	0.495094	2.80089	2.02717	2.15968	2.34279	2.84333	0.39779	3.65942	4.29587	4.40589	3.67917	4.02453	3.82257	3.33131	4.30774	2.95149	3.96208	3.67707	4.39739	4.14448	3.2578	3.82809	3.79576	2.31142	3.24041	3.88436	3.59818	3.92118	3.70436	4.20125	3.21463	3.72381	3.25196	4.24774	4.23165	4.50335	3.72001	3.19972	3.12261	4.36713	3.89571	1.65439	2.97198	2.52946	3.7044	3.43159	3.68494
Acvrl1	8.579	9.06464	8.98891	7.19003	7.34716	11.5806	11.7354	11.9254	5.96984	7.48507	7.79611	6.68893	8.96867	9.02032	6.59111	7.70556	6.14704	9.07382	6.47319	8.00156	7.66466	6.30719	9.57919	9.61022	6.76645	6.63914	7.58615	6.62373	9.56059	7.72207	8.01714	6.8184	10.0776	6.23173	10.6759	7.61027	11.2481	10.8774	6.32075	6.54902	7.83033	8.04712	7.73219	6.61793	6.69586	8.89334	9.28848	9.11386
Acy1	3.09749	3.27004	3.71442	2.68486	3.06579	3.01371	2.85571	1.58546	3.55407	3.34455	3.2334	3.07653	3.76618	3.72748	3.8333	3.48709	4.09239	3.53422	3.46323	3.24619	3.24961	2.97927	3.50259	3.46016	4.01075	3.61708	3.41696	2.66759	3.48661	3.46206	3.07793	2.60497	2.92825	3.01628	2.01018	3.09302	1.27159	1.78553	2.79881	3.33256	2.54882	2.79979	2.95516	3.12862	2.60512	3.89409	4.17843	3.50194
Acy3	3.63953	4.58869	7.10754	4.35578	4.29322	2.34279	2.94528	3.98949	3.37264	3.33888	3.52322	3.12974	3.94141	3.82257	3.35736	3.55399	4.39078	4.08191	3.18571	3.90115	3.33177	4.43139	3.93216	4.054	3.58846	3.18842	3.14203	4.59296	4.18149	3.48388	3.46018	4.8049	4.51046	2.10728	2.27923	3.15903	1.56706	2.7854	2.01966	2.74672	3.35667	3.51163	0.72426	2.48451	1.20002	5.69809	6.00503	4.87368
Acyp1	2.79657	3.16355	2.09659	3.15674	2.98814	3.5468	3.01865	2.19371	3.15357	2.42659	2.69074	3.37864	3.05344	2.67696	3.34439	2.38033	3.61056	2.60547	3.14523	2.90753	2.74942	3.08856	3.06945	2.57566	4.0218	3.33909	2.72121	2.71314	3.04275	3.12142	2.955	3.07715	3.10669	2.42206	2.37804	2.1904	1.9954	2.37041	2.67176	2.68247	1.80768	2.49255	3.73225	2.58065	2.43461	2.33884	2.46572	2.51377
Acyp2	3.10352	2.27549	4.01348	3.09484	3.53857	4.11013	4.29297	3.13482	2.727	1.80873	1.92348	1.76394	1.63011	1.89863	2.45389	1.41119	1.81067	1.92072	2.4348	2.16384	2.2268	1.63377	1.83917	2.16356	3.47242	2.6655	2.04377	1.84906	1.74671	2.38106	2.33012	1.82879	2.1177	2.49557	2.45249	2.17346	2.03457	2.51335	2.97598	2.73093	1.94149	2.80621	0	3.26991	2.28369	3.20086	3.3398	3.1052
Ada	5.93123	5.18658	6.68787	5.80739	6.72075	4.74556	4.97742	5.49473	2.39734	4.36446	4.51793	3.85062	3.12514	3.62567	2.32777	5.0442	4.99277	3.66507	2.19149	4.79547	5.38026	4.4265	3.79902	3.6377	2.58913	2.29597	5.55998	5.20237	3.51753	2.52271	5.24799	5.18828	3.54955	2.84405	3.55294	5.72751	3.18723	3.804	2.81092	3.37044	5.34953	5.38488	4.87555	3.03556	2.33307	5.2219	5.33391	5.48022
Adal	2.89013	2.7868	3.85707	3.638	3.44866	3.77176	3.50064	3.38781	3.74232	3.6677	3.58169	3.40046	3.69546	3.91571	3.75378	3.54932	3.60061	3.63636	3.82677	3.79737	3.5304	3.64223	3.54697	3.73199	3.84019	3.54803	3.70148	3.85847	3.82556	3.88904	3.90175	3.76262	3.89079	2.95896	2.84684	2.84287	3.02812	3.02697	3.07471	3.11857	3.04146	3.03119	2.03747	3.08558	2.85662	3.08509	3.41669	3.25849
Adam10	7.9968	7.66693	8.20703	8.85837	8.80362	7.56493	7.42046	7.09715	8.74952	8.09947	8.22499	8.38526	8.04994	8.22406	8.64372	8.27033	8.11273	8.08219	9.04434	8.54552	8.14642	8.26672	8.00329	7.92337	8.73725	8.76122	8.32101	8.23688	8.47144	8.42958	8.69191	8.17267	7.97338	8.41679	7.95345	8.5763	7.89323	7.98085	8.8831	8.92727	8.68652	8.65176	7.85154	8.9524	7.36259	7.98664	7.77064	8.0479
Adam11	0	1.47628	0.238298	1.19136	1.0994	1.28293	1.07553	1.70365	2.5629	0.871614	1.4827	0.417961	2.08212	1.8001	2.03669	1.85197	0.630701	1.95833	2.4789	1.72065	1.75724	0.353678	1.90886	1.64112	1.46651	2.08468	1.21255	0.598295	2.29107	1.86018	1.67326	0.66312	2.42538	1.46883	0.94799	0.843479	1.37695	1.26677	1.75714	1.7441	0.896426	1.1035	1.26302	0.997806	2.61846	1.49243	1.79624	1.30835
Adam12	3.32589	3.92013	4.42852	2.14529	2.04164	1.8302	2.47753	2.02233	4.81886	6.61448	6.56847	6.92285	6.21582	6.31359	4.73867	6.15228	6.71416	6.22262	4.42371	5.92126	6.01953	6.9369	6.19735	6.42337	3.88324	4.64279	6.01063	7.37029	6.32823	4.92603	5.33508	6.47439	6.24953	3.61977	6.48227	5.43508	6.44821	6.06451	3.79502	3.60516	6.08005	6.69442	3.43784	3.95074	6.31353	4.38096	3.995	3.74112
Adam15	9.2368	9.00035	8.43086	8.03248	8.14154	7.96946	8.35248	8.24057	8.39679	8.19536	8.27191	7.33787	7.86477	7.53369	8.40862	8.38845	7.22354	7.47141	8.46077	8.49048	8.2912	7.20452	7.86746	7.84314	8.3977	8.45075	8.30093	7.63682	7.82344	8.38186	8.53035	7.55049	8.05464	8.09038	8.43282	8.6754	8.51639	8.75394	8.56771	8.65619	8.64888	8.8494	6.45539	8.78518	5.93198	9.08101	9.36712	9.38711
Adam17	7.05138	7.17868	6.99819	6.72209	6.9804	6.41378	6.48814	6.29471	6.8463	6.67593	6.79542	6.93187	6.62831	6.90279	6.77554	6.77104	6.59931	6.84454	6.99813	6.91835	6.68329	6.81777	6.85207	6.76615	7.05033	6.81965	6.72411	6.91923	7.07449	6.66926	6.95168	6.87524	6.74273	6.73888	6.73341	6.49622	6.76251	7.03162	6.9279	7.01654	6.45747	6.78538	7.37908	6.97012	7.31422	6.77434	6.45127	6.81386
Adam19	5.74631	4.41388	4.34722	5.3751	4.7324	3.64103	3.5085	2.71174	8.06665	7.99833	7.99719	7.81588	7.44375	7.32327	7.77872	7.84399	6.77407	7.90726	7.87353	8.26643	7.60258	7.39148	7.9146	7.82594	6.77218	7.5438	7.5379	7.54968	8.02836	7.34285	7.67138	7.23343	7.52238	6.53987	7.24433	7.23559	7.02165	6.45062	6.7124	6.84432	7.28331	7.33343	5.42015	6.9372	7.42561	4.51376	4.30519	4.33088
Adam1a	3.1624	1.47628	1.48647	2.70868	2.17378	2.11925	0.513471	2.18212	1.59747	1.51892	1.2136	1.81681	0.968227	0.245092	1.29394	0.954029	0.550239	0.471327	1.57213	1.03659	0.606666	1.59942	0	0.563369	1.31303	1.48965	0.113644	0.598295	0.945323	2.03589	0.629703	1.63009	0.943352	2.70376	1.11774	1.31432	1.70294	1.55817	2.61763	2.39236	1.41449	2.66497	0.825152	1.84955	0.815956	0.807404	0.450828	1.13281
Adam1b	0	0	0	0	0	0	0	0	0	0	0	0	0	0	0	0	0	0	0	0	0	0	0	0	0	0	0	0	0	0	0	0	0	0.375396	0	0	0	0	0.559491	0	0	0.207598	0	0	0	0	0	0
Adam22	2.06712	3.462	0.853155	2.47181	1.91308	2.159	1.27298	0.812848	2.33765	0.962922	0.501433	0.80577	0.70578	0.141593	3.10906	0.235085	0	0	2.77849	0.390251	0	1.10703	0	0	2.70336	3.07846	0	0.444765	0.192819	2.16035	0.907402	0.259133	0.507819	3.73048	1.53243	1.475	1.68664	1.37058	3.36901	3.52499	1.46386	1.51762	2.70014	3.71334	2.82819	1.43053	1.06171	0.889385
Adam23	3.86546	3.6314	1.76214	4.94366	5.08364	2.58087	2.71338	2.89327	2.86025	0	0	2.49739	0.0639056	0	2.17986	0	4.81909	0	2.68746	0	0	5.86009	0.796148	1.18801	3.86188	3.07846	0	5.82625	0.470801	3.83234	0	8.28002	3.95252	1.94619	6.01331	0.395018	6.09991	6.64947	1.37202	1.58918	0.0803103	1.14462	2.2878	3.6032	3.58389	0.137633	0.0485851	0
Adam28	0	0	0	0	0	0.0106059	0	0	0	0	0	0	0	0	0	0	0	0	0	0	0	0	0	0	0	0	0	0	0	0	0	0	0	0	0	0	0	0	0	0	0	0	0	0	1.3515	0	0	0
Adam3	0	0	0	0	0	0	0	0	0	0	0	0	0	0	0	0	0	0	0	0	0	0	0	0	0	0	0	0	0	0	0	0	0	0	0	0	0	0	0	0	0	0	1.4797	0	0.478265	0	0	0
Adam30	0	0	0	0	0	0	0	0	0	0	0	0	0	0	0	0	0	0	0	0	0	0	0	0	0	0	0	0	0	0	0	0	0	0	0	0	0	0	0	0	0	0	1.56969	0	0	0	0	0
Adam32	0	0	0	0	0	0	0	0	0	0	0	0	0	0	0	0	0	0	0	0	0	0	0	0	0	0	0	0	0	0	0	0	0	0	0	0	0	0	0	0	0	0	0	0	0	0	0	0
Adam33	1.81151	1.06754	0	2.65454	1.55211	2.07838	0.91925	0.13474	0	0	0	0	0	0	1.1018	0	0	0	0.463743	0	0	0	0	0	1.31303	1.38794	0	0	0	2.10511	0	0.0787804	0	3.27301	0.498765	0	0.549106	0.410437	2.21459	3.07336	0	0	1.55508	3.00123	4.89017	0	0	0
Adam4	0.951926	0	0.40827	1.97903	0.805501	0.212973	0	0.620194	0	0.253544	0	0.548752	0	0	0	0	0	0	0	0	0	0	0	0	0	0	0	0.272928	0	0	0	0.0299352	0	1.02332	8.67324e-05	0	0.81215	0	0	0	0	0.127818	0	0	0	0	0	0
Adam5	0	0	0	0	0	0.769923	0	0	0	0	0	0	0	0	0	0	0	0	0	0	0	0	0	0	0	0	0	0	0	0	0	0	0	0	0	0	0	0	0	0	0	0	0	0	1.23508	0	0	0
Adam6b	0	0	0	0	0	0	0	0	0	0	0	0	0	0	0	0	0	0	0	0	0	0	0	0	0	0	0	0	0	0	0	0	0	0	0	0	0	0	0	0	0	0	0	0	0	0	0	0
Adam8	2.72022	0.495094	1.26088	2.01767	1.31827	2.09896	1.90525	0.687311	2.35782	2.48937	1.77101	3.29259	1.74661	0.673916	2.26492	2.38033	2.45832	1.7808	2.2003	2.08543	1.05663	2.23561	1.06393	1.37776	1.2392	2.65459	1.02315	1.28151	1.79239	2.53112	2.28222	2.37007	1.7516	3.44524	2.57419	2.79937	2.58477	4.86568	2.74302	2.5326	2.32665	3.16711	10.262	2.55721	8.17242	1.26305	1.13636	1.49419
Adam9	6.63375	6.34051	6.30211	7.81784	7.64123	6.6125	6.29834	6.50813	5.18061	5.13353	5.00612	5.68322	5.0837	5.21258	5.02676	5.00545	5.92904	5.24536	5.52595	5.07959	4.2748	6.36329	5.09495	4.83694	5.27234	5.53129	4.7256	6.61326	5.5823	5.42163	5.12168	6.82646	5.02583	7.11557	7.17353	6.12937	7.2304	7.02527	7.13957	6.7178	6.08269	5.89381	6.31391	6.63809	7.32545	6.19584	6.03826	5.91816
Adamdec1	0	0	0	0	0	0	0	0	0	0	0	0	0	0	0	0	0	0	0	0	0	0	0	0	0	0	0	0	0	0	0	0	0	0	0	0	0	0.901228	0	0	0	0	0	0	4.49574	0	0	0
Adamts1	11.5915	11.2842	10.7124	10.4377	10.2491	10.2842	10.5948	11.0035	8.85752	8.57451	8.06895	8.88916	8.07801	8.59223	9.58817	9.10209	8.14961	7.97991	8.78241	8.40479	8.72278	9.67983	8.94757	9.05429	9.22839	9.47103	9.48356	7.23388	7.20583	8.34969	7.27046	7.88535	7.90193	10.8189	9.96724	10.0171	9.86425	10.8839	10.7878	10.9495	9.68076	10.8237	6.29754	10.9373	9.08028	10.2794	10.0819	9.93485
Adamts10	7.27799	6.6075	5.82743	7.26145	6.94436	7.57369	7.47637	6.50871	7.83555	7.69937	7.50047	7.01235	7.88576	7.34819	7.76357	7.31199	7.09235	7.49679	7.93286	7.89677	7.00876	7.12373	7.96352	8.05255	7.13132	7.87039	7.2998	7.3095	8.0297	8.07604	7.86733	7.97819	8.36976	7.83957	7.80485	7.25408	8.03418	7.91348	7.78954	8.16346	7.31252	7.65712	5.96656	7.85244	8.50437	7.40564	7.05239	7.33621
Adamts12	1.67256	3.16355	2.90399	1.73422	1.89617	0.4557	0	1.25027	4.69548	3.68569	3.54101	2.51349	3.27816	3.70496	4.80487	3.77841	2.89288	3.31259	4.94112	3.72486	3.45908	3.47704	3.65638	3.59054	4.79714	4.93192	3.63129	3.13735	3.77241	4.45525	4.71573	3.8355	3.84121	5.74268	3.77227	5.08498	4.15797	4.59481	5.38759	5.00112	4.92944	4.848	3.49638	5.10671	7.1534	1.93286	1.59917	1.60599
Adamts13	0	0	0	0	0	0	1.51063	0	0	0	0	0	0	0	0	0	0	0	0	0	0	0.224397	0	0	0	0	0	0	0	0	0	0	0	0	0.498765	0	0.03451	0.288506	0	0	0	0	0	0	0	0	0	0
Adamts14	0	0.495094	0	1.6383	1.87907	0.820369	2.22436	1.9961	3.31189	3.22667	3.52917	1.89266	2.45176	2.3686	3.62384	3.63127	1.18664	1.90155	3.21642	2.81944	3.33177	1.47231	2.16956	2.16356	2.84075	3.99546	2.98637	2.17622	1.71148	3.239	2.09529	2.4088	0.622746	3.72285	1.64782	1.1681	2.14608	1.54047	2.99203	2.79816	0.920202	0.750882	3.51538	3.56453	5.49638	1.03245	0.563337	0.296527
Adamts15	0.197405	2.46678	0	3.19938	2.30767	1.51504	2.10505	3.14082	2.29643	0	0	0	0.192717	0.19427	1.36417	0	0	0	1.92014	0	0	0	0	0	0.799835	1.27852	0	0	0	2.10511	0	0	0.446729	2.59925	0	0.395018	1.03455	2.2005	2.21459	1.95822	0.349095	0	1.46414	2.34546	5.51434	0	0.616463	0
Adamts16	0	0	5.74651	0	0.611989	0	0	0	0	2.74227	2.07771	1.54637	0	0	0	2.84466	2.70744	0	0	2.91888	3.35815	3.5907	0	0	0	0	4.13515	3.26516	0	0	4.55572	2.2997	0	0	0	5.55026	0	0	0	0	6.02424	6.95787	0.643673	0	0	5.18489	5.34379	4.69242
Adamts17	0.55476	1.79441	0	0	0	0.212973	0.120974	1.39783	4.37505	1.18145	1.50704	1.3981	1.58388	2.24919	4.91131	1.1644	0.374457	1.67183	4.61699	1.1565	1.49732	1.63377	2.24694	2.73161	4.21713	5.11613	1.70835	1.01676	2.03969	4.32592	0.660005	2.28937	3.6376	4.23316	4.09343	1.86081	3.61954	4.08606	5.51706	5.90321	1.87005	1.50188	1.35025	5.64697	5.7553	0	0	0
Adamts18	0	0	0	0	0	0	0	0	0.68033	0.153721	0.236149	0.80577	2.56716	2.86742	0.466588	0	0	1.80164	1.09378	0.454051	0	1.13128	2.53834	2.11105	1.2392	1.06446	0	0	3.34818	1.2352	0	0.9524	3.2961	0	1.67916	0	1.00855	1.87298	0.74766	1.09202	0	0	0	0.504338	0	0	0	0
Adamts19	0	2.05491	0	0	0	0	0	0	0.233178	0	0	0	0	0	0	0	0	0	0.136728	0	0	0	0	0	0	0	0	0	0	0.237003	0	0	0	2.75704	0	0.586306	0.927631	0.330305	1.42025	0	0	0	0.96438	0	3.22257	0	0	0
Adamts2	2.50047	1.47628	0	4.51955	4.54174	3.23904	2.93947	1.33643	2.5629	0	0	0	0	0.0300911	2.1992	0	0.465024	0	2.2003	0	0	0.683823	0.673374	1.81533	1.75843	2.23869	0	0	0	2.9873	0	0.171773	2.2928	6.59108	3.37775	2.26424	4.47753	4.60123	5.62475	4.88578	1.52715	0	5.27387	5.39042	8.55143	0	0	0
Adamts20	0	0	0	0	0	0	0	0	0	0	0	0	0.734281	0.245092	0	0	0	0	0	0	0	0	0	0	0	0	0	0	0	0	0	0	0	0.809363	0	0	0	0	0	0	0	0	0.697895	0	2.3168	0	0	0
Adamts3	0	0	0	2.11888	2.10187	0	0	0	1.18823	0	0	2.28863	0	0.387624	1.64368	0.41038	1.44581	0	1.65135	0	0	0.509795	0	0	1.05782	1.79794	0	0.33251	0	1.49794	0	0	0	3.22519	0.66454	1.50238	0.899615	1.00811	2.92117	2.02883	1.17859	0.488784	1.51032	1.90011	3.40684	0	0	0
Adamts4	9.66239	8.97105	7.14109	7.36669	7.42621	4.48324	3.05129	4.19948	5.02688	5.72562	5.79404	4.8248	4.12481	3.57194	5.21667	6.21194	4.70293	3.55892	4.9266	6.42217	6.23055	6.40801	4.51374	4.61923	4.4841	5.14759	6.33918	5.43422	3.74944	5.00361	6.32795	6.13005	3.23869	6.87595	7.6587	8.47	7.02934	9.33482	7.22408	8.31639	8.18964	9.13287	4.59572	8.2386	7.20018	4.68922	4.30923	4.48871
Adamts5	5.80939	4.81664	5.56514	4.72905	4.66663	2.22602	0.161409	0	6.13237	3.70785	3.57595	2.599	1.46986	2.21135	5.72105	4.46749	3.51134	0.710488	5.78059	5.29524	4.66119	4.31713	1.53862	1.71335	5.69108	5.76222	5.12385	4.1958	1.53464	5.33545	5.72283	5.08297	2.18471	6.31848	4.51856	6.6772	3.81968	3.79283	6.23458	5.98095	6.9743	7.7504	3.30877	6.01924	4.57828	6.1292	6.12675	5.74275
Adamts6	3.1739	3.78297	4.43099	2.16264	2.92286	2.39365	3.33375	4.42761	2.58018	2.80942	2.53373	2.24106	2.47728	1.61928	0.880071	2.64869	0.848223	0.753906	2.16474	2.71263	2.53496	0.472321	0	0.307449	1.57553	1.6299	2.20114	0.272928	0.470801	2.33378	3.25711	1.23695	1.63321	2.87192	2.34911	4.6233	2.78946	2.60134	2.81092	2.96049	4.53051	4.4795	2.69348	2.76929	4.63845	4.47978	4.25581	4.41003
Adamts7	4.87073	3.70917	5.38337	3.48095	4.00467	1.66059	1.29132	0.0858266	5.21143	4.46419	4.61071	3.66121	4.26815	4.33183	4.88318	5.01736	4.15495	4.56889	5.04378	5.14749	4.69262	4.5167	4.73516	4.99017	4.09688	4.80449	4.87325	4.81286	4.64383	4.54932	5.14864	5.25222	5.16271	4.7361	4.39423	5.43597	3.98878	4.33478	4.74343	4.95427	5.60099	6.07423	2.34838	4.87354	5.61427	5.4786	5.5643	5.29036
Adamts8	2.6724	1.06754	0	2.28647	1.48585	3.32016	3.08846	3.40286	6.3374	1.23127	0.176692	1.48235	0.272616	0.294184	5.90087	0.187718	0	0	6.09467	1.45042	0.418956	0.311858	0	0	6.01798	5.91857	0	0	0.123032	6.84647	0	0	0	6.18597	3.36335	1.1509	1.91371	2.07089	6.62507	6.59883	0.966609	0.581542	1.55508	6.94098	6.20331	0	0	0
Adamts9	8.80141	8.39401	4.91994	6.21839	6.08566	6.06794	6.15489	6.75395	7.07182	7.843	7.58401	6.32543	6.28488	6.56868	7.19498	7.42033	5.26376	6.68476	7.06987	6.99977	7.14944	6.29584	6.51983	6.52407	6.83266	7.4566	7.16728	6.09495	6.31899	7.40307	7.45811	6.42802	6.27007	8.04806	8.68149	9.13583	8.94651	9.27336	8.31588	8.22419	9.10682	9.39493	3.98212	8.41997	7.41131	5.90997	5.52316	5.75796
Adamtsl1	1.48228	3.27004	2.78554	4.76072	5.0109	1.7801	0	1.58546	2.59725	2.5097	2.23171	2.31644	1.88014	0.912695	3.14441	3.5633	2.08268	0	2.47164	3.2143	4.53969	3.11312	0	0	1.38327	2.37784	4.84252	1.84906	0	1.42762	5.00406	3.9775	1.29488	3.19793	0.784681	6.3385	0.871045	0.59322	2.67176	2.36533	5.8809	6.16509	2.73945	2.61133	4.60365	4.64902	4.71449	4.54591
Adamtsl2	2.00412	0	6.1613	3.99825	4.30927	4.36715	4.52567	4.58549	2.96917	2.70749	2.68007	2.64359	5.14867	4.57966	2.4377	2.18913	0	4.16065	2.74277	2.44074	2.04391	0	4.16645	4.11527	2.14956	2.32378	2.1246	0	4.16422	2.21356	2.8406	0.0299352	3.66132	3.67223	4.61085	3.31774	4.96363	4.94349	4.14757	4.59574	3.0683	3.68192	2.29661	4.20065	5.73478	5.84324	6.18945	5.99847
Adamtsl3	3.39627	2.92361	0	0.691429	1.43992	1.4201	2.04147	1.68734	0.916271	0	0	0	0	0	1.43113	0	0	0	2.01304	0	0	0	0	0	1.84809	1.98371	0	0	0	3.30422	0	0	0.0132616	3.61153	2.30959	0	1.24957	1.4101	3.59593	3.07336	0	0	1.7344	3.02421	5.52942	0	0	0
Adamtsl4	3.82229	4.54693	2.49602	3.99341	3.61805	4.87351	4.87628	3.85729	3.30151	0.839846	0	1.08979	1.32747	0.245092	3.5391	0.235085	0.277822	0.571797	3.42992	0	0.772741	1.41421	0.391191	1.33261	3.32407	3.8878	0.638912	0	0.470801	3.68565	0.0310825	0.630727	0.650102	5.83761	3.56138	2.32685	3.82714	4.60974	5.97146	6.44232	1.71557	3.25891	3.47713	6.04124	5.79109	3.51606	3.19013	3.05682
Adamtsl5	2.31565	2.05491	4.54704	1.93933	1.92979	5.94544	6.10328	5.43129	0	0	0	0	0	0	0	0	0.97692	0	0	0	0	0	0	0	0	0	0	0	0	0.533316	0	0	0.349953	2.17597	0.567377	0	0.314632	1.24508	0.43981	0	0	0	1.11146	0	3.65034	5.59251	5.62875	4.92309
Adap1	0	0	1.73042	1.28935	0	0.423427	0	0.620194	0	0	0	2.99284	0	0	0	0	4.24503	0	0	0	0	1.76354	0	0	0	0	0	0.00644613	0	0	0	0.0787804	0.382938	0.0243861	0	0.96656	0	2.11938	0	0	0.162348	0	6.4549	0	4.97688	2.04039	2.71747	2.40976
Adap2	0	1.79441	0	0.401207	1.0994	0	0	2.53171	0	0	0	0	0	0	0	0	0	0	0	0	0	0.0823799	0	0	0	0	0	0	0	0	0	0.38099	0	0	0	0	0	0.410437	0	0	0	0	3.01511	0	3.23994	1.43053	1.43142	0.00173295
Adar	6.35576	6.5558	6.61701	6.503	6.59215	6.24053	6.74792	6.18359	5.83422	5.90326	5.92966	5.05955	5.69422	5.71776	5.94306	5.97791	5.75972	5.83745	5.64524	5.85928	5.95619	5.67662	5.8441	6.05162	5.49486	5.65958	5.99028	5.6025	5.78936	5.75076	6.39536	5.94566	6.11734	5.04391	5.87973	5.55435	5.78086	6.32315	5.22513	5.8291	5.8472	6.13416	5.79605	5.89229	5.11623	6.76732	6.91667	6.94854
Adarb1	7.9099	8.02727	7.21993	6.49276	6.61041	5.02906	4.50422	3.91093	6.66844	6.27319	6.48054	6.5548	4.34177	4.38095	6.45745	6.35683	7.11059	3.69879	6.56129	6.19247	6.47611	7.71623	4.29694	4.26095	6.2017	6.63706	6.61573	7.58456	3.97416	7.22795	6.70654	7.63687	4.69908	6.91834	5.37155	7.14075	5.33314	5.52563	7.09786	6.6847	7.30011	7.31778	2.9936	6.9406	6.37868	7.45262	7.35703	7.59055
Adat1	2.29475	1.79441	1.82354	2.48566	2.04164	2.54382	2.28966	1.81288	2.68769	3.40006	3.51724	3.41339	3.11975	3.1534	2.69775	3.27684	2.95149	3.26836	2.44224	3.1435	2.74942	2.8968	2.50273	2.53637	2.32932	2.92352	2.48448	2.48272	2.99959	2.37173	3.00897	2.55406	2.49492	1.82309	1.3497	1.87135	1.87107	1.70838	1.46692	1.1877	1.8822	1.9706	1.11146	1.94897	1.41404	2.45222	2.49438	2.24684
Adat2	1.82615	1.79441	0.630716	1.08622	1.87907	1.49964	2.10505	1.20518	2.5366	2.46874	3.15855	2.89172	2.85361	3.11292	2.39641	2.94064	2.94101	3.31259	2.66855	2.80727	2.78874	2.73217	2.60704	2.90355	2.78994	2.50473	3.23234	2.31562	2.69743	2.2343	2.60393	2.4088	2.31006	1.29444	1.72494	1.55564	1.53099	1.66002	1.43598	1.48001	1.87005	1.92412	2.57534	1.98455	1.81257	2.08125	2.52249	2.42509
Adat3	1.50065	0	0.630716	1.12212	1.36817	1.46835	0	0	3.69553	3.69903	3.73383	3.37424	3.4383	3.28065	3.41226	3.713	3.54633	3.73174	3.63221	3.93509	3.76534	3.16689	3.46606	3.59532	2.28415	3.34589	3.59771	3.84318	3.56436	3.27948	3.40309	3.74002	3.16948	3.52201	3.53163	3.73049	3.83825	2.94862	3.43701	3.23514	3.89862	3.40144	2.24291	3.12331	2.46446	2.57174	2.81159	2.63733
Adck1	3.45869	3.462	4.04605	4.05971	4.14367	4.04002	4.16955	2.77482	4.15925	4.04387	4.00135	3.97796	3.95358	4.20921	3.91159	4.077	3.94283	4.14443	4.02073	3.8308	4.14448	3.73217	4.05713	4.13183	4.15575	4.05474	4.00882	3.79634	4.03005	3.62016	3.74096	3.50111	3.564	3.02251	2.76886	2.76587	2.7586	3.05217	3.27159	3.56711	2.81923	3.05834	3.19083	3.59555	3.09477	4.16035	4.26832	4.24714
Adck2	3.61865	3.6314	4.18998	3.97635	4.09634	4.15012	4.27466	3.22793	4.0047	2.91989	2.56884	2.89172	3.09249	3.1534	3.95775	2.94064	3.5184	3.19937	4.1559	3.12892	3.24961	3.20166	3.3048	3.56148	3.8923	3.85005	3.05397	3.80688	3.55445	3.88248	3.41647	3.85315	3.67471	2.59925	2.83297	2.61723	2.49401	3.14292	2.94884	3.40734	3.04146	3.08499	3.33894	3.32184	3.1278	4.48359	4.32926	4.39454
Adck5	2.32599	1.06754	3.48185	3.62555	3.72723	2.85338	2.38665	2.47585	3.91224	3.924	4.04357	3.58324	4.14087	4.1303	3.79568	4.20444	4.1819	4.24295	4.15363	4.54934	3.89711	4.04136	4.23588	4.21504	3.28791	3.72529	4.0425	4.15924	4.37779	4.21287	4.28869	4.25493	4.06858	3.36415	2.26897	2.8375	2.23844	2.6434	3.06968	3.38733	2.71434	2.85658	2.66654	3.13391	3.39913	4.32676	4.22621	4.03879
Adcy1	0	1.47628	0.966386	0	0	0	0	0	0	2.52975	2.3305	1.27124	2.33566	1.97589	0.0213863	2.40125	0	1.50398	0.136728	1.79644	1.75724	0	0.705061	0.846378	0	0	1.55347	0	0.679672	0	2.96717	0	0.477597	1.23128	0	3.10199	0	0	0	0	3.01961	2.39368	0.266991	0	2.57807	2.72142	2.36065	1.87509
Adcy10	0	0	0	0	0.38844	0	0	0	0	0	0	0	0	0	0	0	0	0	0	0	0	0	0	0	0	0	0	0	0	0	0	0	0	0	0	0.104676	0	0	0	0	0.417513	0.611182	0	0	0	0	0	0
Adcy2	0	1.06754	0	0.691429	1.06955	3.14321	2.10505	4.29403	0	1.04879	0.236149	0	0	0.636335	0	0.673684	0	0	0	0	0	0	0.467077	1.44294	0	0	0.500389	0	0	0	0	0	1.72612	0.920302	1.63189	0.586306	2.97542	2.49509	0	0	0	0	1.07095	0	6.24315	0	0	0
Adcy3	2.02965	2.46678	3.38333	2.69085	2.53219	3.19192	2.46143	3.4471	3.76138	3.21434	3.22609	2.79621	3.4977	3.36923	3.60584	3.40145	3.11891	3.298	3.74185	3.35463	3.89711	3.3993	3.43333	3.7101	3.33297	3.92912	3.65869	3.96113	3.03327	3.74829	3.66081	3.50559	3.06665	3.38847	3.45674	3.29443	2.81218	3.04591	3.56409	4.22296	2.9749	3.32748	2.63214	4.04925	4.89017	2.42072	2.29698	2.67628
Adcy4	9.4474	9.07202	8.19999	8.88898	8.9738	9.55003	9.70335	9.48923	8.32527	7.40931	7.41461	7.23174	7.67704	7.3229	8.30839	7.42193	7.06063	7.3608	8.33007	7.65097	7.23377	7.44898	7.69228	7.75819	8.2104	8.26892	7.25382	7.46776	7.72309	8.20069	7.73948	7.81726	7.78069	8.24476	8.55691	7.68406	8.84298	8.90972	8.38965	8.59842	7.72838	8.02407	3.47713	8.48184	3.83595	8.37242	8.59263	8.55993
Adcy5	2.01694	3.54918	0	4.5805	2.77348	3.92081	2.77331	1.00925	1.47352	0.871614	0	1.04616	0.454913	0.848408	3.73071	0.529152	1.30579	0	1.89865	1.45042	0.418956	1.43384	1.03928	1.56508	2.90184	3.73049	0.451093	1.31143	0.08683	3.28446	0.718764	0.456861	1.27744	4.21695	1.20646	1.40417	1.18139	1.55817	3.29765	3.02668	0.771289	0.355031	2.03747	2.88678	5.31573	2.74704	2.23038	1.40426
Adcy6	7.09813	7.22575	7.68555	7.23863	6.91999	6.3034	6.05648	6.03449	7.98348	7.0489	7.12575	7.62408	6.91992	6.72063	7.951	7.37414	7.38665	6.97411	8.01955	7.58726	7.27415	7.54264	7.08629	7.14153	7.12941	7.96089	7.32096	7.56412	7.15483	7.65657	7.432	7.70919	7.00157	8.24176	7.67118	8.14613	7.82784	7.29076	8.0101	7.95689	8.31963	8.31832	4.9247	8.03127	6.93522	8.32217	8.35369	7.97591
Adcy7	2.58038	0.495094	2.41854	4.28628	3.98881	3.90044	3.36439	2.79779	1.14244	3.00828	2.48554	5.40752	2.26904	1.1971	1.72599	2.15259	6.26884	0.753906	2.18263	1.97014	0.203118	4.63377	0.881825	1.46403	1.27659	1.96618	1.27053	4.27386	1.62577	2.11633	1.62798	3.55821	2.5756	4.08623	1.98531	2.37209	2.89256	4.0891	3.53882	3.58186	1.87005	2.96386	8.42511	2.69962	8.09252	4.18867	4.20469	4.28542
Adcy8	0	1.79441	0	0	0	3.22038	3.60327	4.07969	0	0	0	0	0	0	0	0	0	0	0	0	0	0	0	0	0	0	0	0	0	0	0	0	0	0	0.14182	0	0	1.00811	0	0	0	0	0	0	4.67082	0	0	0
Adcy9	3.90738	4.58869	4.18998	4.06203	4.12927	5.1124	4.5714	3.22793	2.70354	3.26904	2.91652	3.8974	3.48936	2.9616	2.84622	3.28249	3.43123	3.19937	3.03632	3.56429	3.35815	3.07613	3.39499	3.6377	2.228	2.86794	3.38451	3.00627	3.21616	3.37132	3.95771	3.02201	4.02222	3.26252	4.10213	4.07176	4.79898	4.6962	3.50195	3.57598	4.25474	4.17413	2.72646	3.2651	4.05045	5.13966	5.07865	4.90681
Adcyap1	0	0.495094	0	0	0	0	0	0	0	0	0	0	0	0	0	0	0	0	0	0	0	0	0	0	0	0	0	0	0	0	0	0	0	0	0	0	0	0	0	0	0	0	0	0	0	0	0	0
Adcyap1r1	0	3.04856	0	3.69573	3.77426	0	0	0	0	0	0	0	0	0	0	0	0	0	0	0	0	0	0	0	0	0	0	0	0	0	0	0	0	1.18759	0	0.708909	0	0	0.500891	0	0.239971	0	0.84931	0	1.75333	0.137633	1.06171	0
Add1	7.89	8.2871	8.43086	8.52317	8.76646	8.98628	9.01232	9.01524	8.62279	8.10408	8.32892	8.26837	8.56298	8.51749	8.74445	8.39661	8.61619	8.53585	8.68734	8.32225	8.49511	8.59602	8.57552	8.56189	8.7454	8.66853	8.53129	8.40957	8.46231	8.43211	8.32554	8.53457	8.46393	8.29661	8.22404	7.86932	8.30422	8.3397	8.34727	8.51469	7.76925	8.13519	8.15949	8.66844	7.80376	8.1332	8.36271	8.20762
Add2	0	0	4.5125	0	0	0	0	0	4.54304	5.90997	6.07921	5.38581	4.28751	4.0961	4.49637	5.8742	6.93258	3.7533	4.27948	5.98339	5.64415	6.02042	3.84241	3.86081	4.03003	4.45753	5.94871	5.43762	3.80342	4.31622	5.89035	4.72084	3.41648	2.02278	3.36335	5.27956	2.52184	3.25568	2.85837	3.41065	5.21903	5.72531	5.61855	3.76542	0	4.42527	4.6201	4.23414
Add3	7.1478	6.78861	7.20234	7.82841	8.01192	8.53549	8.70202	8.37912	7.43853	6.48504	6.64655	7.79482	6.61064	6.70936	7.52242	6.62254	8.02211	6.38073	7.59292	6.39602	6.424	8.32126	6.37591	6.45202	7.82673	7.65846	6.78878	8.47631	6.54845	7.50449	6.67859	8.5602	7.09629	7.9177	8.42591	6.83899	8.73441	8.00887	8.237	8.06767	6.84712	6.54981	8.1019	7.83813	7.20378	6.82935	6.83007	6.73613
Adgb	0	0	0	0	0	0.0949885	0	0	0	0	0	0	0	0	0	0	0.10082	0	0	0	0	0	0	0	0	0	0	0	0	0	0	0	0	0.413826	0	0	0	1.15491	0	0	0	0	1.40017	0	2.35715	0	0	0
Adgra1	0	0	0	0	0	0	0	0	0	0	0	0	0	0	0	0	0	0	0	0	0	0	0	0	0	0	0	0	0	0	0	0	0	0	0	0	0	0	0	0	0	0	0	0	0	0	0	0
Adgra2	5.77395	6.80641	5.5741	7.19083	6.65757	6.58176	6.61366	6.29605	9.93368	8.56952	8.80169	8.48562	9.36575	9.22763	10.0668	8.90487	8.38842	9.30371	10.0269	8.5763	8.71323	8.51425	9.1893	9.25735	9.37833	9.99916	8.68361	9.07355	9.30948	9.18061	8.48439	9.06721	8.99118	9.43843	8.59606	7.70594	8.66056	8.49708	9.5464	9.60554	7.80161	7.41788	4.63447	9.68244	7.88431	7.04157	7.1457	6.99292
Adgra3	5.68537	5.79801	5.80667	5.67466	5.87854	7.73318	7.84515	8.13126	6.33231	6.88152	7.01501	6.57939	7.30695	7.64787	6.10627	7.04258	6.11476	7.81418	6.30271	6.79559	6.78643	6.47999	7.82167	7.98667	5.9538	6.14879	6.84592	6.53933	7.76271	6.34616	6.75428	6.14804	8.03629	6.16006	7.36036	6.10613	7.35555	7.27278	6.38797	6.36042	5.94533	6.25115	3.15251	6.18391	6.22527	5.59956	5.60266	5.70244
Adgrb1	0	0	0	0.310755	0	0	0	0	0	0	0	0	0	0	0	0	0	0	0	0	0	0	0	0	0	0	0	0	0	0	0	0	0	0	0	0	0	0	0	0	0	0	0	0	0.113958	0	0	0
Adgrb2	0	1.06754	0	0.806234	0	0	0	0	0	0	0	0	0.762228	1.34422	0	1.18866	0	0.119576	0.463743	0.0205126	1.18005	0	0	0.711802	0	0	1.15214	0	0	0.392753	0	0	0	2.03516	0	1.89221	0.181359	0	1.42025	0.240709	1.15874	0.520371	0.230668	0	3.35996	0	0	0
Adgrb3	0	4.70716	0.447808	0	0	0	0	0	0	0	0	0	0	0	0	0	0	0	0	0	0	0	0	0	0	0	0	0	0	0	0	0	0	0	0	0	0	0	0	0	0	0	0	0	0	0	0	0
Adgrd1	1.42571	0.495094	2.28301	3.23261	3.13948	2.51348	2.80556	2.0859	0	0	0	0	0	0	0	0	0	0	0	0	0	0	0	0	0	0	0	0	0	0	0	0	0	0.837908	0	0	0	0.785791	1.00123	0	0	0	2.58975	0	3.77471	2.23402	2.69294	2.31423
Adgre1	0	0	0	0.430139	0	1.40365	1.11724	0	0	0	0	0	0	0	0	0	3.81952	0	0	0	0	3.73613	0	0	0	0	0	2.00368	0	0	0	2.0034	0	0	0	0	0	4.50641	0	0	0	0	6.23301	0	6.49851	0	0	0
Adgre4	0	0	0	0.34154	0	0.322034	0	0	0	0	0	0	0	0	0	0	1.44581	0	0	0	0	0	0	0	0	0	0	0	0	0	0	0	0	0	0	0	0	0.873223	0	0	0	0	5.25704	0	5.98573	0	0	0
Adgre5	8.02147	8.03861	9.12117	8.70886	8.55097	10.7479	10.6646	10.5523	6.9845	7.11135	7.11639	6.34468	7.30458	7.346	6.91512	7.20156	6.44653	7.76563	6.88285	7.76776	7.42681	6.69453	8.30642	8.25894	7.05672	7.06901	7.41233	6.51462	8.15656	7.65031	8.11181	6.97134	8.84395	6.75253	9.50981	8.2199	10.1878	9.638	6.96902	6.99933	8.43862	8.54807	9.02219	7.20035	8.20332	8.87639	9.00696	8.89315
Adgrf1	0	0	0.697845	0	0	0	0	0	0	0	0	0	0	0	0	0	0	0	0	0	0	0	0	0	0	0	0	0	0	0	0	0	0	0	0	0	0	0	0	0	0	0	0	0	0	0	0	0
Adgrf5	11.4811	11.852	12.1546	11.3577	11.3258	12.696	12.6436	12.9838	9.34814	9.81757	9.48607	9.28809	8.85323	8.89514	9.62573	9.37604	9.26181	8.81327	9.44839	9.46692	9.41603	10.0761	8.8691	8.85268	9.83793	9.83864	9.5006	9.73288	8.85057	9.73513	9.9015	10.1845	9.09771	10.4454	12.0517	11.1657	12.299	11.8647	10.5932	10.43	11.4256	11.4241	2.96071	10.5293	7.20737	11.3727	11.213	11.3913
Adgrg1	9.46417	9.6347	8.82404	7.28935	6.95102	7.64234	7.66704	6.46276	3.98538	5.10375	4.84836	7.97791	5.22847	4.50603	4.5725	5.31333	7.41485	4.42521	4.12847	5.59672	5.58396	6.06908	4.96029	5.05415	4.13809	4.47313	5.40195	4.89668	4.85363	5.54612	5.78172	4.85834	5.79315	4.91085	5.5965	7.98212	5.52529	7.11433	5.98087	6.52098	7.96394	8.28192	5.96863	6.91739	6.38747	9.35916	9.52795	9.29445
Adgrg2	1.79671	1.06754	0	0	0	0	0	0	0	0	0	0.417961	0	0	0	0	0	0	0	0	0	0	0	0	0	0	0	0	0	0.316979	0	0	0	2.5222	0.14182	0	1.24957	1.08337	1.52689	1.33429	0	0	0	0.629496	5.87337	0	0	0
Adgrg3	5.43493	4.98244	5.15608	8.20523	7.95055	4.45558	3.86742	5.02073	5.00945	6.44073	6.29028	6.43095	4.7416	4.712	4.71199	5.89923	7.15349	5.00599	5.0191	5.54272	5.18779	7.09936	5.27595	5.25354	4.46803	4.70755	5.61976	7.38268	5.11411	5.03794	5.60706	7.86112	4.66428	3.99729	4.80627	5.64852	4.45605	6.00203	4.38278	4.74082	5.48023	6.44569	8.32058	4.94903	4.75023	5.15409	5.05719	5.15675
Adgrg5	0.656591	0.495094	0	0	0	0	0.544377	0	0.398113	0	0	0	0	0	0.261093	0	0	0	0.061386	0	0	0	0	0	0	0	0	0	0	0	0	0	0	0	1.20646	0	0	0.873223	0	0	0	0	3.54156	0.772068	3.58048	0	0	0
Adgrg6	0.62344	3.462	3.12131	8.38708	8.52182	6.61607	6.56457	6.49532	9.0605	1.85714	1.66683	7.12703	3.12514	4.99785	9.43006	3.10901	5.75748	3.74794	9.08637	2.67965	3.24961	5.98593	4.5271	4.68132	9.23456	9.22631	3.39758	4.53391	4.83602	7.46197	3.2719	7.15517	5.81749	8.52031	8.22503	3.49519	8.0186	8.1874	8.28853	8.19643	3.0683	3.72322	1.43251	8.53156	8.49762	3.2994	3.57269	3.52346
Adgrg7	0	0	0	0	0	0	0	0	0	0	0	0	0	0	0	0	0	0	0	0	0	0	0	0	0	0	0	0	0	0	0	0	0	0	0	0	0	0	0	0	0	0	0.896445	0	0	0	0	0
Adgrl1	5.03574	5.01343	5.16352	6.56015	6.07631	6.93575	6.55464	6.0537	7.14184	6.90041	6.91906	6.57316	7.32111	6.91363	7.21709	7.00849	6.2578	7.49799	7.16629	7.01274	6.82949	6.20022	7.58114	7.64675	5.91727	7.18394	6.93041	6.70488	7.63613	7.17929	7.00282	6.92158	7.39755	7.32384	8.28356	7.23099	8.65507	8.11526	7.3583	7.29153	7.25027	7.10803	4.98727	7.02526	6.89946	6.23484	5.9659	6.08543
Adgrl2	8.37642	8.18191	8.73333	8.4936	8.38005	9.22522	9.41795	8.99778	7.80212	8.38889	8.22865	7.91943	8.88823	9.06023	7.87731	8.42625	7.26457	9.03255	7.56549	8.06615	8.22556	8.13314	9.19785	9.14645	7.81784	7.94167	8.05453	7.63497	8.78227	8.12841	7.93898	8.13995	8.89567	8.09187	10.1546	8.75573	10.3269	9.83421	8.6111	8.61931	8.9453	8.96842	4.2414	8.53905	6.84589	8.2456	8.12962	8.06389
Adgrl3	0	4.21494	0	0	0	6.83008	7.11066	6.8718	0	0.933123	0	0.0272728	3.2878	3.74964	0	1.06304	0	3.89093	0	0.0205126	0.203118	0	4.58997	4.45514	0	0	1.43169	0	3.98158	1.62905	1.86755	0.216114	4.79257	1.23128	6.48837	3.43962	7.25824	6.63599	0.696355	0	3.14598	3.36711	0.193407	0	5.59837	0.0579856	0.195484	0.00173295
Adgrl4	10.0778	9.59939	10.8224	10.5169	9.85218	10.2496	10.5573	10.3067	6.86845	7.69827	7.66568	7.64479	6.78807	6.8109	6.91146	7.83849	7.67906	6.51376	7.17246	7.89192	7.91171	8.39883	6.92662	6.87299	7.48053	7.36631	8.22369	8.57327	7.03377	7.32029	8.67636	8.46005	7.30296	6.85385	8.53111	9.44302	8.83109	8.64131	7.42335	7.47716	9.62047	9.42203	2.37359	7.5965	1.30276	10.2576	10.0335	10.4607
Adgrv1	0	1.06754	0	0	0.482055	0.984211	0	0	0	0	0	0	0	0	0.297439	0	0	0	0	0	0	0	0	0	0.946232	0	0	0	0	0	0	0	0	0	0	0.0313738	0	0	0	0.270153	0.201682	0.520371	0	0.36728	0.59083	0.807404	0	0
Adh1	4.22723	5.50277	5.25691	4.68622	5.72903	4.38192	4.47042	3.18794	2.74243	0	0	0.548752	1.25064	2.41373	4.31102	0	0.656554	2.30335	3.07992	0	0	1.10703	3.85658	4.32863	4.53705	3.5772	0.989016	0.548912	2.19231	3.42644	0.246089	1.1709	5.00347	4.49528	3.64312	2.85885	3.82342	4.44828	4.10394	4.7513	1.63166	2.75402	1.70822	4.89084	6.34145	3.79316	4.05877	3.09565
Adh4	0	0	0	0	1.34344	0	0	0	0	0	0	0	0	0	0	0	0	0	0	0	0	0	0	0	0	0	0	0	0	0	0	0	0	0	0	0	0	0	0	0	0	0	0	0	0	0	0	0
Adh5	5.82497	5.98161	6.62889	6.0457	6.21656	6.36311	6.55606	6.58769	6.38977	6.51427	6.53704	6.63105	6.87062	7.0017	6.62502	6.52824	6.48266	6.9322	6.39383	6.48937	6.44261	6.3993	6.83068	6.71868	7.06075	6.39066	6.56956	6.17748	6.80813	6.26468	6.37837	6.07619	6.57846	5.70927	5.77845	5.8024	5.58588	5.69318	5.70725	5.91549	5.69012	5.78261	5.85241	6.17752	5.7977	6.01652	6.22196	6.04136
Adh6a	0	0	0	0	0.611989	0	0	0	0	0	0	0	0	0	0	0	0	0	0	0	0	0	0	0	0	0	0	0	0	0	0	0	0	0	0	0	0	0	0	0	0	0	0	0	0	0	0	0
Adh6b	0.688998	2.63564	0	5.32495	5.20359	0	0	0	4.2484	1.93438	1.73023	3.21593	0	0	4.62707	1.62186	4.06369	0	4.00824	0.9943	1.75724	4.11616	0	0	4.5118	4.49164	1.08908	4.21571	0	4.01428	0.907402	4.38928	0	4.53287	1.16278	0	0	0	4.16654	4.85453	0	0	0	4.80388	0	0	0	0
Adh7	1.24134	0.495094	1.07137	0	0	0.71765	0.79625	0.654143	0	0	0	0	0	0	0	0	0	0	0	0	0	0	0	0	0	0	0	0	0	0	0	0	0	0	0	0	0	0	0	0	0	0	0	0	1.10844	0.85531	1.88552	1.94054
Adhfe1	0.406737	0.495094	4.84973	1.6383	0.976101	2.69341	2.48552	0.035197	0	2.036	1.55453	0.235802	0	0	0	1.236	0.681952	0	0	1.62687	0.606666	0.581944	0.351697	0.307449	0.0400688	0	1.08908	1.08764	0.158348	0.861342	1.75975	1.12512	1.0292	0	0.426726	3.20975	1.65347	1.48603	0	0	2.72788	2.7272	1.7728	0	1.10844	4.68922	4.63304	4.10689
Adi1	2.563	2.27549	4.18414	4.2922	4.66414	3.85881	3.71276	2.98282	4.30405	3.91641	4.01839	4.59435	4.43153	4.68924	4.18087	4.19548	4.95681	4.69676	4.3042	4.1259	4.15955	4.3968	4.49574	4.30252	4.32144	4.14324	4.29735	4.03921	4.71523	3.71915	3.81352	4.03742	4.14026	2.80843	2.50591	3.02384	1.88542	2.48587	2.92117	3.50345	2.90513	2.83161	4.04622	3.42904	4.02312	4.53965	4.68682	4.16281
Adig	0.406737	0	0	0	0	0	0	0	0	0	0	0	0	0	0	0	0	0	0	0	0	0	0	0	0	0	0	0	0	0	0	0	0	0	0	0	0	0	0	0	0	0	0	0	0	0	0	0
Adipoq	0	0	0	0	0	0	0	0.13474	0	0	0	0	0	0	0	0	0	0	0	0	0	0	0	0	0	0	0	0	0	0	0	0	0	0	0	0	0	0	0	0	0	0	0	0	0	0	0	0
Adipor1	8.31383	8.53684	7.8976	8.06556	8.29009	7.92729	8.049	8.23515	7.62279	6.89945	6.83742	7.15906	7.31729	7.16855	7.97662	6.9879	7.78943	7.13926	7.71029	7.0474	7.22125	7.68943	7.4003	7.29725	8.1594	7.79634	7.0949	7.64859	7.27684	7.49807	6.70926	7.91612	7.20664	8.02012	7.63692	7.43328	7.66394	7.61447	8.30949	8.18874	7.5403	7.56239	9.47702	8.20866	7.92329	7.72055	8.02911	8.01092
Adipor2	7.39863	7.70539	7.50023	7.72312	7.86163	7.60348	7.71537	7.74635	6.88244	6.61506	6.7642	6.81733	6.97581	7.08034	7.22831	6.90932	6.95456	7.10823	7.04043	6.87567	7.24441	6.54687	7.28185	7.32705	7.03268	6.96082	6.96594	6.62	7.27005	6.83165	6.80897	6.55967	7.34489	8.01074	8.03237	7.39999	8.19824	7.7273	8.09983	7.62728	7.52245	7.3604	8.17496	7.869	7.30368	7.88211	7.91778	7.97004
Adk	2.59755	3.04856	5.5741	5.85284	6.65066	6.67937	7.14068	6.95374	4.93083	4.26928	4.56217	5.64169	4.95491	5.23003	4.93169	4.62914	6.01836	5.31587	4.66709	4.41152	4.85886	5.41913	5.13621	5.16294	5.43928	4.7921	5.08802	5.4728	4.93225	4.62589	4.58562	4.86879	5.39369	4.81898	5.55486	4.41394	5.71908	5.18618	5.17799	5.0518	4.25941	4.10029	5.83286	4.883	6.42307	5.05757	5.47183	4.99929
Adm	6.77111	5.96585	4.89334	5.5091	5.40227	2.98082	3.70252	4.02235	2.81718	3.34455	2.43569	4.37169	1.53611	0.746264	1.99303	2.88975	2.46565	0.522436	2.38931	1.91453	2.53496	3.3485	1.15851	1.44294	2.39879	2.42994	2.27382	3.84318	0.773763	3.26443	1.85451	3.09506	1.47394	2.7645	4.66665	4.80884	4.81407	4.18904	3.19511	3.53412	4.48938	4.6605	0.96438	3.51267	3.1872	4.27046	4.39914	4.34303
Adm2	0	0	0.367617	0	0	0	0	0	0	0	0	0	0	0	0	0	0	0	0	0	0	0	0	0	0	0	0	0	0	0	0	0	0	0	0	0	0	0	0	0	0	0	0	0	0	0	0	0
Adnp	0	1.79441	0.853155	0	0	0.286589	0	1.54984	3.00158	3.54993	4.06011	1.90492	3.47254	3.87191	3.47707	4.0139	2.97736	3.8212	2.74277	3.28178	3.98436	1.56423	3.0262	3.60009	2.1596	3.28353	3.74815	3.79104	3.60653	2.63618	3.31062	3.61726	3.27429	2.65646	1.9978	2.35716	1.9954	1.59292	3.0897	2.59792	3.46166	2.59252	2.09922	1.99622	1.48858	1.91036	1.92816	2.3306
Adnp2	5.72888	6.02788	4.77398	5.92703	5.93654	5.1086	5.30184	5.8781	5.06266	5.39084	5.49717	5.24942	5.15922	5.43408	5.50397	5.45008	5.28256	5.20291	4.87939	5.22154	5.94318	5.72621	5.45202	5.51584	4.86468	4.77709	5.43244	5.28951	4.96253	5.28662	5.48965	5.51325	5.05937	5.31153	5.73157	5.57948	6.06722	5.79745	5.2675	5.13117	5.50697	6.11941	6.30574	5.40363	5.25082	5.13239	5.26695	5.26929
Ado	2.70446	4.04537	3.4136	3.99825	3.84204	3.96632	3.57736	3.24474	5.03786	4.89933	5.53909	4.80857	5.31711	5.66274	5.07859	5.63471	5.42192	5.72604	5.06924	5.55732	5.3009	4.84276	5.38757	5.75812	4.80994	5.10215	5.69712	5.93356	5.70381	5.01264	5.56764	5.31345	5.41078	4.03784	4.643	5.2323	4.81219	4.15164	4.1113	4.34904	5.40745	4.44288	4.45719	4.27438	4.77278	4.49119	4.47302	4.48871
Adora1	0	0	1.76214	0.0746343	0.910261	0	0	0	0	0	0	0	0	0	0	0	0	0	0	0	0	0	0	0	0	0	0	0	0	0	0	0	1.45855	0	0	2.05825	0	0	0	0	0.771289	0	2.37359	0	2.69602	1.91036	1.72546	0.596375
Adora2a	5.62279	5.83318	5.38209	2.7379	2.73597	3.13327	3.26584	4.34168	6.32592	6.20781	6.40564	5.95717	6.30283	5.95852	5.73022	6.48726	6.06977	5.97911	6.19833	6.47983	6.04411	6.1588	6.03852	6.06893	6.11277	6.12133	6.26713	6.93132	6.09809	6.12516	6.40377	6.24285	5.89956	4.53505	6.28566	6.66816	6.15649	5.68515	5.14249	4.92795	6.65283	6.17256	4.09755	5.19796	4.72579	4.49876	4.82018	4.67329
Adora2b	0	1.06754	0	0	0	0.961914	0	0	0	0	0	0	0	0	0	0	0.465024	0	0	0	0	0	0	0	0	0	0	0	0	0	0	0	0	0	0	0	0	3.57542	0	0	0	0	5.01556	0	5.32999	0	0	0
Adora3	0	0	0	0	0	0	0	0	0	0	0	0	0	0	0	0	0.10082	0	0	0	0	0	0	0	0	0	0	0	0	0	0	0	0	0	0	0	0	0	0	0	0	0	2.20597	0	1.72894	0	0	0
Adpgk	5.14927	4.81664	5.42483	5.34313	4.96705	5.16092	5.34856	5.69555	6.18201	6.41872	6.44869	6.03385	6.27945	6.45792	6.05544	6.38203	6.49435	6.62244	6.06364	6.39754	6.16856	6.03173	6.39485	6.52595	5.92465	6.1074	6.26446	6.75201	6.45168	5.983	6.07668	6.23277	5.77851	5.23444	5.10781	5.26564	4.86023	5.37276	5.62131	5.5961	5.21663	5.1764	9.95954	5.65527	6.28767	5.44377	5.76587	5.73355
Adprh	4.75113	5.29145	5.87443	5.66632	5.74446	6.25722	6.38039	5.51335	6.51632	6.36114	6.54515	6.86204	6.92958	6.80191	6.50436	6.72044	6.86315	6.8458	6.528	6.91976	6.79128	6.76596	6.98869	6.82846	6.88693	6.31734	6.88588	7.08322	6.87798	6.25583	6.67443	6.6228	6.6488	4.6562	5.18762	5.45449	5.13111	5.71504	5.01087	5.51849	5.43968	5.32577	6.71611	5.4286	6.02633	5.94083	6.40578	6.21341
Adprhl1	0	0	0	0	0	0	0	0	0	0	0	0	0	0	0.466588	0	0	0	0	0	0	0	0	0	0.164952	0	0	0	0	1.21447	0	0	0	0	0	0	0	0	0.670001	0	0	0	0	0	0	0	0	0
Adprhl2	4.14785	4.78106	4.57409	4.09402	4.28025	4.88984	4.63201	4.42761	5.07946	4.76623	5.09913	4.64458	5.22847	5.24571	4.89806	5.01566	5.19265	5.32669	4.91461	5.18675	4.83088	4.87543	5.22632	5.33449	4.96112	4.88602	5.13169	5.11387	5.25332	5.11547	5.2837	4.9498	5.28118	3.99729	4.42228	4.48773	4.54916	3.80029	4.26886	4.28738	4.53436	4.24438	3.44974	4.18799	3.88368	4.83672	5.06199	5.07411
Adprm	4.01675	3.462	4.41861	3.95162	3.77426	4.06377	3.87656	3.79018	3.56713	3.12491	3.43716	2.86058	3.37636	3.06422	3.50454	3.33778	3.41617	3.40401	3.68337	3.55341	3.48325	3.38928	3.15798	3.25162	4.06518	3.37276	3.41053	3.47139	3.48313	3.55569	3.84353	3.86712	3.6376	2.31445	3.07605	3.38916	3.05377	2.82249	2.49538	2.77267	3.58206	3.21615	4.23912	3.14444	3.57365	3.88834	3.98998	3.91942
Adra1a	0	0	1.23851	1.73422	0.841273	0.744023	0.161409	1.54984	0	0	0	0	0	0	0	0	0	0	0	0	0	0	0	0	0	0	0	0	0	0	0	0	0	0	0	0	0	0	0	0	0	0	0	0	0	1.84067	2.26407	0.844499
Adra1b	0	0	0	0	0	0	0	0	0	0	0	0	0	0	0	0	1.77571	0	0	0	0	0.178594	0	0	0	0	0	0.822649	0	0	0	0	0	0	0	0	0	0	0	0	0	0	0	0	1.82413	0	0	0
Adra1d	0	0	0	0	0	0	0	0	0	0	0	0	0	0	0	0	0	0	0	0	0	0	0	0	0	0	0	0	0	0	0	0	0	0	0	0.273126	0	0	0	0	0	0	0.115868	0	1.38311	0	0	0
Adra2a	0	0	0	0.214251	0	0	0.0793733	0.955811	0	0.595427	0.049881	3.14015	1.8282	0.0300911	0.0642063	0.603227	1.40063	0	0.0995489	0	1.05663	1.79424	0	0	0	0	0.175655	0	0	0	0	0	0	3.04105	0.567377	1.98248	0.955112	1.55817	3.25396	2.13667	1.67422	2.58507	1.61266	2.3271	1.36739	0.213112	0.328798	0
Adra2b	0.62344	2.63564	2.51476	0	0	0.0106059	0	0	0.647928	0	0	1.46589	0	0	1.3812	0	4.27246	0	1.23762	0	0	2.57311	0	0	1.18124	0.458986	0	0.272928	0	1.51499	0	0	0	2.44079	0	2.12143	0	1.32995	1.74457	2.11249	1.1182	2.52406	2.07893	2.82923	0	4.40127	4.77999	3.027
Adra2c	1.55441	1.06754	0.938901	0	0	0	0	0	0	0	0	0	0	0	0	0	0	0	0	0	0	0	0	0	0	0	0	0	0	0	0	0	0	0	0	0	0	0	0	0	0	0	0	0	0	2.33884	2.68052	2.79898
Adrb1	0	2.27549	0	0	0	4.98965	4.71245	4.81102	0	0.204496	0.401094	0.235802	2.58292	2.70446	0	0.836099	0	3.55278	0	0	0.772741	0	2.35075	3.15118	0	0	0.805072	0	2.36851	1.31528	0.0767236	0	4.67264	0.120463	5.60774	0.335359	6.69229	5.25018	0	0	0	0	0	0	1.45923	1.03245	1.27499	1.24068
Adrb2	6.90689	6.2261	2.36791	4.33107	4.49478	6.79267	7.14793	7.24754	0	0	0	1.04616	2.28839	2.44667	0.223806	0	4.19739	1.97677	0	0	0	3.23	2.73535	2.50619	0	0	0.34714	0.497778	2.15782	1.29567	0	2.62977	3.93594	1.59125	6.03316	0.821904	6.5161	5.78058	2.76186	2.78292	0.162348	1.57891	6.06847	2.4762	4.75326	3.47065	3.38642	3.30064
Adrb3	0	0	0	0	0	0	0.120974	0	0	0	0	0	0	0	0	0	0	0	0	0	0	0	0	0	0	0	0	0	0	0	0	0	0	0	0	0	0	0	0	0	0	0	0	0	0	0	0	0
Adrm1	5.51281	5.26594	5.49963	4.92218	5.20359	5.28959	5.72668	5.74463	5.99823	6.65269	6.53409	6.5357	6.69462	6.6756	6.02663	6.46011	6.34087	6.54267	5.88943	6.43062	6.60285	6.11083	6.53918	6.49875	6.03717	5.99298	6.57963	6.18255	6.56046	5.94968	5.94136	5.83539	5.90879	5.73795	5.84819	5.90856	5.91373	5.81871	5.7129	5.72861	6.00699	5.86488	6.11779	5.70501	5.58569	5.84917	5.95563	5.91816
Adsl	5.05917	4.66874	5.10444	4.64208	4.84241	5.24412	5.26983	5.20092	5.86185	6.51049	6.6175	6.56787	6.67132	6.84733	5.47253	6.5594	6.49749	6.8313	5.48779	6.47118	6.48512	6.13577	6.48146	6.38518	5.846	5.57388	6.42944	6.27562	6.55509	5.4749	6.09966	5.61818	5.95956	4.05618	4.3776	4.87712	4.40465	4.51776	4.10885	4.64714	4.85891	4.9223	5.3286	4.86402	4.59018	5.58543	5.58278	5.55874
Adss	6.6503	6.21281	6.46392	6.82541	6.50702	6.28218	6.18401	6.07265	6.62384	7.45557	7.37176	7.20472	7.37613	7.49123	6.66773	7.34677	6.63103	7.26604	6.528	7.02493	7.12468	6.85464	7.15171	7.20671	6.90495	6.64947	7.19374	6.71051	7.08858	6.52307	6.93125	6.61091	6.63518	7.35534	6.84989	7.22124	6.68205	6.48688	7.57219	6.94702	7.24734	6.97008	6.95121	6.96381	6.26186	6.13042	5.7644	5.91002
Adssl1	0	0	0	1.3206	0	1.74136	1.90525	1.92836	0	0	0	0	0	0	0	0	4.63466	0	0	0	0	1.35367	0	0	0.082909	0	0	0.210779	0	0.939222	0.246089	1.70978	1.0292	1.18759	0.600497	1.11586	0.584732	2.59277	0.643157	0	0.7972	1.54859	6.85755	0	5.21064	1.71648	1.46077	1.13281
Adtrp	0	0	2.30471	0	0	0	0	0	0	0	0	0	0	0	0	0	0	0	0	0	0	0	0	0	0	0	0	0	0	0	0	0	0	0	0	0	0	0	0	0	0	0	3.6894	0	0.695243	2.73429	3.08096	1.20561
Aebp1	4.8259	4.54693	5.17387	6.75962	7.42694	5.00609	4.31555	4.59645	5.53971	4.91084	4.71104	5.30368	4.92277	5.17047	5.47153	5.18954	6.73061	5.62589	5.83886	5.32753	5.32115	7.02163	5.83786	5.93374	5.5617	5.68258	5.45606	7.24216	5.9548	5.88883	5.24799	6.82959	5.46281	6.6854	5.24504	5.2536	4.64719	5.4938	6.89912	6.95186	5.05958	4.86194	4.55223	6.06913	7.36655	5.52562	5.62065	5.1006
Aebp2	6.10566	5.83318	6.33213	5.75618	5.49922	5.97845	5.8439	6.15794	6.18906	6.30844	6.45105	6.14011	6.04076	6.18202	6.33494	6.2981	6.09717	6.33946	6.47364	6.5125	5.93882	5.98093	6.25668	6.22532	5.99504	6.35993	6.32215	6.17647	6.70442	6.60052	6.56158	6.18964	6.08325	7.0572	7.17319	7.04215	7.15686	6.92611	6.98213	6.77412	7.32509	6.94083	6.60964	6.54035	6.84021	6.48564	6.3382	6.523
Aen	4.58456	3.70917	4.15158	4.2922	4.10004	3.45798	3.87656	4.34947	4.60132	5.82834	5.73601	5.46041	5.58012	5.5711	4.32429	5.54241	5.25743	5.5934	4.36813	5.36016	5.15055	5.00245	5.20985	5.18216	4.4312	4.28083	5.29251	5.0376	5.40068	4.36171	5.11212	4.50996	4.00113	4.26504	4.12222	4.54974	4.24682	4.42435	3.81018	3.81948	4.31203	4.24438	4.12254	3.9892	4.32927	4.23468	4.45854	4.16281
Aes	7.60829	8.37325	8.03131	7.25388	7.59679	7.99799	8.04444	8.49634	8.14474	7.12171	7.31903	7.58222	8.10315	8.22346	8.35628	7.93644	8.35304	8.56108	8.2211	8.21686	8.06769	7.93001	8.51661	8.49911	8.65601	8.32353	8.25925	8.43422	8.68355	8.08374	8.06357	8.26674	8.86188	7.5166	7.99413	7.49315	7.84654	7.717	7.82655	7.88882	7.7474	7.49418	8.3784	7.98682	7.60092	7.96086	8.27843	7.97721
Afap1	6.52126	6.1994	4.79329	5.43521	5.51454	4.91036	4.46032	4.41776	5.54632	5.23624	5.30056	4.7789	5.2397	5.14895	5.60622	5.34336	4.24929	5.45884	5.51892	4.96929	4.99955	4.63589	5.20985	5.3402	4.83835	5.6772	5.34237	4.40454	5.04386	5.23866	5.05483	4.78848	5.25023	5.96034	5.53465	5.71732	5.76542	5.66078	6.09298	6.25253	5.68666	5.63351	3.91789	5.94065	6.15148	5.77794	5.46642	5.67386
Afap1l1	8.31041	8.47973	8.44635	7.57007	7.676	9.62145	9.71295	10.0051	9.18658	8.03321	8.13487	8.00273	8.20578	8.1983	9.26379	8.17145	7.62525	8.28241	9.05273	8.30519	8.17266	7.95038	8.41384	8.40018	9.3851	9.17033	8.31435	7.91384	8.36399	9.04049	8.29494	8.04366	8.64597	8.33764	9.30883	8.47325	9.71877	9.05401	8.80133	9.05837	8.71611	8.43142	1.56969	9.15687	4.5137	8.37268	8.50289	8.54181
Afap1l2	4.95476	4.58869	7.01309	5.17278	5.84038	3.24367	3.46069	4.51103	2.14214	1.43636	1.50704	0.15597	2.62157	2.73145	1.90155	1.8367	0.244117	1.7808	2.66855	2.94131	2.58048	1.20167	3.25215	3.36247	1.66283	2.03508	3.04569	0.33251	3.40074	3.20261	4.64932	1.1709	4.31921	3.96854	4.51205	4.75294	4.30137	4.36022	4.03591	3.8368	4.788	5.79073	1.83461	3.19595	5.49999	7.29328	7.41441	7.29405
Afdn	9.48263	9.6272	8.16186	7.98727	7.96532	8.63419	8.69784	8.94637	7.73309	8.58921	8.41345	7.84819	8.37427	8.40116	7.79291	8.34678	7.00512	8.22354	7.58159	7.85842	8.02099	7.63589	8.28266	8.28176	7.7426	7.9481	8.03218	7.1659	7.92578	8.19176	8.13441	7.51072	8.13776	8.27525	9.25174	8.68962	9.51047	9.14722	8.3818	8.20765	8.71196	8.71092	4.50359	8.25219	6.80052	8.11271	7.85975	7.948
Aff1	7.11798	7.17868	7.27008	7.44497	7.76832	7.25659	7.13846	7.45676	5.83602	4.79137	4.85074	5.6214	5.52409	5.73786	6.05477	5.23394	7.01608	5.75838	5.8111	5.06306	5.87175	6.96289	6.00152	6.049	5.43101	5.91629	5.76046	6.59513	5.39792	6.03418	5.5865	7.05497	5.99932	7.53741	7.92758	7.81079	8.11445	8.32879	7.50249	7.57939	7.90409	8.4388	8.47764	7.48056	7.74719	7.26252	7.13379	7.1243
Aff2	0	0	0	0.0746343	0	0	0	0.357146	0	0	0	0	0	0.0300911	0.332893	0.490638	0	0	0	0.0620526	0.418956	0	0	0	0	0	0.843785	0	0	0.237003	0.285496	0	0	2.43146	0	0.139976	0.0851388	0	1.17995	0.759744	0	0	3.47713	2.79624	3.3115	0	0	0
Aff3	0	0	0	2.21345	2.26879	7.24942	7.10517	6.61165	0	0.434589	0.844834	0.27412	3.22392	3.47414	0.646429	1.13972	0	2.83507	0.521107	0	1.18005	0	2.78066	2.84045	0	0.690205	1.45688	0	2.16652	1.80577	1.44866	0.300906	3.8082	3.09526	7.21288	2.51338	7.73428	7.00928	2.68498	2.96949	1.46386	0	2.68007	2.2217	4.37518	0	0	0
Aff4	8.13829	7.9849	7.97491	8.16371	8.00109	7.75158	7.95148	8.15924	7.79659	7.84525	7.60248	8.24354	7.60484	7.64077	8.03917	7.57243	7.11817	7.12848	7.7738	7.11156	7.59982	7.79731	7.28349	7.19926	7.53458	7.91106	7.48875	7.32929	7.18538	7.60125	7.23725	7.5653	7.34044	9.23036	9.01912	8.72219	9.23286	8.96197	9.21857	8.84145	8.72615	8.87205	8.28767	8.96702	8.60749	7.54498	7.38696	7.46411
Afg1l	3.66419	4.91839	5.10907	4.8913	5.35819	5.11997	5.33757	5.5029	3.36269	3.37811	3.54101	2.87935	4.05026	4.27794	3.3181	3.59542	3.08123	3.9713	3.33713	3.56429	3.62032	3.52816	4.05098	3.95692	3.90131	3.50616	3.66951	3.28791	3.76956	3.3853	3.84023	3.15893	4.33825	2.8012	3.92716	3.39283	4.10987	3.93169	3.13857	3.2239	3.08418	3.95181	1.4797	3.40736	2.19742	4.67594	4.75652	4.6765
Afg3l1	4.7815	4.91839	5.35765	5.05697	5.15467	5.40978	5.30297	4.7515	6.37253	6.29971	6.48668	6.26725	6.38602	6.46463	6.2207	6.53535	6.46996	6.59733	6.36719	6.50263	6.62474	6.2363	6.43379	6.3699	6.01176	6.05962	6.4787	6.38255	6.41245	5.95359	6.17241	5.90222	5.83324	4.98611	5.06988	5.29236	5.06486	5.38521	5.18615	5.5859	5.22977	5.4125	5.99931	5.7253	5.49095	5.58365	5.7226	5.65124
Afg3l2	4.92446	5.01343	5.91907	5.51924	5.53379	5.62728	5.33094	5.51219	6.02213	6.4702	6.42972	6.42031	6.35251	6.53078	6.22895	6.43307	6.78436	6.6341	6.14743	6.34382	6.27276	6.47999	6.44966	6.4173	6.22819	6.1243	6.33579	6.59893	6.43333	6.04303	6.256	6.27792	5.78701	5.59058	5.14897	5.67658	5.19301	5.1961	5.47391	5.67321	5.49019	5.5316	5.78982	5.64233	5.49095	5.84324	5.85974	5.83599
Afm	0	0	2.32609	0	0.38844	0	0	0	0	0	0	0	0	0	0	0	2.53698	0	0	0	0	1.59942	0	0	0	0	0	1.67586	0	0	0	0	0	0	0	2.24004	0	0	0	0	1.84542	1.62322	0.942088	0	0	3.21928	3.15465	1.82975
Afmid	0	0	1.16924	0.430139	0.180742	0	0	1.56776	1.11899	0	0.293252	0.639608	0.488763	0	0.185531	0	0.825612	0	1.0161	0	0	0.683823	0	0	0.636887	1.24982	0	0.444765	0	1.2352	0.775224	0.925947	0	1.46883	0.922023	1.2019	1.41703	1.37058	1.38828	1.1877	0.847666	1.03954	1.74731	1.02084	1.38311	1.93286	1.79624	0.844499
Afp	0	0	0	0	0	0	0	0	0	0	0	6.26547	3.76962	0	5.20116	0	11.6841	0	0	0	0.418956	10.6866	0.22628	0	0	0	2.25957	10.2451	0	0	1.51648	7.17636	0.804165	0	0	3.73338	0	0	0	0	3.65472	2.35916	6.9962	0	0	0	0	0
Aftph	6.26932	5.90104	6.18854	6.23898	6.38053	6.63249	6.42519	6.80632	4.61605	4.93547	4.87198	6.21588	4.9351	4.88821	4.65009	4.87323	5.4536	4.65156	4.87802	4.92354	4.03429	5.55305	4.48437	4.67455	4.93066	4.83137	4.85205	5.02185	4.91428	4.99452	5.19206	5.39286	5.26025	6.16077	6.65281	6.05272	7.0362	6.29572	6.07928	5.6489	6.15084	6.02485	6.60344	5.7879	6.39282	6.12676	5.91512	6.06112
Aga	3.61444	4.26731	4.73056	5.09586	5.31114	4.69745	4.82843	5.12276	4.19333	2.60727	2.78334	3.11925	2.89837	2.98421	4.44058	2.75	3.26472	2.92329	4.58035	3.25068	3.22116	2.93174	3.43805	3.02914	4.98814	4.3433	2.96897	2.9598	3.43714	4.16775	3.34366	3.51892	3.73981	4.7304	4.00033	3.30613	3.71908	3.8114	4.96554	4.82755	3.21488	3.67491	3.32609	4.72191	4.29021	4.40127	4.47302	4.57023
Agap1	5.96222	6.18586	5.18415	5.51755	5.47381	6.03227	5.91731	5.84541	6.36756	5.23776	5.41111	5.04577	5.66769	5.61161	6.74132	5.64571	4.64115	5.67754	6.14401	5.07706	5.76243	5.12675	5.91186	5.99025	5.72782	6.46512	5.79914	5.03536	5.2574	6.18233	5.40272	5.37097	6.25288	6.65864	6.942	6.10947	7.45995	6.66843	6.84751	6.55987	5.93296	6.04535	6.82823	6.37423	6.0425	5.29538	5.36722	5.24143
Agap2	1.55441	3.04856	0.14516	0.64282	0	0.135398	0	0	0	0.434589	0.683327	2.43956	0	0	0	0.566665	3.75816	0	0	1.13719	0.203118	1.39431	0	0	0	0	0.451093	0.444765	0	0.9889	0.56712	0	0	1.70409	0	1.94306	0	0	1.33895	0	1.39765	0.750882	4.99676	0	3.75973	0.706539	0.26368	0
Agap3	6.44918	6.84138	5.9961	5.70383	5.82372	5.79275	6.10975	6.35916	6.82155	7.1005	7.28907	6.79691	7.21736	6.96333	6.95549	7.28058	6.51658	7.25286	6.85279	7.33399	6.91193	6.63747	7.03228	7.15009	6.47229	6.89341	7.15097	6.74791	7.14414	7.02525	7.00651	6.77783	7.20174	6.74171	7.65944	7.24954	7.794	6.98699	6.81668	6.66786	7.40914	7.01996	5.74304	6.67622	6.34346	6.57776	6.70458	6.77028
Agbl2	0	0	0	0	0	1.58965	0	0.719734	0	0	0	0	0	0	0	0	0	0	0	0	0	0	0	0	0	0	0	0	0	0	0	0	0	0	0	0	0	0	0	0	0	0	0	0	1.93491	0	0	0
Agbl3	2.09156	2.46678	2.88251	2.72044	2.86321	3.17748	2.52479	1.29399	2.49166	1.85714	1.83009	1.19339	1.25064	1.36734	2.85234	1.08906	2.02431	1.06095	2.85857	1.80869	1.67569	1.4532	1.42904	1.91058	2.92557	3.18842	1.86711	2.35924	1.76973	3.12142	2.24272	2.68603	2.1468	2.95896	2.2058	2.46549	2.0601	2.27731	3.18584	2.98289	2.38762	2.69296	0.337003	2.64136	1.85826	2.88036	2.14255	2.47011
Agbl4	0	0	0	0	0	0	0	0	0	0	0	0	0	0	0	0	0	0	0	0	0	0	0	0	0	0	0	0	0	0	0	0	0	0	0	0	0	0	0	0	0	0	0	0	0	0	0	0
Agbl5	2.978	3.92013	3.28852	3.08578	3.62832	2.91851	3.64308	3.62025	4.89849	4.36166	4.44106	3.82504	4.74336	4.75208	5.00632	4.46501	4.07332	4.93703	5.14304	4.76906	4.49284	3.3993	4.74282	4.85701	4.59369	5.01954	4.48047	3.89844	5.13421	5.05407	4.78783	4.57312	5.11197	4.26241	4.14485	3.85786	3.77026	3.85858	4.24451	4.40652	3.73063	3.95471	3.58177	4.45647	4.05291	4.3562	4.11061	4.08776
Ager	2.16252	3.6314	1.12114	1.67502	1.46307	5.93904	5.63544	6.66622	3.42138	3.44299	2.96125	3.73519	2.89837	2.3455	3.59127	2.88233	2.19279	2.01296	3.43739	3.02247	2.74942	3.40925	2.83895	2.37873	3.04955	3.6058	2.44725	2.33031	2.4913	3.73743	3.20154	3.59225	6.64668	4.48403	5.59239	4.0854	6.5184	6.88857	3.88942	3.82445	4.34753	4.84176	5.14684	4.26477	8.62732	1.84067	1.70107	1.20561
Agfg1	6.45802	5.76196	6.36478	7.07022	6.99585	8.20558	8.36565	7.99696	7.00343	7.29608	7.4613	7.39142	7.70813	7.76405	6.94263	7.26996	7.50077	7.66793	7.02441	7.04514	7.07982	7.43566	7.60206	7.6279	6.98548	7.14356	7.35737	7.46527	7.49131	7.10098	7.06465	7.36202	7.62007	7.43691	8.06425	7.35399	8.30355	7.95645	7.32913	7.02951	7.30463	7.14934	7.23896	7.01633	6.80454	6.44707	6.26419	6.31767
Agfg2	3.755	4.45961	4.69813	5.71563	5.66684	2.99736	3.90064	3.82039	3.74998	3.2019	3.3115	4.91849	4.29231	4.32594	3.75051	2.837	5.98559	4.48441	3.56561	3.24167	1.75724	5.60159	4.28912	4.48639	3.61425	3.82595	2.04377	6.0535	4.39269	3.84925	2.39461	6.14303	4.3715	4.32928	4.20531	3.58118	3.98878	3.85501	4.24897	3.75586	3.51728	3.37144	4.84734	3.82552	3.9485	5.01074	5.03785	4.8931
Aggf1	6.49286	6.49122	6.94866	6.16238	6.28228	6.13238	5.98153	6.30342	5.73841	6.11713	6.30771	5.94905	6.00027	6.30013	5.73768	6.25135	6.19579	6.20318	5.9553	6.29075	5.94318	6.40055	5.99672	6.03762	5.84367	5.78741	6.10926	6.18558	6.44589	5.80377	6.23036	6.18337	6.02633	5.88796	5.86873	5.81064	6.07194	5.83514	5.91858	5.83095	5.94243	6.24111	6.16967	5.77187	5.25082	6.16884	5.91777	6.11171
Agk	3.2519	3.78297	4.47471	4.08267	4.52259	3.91792	4.24674	4.02884	3.92582	4.37558	4.1671	4.40229	4.0894	4.43119	4.07493	4.21037	4.06128	4.60193	4.05996	4.30092	4.12924	4.04774	4.37535	4.27295	4.40611	3.78152	4.16984	4.18372	4.34368	3.8593	4.10541	3.97428	3.94701	3.1475	3.1673	3.21803	3.22158	3.32452	3.29765	3.64504	3.09988	3.31402	2.59691	3.73788	3.28246	3.63061	3.88564	3.71642
Agl	4.06384	3.92013	3.80854	4.62654	4.36256	4.40069	4.37693	4.57224	4.93419	4.44056	4.45676	5.26853	4.71146	4.66378	5.2645	4.2826	5.1546	4.663	5.07644	4.07355	3.89711	5.14919	4.47061	4.48381	5.1939	5.28302	4.06725	5.06421	4.69283	5.17436	4.27162	5.04813	4.69908	4.39078	3.87735	3.77608	3.87108	4.46479	4.6555	5.03045	3.45354	3.81841	7.01901	5.19289	5.15566	4.51376	4.20469	4.25573
Agmat	0	0	0	0	0.52668	0	0	0	0	0	0	0	0	0	0	0	2.19279	0	0	0	0	1.13128	0	0	0	0	0	0.210779	0	0	0	0	0	0	0	0	0	0	0	0	0	0	0.403774	0	0	0	0	0
Agmo	4.37397	3.6314	2.61368	2.90694	3.28296	2.29899	1.61622	0.620194	0	0	0	0	0	0	0.105792	0	1.87815	0	0	0	0	0.650656	0	0	0	0	0	0.942222	0	0	0	0.171773	0	0.920302	1.54949	0.661111	1.61952	0.486351	0.670001	1.49256	0.718028	0.949586	0.155158	1.17253	1.12723	2.57174	2.17833	2.77526
Ago1	5.61438	6.11618	6.11677	6.09566	6.45457	5.87708	5.89275	6.43862	7.09529	6.53549	6.66019	6.53915	6.80832	6.70993	6.96858	6.64024	6.56388	6.97812	7.15388	6.71284	6.54662	6.40677	6.80578	6.94554	6.56256	6.81046	6.78007	6.53458	6.93891	6.53305	6.66978	6.78014	6.85792	6.77069	6.77616	6.44156	6.90979	6.41099	6.84971	7.0111	6.71828	6.3506	5.28277	6.82554	6.66606	6.15814	6.29506	6.06112
Ago2	6.85025	6.48017	6.0541	6.49532	6.28878	6.37739	6.2921	6.40785	7.49882	7.68156	7.76396	8.03934	7.7823	7.67418	7.3417	7.7045	7.84002	7.79027	7.29649	7.37705	7.57613	7.66031	7.69647	7.74479	6.30879	7.31268	7.50997	7.52754	7.56245	7.21822	7.30623	7.24985	7.30026	8.68979	8.6476	8.67794	9.08473	8.39199	8.34363	7.92079	8.72605	8.49949	9.50182	7.845	8.34786	6.71878	6.56206	6.46488
Ago3	7.02107	5.29145	5.21025	7.15472	6.89308	5.49377	5.52065	5.45315	5.60552	5.79249	5.71918	6.13426	4.76597	4.68924	5.64111	5.23976	6.22524	4.44852	5.48058	5.17497	4.53969	6.87767	4.74282	4.61216	5.03116	5.76095	5.11398	7.03304	4.67159	5.72167	5.38808	7.62741	4.68592	7.1678	6.39824	6.7529	6.4458	6.39754	7.09817	6.85681	6.77113	7.10217	5.08078	6.81157	5.55999	5.85654	5.56937	5.92895
Ago4	3.67637	3.6314	4.84788	3.93405	3.74623	3.71955	3.68875	4.35206	2.9427	2.53967	2.76327	2.06648	1.43556	1.5196	3.35736	2.63992	2.79734	1.25476	3.41486	3.15794	2.58048	3.23	1.75085	1.91058	3.09734	3.25493	2.88793	3.32506	1.89016	3.57208	3.71594	3.9217	2.99911	3.49538	3.20547	3.6864	3.36678	3.4388	3.69728	3.4007	3.80914	3.66788	2.99901	3.51267	4.64824	4.5936	4.56373	4.47405
Agpat1	5.46448	5.83318	5.67021	5.44676	5.45949	5.52642	5.47124	5.97025	6.55124	6.30771	6.55467	6.20972	6.53267	6.31061	6.5126	6.59614	6.54064	6.54653	6.83381	6.98229	6.43333	6.18148	6.57016	6.5083	6.2126	6.52174	6.42466	6.71471	6.95876	6.42722	6.5997	6.50264	6.63817	5.59998	6.36851	6.40349	6.4318	6.38829	5.69994	5.95964	6.55513	6.45082	6.24159	5.87027	5.67618	6.45293	6.68528	6.55818
Agpat2	3.8076	2.63564	3.1694	2.95751	3.15377	2.20719	2.96825	3.26136	2.90206	3.05745	2.48554	2.94019	2.22955	2.27388	2.56242	2.03708	4.05643	2.71937	2.82479	2.94131	2.38909	2.76354	2.61541	2.52638	2.6258	2.81013	3.04569	2.93117	2.32255	3.08761	2.29193	2.76277	2.92825	2.77191	3.01595	3.58759	3.49869	3.69623	2.81694	2.64363	3.4164	3.83106	6.23072	2.54931	4.12712	4.33101	4.47302	4.44428
Agpat3	5.802	5.98161	7.06288	6.48027	6.75807	7.02415	7.00144	7.44408	6.56703	6.01415	6.02651	5.80026	5.925	5.98212	6.83741	6.2855	6.46996	6.20611	6.70165	6.45031	6.38605	6.50804	6.31753	6.33455	6.45048	6.73997	6.5825	6.86603	6.38243	6.42666	6.60555	6.95753	6.76753	6.57527	6.80219	6.65792	6.79709	6.78622	6.76665	6.82616	6.64125	6.71419	4.97084	6.73268	6.46151	7.38539	7.63642	7.29926
Agpat4	4.56068	4.54693	5.48189	5.4912	5.14933	6.53249	6.68561	6.81478	5.24566	5.05788	5.14639	4.67533	5.41168	5.25968	5.42198	5.41066	5.11085	5.40538	5.29467	5.54822	6.02777	5.01879	5.44265	5.37123	5.23365	5.09612	5.46073	5.232	5.39976	5.28289	5.32684	5.28121	5.49051	5.56306	6.99005	6.42108	7.39653	6.6725	5.75661	5.29232	6.45848	6.06489	5.67793	5.34095	6.06765	5.1919	5.50214	5.55003
Agpat5	4.82407	4.45961	4.44327	5.36109	5.33172	4.79842	4.70221	4.59426	4.98372	5.23012	5.47111	5.99995	5.69513	5.7456	5.03217	5.50425	5.90901	5.69853	5.06924	5.29415	5.46158	5.61132	5.42611	5.54952	5.45261	5.36225	5.36417	5.82495	5.64744	5.14316	5.19465	5.84777	5.50462	4.83145	4.74835	4.86134	4.82155	4.95188	5.08505	4.95313	4.61123	4.86809	5.70466	4.93849	4.90658	4.37686	4.33719	4.37495
Agps	6.53191	6.02788	6.44939	6.09283	5.8481	6.1148	6.23936	6.44651	6.15272	6.84898	7.17025	6.70917	6.66902	6.90526	6.08498	6.96042	7.06063	6.67562	6.31949	6.73788	6.72695	6.52759	6.38511	6.4381	6.20837	6.27256	6.8566	6.82189	6.52115	6.23668	6.8539	6.59158	6.35512	5.90239	6.14892	6.65525	6.12961	6.31536	6.13272	6.27449	6.68571	6.64109	8.6007	6.2117	6.56246	5.66319	5.61577	5.87278
Agr2	0	0	0	0	0	0	0	0	0	0	0	0	0.34832	0	0	0	0	0	0	0	0	0	0	0	0.204288	0	0	0	0	0	0	0	0	0	0	0	0	0	0	0	0	0	0	0	0	0	0	0
Agr3	0	0	0	0	0	0	0	0	0	0	0	0	0	0	0	0	0	0	0	0	0	0	0	0	0	0	0	0	0	0	0	0	0	0	0	0	0	0	0	0	0	0	0	0	0	0	0	0
Agrn	8.79805	8.94315	8.54877	8.05472	7.99837	7.87697	8.08195	7.7866	10.7926	9.41818	9.59715	8.74569	9.95379	9.72775	10.9451	9.84615	8.93745	9.81673	10.8516	10.1339	9.90625	9.07944	9.92635	10.0155	10.1156	10.7304	9.85013	9.10646	9.94281	10.1178	10.4459	9.72665	10.2704	10.3903	10.3261	9.89771	10.2396	10.302	10.4315	10.2655	10.015	10.2689	5.93445	10.2669	8.51455	9.26213	9.34577	9.31837
Agrp	0	0	0	0	0	0	0	0	0	0	0	0	0	0	0	0	0	0	0	0	0	0	0	0	0	0	0	0	0	0	0	0	0	0	0	0	0	0	0	0	0	0	0	0	0	0	0	0
Agt	0	1.06754	0	1.25742	2.04164	0	0	1.62023	1.07092	0	0	0	0	0	1.29394	0	4.4731	0	0.603092	0	0	3.50978	0	0	1.31303	0.458986	0	3.09497	0	0.0623802	0	1.51056	0.349953	2.70376	1.90805	0.843479	3.02164	2.94862	1.08341	1.05866	0.349095	0.87824	3.58896	1.15181	7.82729	1.63648	1.43142	0.798171
Agtpbp1	5.79829	5.6677	5.59186	5.39633	5.0724	5.19119	5.18534	5.28322	4.98858	5.50665	5.31787	4.93951	4.87717	4.80385	4.90249	5.19853	4.88618	4.80908	5.00535	5.03725	4.67174	4.7732	4.83162	4.85501	4.9085	5.28302	4.85205	5.07297	4.92457	5.35807	5.16194	5.22128	4.76937	5.75021	5.08605	5.39638	5.26889	5.1819	5.37745	5.14911	5.41269	5.32689	6.51795	5.2415	5.5574	5.18254	4.88656	5.31935
Agtr1a	0	1.06754	1.88244	1.74577	2.11654	1.71493	1.29132	1.94216	0	0	0	0	0	0	0	0	1.28936	0	0	0	0	0.509795	0	0	0	0	0	0.145831	0	0	0.16389	0	0	0.0243861	0	2.6297	0	0	0	0	1.82037	1.54859	1.31599	0	3.30739	3.62371	3.7906	2.63733
Agtr1b	0	0	0	0	0	0	0	0	0	0	0	0	0	0	0	0	0	0	0	0	0	0	0	0	0	0	0	0	0	0	0	0	0	0	0	0	0	0	0	0	0	0	0	0	0.563501	0	0	0
Agtr2	0	0	0	0	0	0	0	0	0	0	0	0	0	0	0	0	0	0	0	0	1.05663	0	0	0	0	0	1.05649	0	0	0	1.77367	0	0.246214	2.82991	1.0232	2.89545	0.356454	0.873223	0.470674	0	2.24428	2.03762	2.8272	0	4.90249	0	0	0
Agtrap	5.40232	5.91752	6.14335	7.03386	7.20165	7.09246	7.03175	6.9895	5.13604	4.17377	4.05599	4.34269	4.53235	4.20921	4.90249	4.26274	5.42003	4.21991	5.31509	4.64128	4.49284	4.87722	4.54909	4.47864	5.09009	4.94764	4.53472	4.99675	4.76333	4.93557	4.55572	5.09341	4.95081	4.68987	5.25548	4.52492	5.38584	5.74142	4.74343	5.3649	4.53051	4.38614	7.4167	5.22796	5.2238	6.11574	6.23582	6.14101
Agxt	0	0	0	0.849715	1.24003	0	0	0	0	0	0	0	0	0	0	0	0.493992	0	0	0	0	0	0	0	0	0	0	0	0	0	0	0.0787804	0	0	0	0	0	0	0	0	0	0	0.919447	0	0	0	0	0
Agxt2	0	0	2.98685	0	0.180742	0	0	0	0	0	0	0	0	0	0	0	1.93206	0	0	0	0	1.05728	0	0	0	0	0	1.1552	0	0	0	0	0	0	0	2.83212	0	0	0	0	1.94149	1.98198	0	0	0	3.58161	3.5179	2.21192
Ahctf1	7.39925	7.56602	7.47563	7.23094	7.01017	6.9514	6.85543	7.40505	6.4597	7.81213	7.72558	7.73169	7.29445	7.45627	6.36308	7.39969	7.1378	7.12486	6.34602	6.80594	6.79852	7.37666	6.86484	6.96139	6.43454	6.5059	7.01659	7.0364	6.72996	6.73169	7.00688	6.73609	6.47804	7.93721	7.47836	7.54098	7.52673	7.17222	7.70345	7.42453	7.45818	7.62388	7.20016	7.41279	6.87675	6.60253	6.40295	6.47871
Ahcy	3.54089	2.7868	4.32351	3.39917	3.80628	3.12827	3.05129	2.44709	4.16785	5.11706	5.16372	5.77293	5.69422	5.80291	4.24509	5.40937	5.55072	5.66622	3.78053	5.11332	5.40577	4.66939	5.2426	5.13198	4.12789	4.02117	5.26068	4.77041	5.18539	3.63584	4.3916	3.58804	4.31066	3.30914	3.38727	3.98948	2.87827	3.0142	3.3731	3.13066	3.95438	3.49583	5.49479	3.46308	4.16398	3.93367	4.20469	3.65275
Ahcyl1	6.77394	6.46903	7.33313	7.0415	7.123	6.37687	6.61321	6.69504	7.19081	7.13568	7.17216	7.06076	7.20723	7.25051	7.43106	7.07427	6.97365	7.25899	7.3146	7.07715	7.03556	6.88704	7.08479	7.1894	7.34631	7.40913	7.08988	7.16026	7.2708	7.25802	6.9756	7.15267	6.97003	7.61986	6.79551	6.86888	6.73056	6.72094	7.6633	7.55174	6.9307	6.83451	6.70746	7.49477	6.92318	6.95284	6.85238	6.84838
Ahcyl2	5.18805	4.78106	6.13278	5.27997	5.13679	5.38065	5.25122	5.67089	4.45448	4.15776	4.53875	4.42588	4.45312	4.38095	4.80012	4.55875	4.31163	4.49084	4.78008	4.38721	4.49284	4.2384	4.31502	4.34577	4.50591	4.70491	4.64843	4.03473	4.33019	4.33795	4.40508	4.53861	4.29775	5.81356	4.56754	5.55435	4.6345	4.71604	5.59529	4.99341	5.38946	5.31905	5.26828	4.96099	5.66818	6.22804	5.97483	5.61327
Ahdc1	6.1478	5.7801	4.87714	5.03948	4.66663	3.02451	3.04049	3.85729	6.64503	5.67813	6.09636	5.47385	5.62457	5.44635	6.52702	6.2614	5.45083	5.74634	6.53889	5.85854	5.30768	5.14622	5.34923	5.64264	5.02155	6.50438	6.02859	5.24756	5.39884	6.23088	6.03537	5.91152	5.6267	7.37434	7.00983	7.32864	7.42199	6.77822	7.23029	7.55847	7.17105	7.64777	5.33717	7.13357	6.38112	6.22576	6.22944	6.06112
Ahi1	2.88314	3.27004	4.21311	2.68486	3.10311	4.04267	3.39014	1.88613	3.67558	3.77658	3.63236	3.82504	3.56271	3.32266	3.58025	3.92282	3.07645	3.10192	3.39582	3.60702	3.76534	2.21307	2.83179	2.86444	3.62878	3.60012	3.63682	1.92844	3.01893	3.41286	3.50677	1.14819	2.47975	3.88209	2.65524	3.65319	2.68665	2.65988	3.84299	4.02991	3.0683	3.38866	3.10313	3.86424	3.88644	3.43956	3.57269	3.71642
Ahnak	10.761	10.6855	9.48309	9.65015	9.54286	8.765	8.45808	9.43091	8.08605	6.20547	5.92176	6.5273	5.30409	5.86718	8.53006	6.55123	4.61501	4.94173	7.94601	5.36016	6.74705	6.2871	6.50752	6.55388	8.49223	8.57581	6.29184	4.51152	5.29159	8.74539	6.8863	6.00847	7.33334	11.3743	10.0377	9.70851	10.2476	9.80307	10.9455	10.6859	9.34207	9.89015	9.61881	10.6073	10.2322	9.09589	9.02487	8.9797
Ahnak2	2.62294	1.47628	0.993358	1.58783	1.55211	0.322034	0.120974	0	3.80978	0	0	0	0	0	3.75378	0	0	0	3.95719	0	0	0	0	0	3.02229	3.68297	0	0	0	3.72283	0	0	0	5.35043	2.15097	0.507409	0	1.44856	5.75269	5.71194	0.605218	1.01757	0	5.54539	2.2498	2.49821	2.52249	1.89724
Ahr	6.30504	6.05792	5.8152	8.36407	8.2555	7.95154	7.88588	7.64606	4.06116	6.20391	6.13103	5.43421	7.13892	7.5768	4.45272	6.62588	6.25938	7.88821	4.47723	5.95885	6.72695	6.76256	7.86615	7.9312	4.28062	4.25217	6.61713	6.91253	7.9935	6.09145	6.15057	7.43945	8.51899	4.99247	9.52438	7.58307	9.9878	8.82431	4.81132	4.92795	7.77741	6.75376	5.79605	4.73416	5.34712	5.80868	5.60101	5.95162
Ahrr	0	0	0	1.69899	1.21298	0.578026	0.120974	0.928329	0.803118	0.807364	0	0	0.0639056	0	0.367496	0	0	0	0.629416	0	0	0	0.13617	0.397895	0.82529	0	0	0.210779	0	0.939222	0.467841	1.12512	0	0.809363	0	0.507409	0.181359	0	1.35558	0.210651	0	0	0	0.798967	0	0	0	0
Ahsa1	7.45449	6.89228	6.88618	5.86282	6.65066	5.98468	5.97516	6.63574	5.80788	6.9238	6.9071	7.10195	6.82787	7.05386	5.80313	6.90062	6.96785	6.81474	5.82327	6.67443	6.77424	6.64434	6.72598	6.71539	6.25008	5.77864	6.75997	6.36661	6.71817	5.78368	6.20232	5.88344	6.31563	5.94402	5.80089	6.27739	6.62544	5.5721	5.45088	5.68213	5.78866	6.72778	7.03028	5.78118	5.93332	5.89429	6.04554	6.03264
Ahsa2	6.22994	4.21494	4.58743	3.99341	4.31565	3.81283	3.87047	4.21093	4.67754	5.15467	4.98678	5.11733	4.57631	4.56473	4.60367	4.59096	4.00453	4.39124	4.86007	4.76906	4.28858	4.30386	4.55996	4.43392	4.6921	4.767	4.42091	3.93734	4.79313	4.8889	4.56375	4.32999	4.41401	4.92755	4.56545	4.90432	5.32921	4.29839	4.26667	4.58113	4.54205	5.04003	4.3491	4.70779	4.02563	4.57584	4.01986	4.37495
Ahsg	3.21342	5.45841	0	4.13633	4.89441	0.769923	0.161409	0	4.32469	0	0	0.484838	0.192717	0	5.84364	0	7.92424	0	5.43932	0	0	7.02608	0.796148	0	7.04594	5.94343	0	6.88978	0	6.80979	0	5.95714	1.04989	7.66512	4.84824	0	0	2.88693	7.76874	7.93537	0	0	7.94576	8.70878	0	0	0	0
Aicda	0	0	0.367617	0	0	0	0	0	0	0	0	0	0	0	0	0	0	0	0	0	0	0	0	0	0	0	0	0	0	0	0	0	0	0	0	0	0	0	0	0	0	0	0	0	0	0	0	0
Aida	6.84487	6.6769	6.36348	6.70776	6.30967	6.42809	6.52686	6.59153	5.69941	6.34355	6.42334	5.95864	6.12052	6.08771	5.54895	6.1828	5.91035	6.05484	5.75317	6.462	5.89445	6.02528	5.92032	5.96181	6.12114	5.82559	6.18565	6.38607	6.18467	6.15335	6.2081	6.01633	5.91444	5.95546	6.43256	5.97543	6.42199	6.03637	6.02703	5.94088	6.2243	5.83771	5.03807	5.97423	5.05745	5.98052	5.69663	5.91274
Aif1	0	0	0	0	0	0	0	0	0	0	0	0	0	0	0	0	0.914006	0	0	0	0	1.85374	0	0	0	0	0	0	0	0	0	0.126026	0	0	0	0	0	1.55817	0	0	0	0	3.87146	0	3.16464	0	0	0
Aif1l	4.56068	4.88526	5.88707	2.87573	2.34552	1.43636	0.200742	2.25029	3.71521	4.42993	4.56217	3.54458	4.92122	4.93926	3.11416	4.46749	0.956252	4.83711	3.34906	4.62232	4.58506	1.4532	4.62145	4.54694	3.49242	3.25493	4.6347	0	4.50498	3.1814	4.81838	0.563674	4.15227	2.29399	2.73197	5.53459	1.76637	1.94201	3.05957	3.06498	5.26385	5.53644	0.96438	2.86785	4.39857	6.20857	6.55186	6.04385
Aifm1	4.48887	4.88526	5.31953	5.12048	4.70839	4.81562	4.1546	4.28322	5.10206	5.66572	5.57982	5.89705	5.55836	5.77508	4.7337	5.7225	5.73718	5.93145	5.13618	5.69819	5.51531	5.89237	5.55559	5.6287	5.15176	4.81677	5.56578	5.7075	5.81033	5.01414	5.62541	5.11259	5.07838	4.48629	4.88062	5.22615	4.72109	4.42435	4.5402	4.60876	5.29032	5.18258	5.35731	4.57208	4.7817	5.31049	5.17033	5.0496
Aifm2	3.34126	3.16355	3.3628	4.07811	4.37786	3.53174	3.67136	3.67915	3.19341	3.52518	3.379	2.87312	2.75274	2.89155	3.63808	3.39103	2.50176	2.81471	3.2676	3.33782	3.35815	2.36393	2.68856	2.50619	3.45622	3.51825	3.56912	2.30078	2.69743	3.17068	3.41202	2.79966	2.90004	2.5045	2.32948	2.87988	2.26064	3.33995	2.71751	2.89584	2.50232	2.61464	5.38546	3.25056	4.57486	3.62371	3.97988	3.92482
Aifm3	0	0	1.56048	0	0	0	0	1.20518	0	0	0	0	0	0	0	0	0	0	0	0	0	0	0	0	0	0	0	0	0	0	0	0	0	0	0	0.240972	0	0	0	0	0.0374729	0.0862099	0	0	1.28613	0.653333	1.48953	0
Aig1	5.41449	5.13114	5.80762	3.84285	4.31565	4.30207	4.29297	4.84633	4.19052	2.5978	2.92557	1.90492	3.23891	3.01382	4.61991	3.42206	2.4211	2.89448	4.35439	3.15794	3.64195	1.99257	2.78808	2.87235	4.60843	4.3124	3.77343	2.00368	2.85102	3.83913	3.79316	2.14775	2.91139	5.07272	3.25831	4.22756	2.32525	3.44832	5.2947	5.03796	4.30753	3.47583	2.60402	4.64802	4.62364	4.85745	5.19673	5.42603
Aim2	2.44462	2.7868	0.282705	2.95253	2.37022	1.20912	2.09464	0	3.20459	3.78077	3.68131	3.80228	3.22392	2.59117	2.33653	3.42206	4.63953	2.59357	2.68746	3.26854	2.16837	4.81309	2.45693	2.21423	1.9786	2.39104	2.50877	4.49206	2.71532	2.54779	2.14969	4.58796	1.29488	1.2096	1.42559	0.611674	1.27159	2.40015	1.16115	1.33429	0.545323	0.750882	5.11107	1.71479	4.34941	1.1902	0.450828	0.844499
Aimp1	5.47149	4.81664	5.38592	5.05	5.34579	5.17795	5.04381	5.07813	5.49487	5.93273	5.77537	6.17153	6.15782	6.17957	5.49128	5.84492	5.89415	5.8907	5.37076	5.86222	5.91681	5.79897	5.99832	5.72137	6.08669	5.26161	5.86531	5.57655	5.89978	5.14041	5.58847	5.35618	5.56066	4.77721	4.88735	4.97077	4.75666	4.75109	4.93267	4.85453	5.10696	4.97739	5.71866	5.20552	5.034	4.96234	4.77708	4.92309
Aimp2	2.78911	3.6314	2.90399	2.87047	2.75485	2.29007	2.4695	2.76709	3.5276	4.40844	4.2738	4.55987	4.46167	4.60663	3.21736	4.3487	4.35767	4.68559	3.31703	4.22066	4.38152	4.13427	4.20851	3.91924	3.62878	3.20347	4.21484	3.97989	4.23209	3.30422	3.73385	3.32504	3.54591	3.49985	2.95962	3.1242	3.30404	2.55801	2.79272	2.94231	3.30342	3.21615	3.31745	3.17556	2.85662	2.58601	3.05232	2.42509
Aip	6.17951	6.32823	6.42792	6.35527	6.45385	6.48343	6.64162	6.68121	5.62853	5.26194	5.13862	5.47179	5.90241	5.88231	5.81572	5.41195	5.82316	5.88583	5.60435	5.71212	5.89445	5.76159	6.06471	5.92331	6.34388	5.57099	5.9476	5.64865	5.91082	5.52733	5.47267	5.62949	6.14525	5.18669	5.49557	5.10187	5.23145	5.49839	5.30116	5.57414	5.14781	5.39023	6.60033	5.67265	5.71162	6.06061	6.40389	6.33197
Aipl1	0	0	0	0	0	0	0	0	0	0	0	0	0.151045	0.294184	0	0	0	0.246596	0	0.141708	0.418956	0	0.539171	0.307449	0	0	0.34714	0	0.0115814	0	0	0	0.134435	0	8.67324e-05	0	0	0.00855483	0	0	0	0	0.587333	0	0	0	0	0
Ajap1	0	0	0	3.94662	5.10587	0	0	0.437321	0	0.476511	0	1.3981	0.454913	0	0	0	0.656554	0	0	0	0	0.747952	0	0	0	0	0	0	0	0	0	0	0	0	0	0.586306	0	0	0	0	0	0	0	0	0	0	0	0
Ajuba	2.77408	4.10414	3.28307	5.22531	4.54446	3.5468	2.51702	3.91794	6.5107	5.34349	5.69951	5.67519	6.21708	6.0081	6.39645	5.76447	6.57621	6.37726	6.4129	5.32327	4.80235	6.14026	5.97414	6.11632	5.86913	6.27612	5.41487	6.80161	6.12344	6.1077	5.41942	6.09857	5.84512	5.80816	5.11785	5.31184	4.60227	4.73367	5.83431	6.30371	5.31519	4.63367	1.91692	6.13328	5.70929	4.04631	4.19162	3.66571
Ak1	2.24112	2.05491	3.32614	2.38581	2.13107	2.20719	2.54785	1.90034	2.4825	2.48937	2.92557	1.27124	2.20939	1.58023	2.0259	2.78225	0.465024	1.93965	2.18263	2.90182	2.38909	0.0317547	1.03928	1.08287	2.0559	2.20918	2.43463	0.737048	1.80359	2.68221	2.54019	0	2.50993	1.79425	1.53243	1.90252	0.397097	2.22287	2.54698	2.28106	2.07457	2.46034	0.115868	2.56507	4.1977	3.22841	3.48256	3.1241
Ak2	4.81676	4.58869	5.24293	4.92979	5.39777	4.39654	4.66402	4.73969	6.43913	7.04412	7.08591	7.38048	7.22051	7.29076	6.36842	7.21159	7.34104	7.3067	6.30578	7.19561	7.29649	7.07924	7.28283	7.07712	6.75573	6.31388	7.26768	6.88045	7.19125	6.34556	6.84774	6.44849	6.58689	5.15443	5.41409	6.01162	5.28658	5.77208	5.37337	5.5307	5.94894	5.92881	8.5352	5.77017	6.3273	5.26022	5.45734	5.05945
Ak3	6.3174	6.95748	6.80572	6.08774	6.43349	6.8025	6.89456	6.97025	5.41046	5.39768	5.67421	5.66261	5.44115	5.59579	5.65343	5.64022	5.75972	5.55095	5.51892	5.63937	5.46765	5.60159	5.66134	5.82587	5.77675	5.76222	5.7155	5.45112	5.75373	5.75973	5.62829	5.69656	6.23323	5.64004	6.53248	5.5867	6.27776	6.25085	5.83208	5.9184	5.70645	5.82196	5.44116	5.87106	5.70226	6.4412	6.57386	6.38974
Ak4	1.40635	1.47628	3.81233	0.691429	0	0	0.821703	0.0858266	5.16781	2.98669	3.21135	4.95286	3.0133	2.90741	5.34593	2.95486	3.2731	2.45574	5.22085	1.98101	2.58048	3.24119	2.0264	1.86374	5.27811	5.19542	2.24518	3.38257	2.51874	4.86082	1.73149	1.77051	2.65201	5.67111	3.98474	3.86315	3.44154	2.32977	5.43434	5.11807	3.41222	2.92308	1.2266	4.89707	4.44984	4.51002	4.96802	3.50194
Ak5	0	0	0	0	0	0	0	0	0	0	0	0	0	0	0	0	0	0	0	0	0	0	0	0	0	0	0	0	0	0	0	0	0	0	0	0	0	0	0	0	0	0	0	0	2.00769	0	0	0
Ak6	3.32589	3.54918	2.76221	2.93749	2.40649	2.65223	2.63658	3.50871	2.9427	3.65863	3.43081	4.27108	3.71347	3.89198	2.42132	3.44742	3.79063	3.60706	2.82479	3.55705	3.3049	3.52359	3.27344	3.35119	3.46839	2.99444	3.39758	3.33237	3.51753	2.87288	3.46876	2.97117	3.2961	3.40288	3.38727	3.61293	3.48932	2.77787	3.4907	2.97844	3.64048	3.58442	4.44535	2.95414	3.24425	2.37215	2.08717	2.42509
Ak7	0	1.47628	0	0	0	2.90103	1.43018	0	0	0	0	0	0	0	0	0	0	0	0	0	0	0	0	0	0	0	0	0	0	0	0	0	0	0.809363	0.66454	0.586306	0.619498	0.982122	0.376027	0	1.1182	0.611182	0	0	2.02782	0	0	0
Ak8	0	0	0	0	0	1.04911	0	0	0	0	0	0	0	0	0	0	0	0	0	0	0.606666	0	0	0	0	0	0	0	0	0	0	0	0	0	0	0	0	0	0	0	0	0	1.97297	0	1.44432	0	0	0
Ak9	0	0	0	0	0	0	0.661777	0	0	0	0	0	0	0	0	0	0	0	0	0	0	0	0	0	0	0	0	0	0	0	0	0	0	0	0	0	0	0	0	0	0	0	0	0	0.66984	0	0	0
Akap1	5.43135	6.13039	6.27626	6.35527	6.37901	5.27948	5.24536	5.64051	5.57998	5.88197	6.22483	6.05807	6.14063	6.31953	5.55647	6.31404	6.2824	6.50822	5.5277	6.14494	5.90344	6.43809	6.19874	6.24981	5.49883	5.64312	6.16669	6.66777	6.27492	5.38383	5.9794	6.09709	5.61633	5.57158	5.49337	5.74338	5.73006	5.13697	5.57324	5.57266	5.8877	5.92954	3.54526	5.4329	4.94943	6.04907	6.16403	6.01881
Akap10	5.33096	5.01343	5.68476	5.1845	5.26907	5.11997	5.15187	5.17923	4.99664	5.59612	5.51528	4.94694	5.05857	5.34078	4.91424	5.35278	5.21457	5.18914	5.12118	5.5473	5.03268	5.13277	4.87057	4.84299	4.82264	4.99813	5.30297	5.24563	5.25332	5.10142	5.40831	5.29935	5.00744	4.78823	5.09914	5.13177	5.39465	5.06607	4.76849	4.81761	5.31967	5.04411	5.79449	4.75492	4.60365	5.62569	5.26279	5.47287
Akap11	6.59793	6.1994	6.99068	6.85439	6.79673	6.39934	6.50001	7.16569	6.39893	7.1126	7.06249	6.36424	6.34387	6.53716	6.35771	6.83632	5.92705	6.22841	6.39958	6.58643	6.3764	6.41728	6.10238	6.22532	6.33947	6.52699	6.66521	6.14669	6.27794	6.37622	6.78425	6.1945	6.19137	7.0304	6.45197	7.04303	6.41767	6.52168	6.81556	6.87579	7.07172	7.00887	5.91884	6.90931	6.4881	6.23711	6.24534	6.35115
Akap12	10.5086	10.5658	9.27738	8.3471	8.59649	9.91589	10.279	10.2657	8.50759	8.26317	7.82332	8.53157	7.7891	7.74238	8.50551	8.34492	9.00261	7.12848	8.22946	7.68937	8.12833	10.0889	8.12724	8.27021	8.90537	8.6763	8.50285	9.17189	7.16246	8.15687	7.74258	9.46414	7.57841	8.83183	9.72918	10.0114	9.64073	10.8202	8.73684	9.11722	9.92161	10.5674	5.22278	9.5281	7.84229	8.06098	7.70662	7.78385
Akap13	8.95306	8.34916	8.41489	6.94237	6.78415	7.61357	7.37847	7.92578	8.11282	7.28912	6.96646	7.30384	6.8037	6.68368	8.28891	7.1982	6.65367	6.33142	7.86888	6.57302	7.39373	6.54574	6.4584	6.59449	7.77439	8.15091	7.02714	5.48598	5.93138	7.89815	7.03497	6.13295	6.44132	10.0068	9.03388	8.77024	9.07488	8.87726	10.1203	9.52978	8.62625	9.32517	8.8966	9.56774	8.29808	8.2258	8.10775	8.08696
Akap14	0	0	0	0	0	0.0949885	0	0	0	0	0	0	0	0	0	0	0	0	0	0	0	0	0	0	0	0	0	0	0	0	0	0	0	0	0	0	0	0	0	0	0	0	0	0	0	0	0	0
Akap17b	2.83327	2.05491	3.18703	2.70868	2.87189	1.7673	1.41353	0	2.5366	3.74263	3.69727	2.29796	1.63011	2.00567	2.76419	3.56793	1.75192	1.80164	2.57684	3.24619	2.90064	1.85374	1.85338	1.89514	2.44057	2.40413	3.18789	1.90901	1.84752	2.37173	3.53157	1.38023	1.57731	3.08933	1.67916	2.94619	1.43666	1.69244	2.94335	3.19348	3.03603	3.16211	1.49509	2.84867	2.90641	1.79227	1.88552	1.94054
Akap2	0.197405	0.495094	0	0	0	0	0	0	0	0	0	0	0	0	0	0	0	0	0	0	0	0	0	0	0	0	0	0	0	0	0	0	0	0	0	0	0	0.201089	0	0	0	0	0	0	0	0	0	0
Akap5	3.90393	3.78297	0	1.33597	0	2.36844	1.68718	3.96603	2.02086	1.59701	0.348181	2.62888	1.34606	1.59989	1.0811	0.187718	0.997296	1.82218	2.18263	0.544754	0	0.839099	2.3407	1.89514	1.20082	1.91225	0	1.1552	2.44915	3.15444	0.323855	0.259133	5.19557	0.972729	2.22717	0.208086	3.24403	4.15164	1.43598	2.06288	0	0.750882	0	1.93691	6.07553	0	0	0.750306
Akap6	3.8332	4.45961	3.8386	3.8509	1.82649	1.31846	0	0.475797	0	0	0	0	0	0	0.223806	0	0	0	0	0	0	0	0	0	0	0.508289	0	0	0	1.31528	0	0	0	2.44079	0	0	0	0	1.95565	1.20305	0	0.520371	0	1.19296	4.1154	3.54557	3.39405	2.98626
Akap7	4.27337	3.85318	4.22169	4.74209	4.57665	5.09586	5.05056	5.11821	3.88469	3.68569	3.7745	3.65033	3.3069	3.3403	3.9492	3.63127	4.03934	3.24573	4.13538	3.59292	3.55341	3.7282	3.3705	3.12494	4.33258	4.05474	3.75324	3.93254	3.32117	4.10437	3.8697	4.53861	3.67471	4.22778	3.58639	3.22216	3.67431	4.02054	3.8192	3.82693	3.13586	3.52726	2.60402	3.90505	4.79645	3.73032	3.38642	3.94623
Akap8	7.15506	6.69613	7.1531	7.04677	6.81259	6.86354	6.45802	7.40723	6.94629	7.48089	7.49971	7.31537	7.18514	7.11063	6.73801	7.27422	6.98676	7.16059	7.04441	7.31612	6.9362	6.85328	7.10608	6.99799	6.82795	6.86353	7.04853	6.85782	7.3751	7.23021	7.14552	6.95631	6.77376	7.24809	7.1475	7.16772	7.43882	6.6208	7.09662	6.91243	7.27728	7.14586	6.83844	6.94475	6.51866	7.30788	6.90137	7.23604
Akap8l	6.22166	6.05792	6.28993	6.00542	6.03733	6.00595	5.7796	6.59044	6.39771	5.71033	5.64708	5.57419	5.61885	5.36108	6.46945	5.65554	5.66816	5.40368	6.58544	6.05329	5.55004	5.44596	5.65527	5.60753	6.14345	6.49294	5.60716	5.49089	5.87743	6.57635	6.10242	6.32106	6.00132	6.71503	5.55063	5.84247	5.74687	5.55898	6.36813	6.3458	5.94315	6.08285	5.20416	6.28429	5.59584	6.78906	6.51561	6.69563
Akap9	7.368	6.7151	6.5891	7.22966	6.57366	7.07828	6.60819	6.90522	6.30594	7.44802	6.83682	6.767	6.0613	6.41417	6.25691	6.29671	5.70347	5.95257	6.66792	6.31404	5.43084	5.95993	6.03852	6.11132	6.07811	6.52699	6.00743	6.07219	6.40834	6.71703	6.66091	6.33997	6.30168	7.64153	6.93917	6.7084	7.23251	6.95019	7.3508	7.19577	6.66475	6.96327	6.39769	7.14344	6.52708	6.35427	6.22944	6.38387
Akip1	2.30524	2.92361	3.05244	2.47875	2.53219	4.05852	3.91254	4.52944	3.07654	3.26904	3.40514	3.24032	3.45552	3.45268	2.78354	3.32689	3.9533	3.60113	2.67488	3.41599	3.5304	3.37412	3.6111	3.2637	3.29248	2.80027	3.53994	2.76812	3.78941	3.05883	3.18079	2.67018	3.76506	1.60792	3.03424	2.39418	2.91372	2.77787	2.05063	2.47686	2.14689	2.51624	3.41375	2.4762	3.09477	2.77222	3.04265	2.52803
Akirin1	6.08374	5.8157	6.03719	5.87602	6.02571	5.82553	5.59449	5.75542	5.68751	5.81104	5.99458	6.00779	5.83164	5.89828	5.83052	6.09165	5.74247	5.7274	5.80894	6.06674	5.8014	5.52014	5.63895	5.53962	6.08932	5.86989	6.15711	5.68767	5.70157	5.53466	5.91411	5.59633	5.2345	6.09059	5.78296	6.1943	5.94662	5.77303	6.24633	6.1434	6.39096	6.29575	7.29912	6.09581	6.28819	5.67825	5.63842	5.59137
Akirin2	4.97297	5.04377	5.50433	5.4989	5.37354	5.75677	5.70974	5.61165	5.67951	5.71581	6.38363	5.98559	6.01704	6.28807	6.21477	6.66153	5.87844	6.47455	5.79156	6.01744	6.73201	5.67043	6.08216	6.56002	5.69798	6.08218	6.66386	6.4589	6.05013	5.47817	6.13042	6.18128	6.22927	5.79366	6.01638	6.11669	6.08909	5.48573	5.78605	5.39111	6.32737	5.77608	5.85017	5.4329	5.35511	5.42603	5.49684	5.58456
Akna	5.24638	5.29145	3.70629	4.42749	4.37481	4.84028	4.68324	3.9039	4.88985	5.25443	5.25996	4.65551	5.18526	4.82906	4.76324	5.05579	5.52814	5.55095	4.81347	5.23522	4.62905	5.14919	5.27859	5.50697	3.54699	4.54577	4.70472	5.2143	5.50296	4.91483	5.10112	5.41681	5.34115	4.40038	5.324	4.48601	5.7449	5.73754	3.98069	4.54696	4.5247	4.65517	7.64215	4.18544	6.57705	5.60307	5.47902	5.67867
Akr1a1	8.11686	8.1439	9.14627	8.7271	8.81982	8.95479	9.1185	9.20119	8.85342	8.35048	8.3997	8.64443	8.79206	8.73366	8.91525	8.56999	8.77435	8.78166	8.82192	8.75731	8.79395	8.85168	8.89208	8.74964	9.35217	8.72583	8.76639	8.68731	8.89099	8.45452	8.38727	8.6131	8.79146	8.4196	8.65698	8.20968	8.51984	8.5602	8.63248	8.60971	8.23211	8.26614	8.26063	8.80532	8.49547	8.82073	9.19334	8.72651
Akr1b10	1.50065	2.46678	3.79328	4.73196	4.54174	4.14271	4.09583	2.99612	2.69564	2.19511	2.15676	3.2738	1.21063	1.17106	2.20877	2.32668	3.16917	1.3427	2.50756	2.69293	2.38909	3.1192	1.20358	1.65952	2.91376	2.35106	2.60206	2.77887	1.28592	2.50575	3.3714	3.36497	2.59685	2.54834	2.59899	2.84821	1.9821	2.54919	2.3369	2.39236	2.60857	2.88112	2.65973	2.78282	3.53548	3.20086	3.04265	3.48009
Akr1b3	5.0514	4.78106	6.72756	5.57697	5.5062	5.84241	5.83767	6.43435	4.67553	5.28571	5.31097	5.37594	5.43899	5.523	4.35479	5.42732	5.13519	5.39685	4.29396	5.32966	5.58396	5.16836	5.37531	5.19955	4.82894	4.45753	5.42926	5.03087	5.26956	4.40582	5.04768	4.9048	4.77559	5.21689	5.10204	5.86835	4.70296	4.83878	5.18615	4.72363	5.74856	6.32902	5.01823	4.73242	4.94017	5.4957	5.74812	5.73201
Akr1b7	0	0	0.238298	0	0	0	0	0	0	0	0	0	0	0	0	0	0	0	0	0	0	0	0	0	0	0	0.594199	0	0	0	0.285496	0	0	0	0	1.93303	0	0	0	0	1.44759	1.03954	0	0	0	0	0.195484	0
Akr1b8	0.0554794	0.495094	0	5.45294	5.63152	2.49806	2.95105	2.69553	3.40208	0	0	5.55097	1.14845	1.24783	3.22681	0	7.54793	0.363333	2.86412	0	0	7.8194	0	0.260007	3.54316	2.81993	0	7.63977	0	2.89259	0	7.46264	0	3.86138	1.48	1.95301	0.549106	2.83706	4.20605	3.57303	1.84542	0.0433662	1.15087	3.62966	3.57365	1.29814	0.765025	1.24068
Akr1c12	0	0	0	0	0	0	0	0	0.358613	0	0	0.347833	0	0	0.297439	0	1.96347	0	0	0	0	1.31185	0	0	0.164952	0.690205	0	1.25096	0	0	0	0.341504	0	0	0	0	0	0	0	0	0	0	0	0	0	0	0.0485851	0
Akr1c13	0.62344	0.495094	1.54233	4.09402	3.88979	1.95962	1.03258	0.357146	0.943224	0.871614	1.29973	1.68081	0.616738	1.5196	0.855903	0.925438	3.68782	2.09966	0.801352	1.33654	0	3.458	2.0138	2.23891	1.07913	0.889434	0.805072	3.41048	1.87962	1.15042	0	2.79236	1.47394	0	1.14044	0.104676	1.27159	0.330305	0	0	0	0.520371	0.919447	0.000972315	1.16408	1.46181	1.33961	0.541185
Akr1c14	7.22545	7.16494	5.20161	3.34702	2.5964	2.55131	2.39515	2.63732	3.52314	1.93438	2.62553	2.18183	2.18894	1.63842	3.9492	1.96866	0	0.753906	4.18059	2.86122	1.75724	0	1.4665	1.10988	4.59924	4.00408	1.86711	0	1.80359	4.12117	3.3896	0	2.67883	3.26252	2.13975	2.36465	1.61952	2.83706	3.46027	3.89938	2.63035	3.72999	1.07095	3.70626	3.63729	4.3562	4.20902	4.55986
Akr1c18	0	0	0	0	0	0	0	0	0	0	0	0	0	0	0	0	0	0	0	0	0	0	0	0	0	0	0	0	0	0	0	0	0	0	0	0	0	0	0	0	0	0	0.643673	0	0	0.757853	1.33961	1.30835
Akr1c19	4.48426	3.70917	3.01345	4.45238	4.58458	0	0	0.182048	0.969684	0	0	0	0	0	1.55639	0	2.88196	0	1.09378	0	0	1.77897	0	0	1.45024	1.33427	0	1.42528	0	1.54851	0	0.0299352	0.316195	2.03516	0	2.61723	0	0	0.696355	0.800674	1.78196	1.86383	0	0.772068	2.06727	2.73429	2.82294	1.6845
Akr1c20	0	0	0	0	0	0	0	0	0	0	0	0	0	0	0	0	0	0	0	0	0	0	0	0	0	0	0	0	0	0	0	0	0	0	0	0	0	0	0	0	0	0	0	0	0	0	0	0
Akr1c21	0	0	6.80239	0	0	0	0	0	0	0	0	0	0	0	0	0	0	0	0	0	0	0	0	0	0	0	0	0	0	0	0	0	0	0	0	0.335359	0	0	0	0	0	0	0	0	0	6.05934	6.38775	4.71129
Akr1c6	0	0	0	1.54879	3.08083	0	0	0	0	0	0	0	0	0	0	0	0	0	0	0	0	0	0	0	0	0	0	0	0	0	0	0	0	0	0	0	0	0	0	0	0	0	1.85861	0	0	0	0	0
Akr1d1	0	0	0.0455918	0	0.339251	0	0	0	0	0	0	0	0	0	0	0	0	0	0	0	0	0	0	0	0	0	0	0	0	0	0	0	0	0	0	0	0	0	0	0	0	0	0.87307	0	0	0.418404	0.123903	0
Akr1e1	4.09138	3.70917	4.43346	3.99825	4.02425	4.23392	3.87047	3.59862	4.41892	4.33057	4.30884	4.47811	4.42061	4.4394	4.24741	4.3487	4.24929	4.31719	4.17166	4.23889	4.23266	4.4018	4.09649	3.98272	4.8163	4.25939	4.45881	4.23145	4.26891	4.14875	4.41622	4.04051	4.16418	3.10703	3.02817	3.31774	2.50334	3.22277	3.0897	3.44333	3.13586	3.5077	2.61815	3.76882	3.19167	4.32676	4.09198	3.98293
Akr7a5	2.17401	3.16355	5.09358	3.27708	3.69827	3.634	3.55856	4.04492	4.6389	4.6055	4.70842	4.28756	5.2159	5.14561	4.72539	4.94975	5.06333	5.04584	4.67501	5.06178	5.31443	4.62526	5.05401	4.88269	5.07823	4.70226	5.52169	4.8743	4.92072	4.4081	5.02749	4.9726	4.73465	3.28343	3.30427	4.47396	2.94832	3.03331	3.80414	4.12362	4.35409	4.00302	3.28682	4.02382	3.78361	5.9993	6.37046	5.34577
Akt1	7.95889	8.42891	8.00566	8.03189	8.09808	7.87156	8.10805	8.3076	8.72255	8.50215	8.6978	8.34883	8.80471	8.82314	8.81911	8.78542	8.52681	8.97609	8.77174	8.82051	8.86292	8.49102	8.74085	8.74022	8.69148	8.71848	8.8153	8.75488	8.97277	8.47808	8.46722	8.54085	8.65106	8.35949	8.32053	8.1204	8.41829	8.22112	8.41962	8.36581	8.24599	8.32462	8.26442	8.51859	8.18733	7.7702	8.01434	7.98434
Akt1s1	4.33611	3.98411	4.84788	4.35767	4.83133	4.68729	4.94593	4.84449	6.64606	6.7381	6.7477	6.14658	7.1059	6.98965	6.86037	6.89786	6.53977	6.96432	6.65236	6.79212	7.07387	6.14696	6.70752	6.62114	6.82045	6.48296	7.03291	6.77501	6.93286	6.37622	6.41326	6.5984	6.51385	5.55877	5.62494	5.76897	5.48462	5.18047	6.11574	5.8365	5.96332	5.57455	5.53816	5.87581	5.00636	5.63258	6.02849	5.77451
Akt2	5.32065	5.85044	5.41239	4.76498	4.8044	6.00254	5.88598	5.68942	5.02373	4.73851	4.61071	5.42466	4.95794	4.9527	5.00082	4.67923	5.6816	4.80134	4.90924	4.73736	5.01621	5.16249	4.97661	4.93082	4.44973	4.79707	5.09806	5.00135	4.7776	4.94661	4.91106	5.02651	5.03364	5.85168	5.89399	5.61206	6.42322	6.07607	5.62131	5.4275	5.38733	5.67883	7.0745	5.36139	6.72545	5.42206	5.67644	5.41071
Akt3	7.48739	7.82377	7.83747	6.75605	6.6538	7.42371	7.03583	7.53714	6.00943	6.13032	6.0598	5.62047	5.65377	5.59211	5.98336	6.01908	5.24471	5.41048	6.25965	6.17778	5.95187	5.55193	5.76645	5.62285	6.08406	6.27701	5.99674	5.68339	5.83918	6.23088	6.18614	5.62024	5.77308	6.39491	7.1274	6.79883	7.28759	7.06991	6.70147	6.80557	6.8702	6.98253	4.54301	6.63436	6.04991	7.10982	6.90404	7.08986
Aktip	4.64363	4.66874	5.70122	4.46816	4.91764	5.44336	4.97458	5.73673	4.34757	4.0851	4.11657	3.90658	4.15938	4.27182	4.15634	4.26844	3.95591	4.26937	4.53408	4.67347	4.05056	4.10396	4.00079	4.23665	4.83835	4.30892	4.47432	4.29273	4.62502	4.45966	4.59937	4.16165	4.68922	3.8333	3.81523	4.3228	4.2798	3.89037	4.00988	4.31766	4.30527	4.32485	3.46936	4.29106	4.46838	5.50699	5.53873	5.54828
Alad	3.63538	3.36921	5.00689	5.18979	4.98715	4.05589	4.1571	3.28322	5.46495	5.51798	5.53317	5.94905	5.7485	5.6604	5.16842	5.58987	7.58648	5.82351	5.09898	5.56276	5.49167	6.9971	5.48889	5.42331	5.65693	5.37394	5.6785	6.18861	5.58149	5.05115	5.42935	6.05727	5.95408	3.5176	3.88073	4.62174	3.92419	4.0891	3.8011	4.27653	4.39072	4.64983	5.69552	4.33767	4.47022	6.53519	6.75357	6.67735
Alas1	6.39373	6.63765	6.07002	5.87339	6.28147	7.13387	7.27861	7.19265	5.86097	5.12202	5.38836	5.164	5.72028	5.91701	5.78164	5.53888	6.85201	6.25509	5.49407	5.33072	5.18779	5.26467	6.24528	6.2004	6.10953	5.6362	5.51571	5.23981	6.08151	6.06346	5.72999	5.44503	6.82604	5.81804	7.31556	5.64928	7.47605	8.24231	5.86658	6.26812	5.51285	5.71084	9.37241	6.34544	7.63393	6.03224	6.22517	5.58456
Alas2	3.10352	0	0	2.44371	2.63767	2.7788	4.64988	2.18212	0.832249	3.07802	0.844834	0	0	2.119	2.25571	2.39083	8.09866	0.306145	2.00301	0.35726	1.05663	7.45889	3.46143	3.76636	2.17947	1.24982	2.89716	3.45137	2.26701	5.09435	6.36233	7.06939	5.90099	0	3.02207	0	3.39213	4.28516	0.587923	0	1.19817	0	2.48572	0.293538	2.93868	0	0	0
Alb	0	2.63564	1.04583	7.60775	8.84826	0	0.348153	0	0	0	0	4.46988	3.07589	0	5.56953	0	11.4903	0	0	0	0	10.5368	0.467077	0	0	0	0	10.1512	0	0	0	8.13941	1.87266	0	0	0	0	0	0	0	0	0	9.39259	0	1.33544	1.46181	1.62533	0.36169
Alcam	1.68868	2.7868	2.13343	7.06878	7.39796	5.02099	4.75931	4.55212	3.19901	0.101094	0.882536	1.38065	1.51983	2.57139	3.27318	1.54877	3.05717	0	3.68337	0.544754	1.83442	3.03816	0.607832	1.67768	3.30158	3.54803	3.01209	2.3735	1.39357	3.13802	3.08911	3.14752	4.91461	4.3368	3.55294	5.08725	3.77412	4.5557	4.13075	3.65344	4.52857	3.36711	5.06926	4.06595	7.28262	2.73429	2.89995	2.21192
Aldh16a1	3.40606	2.63564	4.51947	4.48549	4.66164	3.69611	3.90957	3.36236	5.24295	5.40719	5.48803	5.19304	5.77618	5.7456	5.25875	5.77152	5.97214	5.76104	5.13273	5.58964	5.6334	5.59833	5.77394	5.795	4.90254	5.07786	5.80037	5.72706	5.58798	5.21537	5.55359	5.64782	5.28336	3.89573	4.04011	4.68136	4.04421	4.32964	4.14278	4.44091	4.69631	4.44904	5.82831	4.48159	4.87636	5.08042	5.29574	4.91225
Aldh18a1	3.71228	4.04537	3.44813	3.88526	3.95655	3.9968	3.71616	3.40784	6.08852	6.22866	6.46587	6.49369	6.23651	6.66105	5.83439	6.44256	6.26832	6.69802	5.83392	6.0661	6.29341	5.83171	6.25334	6.31437	5.87904	5.85448	6.40861	5.80537	6.18146	5.66645	5.9605	5.04966	5.50181	5.30003	4.5164	4.96093	3.97877	4.52228	5.33928	5.5961	4.94546	4.67811	5.67286	5.54141	5.5179	3.03397	3.48256	3.11468
Aldh1a1	2.73582	2.05491	0	5.89236	6.9854	7.72638	7.58394	6.62241	0	0	0	0	0	0	0	0	0	0	0	0	0	0	0	0	0	0	0	0	0	0	0	0	2.32711	2.87192	0.998561	0	2.14608	3.1133	0.643157	0	0	0	3.57092	0.175336	5.80282	1.43053	1.62533	0.750306
Aldh1a2	0.406737	0	0	1.46739	0.436007	1.35314	1.01062	0	0	1.30292	1.18371	0	1.14845	1.86653	0	2.52074	0	0	0	0	2.04391	0	0.269308	0.210952	0	0	3.43609	0	0	1.25564	2.65748	0	1.42727	3.56959	0	4.08992	0	0.660307	3.72314	2.43198	3.42057	2.58507	1.78538	2.59607	4.18206	0	0.508179	0
Aldh1a3	3.01681	1.47628	2.04596	0.247141	0.339251	1.60412	0.574635	1.71977	0	0	0	0	0	0	0	0.451067	0	0	0	0	1.05663	0	0	0	0	0	1.21255	0	0	0.237003	0.689684	0	0	2.43146	0	4.18805	0	0	2.07092	1.17219	3.71373	2.39368	0	1.71479	2.17953	2.26981	2.34499	2.42509
Aldh1a7	0	0	0.882307	0	1.46307	2.95847	2.99646	0.475797	0	0	0	0	0	1.32072	0	0	0	0	0	0	0	0	0.736067	1.5053	0	0	0	0	0	0	0	0	4.17599	0	0.66454	0	1.27159	2.3903	0	0	0	0	1.92831	0	5.51076	0	0.123903	0.0812681
Aldh1b1	0	1.47628	0	0.458503	0	0	0	0	2.9887	0	0	0.517149	0	0.0300911	2.61377	0	4.38885	0.246596	2.4933	0	0	3.29584	0	0	2.7102	2.39104	0.400052	2.52164	0	2.62837	0	0.0787804	0	0	0	0.96656	0	0	0.376027	0.879209	0	0	0.587333	0.876778	0.257298	0	0	0
Aldh1l1	2.86198	4.66874	5.47592	2.55953	3.52213	2.16876	1.86908	1.37765	0	0	0	1.82973	0.233219	0	0.806316	0.0355054	3.66889	0.41834	0	0	0.203118	3.47704	0.673374	0.563369	0	0	0.34714	3.22642	0.226487	0	0.433169	2.73256	1.0292	0	0	3.31388	0	0	0	0	2.75457	2.76725	1.49509	0	1.33544	5.81928	6.30116	5.03968
Aldh1l2	0	0	0	2.42945	2.26879	0	0	0	1.43606	0	0.348181	0	0.108133	0.086919	1.3812	0	0	0	1.47386	0.0620526	0.203118	0.178594	0.13617	1.1364	0.386326	0.355016	0	0	0.818603	0.691708	0.0767236	0	0.316195	2.14204	0.813215	0	0.181359	0.755429	1.98801	1.02451	0.239971	1.3164	0.155158	1.41785	2.57807	0.540645	0.26368	0
Aldh2	7.56037	8.81488	7.76179	9.10378	9.86601	10.1852	10.3527	10.4341	6.5762	4.14806	4.20106	6.14205	5.02724	5.03081	7.32226	4.92108	8.06948	4.11559	6.85034	4.66675	5.35429	7.43839	4.92372	4.73219	7.45732	6.9575	5.61277	7.40843	4.36462	6.33419	5.06619	7.56771	6.71749	7.01447	8.10881	5.38997	8.48005	8.046	7.60342	7.74648	5.12625	4.63006	10.7051	7.04996	8.32998	8.01591	8.44188	7.84459
Aldh3a1	0	0	0	0	1.21298	0.322034	0	0	0	0	0	0	0	0	0.185531	0	0	0	0	0	0	0	0	0	0.316242	0	0	0	0	0	0	0	0	1.45046	8.67324e-05	0	0	0.15531	2.303	3.43686	0	0	0	2.93608	1.39866	0	0	0
Aldh3a2	6.72546	6.89228	6.56234	6.36138	6.34515	6.78475	6.92056	6.70671	5.87503	5.25894	5.16945	4.89717	5.01131	5.20458	5.92503	5.07055	5.65058	5.11823	6.09408	5.36639	5.21691	5.562	5.30984	5.39339	6.27339	5.89095	5.26781	5.6719	5.56842	6.07573	5.39823	5.75032	5.81522	5.11123	5.18899	5.01065	5.21733	5.73463	5.43629	5.82662	4.96702	5.43857	6.4549	5.87659	6.23559	6.19234	6.27558	6.18781
Aldh3b1	2.69651	2.7868	4.39352	2.84383	2.83687	4.71755	4.50028	2.75931	2.80254	0.774134	1.40711	0.451787	0.647034	1.43457	2.34524	1.94036	2.91447	2.18144	2.61026	2.2015	2.82701	2.46278	2.59017	2.29882	2.69648	2.40413	2.43463	2.85195	2.40572	2.32414	2.48202	2.85679	3.19757	1.14253	1.84034	1.475	1.61952	3.60552	1.21683	1.92158	1.52715	2.41064	7.27117	2.34546	5.29095	3.78081	4.11061	3.98293
Aldh3b2	0	0	0	0	0	0	0	0	0	0	0	0	0	0	0	0	0	0	0	0	0	0	0	0	0	0	0	0	0	0	0	0	0	0	0	0	0	0	0	0	0	0	1.26302	0	0	0	0	0
Aldh3b3	0	0	0	0	0	0	0	0	0	0	0	0	0	0	0	0	0	0	0	0	0	0	0	0	0	0	0	0	0	0	0	0	0	0	0	0	0	0	0	0	0	0	1.69495	0	0	0	0	0
Aldh4a1	3.14499	3.16355	5.02334	3.21609	3.14664	3.88866	3.90363	3.63308	3.69949	3.30438	3.55275	3.44312	3.81035	3.65415	3.80517	3.75423	4.91592	4.00763	3.74787	3.90401	3.64195	4.35108	4.0135	3.94572	3.40227	3.53619	3.62019	4.44222	3.95922	3.74468	3.71594	3.94164	3.71412	2.7645	2.27923	4.25196	2.44639	2.70824	2.63135	3.18964	3.63689	4.05787	3.40969	2.93608	3.08038	5.87554	6.17292	5.15675
Aldh5a1	1.73597	1.79441	2.80851	3.6349	3.95655	2.78517	2.66498	0.0858266	3.75379	3.41631	3.57018	3.42195	3.87257	4.0504	3.8939	3.58631	4.17744	4.25811	3.92302	3.69876	3.19213	4.16396	4.12312	4.02945	3.52385	3.63938	3.70148	4.58073	4.41111	3.314	3.67572	4.36979	4.05329	1.97217	2.36846	2.59196	1.82712	1.87298	1.90004	2.24444	2.31773	2.01562	0.697895	2.54931	2.12449	3.49354	3.74957	3.30892
Aldh6a1	4.25995	4.54693	6.67282	5.28493	5.18282	6.04757	5.88296	5.72978	3.75759	3.15103	3.17383	3.61344	3.41208	3.43637	4.33307	3.33235	4.47855	3.57716	4.55139	3.70533	3.76534	4.71021	3.72753	3.6968	4.80515	4.35007	3.98304	4.60509	3.76097	4.4285	4.30556	4.96612	4.68757	4.75493	4.40129	5.48655	4.73502	4.72586	4.33745	4.32994	4.84501	5.0922	2.77771	4.65724	4.68039	6.98752	6.83147	6.15026
Aldh7a1	4.51396	4.98244	6.53964	5.72222	6.03636	5.30517	5.59726	5.28864	5.42368	5.54163	5.58412	6.07377	5.69604	5.6104	5.59622	5.6588	6.40376	5.60382	5.51804	5.50651	5.8205	6.53044	5.30597	5.30849	5.81696	5.51178	5.74136	6.26514	5.29755	5.17838	5.38128	6.02414	5.08215	5.11998	4.44297	5.17389	4.22723	4.43157	4.99769	5.29052	4.99947	5.23706	3.70603	5.38155	5.648	6.46359	6.75283	5.86998
Aldh8a1	0	0	4.82554	0.0375119	1.63597	0	0	0	0	0	0	0	0	0	0	0	2.18393	0	0	0	0	1.76354	0	0	0	0	0	0.646044	0	0	0	0	0	0	0.18613	0	0	0	0.274733	0	0.0803103	0.423457	1.2809	0	0	4.90943	5.08337	3.75331
Aldh9a1	4.64569	4.70716	6.22598	5.89496	6.42246	5.91747	5.81409	6.04653	5.25107	5.23012	5.35354	6.25951	5.83739	6.05692	5.42506	5.54359	6.58297	6.17351	5.38725	5.24314	5.57837	6.06673	6.1098	5.97839	5.40593	5.03855	5.30297	5.85701	6.00961	4.95131	4.75662	5.76158	5.48387	4.09808	4.92706	4.65568	4.37443	4.846	4.61808	5.27245	4.4552	4.60634	6.67234	4.92939	5.63247	6.11451	6.37913	5.69772
Aldoa	8.56719	8.89195	9.26715	8.79114	9.01096	8.84056	8.89019	8.94798	8.63136	8.82017	8.92312	9.72708	8.96295	9.10509	8.74342	9.04592	9.21208	9.10402	8.5124	8.87797	9.14869	8.99411	9.00697	8.92825	9.22488	8.61485	8.94295	9.07136	9.0431	8.63527	8.59157	8.68536	8.49703	8.16744	8.25833	8.51597	8.25289	8.53375	8.50386	8.45785	8.64899	8.36351	10.1488	8.5824	8.76367	8.9776	9.29753	9.06914
Aldoart2	0	0.495094	0	0	0	0	0	0	0	0	0	0	0	0	0	0	0	0	0	0	0	0	0	0	0	0	0	0	0	0	0	0	0	0	0	0	0	0	0	0	0	0	0	0	0	0	0	0
Aldob	0	0.495094	9.33437	4.56101	5.28377	0	0	0	0	0	0	0	0	0	0.367496	0	5.567	0	0	0	0	4.828	0	0	0	0	1.82903	4.02121	0	0	2.06163	3.07112	0	0	0	7.7587	0	0	0	0	7.01764	6.71333	4.86374	0	0	9.37991	9.633	8.08485
Aldoc	0	0	0.730274	0.146131	1.26659	0.795366	0	0.227855	0.68033	0	0	0	0	0.245092	0.903842	0	1.28936	0.522436	0.778009	0	0	0.472321	1.70457	1.81533	0.87489	0.0566704	0	0.272928	1.08034	1.56498	0	0	2.71166	0.558061	1.67916	0.452308	1.49399	2.07089	0.914094	1.04168	0.744905	0.488784	1.83461	1.5021	2.21509	2.01951	2.10587	1.27491
Alg1	4.57593	3.98411	4.68785	4.9158	4.88159	5.24065	4.92113	4.84265	4.52754	4.27523	4.33287	3.96045	4.28991	4.32299	4.84071	4.23388	4.23649	4.41172	4.53929	4.53835	4.14448	4.10702	4.61521	4.3739	4.67645	4.64555	4.32155	4.53707	4.36462	4.41493	4.33638	4.41091	4.26936	3.98777	3.79391	3.81209	3.86747	4.15456	4.13075	4.38481	3.85611	4.11329	3.68269	4.24289	3.81292	5.1919	5.51444	5.41456
Alg10b	4.51848	4.58869	4.45545	5.39358	5.29026	4.8972	4.76915	4.17922	6.20167	6.2575	6.41452	6.32543	6.16635	6.49448	6.02189	6.32366	5.99828	6.49868	6.40006	6.36316	5.9605	6.09551	6.42787	6.45202	5.72359	6.24192	6.15134	6.41306	6.59712	5.82615	6.37438	6.09931	6.0477	5.49747	5.80888	5.75765	5.75275	5.65463	5.69423	5.85787	5.75021	5.53547	5.29491	5.81204	5.35411	5.10292	4.92129	5.14292
Alg11	4.07308	2.92361	4.62887	4.41849	4.88588	3.83753	3.79859	2.75149	4.5649	4.81198	4.91582	4.40013	4.48072	5.02537	4.44058	4.74206	4.72753	4.93703	4.51655	4.70167	4.40701	4.46755	4.53594	4.57144	4.60292	4.32964	4.6347	5.03536	4.6266	4.39434	4.76012	4.68383	4.41401	3.98139	4.07881	4.22756	4.60877	3.69623	3.88082	3.5462	4.21204	3.79277	3.01511	3.68839	3.75672	3.76836	3.63838	3.77739
Alg12	3.90048	2.92361	3.96661	3.98369	4.15081	4.33498	4.21828	3.10445	4.31182	4.33057	4.45364	4.19323	4.53842	4.46642	4.26587	4.37801	4.24077	4.45511	4.2501	4.33309	4.14448	3.86462	4.43089	4.28189	4.37413	4.15102	3.94794	4.58073	4.6266	4.1295	4.18831	4.30711	4.28471	2.91275	3.13375	3.30613	3.14609	3.65981	3.07973	3.61666	3.2668	3.42249	2.77771	3.38534	3.3156	4.33101	4.26832	4.49961
Alg13	4.46334	4.04537	2.50542	3.39551	3.49431	3.46196	3.74638	2.87179	4.74227	5.27684	5.26175	5.35709	5.09748	5.15394	4.71535	5.07544	4.66363	4.87201	4.53233	4.97609	4.93968	4.61455	4.75422	4.65176	4.56754	4.70226	4.7256	5.00593	4.93352	4.58003	4.56975	4.40852	4.19933	4.97812	4.4384	4.65415	4.0506	4.21717	4.79769	4.83002	4.46736	4.61551	4.59751	4.80221	4.10596	3.11491	2.5085	2.68903
Alg14	5.29456	4.98244	5.09202	5.13043	5.43043	5.18398	5.44384	5.45435	4.28837	4.13176	4.16327	3.81208	3.9806	4.26876	4.34397	4.32152	4.01955	4.34585	4.60709	4.51983	4.23266	4.34332	4.244	4.21504	5.03934	4.5546	4.60964	4.35152	4.46851	4.43971	4.52518	4.16165	4.34873	4.31158	4.68992	4.17109	4.45605	4.33478	4.60423	4.61595	4.15306	4.58782	2.16806	4.7532	3.92989	4.76955	4.60703	4.74221
Alg2	3.45869	3.98411	5.05889	4.59814	5.01286	4.60515	4.84559	4.96603	5.79591	5.14657	5.58125	5.54902	5.55037	5.83021	5.65518	5.46754	5.37791	5.93027	5.79665	5.60289	5.10455	4.94718	5.64917	5.50443	5.62558	5.45946	5.35415	5.46782	5.91534	5.23094	5.38808	5.1785	5.43261	4.25978	4.40129	4.37743	4.41458	4.2502	4.37464	4.68589	4.66675	4.15414	3.74518	4.73764	4.27133	4.69252	4.9318	4.8986
Alg3	3.13326	2.27549	3.50077	4.1429	2.91449	3.04056	3.72293	3.19372	4.22937	4.61492	4.71888	4.77556	4.56445	4.56473	3.74064	4.82567	4.70138	4.92995	3.99565	4.62058	4.5047	4.56867	4.60685	4.61216	4.09426	3.85958	4.45881	4.53391	4.67921	3.95926	4.35271	3.88783	4.04558	2.47754	3.09941	3.20559	2.54915	3.25568	2.92117	3.47844	3.13077	3.44324	3.02044	3.56845	3.14172	3.5235	3.46094	3.22386
Alg5	4.72597	4.36666	4.71444	4.67418	4.7324	5.37328	5.23592	5.42884	4.82431	4.46419	4.37316	4.63357	4.71146	4.65441	4.62349	4.47491	4.65564	4.63424	4.7742	4.8646	4.66119	4.47467	4.59421	4.61923	5.32682	4.71282	4.54357	4.57457	4.83465	4.63372	4.62648	4.28647	4.34245	4.3542	4.25815	4.17747	4.36166	4.14873	4.66721	4.63446	4.22642	4.3797	4.4133	4.60485	4.52437	4.58297	4.87571	4.83405
Alg6	3.72014	2.46678	3.53789	3.85357	3.46021	4.48715	4.7626	4.03529	4.07646	4.38936	4.4723	4.60567	4.36017	4.5846	3.63454	4.02405	4.55786	4.70784	4.16492	4.48971	3.72537	4.35623	4.4912	4.37111	3.9455	4.08755	3.99599	4.8793	4.96003	4.1785	4.29595	4.41329	4.27815	3.22519	3.60691	2.91596	3.3871	3.6639	3.36901	3.53715	2.917	2.9407	3.82044	3.62591	3.63072	2.91468	2.62974	3.41251
Alg8	2.64788	2.7868	2.04596	3.09032	2.63767	1.72821	2.42036	1.49469	4.43325	5.37569	5.43033	5.26853	5.22847	5.27046	3.85784	5.26422	5.34649	5.2185	4.10522	5.32753	4.84959	4.71021	5.01662	5.06454	4.17072	4.21923	5.03881	5.03536	5.33082	4.29909	4.9236	4.30198	4.28471	2.91944	3.36335	3.66838	2.39714	2.99484	2.9867	3.22766	3.42889	3.49185	3.78016	3.34484	3.37182	2.68212	2.68052	2.67628
Alg9	3.6804	4.1606	4.9129	4.50432	4.50039	5.33259	4.73104	4.42023	4.89849	4.8974	5.06264	5.1499	5.25822	5.23003	4.97721	4.97089	5.19926	5.25106	4.88487	5.06434	5.27344	5.16249	5.31883	5.1037	5.05556	4.63449	5.06567	5.33938	5.2003	4.54517	4.71393	4.70926	4.71049	3.36415	3.77952	3.88672	3.65768	4.13994	3.78277	4.21352	3.83438	3.70958	4.13733	4.26958	4.18654	4.63536	5.0133	4.91768
Alkal1	0	0	0	0	0	0	0	0	0	0	0	0	0	0	0	0	0	0	0	0	0	0	0	0	0	0	0	0	0	0	0	0	0	0	0	0	0	0	0	0	0	0	0	0	0.695243	0	0	0
Alkal2	0	0	0	0	0	0	0	0	0	0	0	0	0	0	0	0	0	0	0	0	0	0	0	0	0	0	0	0	0	0	0	0	0	0	0	0	0	0	0	0	0	0	0	0	0	0	0	0
Alkbh1	3.89354	3.6314	4.02005	3.30468	3.53311	3.37181	2.8922	2.57666	5.27513	6.10882	6.1886	5.18803	5.66676	5.43271	5.27479	5.61806	5.22972	5.45391	5.045	5.87757	5.34112	4.67765	5.62453	5.70486	4.79069	5.12998	5.56288	4.95944	5.34526	5.13076	5.22916	5.02183	4.43383	4.88885	4.30913	4.98418	4.59574	4.37028	4.5219	4.52117	4.69114	4.80537	4.64313	4.64802	4.39857	3.87097	3.63838	4.0781
Alkbh2	1.00437	1.47628	0	0.891923	0.76882	0.390415	1.09654	0	1.80273	1.5585	1.75077	1.3981	1.10546	1.49881	1.12221	1.8367	1.0372	1.55396	1.42961	2.15426	1.9774	0.747952	1.35107	1.42154	1.9899	1.38794	1.62189	1.18783	1.99155	1.98783	1.84134	0.419424	1.7516	0.21054	0.311438	1.2185	0.271561	0.370927	1.0429	1.20305	1.03354	0.853652	0.498471	0.798967	0.66984	1.74219	1.33961	1.98257
Alkbh3	4.08226	3.27004	4.13654	3.99825	4.01253	3.94659	4.57889	4.38529	4.0916	4.41114	4.14011	3.97215	4.21858	4.15376	4.08536	4.07049	4.11121	4.36348	3.90428	3.99261	3.93265	3.73613	4.14927	4.28781	4.18799	4.06302	4.3043	3.73142	4.03243	4.25155	4.17263	4.1925	4.13785	3.5176	3.69771	3.74203	3.70296	3.87985	3.38125	3.68384	3.57083	3.60666	3.44182	3.85786	3.56678	4.17458	3.9748	4.18548
Alkbh4	1.58917	2.05491	2.82361	2.11888	2.64781	2.57353	1.41353	2.32596	3.35267	2.74227	3.24792	3.60219	3.44263	3.05	3.01397	3.28249	3.97658	3.19937	3.16336	3.32081	3.22116	3.23561	3.30996	3.00776	2.90184	2.97704	3.00357	3.70348	3.37845	3.06463	3.08353	3.30977	3.32609	3.02251	3.09941	3.45721	3.59355	2.46726	2.9323	2.36533	3.3911	3.26359	4.273	2.67079	2.86783	2.58601	2.66799	2.84528
Alkbh5	7.24159	7.56602	7.98418	7.65006	7.37755	6.84729	7.14919	6.95288	6.79405	6.79512	7.05322	7.23296	7.04072	7.06981	7.19287	7.35416	7.04512	7.19693	6.82707	7.02657	7.40958	7.10931	7.0031	7.17508	6.57996	7.00765	7.25067	7.10794	7.12613	6.7367	6.78597	6.93698	6.93466	7.79772	8.29704	7.7215	8.44352	7.97118	7.99442	7.72588	7.77578	7.82936	7.56652	7.66823	7.52945	7.62877	7.68503	7.7009
Alkbh6	3.43022	3.462	3.79711	3.6717	3.78807	3.90629	3.55477	4.01257	4.13316	3.33888	3.3115	3.45984	3.89167	3.68669	4.15881	3.35932	3.81379	3.84147	4.35044	4.03756	3.48325	3.15512	4.12312	3.76636	4.71611	4.17793	3.73791	3.86352	3.9914	4.25155	3.73741	4.13592	4.27156	3.12452	3.08193	3.19304	3.18723	3.37032	3.21803	3.59064	3.22923	3.29589	2.44666	3.67393	3.16009	4.17929	4.48378	4.58053
Alkbh7	0.62344	2.46678	2.33666	2.4078	2.05694	1.95962	2.95681	2.80536	2.71922	2.48937	2.39714	2.57618	2.87296	2.42479	1.90155	2.59524	3.15564	2.55727	2.68119	2.75757	2.74942	2.4532	2.67262	2.33361	2.96045	2.70832	2.45977	2.30078	2.91436	2.29481	2.87975	2.18168	2.73739	1.77961	1.38815	1.88182	1.33573	1.69244	2.03006	1.85513	1.90621	1.33428	1.93961	1.97279	2.0866	3.24649	3.47539	3.57931
Alkbh8	4.2707	3.54918	4.11828	4.6281	4.24061	3.76855	3.81135	3.19372	4.82973	5.48883	5.70083	5.49732	4.94123	5.08935	4.83763	5.08839	5.0944	4.70784	5.09663	5.07832	4.03429	5.32897	4.498	4.52202	4.73302	4.74145	4.61804	5.2143	5.18967	4.8491	5.04625	5.16301	4.70235	4.36649	4.40364	4.71101	4.59136	4.04585	4.45979	4.38817	4.89235	4.33821	4.55223	4.42011	3.78952	3.76209	3.65752	3.86428
Alms1	2.99753	2.7868	3.4285	2.9172	4.01645	3.42983	3.23775	4.00273	4.0673	5.69709	5.25996	4.94249	4.7328	5.11006	3.77649	4.96036	4.01955	4.83459	3.63546	4.60661	4.32915	3.9523	4.77303	4.95336	3.50429	4.02117	4.62361	4.27766	4.44725	3.94045	4.61105	3.72859	4.05329	4.02549	4.56545	4.72415	4.69075	4.39264	3.96723	3.87563	4.55349	4.54431	4.75285	4.01811	4.06514	3.02352	3.01324	3.30892
Alox12	6.86362	6.76148	7.02049	5.17063	5.28377	8.82385	8.68847	4.38781	3.18214	4.47457	4.31919	6.61854	5.98848	4.70974	3.50454	4.78646	6.94902	4.81165	4.11223	6.10202	5.15055	6.69402	5.26935	5.10873	3.67501	3.73568	5.48543	5.82495	5.39144	4.9869	6.70154	5.42745	5.70867	1.65681	3.65105	4.61392	3.62383	4.72782	2.09092	3.03528	5.00503	5.89607	0	3.17042	0	6.32373	6.59469	6.72688
Alox15	0	0	0	0	0	0	0	0	0	0	0	0	0	0	0	0	3.63353	0	0	0	0	0	0	0	0	0	0	0	0	0	0.205575	1.64638	0	0	0	0	0	0	0	0	0	0	2.55345	0	1.23508	0	0	0
Alox5	0	0	0	0	0	1.35314	0.449598	0	0	0.669587	0	4.83605	0.992026	0	0	0	4.94243	0	0	0	0	1.47231	0	0	0	0	0	0	0	0	0.467841	2.13625	0	0	0	0	0	1.87298	0	0	0	0	8.03502	0	4.83696	0	0	0
Alox5ap	1.19695	0	1.8968	0.849715	1.24003	4.58705	4.24909	1.75148	0	0.253544	1.05755	1.41535	1.40042	1.08997	0	1.08906	3.60061	1.39849	0	2.18279	0.921656	1.24675	1.64046	0.878148	0.420131	0	1.82903	0.822649	1.3018	0.464746	2.19178	1.56301	2.02671	0	0.94799	1.09802	0.584732	4.43397	0	0	1.27394	1.57891	8.49604	0	6.61996	1.03245	1.27499	0.798171
Alox8	0	0	0	0	0	0	0	0	0	0	0	0	0	0	0	0	0.138	0	0	0.0620526	0	0	0	0	0	0	0	0	0	0	0	0	0	0	0	0	0	0	0	0	0	0.283197	0	0	0	0	0.195484	0.483799
Aloxe3	0.0554794	0	0	0	1.18541	0	0	0.782473	0	0	0	0	0	0	0	0	0	0	0	0	0	0	0	0	0	0	0	0	0	0	0	0	0	0	0	0.208086	0	0	0.0479336	0	0	0.127818	0	0	0.535645	0	0	0
Alpk1	4.91422	4.21494	4.84604	4.65286	4.55257	1.60412	1.75481	1.54984	3.71521	2.89692	2.68007	2.41404	1.34606	0.387624	3.47311	2.16488	3.21773	0.363333	3.53461	2.52485	1.75724	2.62526	1.39058	0.676101	3.4149	3.73568	2.0603	3.14568	1.02401	3.55156	3.35297	4.41567	0.965298	4.66619	2.39702	3.94277	2.0601	3.30369	4.05131	3.92737	3.7239	4.4053	4.76719	3.76882	4.30059	4.61811	4.21334	4.50322
Alpk2	0	0	0	0	0	0	0	0	0	0	0	0	0	0	0	0	0	0	0	0	0	0.868245	0	0	0	0	0	0.145831	0	0	0	0.300906	0	0	0	0	0	0.201089	0	0	0	0	0.230668	0	0.478265	0	0	0
Alpk3	0	0	0	0	0	0	0	0	1.52795	1.18145	0	1.02385	2.53512	0.746264	1.23894	1.32625	0	0.915583	1.23762	0.544754	0	0.472321	0	0.260007	0.35171	1.09705	1.21255	0.33251	0.862092	0.9889	0.598751	0.216114	1.39529	1.33505	0.66454	0.800002	0.955112	0	0.914094	0.0837368	0.450543	0.423457	0	0.255203	0.861548	0	0	0
Alpl	8.0936	9.22383	8.68748	3.91371	3.92356	2.27206	1.74153	0.871744	0	0.556868	0.76634	0	0.647034	0.746264	0.529059	1.45185	1.5598	0.41834	0	1.95919	1.29373	0.26879	0.640975	0.260007	0	0.355016	2.32944	0.822649	0.353809	1.2352	2.20211	0	0.622746	1.70409	0.3509	4.62797	0	0.755429	3.08472	3.26104	4.04908	4.53661	1.02926	2.35456	2.2412	8.16265	8.59221	7.91276
Als2	5.56176	5.29145	5.83584	5.16096	5.25919	5.12625	4.50422	5.37769	4.98047	4.93735	4.91127	4.91395	5.29456	5.19491	4.90543	4.93369	5.36327	5.36044	5.03396	4.80315	4.5047	5.30253	5.12161	5.13691	4.71951	4.61493	4.44314	4.98519	5.26552	4.87079	4.69576	5.05425	4.91743	5.30003	5.30026	5.24147	4.91897	5.06916	5.19195	5.21115	5.11985	5.44989	4.32346	5.16603	4.75477	5.54401	5.47363	5.53422
Als2cl	8.35874	7.55025	7.78006	8.07933	7.61789	8.12462	8.10157	7.42976	4.95917	6.33146	6.30598	4.76046	5.73974	5.25659	4.61272	6.37346	5.57125	5.84249	5.04866	6.82454	6.00291	5.90912	6.19316	6.25133	4.35241	5.11215	6.52112	6.16832	6.18681	6.01707	7.04721	6.54399	6.95537	5.61243	7.48807	7.32936	8.08074	7.83467	5.80509	6.2033	7.28988	7.84873	3.12309	5.95343	4.56283	8.76754	8.59656	8.76409
Als2cr12	0	0	0.0962346	0	0	0	0	0	0	0	0	0	0	0	0	0	0	0	0	0	0	0	0	0	0	0	0	0	0	0	0	0	0	0	0	0	0	0	0	0	0	0	0	0	0	0	0	0
Alx1	0	0	0	0	0	0	0	0	0	0	0	0	0	0	0	0	0	0	0	0	0	0	0	0	0	0	0.989016	0	0	0	0	0	0	0	0	1.46111	0	0	0	0	0.450543	0.0862099	0	0	0	0	0	0
Alx4	0	0	0	0.247141	0	0	0	0	0	0	0	0	0	0	0	0	0	0	0	0	0	0	0	0	0	0	0	0	0	0	0	0	0	0	0	0	0	0	0	0	0	0	0	0	0	0	0	0
Alyref	6.24773	6.64756	6.55895	5.15122	5.47523	5.46235	5.56465	6.7193	6.08247	6.68601	6.89389	6.86008	6.97879	7.15989	5.91848	6.94046	6.86211	7.407	5.64766	6.61331	7.14944	6.58248	7.08817	7.22612	6.10694	5.86516	7.01394	6.54091	6.8836	5.97917	6.35425	5.95959	6.67941	6.09873	6.086	6.26296	6.02083	5.5346	6.06545	5.87534	6.26607	6.42863	6.62284	5.82845	5.82744	5.2779	5.50038	5.47839
Alyref2	0.284815	0	0	0	0.339251	0.135398	0	0	0.0469228	0	0	0	0	0	0	0	0.342959	0.246596	0	0	0	0.0823799	0	0	0	0	0.235111	0	0	0.195289	0.205575	0	0.316195	0	0	0	0	0	0	0	0	0.245893	0	0	0	0	0	0
Amacr	2.07939	2.63564	4.93915	3.35836	4.00861	3.38025	3.84897	2.63732	3.31189	3.6403	3.18896	3.00997	3.44263	3.49003	3.33568	3.35932	3.54287	3.13514	3.03139	3.46714	3.0375	3.14324	3.21961	3.35119	3.71641	3.31851	3.58634	2.91177	2.95006	3.28943	3.6868	2.99682	3.372	2.29399	2.01018	3.17188	2.0601	1.9819	2.48786	2.67148	2.68689	2.85658	1.58416	2.48451	2.1705	4.58297	4.80881	3.97254
Ambp	0	0	0	4.63277	5.51176	0	0	0	0	0	0	2.17171	0	0	1.01715	0	7.33655	0	0	0	0	6.22578	0	0	0	0	0	5.77482	0	0	0	3.32504	0	0	0	0	0	0	0	0	0	0	5.19359	0	0	0	0	0
Ambra1	5.95308	6.23927	6.30144	6.08546	6.3342	6.06664	6.15739	5.81759	5.70926	5.70152	5.88972	5.65718	5.9907	5.81347	5.75902	5.99864	5.67766	5.97453	5.50921	5.56637	5.87632	5.88526	5.57394	5.73011	5.44442	5.52082	5.82477	5.45782	5.50382	5.69759	5.84902	5.81481	5.89671	5.71794	5.82561	5.89054	6.19518	6.05908	5.74008	5.91607	5.94315	6.15883	5.73252	5.994	5.80282	6.20627	6.34215	6.08784
Amd1	6.46096	6.21281	5.57522	5.11492	5.15644	5.33692	5.29163	5.6584	4.26719	4.73419	4.96278	5.07183	4.67701	4.83943	4.48656	5.06073	5.19154	5.15716	4.459	4.89939	4.41959	4.64644	4.73708	4.61923	4.86006	4.46691	4.67551	4.68727	5.32111	4.73909	4.82842	3.79222	5.07081	5.4681	6.04147	4.67084	6.02408	5.34881	5.45378	5.13317	4.58544	4.8355	5.69719	5.18782	4.9415	4.50252	4.36462	4.37889
Amd2	0	0	0	0	0	0	0	0	0	0	0	0	0	0	0	0	0	0	0	0	0	0	0	0	0	0	0	0	0	0	0	0	0	0	0	0	0	0	0	0	0	0	0	0	0	0	0	0
Amdhd1	0	0	0	0	1.03907	0	0	0	0	0	0	0	0	0	0	0	1.95308	0	0	0.573764	0	1.03174	0	0	0	0	0	0.0778213	0	0	0	0	0	0	0	0	0	0	0	0	0	0	0.467591	0	0	0	0	0
Amdhd2	3.38643	3.462	4.05247	3.81296	3.92356	4.257	4.32892	3.24474	5.01264	4.18646	4.20851	4.19572	4.84813	4.4824	4.67102	4.38852	5.11202	4.69954	4.82349	4.78466	4.34242	4.53272	4.74472	4.49922	4.87385	4.62893	4.46193	4.75416	4.75471	4.65888	4.44478	5.14736	4.67097	3.18131	3.47025	3.80935	3.48461	4.30626	3.7135	3.97955	3.86533	3.86529	4.79077	4.05484	4.1617	4.81871	5.10445	4.75742
Amer1	5.22444	4.26731	4.39352	5.00384	5.08923	4.30871	4.89289	5.26137	4.73843	4.71024	4.68993	4.67354	4.35559	4.57966	4.98001	4.56802	4.26197	4.54437	4.62355	4.27907	3.879	4.80934	4.5115	4.60979	4.466	4.70491	4.35208	4.2236	4.27897	4.65696	4.3916	4.28647	4.46304	5.64409	5.62091	4.27	5.51725	5.04111	5.50686	5.26972	4.32322	4.42838	3.46155	5.35687	4.69464	3.85927	3.779	3.94623
Amer2	0	1.06754	0	0	0	0	0	0	0	0	0	0	0	0	0	0	0	0	0	0	0.203118	0	0	0	0	0	0	0	0	0	0	0	0	0	0	0	0	0	0	0	0	0	4.03573	0	2.43461	0	0	0
Amfr	6.83087	7.29044	7.93286	7.20789	7.37983	7.4422	7.70493	7.66804	7.60918	6.87615	7.19622	7.18976	7.31582	7.49386	7.67936	7.38926	7.68064	7.68485	7.61223	7.56959	7.6353	7.33616	7.61828	7.63314	7.54945	7.59853	7.64967	7.79741	7.67494	7.28188	7.43255	7.23107	7.5706	7.55659	7.55032	7.50039	7.75079	7.46856	7.81908	7.68136	7.69022	7.31272	7.8278	7.51646	7.2821	7.52984	7.82279	7.73665
Amh	0	0	0	0	0	0	0	0	0	0	0	1.06814	0	0	0	0	0	0	0	0	0	0	0	0	0	0	0	0	0	0	0	0	0	1.73477	0.18613	0.395018	1.96868	0.901228	0.979936	0.696084	0.31363	1.68026	0.370775	0.33088	0.323959	0	0	0
Amhr2	1.21932	0.495094	0	0	0	0	0.513471	0	0	0	0	0.0714597	0	0	0	0	0	0	0	0	0	0	0	0	0	0	0	0	0	0	0	0	0	1.89277	1.24886	2.0018	1.84192	1.4101	1.9447	0.840476	1.46386	2.14284	0.528704	0.997806	0.356169	0.284838	0.328798	0.424036
Amigo1	3.74348	3.70917	3.9632	4.68622	5.02652	4.82028	5.01652	5.20092	4.12729	0.992117	1.0242	1.88029	2.18894	1.97589	4.10087	1.98261	2.73197	2.86508	4.65272	2.53226	1.39911	2.81684	2.83895	2.89582	3.98274	4.36688	2.84086	3.40356	3.01893	4.42173	3.20668	3.72092	3.3761	3.76434	3.47472	3.36326	3.84194	3.10128	4.02556	4.52117	3.35667	2.52406	1.1313	4.11494	3.04624	4.61811	4.91069	4.79329
Amigo2	5.60592	5.5458	5.47831	9.00117	9.22104	6.51057	6.73333	6.29806	5.0174	3.55483	3.83344	4.30154	3.62872	3.23109	5.35674	3.53992	4.63953	3.34844	5.36783	3.58225	3.24961	4.8808	3.49354	3.49644	5.45465	5.60255	3.47976	5.3321	3.70833	4.93715	4.06917	6.05727	3.94149	5.17275	4.95133	3.47114	5.01187	5.45772	5.17331	5.70388	3.35667	3.24006	0.671038	5.4178	3.13246	5.16839	5.00086	5.06924
Amigo3	1.30545	0	0.523776	0.0375119	1.50827	2.01482	0.633311	2.0859	3.46388	2.64452	2.78334	2.4811	2.50235	2.51038	3.10393	2.47215	3.23928	3.02426	3.08469	2.32607	1.90768	2.47231	2.49368	2.13755	2.61124	3.1187	2.65744	2.64427	2.2589	3.15988	2.29193	3.1926	2.2033	2.09551	2.09396	1.87135	1.56706	2.58416	2.16827	2.49568	1.64599	1.3164	1.64062	2.41666	2.13381	2.30474	2.5085	2.12075
Ammecr1	3.74348	3.98411	2.01996	3.4353	2.82799	2.88927	2.51702	3.23916	4.68554	6.13196	6.3529	5.18048	5.81589	5.71099	4.77779	5.90747	5.34152	5.812	5.14419	5.91348	5.49167	4.88971	5.42729	5.69709	4.14315	4.70226	5.32537	4.60207	5.92563	5.07723	5.81239	4.64583	5.39773	4.01615	4.66274	4.74436	4.70903	4.37528	4.31636	4.10332	4.91176	4.43668	5.30586	4.17264	3.59742	3.19156	2.96285	3.3335
Ammecr1l	5.66209	5.7801	5.74651	5.75689	5.59532	5.95606	5.8501	6.09368	5.87328	6.16117	5.93078	6.04774	5.88742	5.61886	5.8763	6.06895	5.47464	5.73825	5.84589	5.61428	5.60063	5.88259	5.73705	5.70264	5.91949	5.90713	5.85588	5.56418	5.63809	5.85908	5.85885	5.74843	5.59977	6.4375	6.16838	6.25644	6.40028	6.27044	6.37274	6.23117	6.34449	6.42394	5.7382	6.32938	5.96042	5.32757	5.20976	5.36377
Amn	0	0	3.36796	0	0	0	0	0	0	0	0	0	0	0	0	0	0	0	0	0	0	0.178594	0	0	0	0	0	0	0	0	0	0	0	0	0	4.19226	0	0	0.74766	0	4.13031	3.14701	1.54031	0	0.478265	5.04471	5.38072	3.61983
Amn1	3.62704	1.47628	3.09665	3.52855	3.41938	4.47343	4.47042	3.94218	3.48696	3.28091	3.07145	2.4311	2.78033	2.93862	3.09364	2.69177	2.8543	2.61727	3.39582	3.06905	2.6246	2.49117	3.22508	2.88021	3.37236	3.21094	2.72121	2.67912	3.12983	3.62016	3.49841	3.20366	3.06665	2.99109	3.07605	3.60031	3.40713	3.15461	2.65169	2.50809	3.04687	2.90524	3.19555	2.48451	2.7992	3.90551	3.76142	4.17645
Amot	5.72302	5.7801	6.52181	7.01489	7.26682	4.27746	3.75631	4.92665	6.44209	5.7956	5.74627	6.6218	6.53013	6.3496	6.2118	5.93104	5.99068	6.27665	6.26491	5.52983	5.57275	6.55024	5.94126	5.96273	6.09391	6.42476	5.91502	6.11947	6.17015	5.60704	5.84243	6.37828	5.3359	6.35041	5.63197	6.16729	5.47516	5.41343	6.14951	6.13542	6.01874	6.65894	2.646	6.25605	4.29852	5.95327	5.75258	5.64471
Amotl1	8.06784	8.49628	9.09797	8.54348	8.69631	7.63795	7.52995	8.05668	8.78883	8.9179	8.95568	8.2922	8.1914	8.1317	8.7306	8.72914	8.39011	8.20997	8.83072	8.68976	8.69782	8.91939	7.93541	7.96303	8.22617	8.69605	8.74849	8.86175	8.25517	8.45645	8.76365	9.11355	8.14664	8.70222	8.82008	9.06886	8.90165	8.51546	8.61359	8.48322	9.13114	9.12951	3.5304	8.52804	7.28733	9.01581	8.80758	8.89453
Amotl2	8.83358	8.67893	7.8272	9.18181	9.2494	8.12226	8.23721	8.17485	7.82359	8.03013	8.0525	7.87024	8.6356	8.28111	8.02822	8.44604	8.02211	8.01742	7.67715	7.1563	6.80093	8.24657	7.8556	8.13991	7.93957	8.18163	7.2699	8.32867	7.3555	7.79632	7.00835	8.27528	7.39148	8.26346	8.12988	6.9234	7.97207	8.26067	8.24735	8.53151	6.6577	7.60075	4.69904	8.35121	7.12331	8.3203	8.30623	8.35892
Ampd1	0.782068	1.06754	0	1.13975	1.39249	1.19006	1.19721	3.35206	0	0.774134	0	3.25477	1.14845	0	0	0.490638	0	0	0	0	0	2.34332	0	0	0	0	0	0	0	0	0	0	0	3.50431	2.97864	2.71995	2.33574	3.23932	3.56051	2.18384	2.78726	3.82158	1.97297	2.08632	1.2523	0	0	0
Ampd2	6.57155	5.6282	6.00193	6.19961	6.04693	5.25791	5.40963	5.14382	6.9492	7.20978	7.23681	7.28725	6.93266	6.66864	6.87096	7.40747	6.88382	6.8508	6.92463	7.25391	7.02325	6.47586	6.74849	6.71649	6.45507	6.85223	7.03448	6.40701	6.74492	6.69147	6.8927	6.43449	5.71354	6.88196	6.18007	6.81667	6.20165	6.21085	6.44882	6.7228	6.8564	7.26544	7.34657	6.69782	5.62835	6.21776	6.27558	6.15372
Ampd3	5.74535	5.48076	5.83863	5.272	5.01286	6.52823	6.84422	6.23427	2.25401	2.8578	2.88899	3.19111	2.01402	1.93003	2.03669	2.78225	4.75022	1.6943	2.31015	3.30792	2.43937	4.38928	2.0138	1.99993	1.84809	2.35106	2.96018	4.07453	2.02063	3.04715	3.42532	4.21179	2.61084	2.44079	3.61504	4.16253	3.72308	4.39018	3.05957	2.93773	4.54013	4.33377	6.32848	2.70674	4.3313	6.27832	6.10368	6.27813
Amph	0	0.495094	0	0	0	2.90688	2.7863	2.67087	0	0	0	0	0	0	0	0	0	0	0	0	0	0	0	0	0	0	0	0	0	0	0	0	0	0	0.426726	0	0.871045	1.22306	0	0	0	0	0	0	2.52946	0	0	0
Amt	2.978	3.27004	3.47708	3.75981	4.06264	3.0825	3.2091	3.40784	3.6836	3.5982	3.43716	3.50081	3.56271	3.11975	3.77327	2.94777	3.68782	2.6973	3.66121	3.0943	2.38909	3.41913	1.97534	2.51632	3.49242	3.52425	2.77227	3.30289	3.1387	3.73015	2.89894	3.44633	2.99378	3.15319	2.195	3.02384	2.27161	1.96872	2.57565	2.72562	3.01961	2.69296	0.498471	2.3271	2.52946	4.5506	4.56034	3.9409
Amy1	1.24134	0.495094	0.367617	1.27348	1.4164	0	0	1.81288	0	0	0	0	0	0	0	0	0.956252	0	0.705625	0	0	0.311858	0	0	0.082909	0.355016	0	0	0	0.861342	0	0	0	3.24131	0	0	0	0	1.80636	1.45459	0	0	0.942088	1.30978	0	0.213112	0.717184	0.296527
Amz1	0.445191	0	2.33666	0	0	1.07011	0.276329	0	2.18793	1.94934	2.80313	0	0.192717	0.387624	1.29394	2.91905	1.25592	1.16111	2.1097	3.41198	3.19213	1.03174	0.909289	0.260007	1.66283	2.03508	3.14978	0.145831	0.703776	2.37173	3.24716	0	1.29488	1.02332	2.59899	2.66042	1.88542	1.92846	0.936377	1.4156	2.72113	2.60731	5.18649	1.27188	4.38106	2.49821	2.65536	2.9229
Amz2	4.80757	4.74458	5.19436	4.13633	4.74898	5.22786	5.31646	4.89683	4.97884	4.87994	5.11307	4.81833	5.52307	5.60919	4.89361	5.12971	4.68106	5.54014	5.16007	5.40019	4.78301	4.32241	5.56533	5.62402	5.22411	5.07582	5.20972	4.20778	5.82208	4.8741	5.07886	4.28126	5.72082	4.12439	4.82391	4.55955	4.89612	4.62241	4.16654	4.37637	4.44909	4.33377	4.43939	4.45224	4.868	4.74751	4.83986	4.94185
Anapc1	7.4738	7.4233	7.4813	7.65754	7.70329	7.93696	8.06073	7.96878	8.22827	8.39505	8.49387	8.33898	8.41693	8.58716	8.09702	8.37662	8.02521	8.74984	7.9274	8.19602	8.26791	8.12505	8.49638	8.54297	7.92713	8.10081	8.29592	7.99069	8.37682	7.84813	8.28252	7.74793	8.19924	7.58766	7.92104	7.65251	7.91286	7.93163	7.67412	7.86021	7.65323	7.79648	7.23868	7.89728	7.23686	7.528	7.39411	7.44027
Anapc10	3.35142	3.16355	4.01677	3.46356	3.6077	4.31092	4.49238	4.50871	3.56713	3.44826	3.38558	3.71444	3.76618	3.71851	3.45713	3.3104	3.71882	3.75863	3.42617	3.44376	2.8643	3.90386	3.77309	3.29346	4.35241	3.16556	3.35131	3.74793	3.55445	3.4083	3.60349	3.57533	3.63075	2.6803	3.24266	2.86413	3.32526	3.1133	2.7866	2.88637	2.87504	2.79979	2.32273	3.17556	3.1371	3.20086	3.04265	3.17937
Anapc11	5.14927	5.29145	4.79521	5.14578	4.93015	5.27157	5.56088	5.30609	5.76036	5.34207	5.35354	5.37153	5.83822	5.69737	5.85664	5.51868	6.04979	5.84751	5.76212	5.9346	5.70707	5.48176	6.0509	5.90222	6.40214	5.7799	5.72201	5.9227	6.0941	5.8081	5.61094	5.70922	6.06622	4.93252	4.81335	5.08838	4.66394	4.74144	5.50406	5.52537	5.15033	4.9559	5.57485	5.20174	4.9415	5.75128	5.83614	6.00995
Anapc13	3.14499	3.462	4.36023	3.71937	3.91519	3.71955	3.74305	3.63308	3.63483	3.25103	3.03006	3.79571	3.63629	3.35194	3.4164	3.2993	3.92699	3.49638	3.39198	3.74413	3.66327	4.16396	3.489	3.43902	4.21232	3.05376	3.53994	3.46475	3.70833	3.52655	3.34366	3.41338	3.8589	2.71149	2.81191	2.80488	2.32525	2.65166	2.89297	2.93314	2.70068	3.02569	4.19031	3.29847	3.68562	3.63748	3.4897	3.84731
Anapc15	2.40615	2.7868	2.95976	3.71937	2.95587	3.00828	3.42377	2.94903	2.36781	3.31019	3.20393	3.36539	3.17797	3.33445	2.37105	3.05064	3.30614	3.24573	2.26049	3.1864	2.90064	3.27966	3.12321	3.18333	2.66862	2.28186	3.07039	3.17852	3.01412	2.2343	2.97924	3.36497	2.84784	1.52257	2.28942	2.14768	1.60225	1.81527	1.81841	1.91227	2.05323	2.51624	3.29564	1.98455	1.84697	2.04039	2.17833	2.19414
Anapc16	5.28797	5.36538	5.95981	5.31723	5.40675	5.88969	5.98012	6.06162	5.66238	5.53668	5.43351	5.52737	5.86424	5.65454	5.65255	5.45759	5.53947	5.73555	5.59269	5.67996	5.8014	5.24258	5.74088	5.64495	6.10044	5.54021	5.65011	5.22022	5.79358	5.47163	5.55258	5.33246	5.72162	5.32167	5.34614	5.33867	5.63874	5.25018	5.33195	5.32776	5.37985	5.10917	5.49766	5.49796	5.17835	5.63773	5.94917	5.91816
Anapc2	6.60697	7.05007	7.14749	7.0116	7.0451	7.23815	7.17441	7.26686	7.36942	7.07002	7.17168	7.16289	7.35621	7.26636	7.17619	7.26747	7.32426	7.50237	7.16348	7.16824	7.24794	7.38834	7.41654	7.35095	7.25823	7.19904	7.38429	7.28001	7.27659	7.17662	7.3128	7.25484	7.38793	6.78999	6.93309	6.96736	7.15019	6.89815	6.77208	6.97243	7.06873	6.83569	6.32525	7.02384	6.49896	6.89385	7.17754	7.06378
Anapc4	5.59741	5.70615	5.34593	6.02689	6.02571	5.98191	5.98646	5.45796	6.53638	6.44733	6.59213	6.46137	6.46307	6.59402	6.32507	6.41776	6.28706	6.56036	6.44104	6.27151	6.01125	6.36137	6.34983	6.30418	6.70178	6.40862	6.22742	6.22542	6.43513	6.48625	6.40657	6.29223	6.47804	5.80996	6.05871	5.64391	5.98878	5.92654	5.85566	6.0409	5.6701	5.54989	4.98045	6.14578	5.74774	5.71928	5.58777	5.73509
Anapc5	8.11909	8.47138	8.42236	7.87502	8.1896	8.24434	8.30364	8.6208	8.88189	8.64513	8.62373	8.5386	8.73415	8.83525	8.94294	8.68678	8.6289	8.88885	8.89477	8.79051	8.69976	8.26552	8.87183	8.80117	9.07071	9.0017	8.80981	8.50673	8.91111	8.82598	8.59083	8.28116	8.60811	9.0492	8.45421	8.25831	8.49504	8.19077	8.83998	8.82596	8.17427	8.28624	8.44159	8.82478	7.95075	8.4165	8.35198	8.57353
Anapc7	4.92616	4.85136	5.92871	5.10037	5.55549	5.23485	5.49021	4.96434	6.015	6.32215	6.20264	6.17597	6.51584	6.6153	6.0246	6.36284	6.25357	6.57707	5.82967	6.23395	6.56088	6.13427	6.61828	6.66903	5.95308	5.81706	6.53227	6.22836	6.43423	5.79942	6.177	6.08219	6.26344	5.65416	6.00174	6.22801	5.96279	5.80395	5.69749	5.64328	6.29761	5.97085	5.67793	5.88211	5.70929	5.55855	5.70125	5.557
Ang	0	0	0	3.41734	2.98014	2.30786	1.68718	0	0.318001	0.30098	0.049881	0	0	0	0.367496	0.138743	0.310758	0	0.576278	0	0	0.650656	0	0	0.72066	0.0566704	0	1.21974	0	0.750497	0	1.95189	0	1.46883	0.498765	0	0	0.410437	1.17995	1.44171	0	0	1.02926	0.688226	2.90641	0	0	0
Angel1	3.97793	4.1606	3.00021	2.98214	2.81005	3.158	3.36439	3.70367	4.18771	4.85234	4.80974	4.17562	4.94732	5.12371	4.1833	4.97961	4.39654	5.57081	4.35636	5.24765	4.62905	4.8446	5.35173	5.40024	3.9484	4.32277	5.11596	4.90406	5.38679	4.26925	5.12711	4.61718	4.99282	2.18711	3.69004	4.42113	3.61954	3.92147	2.8642	3.491	4.55539	4.4053	0.337003	3.38089	1.96655	3.80541	4.12901	3.65275
Angel2	5.95474	5.94992	6.25343	5.85017	6.05267	5.94189	6.10458	6.60026	5.95336	6.14013	6.04429	5.59137	6.15123	6.20306	5.80471	6.05004	5.875	6.19631	6.05395	6.23962	5.93444	5.67043	6.13691	6.23225	6.15165	5.89906	5.96745	5.92995	6.26736	6.11261	6.19845	6.07243	6.1738	5.41106	5.83259	5.7078	5.81407	5.7787	5.62817	5.74574	5.76095	5.7455	5.54188	5.72179	5.33404	6.20511	6.01743	6.20011
Angpt1	2.33626	2.46678	3.71846	2.41505	1.59465	5.65794	5.28821	4.5611	0.233178	0.962922	1.05755	4.22536	1.61486	1.41251	0	1.51078	3.235	0	0.172973	0.761977	2.04391	2.31184	0.467077	0	0.386326	0.183503	1.59944	0.389729	0	0	1.39562	0	1.25979	2.20913	1.73988	2.31917	1.84192	1.92846	2.06081	2.00276	2.02061	2.41064	1.51032	1.67178	5.18397	3.04434	2.87837	2.77526
Angpt2	5.97213	6.05792	6.56402	2.6484	2.66787	6.01275	6.28067	5.6884	2.70354	3.12491	2.43569	2.44796	3.05344	3.50575	2.70454	3.08982	3.32641	3.4108	2.50756	2.82548	4.23266	4.01228	3.46143	3.38476	3.71301	3.2693	3.44241	4.05698	3.20775	3.78742	2.37648	4.72084	3.72381	5.30259	5.38468	5.45536	5.52987	5.34881	5.54723	5.06656	5.83942	4.56717	0.230668	5.01218	4.69306	6.47226	6.35979	6.7605
Angpt4	0	0	0.630716	2.08289	0.910261	0	0	1.06078	0	0	0	0	0	0	0	0	0	0	0	0	0	0	0	0	0	0	0	0	0	0	0	0	0	0	0	0	0	0	0	0	0	0	0	0	0.905743	0	0.941945	0
Angptl1	0	0.495094	0	0.992338	0.692535	0	0	0	2.31719	0	0	0	0	0	2.50918	0	0	0	2.27723	0	0	0	0	0	3.02778	2.40413	0	0	0	1.80577	0	0	0	3.63612	0.18613	0	0	0	3.58892	3.92043	0	0	2.56079	3.18069	3.57365	0	0	0
Angptl2	4.72011	4.98244	4.34461	4.46467	4.70111	4.79842	4.66754	5.05608	6.86976	3.92021	3.88078	3.80882	4.49744	4.55721	6.29392	3.98302	1.09507	4.51312	6.74481	4.08114	3.95009	0.683823	4.9652	4.76654	6.57575	6.25912	4.14293	1.31143	4.97867	6.56001	4.53747	0	4.80479	7.9532	4.80982	3.58118	3.90671	4.07381	8.0812	7.71889	3.54048	3.26825	5.04201	7.28781	8.13274	4.02552	4.3685	3.79519
Angptl3	0	0	0	0	1.59465	0	0	0	0	0	0	0	0	0	0	0	3.41995	0	0	0	0	2.68381	0	0	0	0	0	2.81064	0	0	0	1.07785	0	0	0	0	0	0	0	0	0	0	2.10925	0	0	1.55179	1.5454	0.296527
Angptl4	7.42081	6.14446	3.55609	3.16966	2.80099	4.05326	3.38588	3.32069	4.14771	1.97881	1.4827	2.90399	2.84056	3.14673	3.66615	2.06356	3.55323	2.99742	3.92833	2.17334	1.83442	2.76354	2.96208	2.57566	4.33479	3.87846	1.21255	2.70189	2.66095	4.31135	1.35915	1.58007	2.04743	5.21961	5.5862	4.35131	4.80088	5.69318	5.83579	6.74885	4.01911	4.50932	4.35965	6.62922	7.15626	2.90333	3.25019	2.36279
Angptl6	0	0.495094	0	0	0.180742	0.4557	0	1.95584	0.0469228	0	0	0.114333	0	0	1.03878	0.138743	1.32204	0	0	0	0	0.896814	0.881825	0	0.899065	0.242968	0	0.389729	0	0.0152097	0	0.925947	0	0	0	0	0	0	0.0882967	0	0	0	0	0.0907867	0.323959	0	0.508179	1.01623
Angptl7	0	1.79441	0.823402	0.513611	1.67614	0	0	0	0	0	0	0	0	0	0	0	0	0	0	0	0	0	0	0	0	0	0	0	0	0	0	0	0	0.591974	0	0	0	0	0	0	0	0	1.4797	0	1.88058	0	0	0
Angptl8	0	0	0	0	0.00264282	0	0	0	2.71922	1.67109	1.15319	0	0	0	2.44582	0.368512	2.17502	1.09512	2.12828	1.09779	0.203118	0.778979	0	0.676101	0	2.79034	1.18266	1.45239	0.353809	2.05933	0.98126	1.81444	0.246214	1.90631	0.725861	1.41862	0.397097	0.901228	1.40435	1.61235	1.51159	0.853652	0	1.5021	0	1.63648	1.09952	0.932917
Ank	4.94641	5.04377	5.18269	4.94616	4.89441	4.03468	3.52796	3.08591	4.4869	3.51516	3.79442	4.30617	2.94179	3.02113	4.36339	3.83715	4.63953	2.89448	4.55311	3.72486	4.09828	3.70011	2.88117	3.05717	4.57318	4.54872	3.6478	3.5613	3.01412	4.50091	3.80337	3.27351	3.09678	5.01764	2.68642	3.97977	2.00857	2.13125	5.21149	5.38523	3.70006	3.76007	4.07723	4.62566	4.38106	5.44572	5.41486	5.63321
Ank1	0	0	0	0	0	0	0	0	0	0	0	4.53642	0	0	1.27584	0	7.56765	0	0	0	0	6.5731	0	0	0	0	0	5.12444	0	0.806984	0.433169	5.30706	0.172665	1.35494	0	0	0	0	1.10324	0.240709	0	0	6.34556	0.876778	1.14577	0	0	0
Ank2	1.15117	3.27004	1.34705	1.88812	0.731181	1.37017	0.0365369	1.94216	3.48238	5.61149	5.33666	4.08961	4.02165	3.9429	3.23621	4.89735	2.4211	3.91981	3.35302	4.65152	4.48089	2.08236	3.59004	3.57608	2.99451	3.28353	3.889	2.20838	3.24929	3.78039	4.17	1.14819	2.53949	4.88885	2.92736	3.75631	2.61092	2.92153	4.72115	3.88518	3.73063	3.30498	2.9936	4.00661	6.14343	1.43053	1.20734	1.16967
Ank3	4.33611	4.85136	4.76227	2.97724	3.13228	2.97527	2.96254	1.87177	2.60571	1.53884	0.882536	5.72099	3.38537	1.5196	2.94117	1.28183	4.20617	0	3.14066	1.11763	1.49732	3.88616	0	0	2.87162	2.82966	2.45977	2.3735	0.498624	3.65135	2.8139	0.785875	2.91703	4.06828	0.94799	4.67084	1.06008	2.14303	3.8162	3.23887	4.23118	4.23013	2.48572	3.38534	5.73094	5.04987	5.04755	4.26428
Ankdd1a	0	0	0	0	0	0	0	0	0	0	0	0	0	0	0	0	0	0	0	0	0	0	0	0	0	0	0	0	0	0	0	0	0	0	0	0	0	0	0	0	0	0.777269	0	0	0	0	0	0
Ankdd1b	0	0.495094	2.72246	0	0	0	0	0	0	0	0	0.27412	0	0	0	0	0	0	0	0	0	0	0	0	0	0	0	0	0	0	0	0	0	0	0	0	0	0	0	0	0	0.750882	0	0	0	2.08125	2.55006	2.06314
Ankfn1	0	2.7868	0	0	0	0	0	0	0	0	0	0	0	0	0	0	0	0	0	0	0	0	0	0	0	0	0	0	0	0	0	0	0	0	0	0	0	0	0	0	0	0	0	0	0	0	0	0
Ankfy1	6.90947	6.70565	7.03598	7.25161	7.28803	6.84234	7.20223	6.96604	7.01419	7.02835	7.17643	6.78328	6.91759	7.1072	7.01774	6.96262	7.35221	7.00644	7.01383	6.88908	6.92742	7.43139	6.73608	6.92525	6.89484	7.01992	7.12025	7.60622	6.81955	6.83208	7.02518	7.51488	6.81966	6.67505	6.97631	6.82888	7.20916	7.04933	6.74827	6.78085	6.89328	7.02238	7.31926	6.93758	6.77989	7.10796	7.04272	7.21856
Ankhd1	7.76185	7.35235	7.2597	7.55352	7.20937	6.97176	7.06676	7.39568	6.39406	7.33292	7.06812	7.00382	6.69915	6.68483	6.55215	6.79543	6.54843	6.57934	6.4415	6.60894	6.36344	6.79186	6.57981	6.50512	6.17782	6.6419	6.50988	6.61401	6.41884	6.64719	6.8851	7.00569	6.38647	7.75697	7.6939	7.56269	8.01758	7.62632	7.43293	7.18494	7.48732	7.72223	7.75734	7.19656	7.06207	7.22484	6.96932	7.11429
Ankib1	5.88739	5.64809	6.47593	6.53249	6.46321	6.09892	6.19013	6.34818	5.92321	6.22328	6.29379	5.99279	5.76327	6.15901	5.88677	6.07221	5.78484	5.79261	5.99	5.81061	5.95187	6.27422	5.51482	5.87983	5.90911	6.06786	6.00209	6.25748	5.7465	5.95828	6.0433	6.10005	5.60938	6.21278	6.52117	6.56723	6.789	6.36774	6.51556	6.30682	6.49654	6.3357	5.73334	6.33111	5.73478	5.91846	5.89913	5.79086
Ankle1	0.62344	0	0.367617	0	0	0	0	0	3.78392	5.24384	5.2292	4.40445	4.80175	4.67772	3.44097	4.57494	5.1225	5.00599	3.59262	5.1996	4.52812	3.93862	4.86532	5.01896	2.28415	3.9109	4.784	5.26487	5.18003	4.60015	4.74253	4.33251	4.38988	1.65681	3.1224	3.16333	0.81215	2.95531	2.11065	2.60371	2.76774	2.92898	3.77702	2.24145	1.55946	0	0	0
Ankle2	5.12431	5.41265	5.74055	5.70531	5.73141	5.76162	5.69862	5.34948	5.5507	5.82429	5.90354	5.77794	5.55737	5.7544	5.32407	5.6479	5.64736	5.82605	5.55799	5.56547	5.61164	5.73118	5.73801	5.72247	5.38575	5.37061	5.75285	5.7089	5.61365	5.55542	5.81239	5.58369	5.48577	4.99722	5.25937	5.4745	5.29063	5.27982	5.15204	5.2968	5.47221	5.24062	5.32214	5.36814	5.32084	5.46901	5.35945	5.42222
Ankmy1	0	0	0.630716	0	0	0	0	0	0	0	0	0	0	0	0	0	0	0	0	0	0	0	0	0	0	0	0	0	0	0	0	0	0	0	0	0	0	0	0	0	0	0	0	0	0	0	0	0
Ankmy2	4.25455	4.54693	4.76813	5.34883	5.82929	5.2659	5.44793	5.03046	5.10803	4.28411	4.37646	4.72631	4.53438	4.79748	4.86211	4.25414	4.65884	4.61964	5.06201	4.34366	4.43206	4.62739	4.6844	4.44986	5.31339	4.83137	4.48047	4.596	4.48946	4.74271	4.2593	4.79763	4.63034	3.75688	3.81875	3.57474	3.29331	3.72394	4.2378	4.66803	3.75398	3.74344	2.97176	4.53856	4.05291	4.73795	5.01824	4.75439
Ankra2	4.16523	3.92013	3.64807	4.15595	4.10004	4.71088	4.03728	3.49003	4.50962	4.66109	4.18607	4.07068	3.89483	3.71401	4.60549	3.90828	4.08765	3.7263	4.76235	4.35832	3.96733	3.52816	3.91533	4.10188	4.84303	4.81677	4.29036	3.94213	4.15551	4.81335	4.70124	4.50326	4.09619	3.92928	3.76133	4.06947	3.91022	3.69223	4.12106	3.82445	4.26638	3.95759	3.43386	3.83854	3.44478	4.3645	3.91774	4.19445
Ankrd1	1.57189	3.04856	2.09659	3.30468	3.13228	1.7673	0	0	1.81737	0	0	0	0	0.086919	2.31896	0	0	0	0.434182	0	0	0	0	0	2.30239	2.17905	0	0	0	3.64362	0	0	0	1.89277	0	0	0	0	2.76808	0.971722	0	0	1.65439	2.13991	0.643981	0.137633	0	0
Ankrd10	6.25248	5.725	6.15683	6.47551	6.54208	5.64837	5.49319	5.75248	6.95624	7.48859	7.50803	7.06486	7.21988	6.84527	7.002	7.21011	6.4939	7.007	6.88216	7.2282	6.76195	6.30453	6.90887	6.983	6.74618	7.16821	6.91515	6.37194	7.00375	7.14615	7.15386	6.82959	6.79268	7.44447	6.97986	7.22072	7.15316	6.54406	7.41072	7.16548	7.27122	7.29741	6.15702	7.08829	6.51153	6.3375	6.17956	6.4481
Ankrd11	8.14633	7.90452	7.57578	7.83231	7.48992	7.2964	7.15733	7.4374	7.74127	8.81814	8.48125	8.43115	8.06509	7.93389	7.73238	8.36269	7.52597	7.94228	7.68561	7.9702	8.05565	8.06437	7.83918	7.93899	6.85678	7.73714	8.13429	7.63312	7.95259	7.84897	8.13222	7.98361	7.76651	9.21921	9.07127	9.37364	9.29802	8.86687	9.11301	8.63283	9.30953	9.43238	9.12534	8.76208	8.35435	7.79191	7.6235	7.72509
Ankrd12	6.24228	5.7436	5.98775	6.11082	5.28052	5.37328	4.66929	5.54309	3.80244	3.48979	3.19646	3.11398	2.30748	2.3455	3.77971	2.70865	3.72189	1.7382	4.28984	3.34625	2.53496	3.70416	2.06354	2.6139	3.51996	4.06713	2.7922	3.85339	3.07082	4.51793	3.96076	5.13874	3.16	6.12936	4.74465	5.31859	5.20165	4.17477	5.51336	4.94745	5.32078	4.98166	6.80949	4.57792	4.95075	5.55855	5.35164	5.68664
Ankrd13a	7.43581	7.91276	7.57132	6.82609	7.04701	7.93911	7.88305	8.35868	7.0233	6.87713	7.12182	7.26987	7.317	7.40621	7.32914	7.19559	7.77696	7.64036	7.13792	7.22848	7.35168	7.38645	7.70409	7.68627	7.11368	7.21861	7.32908	7.42392	7.69968	7.30627	7.25937	7.33745	7.94536	7.1487	8.09417	7.37845	8.20844	7.92141	7.38133	7.51493	7.6114	7.53631	9.0167	7.67981	7.51704	7.39453	7.62997	7.64146
Ankrd13b	3.2999	2.92361	2.63096	2.72628	1.97879	3.90629	4.09061	4.55662	5.27248	5.82023	5.90583	4.80203	5.89691	5.64629	5.19996	5.96392	4.3927	5.86246	5.36978	5.9156	5.6916	4.07613	5.70607	5.9309	4.39341	5.07172	5.73236	4.54654	5.92435	5.0453	5.5012	4.43455	5.09216	5.59058	5.11642	5.31377	5.35651	4.94517	5.40867	5.27336	5.33633	5.09875	3.37683	5.11877	4.95339	3.9722	3.88022	3.914
Ankrd13c	6.36331	5.83318	6.26178	5.85284	5.45373	5.79275	5.63813	6.2145	5.56162	6.05796	5.81125	5.76286	5.75894	5.81558	5.80629	5.90839	5.74322	5.48162	5.81469	5.74517	5.81575	5.55529	5.50698	5.58605	5.48292	5.914	5.92746	5.95148	5.74432	5.64336	5.65768	5.78752	5.4772	5.90155	6.10199	6.41344	6.14311	5.97758	6.31278	6.12085	6.4334	6.48924	6.52406	5.94893	5.81229	6.10091	6.11987	5.8853
Ankrd13d	1.84065	2.05491	2.26099	1.73422	2.14545	1.31846	1.11724	0	1.43606	1.84118	1.45794	2.03335	1.36441	0.848408	1.3812	1.82126	1.82214	0.990099	1.5168	2.15426	1.9774	2.09475	1.53862	1.42154	0.991906	2.10085	2.68967	1.90901	1.76973	2.16035	2.71634	2.64607	1.68703	3.27823	2.5319	2.92611	2.37696	2.50425	2.47269	2.03742	3.12055	3.90172	4.07211	1.98455	2.78744	3.06486	3.01324	3.04695
Ankrd16	5.08223	4.04537	4.29127	5.52092	5.23586	4.62302	4.9226	4.6224	6.07868	6.3709	5.97617	5.7088	5.2121	4.61631	5.95307	5.36481	5.20912	5.17124	6.21254	5.87102	4.53969	5.18148	5.1607	5.22602	5.73034	6.31041	5.22446	5.54384	5.61683	6.45897	5.8759	6.24017	5.30288	6.07419	5.38942	5.4501	5.49869	5.56883	5.65781	5.86813	5.59454	5.67883	5.10857	5.927	4.8125	5.28667	4.92918	5.30078
Ankrd17	7.46447	7.85832	7.25309	7.52991	7.64566	6.88592	6.86273	7.24997	7.31176	8.08155	7.9066	7.85472	7.55403	7.63065	7.30674	7.69739	7.25137	7.34934	7.31079	7.20173	7.32852	7.71698	7.20324	7.28508	7.10786	7.32735	7.40224	7.49938	7.16028	7.26843	7.4481	7.61116	7.06551	8.70416	8.29119	8.43057	8.57983	8.26875	8.60666	8.19343	8.32701	8.50493	8.29717	8.27183	7.82099	7.06468	6.89197	6.97416
Ankrd2	0	0	0	0	0	0	0	1.2723	0	0	0	0	0	0	0	0	1.01739	0.306145	0	0	0	0.809352	0.736067	0.601934	0	0	0	1.39765	0.192819	0	0	0.456861	0.134435	1.90631	0.22912	0.452308	0	0.486351	1.57029	0.435215	0.943592	1.80092	0	0.36728	0	0	0	0
Ankrd22	0	0	0	0	0	0	0	0	0	0	0	0	0	0	0	0	0	0	0	0	0	0	0	0	0	0	0	0	0	0	0	0	0	0	0	0	0	0.245459	0	0	0	0	7.60871	0	3.61083	0	0	0
Ankrd23	0	0	0	0	0	0	0	0	0	0.30098	0	0	0	0	0	0	0	0	0	0	0	0	0	0	0	0.508289	0	0	0	0.392753	0.0767236	0	0	0	0	0.395018	0	0	0	0	0.121912	0	0	0	0	0	0	0
Ankrd24	3.52302	2.46678	2.48656	4.05508	3.89831	2.64525	2.48552	2.94218	4.97558	3.9011	3.70255	3.93675	3.72061	3.40877	5.05755	3.41179	4.01706	3.50276	5.22409	4.16694	3.00448	4.14622	3.73522	3.7101	4.4312	5.11414	3.58634	4.62011	3.94917	5.31124	4.12997	5.32994	3.67803	4.85783	3.67067	3.80935	3.83085	3.8728	4.69034	5.01531	3.64048	4.01969	1.59848	4.67912	3.42972	4.69582	4.293	4.63427
Ankrd26	3.91767	3.78297	3.60063	4.63743	4.2033	4.04267	3.9302	4.80159	4.13023	5.60678	5.46336	5.12522	4.43804	4.60663	3.53149	4.82373	4.41749	4.47795	4.18281	4.74535	3.82329	4.458	4.19462	4.32287	3.64316	4.10368	4.42411	4.52436	4.84553	4.28425	4.51485	4.40134	3.93594	4.00675	3.92061	4.13655	4.24404	3.85142	3.59243	3.76364	3.96585	3.89571	4.05404	3.87692	3.66005	3.5673	3.47539	3.59295
Ankrd27	5.70828	5.36538	5.93915	5.97261	5.85139	5.68712	5.77553	5.71578	5.40441	5.72235	5.8874	6.20229	5.57815	5.69623	5.44241	5.71417	6.18473	5.80814	5.36294	5.46356	5.29408	6.02528	5.70411	5.54086	5.55316	5.61244	5.74392	5.80142	5.53018	5.6482	5.69291	5.82021	5.55976	5.73795	5.18216	5.15891	5.18143	5.38644	5.40767	5.7106	5.00503	5.69449	5.61415	5.72267	5.35012	5.72089	5.77612	5.83025
Ankrd28	6.64773	6.76148	7.23907	5.63715	5.80005	6.43822	6.45548	6.49004	5.50281	6.83796	6.82537	6.1297	6.65278	6.92925	5.43121	6.67823	6.35624	6.87865	5.56483	6.44541	6.59178	5.58851	6.66636	6.76137	5.61649	5.85686	6.59532	5.14328	6.59872	6.20353	6.48378	5.224	6.159	6.81982	7.13837	7.62163	6.8502	6.97593	6.85813	6.23351	7.75775	7.5749	7.63847	6.42313	6.79759	6.80211	6.72135	6.95053
Ankrd29	4.29459	4.31784	5.70734	4.59335	4.41097	3.42576	3.5202	0.549801	0.712021	2.60727	2.85146	1.41535	0.94403	1.00405	0.332893	2.47215	2.78567	0	1.27144	3.64852	2.33699	3.14324	0.22628	0.523746	1.4003	1.30666	2.63554	3.15396	0.904307	1.87346	3.55594	3.42287	1.34596	0.946754	0.813215	2.30369	0	1.17798	0.979936	1.27743	2.55642	3.36276	0	1.55039	1.93491	4.83074	4.7829	5.03219
Ankrd33b	7.06726	6.95748	7.28038	5.46958	5.5927	8.05457	8.00071	7.89173	4.03634	3.31019	3.35237	2.26028	3.7969	3.8015	4.53303	3.64009	1.25592	4.05613	3.99818	3.7788	4.28858	1.93863	4.78049	5.04193	4.16326	4.23762	4.1622	1.08764	4.23416	4.81335	4.37799	2.57974	5.64126	5.90745	8.50484	6.15602	9.26975	8.55594	5.91437	6.23957	6.06813	6.76904	7.54473	5.57973	5.78519	7.35863	7.34724	7.32502
Ankrd34a	2.20796	2.05491	0	0.667329	1.39249	0	0	0	0	0	0	0	0	0	0	0.138743	0	0	0	0.141708	0	0	0	0	0	0	0	0	0	0	0.598751	0	0	0	0.498765	0.864735	0	0	0	0	1.01157	1.12421	0	0	1.64016	0	0.26368	0
Ankrd34b	0	0	0	0	0	0	0	0	0	0	0	0	0	0	0	0	0	0	0	0	0	0	0	0	0	0	0	0	0	0	0	0	0	0	0	0	0	0	0	0	0	0	0	0	0	0	0	0
Ankrd35	0.589508	0	0	1.06792	0.339251	3.70955	2.86185	0	0	0	0	0	0	0	0	0	0.779297	0	0	0	0	0.778979	0	0	0	0	0	0.780483	0	0	0	0	0	1.31489	0	0.104676	0	0	1.1228	0	0.201682	0.853652	0	0	1.23508	0	0	0
Ankrd37	4.77586	3.70917	2.41854	2.57904	1.61545	2.67297	3.40705	3.01583	2.40706	1.53884	1.18371	1.60767	1.97872	2.22408	1.39803	0.982065	0.848223	2.70837	2.81336	1.61297	1.39911	1.00575	3.40949	3.18333	2.97758	2.76013	1.35336	1.62911	3.89525	4.32592	2.68721	2.465	5.11688	1.59125	6.14682	2.52678	6.93847	5.42674	2.15883	2.50809	2.62313	2.1927	0.942088	2.57288	1.81257	0.653333	0.667703	1.40426
Ankrd39	3.20224	2.27549	2.26099	2.25447	2.20157	1.04911	2.11538	2.09829	3.29106	3.55972	3.38558	2.65815	3.10346	2.87551	3.05169	3.44239	3.04254	3.47058	2.99136	3.41198	2.78874	2.93862	3.20859	3.24555	2.64022	3.62827	3.23961	2.88217	3.18225	3.54743	3.41202	3.50111	3.2961	2.5222	2.28942	3.06114	1.7818	2.93514	2.51772	2.72562	2.98621	3.08499	1.69495	2.54137	2.50812	3.19156	3.21617	3.36562
Ankrd40	6.75876	7.49642	7.67283	6.93829	7.1415	7.74771	7.55056	8.20987	6.29422	6.60742	6.75724	6.19669	6.6704	6.74511	6.24125	6.9315	6.40424	6.90898	6.31189	6.87676	6.82003	6.4723	6.77018	6.76774	6.42	6.18431	6.94328	6.54721	6.96189	6.38088	6.69652	6.54018	6.77376	5.70927	6.85975	6.47607	6.94534	6.84056	6.25689	6.31258	6.58519	6.532	5.44909	6.35849	6.45734	7.18731	7.19947	7.20197
Ankrd42	1.6231	1.47628	1.28291	1.95932	1.99477	1.19006	2.12563	3.18213	1.92946	1.85714	1.73023	2.04448	0.868902	1.3901	1.47939	1.30421	0.52239	0.619524	2.0329	1.2672	0.772741	1.8243	0.936241	0.441077	1.38327	1.81763	1.02315	0.942222	0.985205	1.49794	0.802646	1.05361	1.0904	2.9719	1.82641	2.45851	1.95513	2.65166	2.36181	2.43847	1.89426	3.51163	0.615778	2.58065	2.19742	1.6903	1.79624	1.16967
Ankrd44	5.84757	5.31652	6.8391	6.26681	5.96722	7.45996	7.79864	8.01809	4.69151	3.18935	2.73263	4.81671	3.79013	4.03604	4.89213	2.58614	5.28567	4.05613	4.67974	2.77641	3.27752	5.33551	4.77116	4.79387	4.25976	4.80695	2.67901	5.42398	4.32826	5.01714	3.1703	6.0956	5.79392	5.37864	6.77661	4.36257	6.99748	7.32702	5.11711	4.91286	4.32989	5.66388	8.16882	4.75835	7.00418	6.63291	6.40484	6.19453
Ankrd45	0.104356	0	0	0	0	1.75439	0	0	0	0	0	0	0	0	0	0	0	0	0	0	0	0	0	0	0	0	0	0	0	0	0	0	0	0	0	0	0	0	0	0	0	0	0	0	0	0	0	0
Ankrd46	5.6498	6.10184	6.21671	6.2887	6.61945	7.01268	7.11485	6.96181	6.31822	5.74718	6.01912	5.64261	6.20949	6.16232	6.47937	5.93821	5.9792	6.28777	6.51615	6.21624	5.93444	5.95485	6.29298	6.29905	6.6992	6.29732	6.06386	6.36125	6.44812	6.2766	5.99583	6.29997	6.34312	5.61243	6.00561	5.30893	6.08599	6.05285	5.73928	6.04036	5.34404	5.24418	4.76719	6.15427	5.16705	6.58132	6.81523	6.86462
Ankrd49	2.95819	2.63564	2.72246	3.88526	2.85449	3.63047	3.20427	2.53171	3.86721	4.57205	4.57374	4.62803	4.03029	4.47443	3.5391	4.29941	4.63466	4.20825	4.08634	4.58005	3.48325	4.04136	3.84596	3.70124	4.2291	3.92004	3.82272	4.43204	4.62975	4.18117	4.41622	4.06192	3.76193	2.29399	2.67091	3.07489	2.86385	2.49509	2.63816	2.80823	3.14093	2.53183	2.86916	2.89927	2.21509	2.28738	2.32917	2.72662
Ankrd50	7.0143	7.15107	6.973	7.41814	7.80105	7.70283	7.93536	7.88258	7.67322	7.16682	7.26251	7.12703	7.23803	7.30542	7.85596	7.32675	7.22002	7.21258	7.54575	6.90021	7.0995	7.61428	6.84097	7.01952	7.64301	7.76181	7.1291	7.48919	6.74999	7.16721	7.08329	7.57064	7.24555	7.54284	7.94219	7.40952	8.22353	7.51603	7.42753	7.32918	7.43748	7.40815	4.89018	7.38782	6.64585	6.91872	6.84684	6.72456
Ankrd52	5.10643	5.15913	5.2872	5.30946	5.35974	4.68899	4.7626	3.92143	7.4332	7.05107	7.24994	6.86322	6.77655	6.72343	7.29021	7.07101	7.1015	7.2902	7.38654	7.21473	7.00459	6.78566	6.86615	6.89742	5.88359	7.22784	6.96539	7.09241	7.21109	7.03674	7.02409	6.98262	6.63346	7.18352	6.91428	7.17625	6.88856	6.70712	7.09322	6.97551	7.27929	7.01823	6.74376	7.07734	6.54859	6.33644	6.16848	6.06723
Ankrd53	0	0	0	0	0	0	0	0	0	0	0	0.668665	0	0	0	0.0355054	0	0	0	0	0	0	0	0	0	0	0	0	0	0	0	0	0	0.166205	0	0.240972	0	0	0	0	0.277271	0	0	0	0	0	0	0
Ankrd54	3.82229	4.10414	4.45059	3.66867	3.86394	3.72287	3.84587	4.70974	5.0565	4.92226	5.15026	4.85513	5.37821	5.29025	4.93313	5.2354	5.62052	5.48162	4.9319	5.2865	5.36733	4.5167	5.16924	5.09866	4.7212	4.73111	5.30644	5.49578	5.3812	4.86082	5.01875	4.99345	5.07964	3.49985	4.09343	4.53987	4.29332	3.74727	3.67426	3.86119	4.5873	3.95759	4.45719	3.84501	3.9564	4.92073	5.2312	5.02466
Ankrd55	0	0	0	2.78905	3.16087	0	0	0	0	0	0	0	0	0	0	0	0	0	0	0	0	0	0	0	0	0	0	0	0	0	0	0	0	0	0	0	0	0	0	0	0	0	0	0	0	0	0	0
Ankrd6	0	0	2.18113	0.953007	0.482055	1.0908	0	0	3.05198	2.47909	2.61437	2.37049	2.40821	2.21135	2.61377	2.67469	1.61358	2.37462	3.42617	2.81944	2.04391	1.88259	2.59863	2.26317	3.28333	2.97704	2.92451	1.69869	2.39835	3.80139	3.4472	2.465	1.88423	3.41713	1.70984	3.10646	0.781775	0.724413	3.31476	3.21635	2.83807	3.182	0.615778	3.7204	2.03779	1.74219	2.10587	1.78294
Ankrd61	0.36723	0	0.486292	0	0	0	0	0	0.68033	1.15587	0	0.548752	0	0	0.588937	0.451067	0.630701	0.522436	0	0.35726	0	0.509795	0.640975	0.563369	0	0.555963	0	0	0	0.566416	0.689684	1.49265	0.0132616	1.6885	1.33009	1.63201	1.735	0.59322	1.3051	0.674225	1.17859	0.972605	0.84931	0.53666	0.535645	0	0.123903	0.156647
Ankrd63	0	0	0	0	0	5.14864	4.77731	4.46635	0	0	0	0	0	0	0	0	0.209605	0	0	0	0	0	0	0	0	0	0	0	0	0	0	0	0	0	0	0	0	0	0	0	0	0	2.45456	0	0	0	0	0
Ankrd65	0	0	0	0	0	0	0	0	0	0	0	0	0	0	0	0	0	0	0	0	0	0	0	0	0	0	0	0	0	0	0	0	0	0	0	0	0	0	0	0	0	0	0	0	0	0	0	0
Ankrd66	0	0	0	0	0	0	0	0	0	0	0	0	0	0	0	0	0	0	0	0	0	0	0	0	0	0	0	0	0	0	0	0	0	0	0	0	0	0.108031	0	0	0	0	0.84931	0	0.720208	0	0	0
Ankrd9	1.42571	0.495094	0.40827	0	0.482055	0	0.79625	0.620194	1.92946	1.25555	1.09014	0.383323	1.50337	1.71252	0.855903	1.63958	3.74014	2.24368	1.28806	1.80869	1.29373	2.00574	1.86746	2.0143	1.61984	1.16011	1.57664	1.76506	2.68537	1.9126	1.74569	1.81444	2.50993	1.2096	1.7838	1.61956	1.47513	0.558469	1.58447	2.22953	1.61718	0.926194	2.48572	1.51838	1.55946	2.49821	2.70526	2.67628
Anks1	6.20144	6.18586	5.97681	6.72829	6.70809	6.97002	7.12127	6.89195	6.59066	6.12703	6.39018	5.98991	6.70501	6.60561	6.66164	6.44948	6.65968	6.97583	6.53889	6.14916	6.25532	6.53328	6.86133	7.10423	6.20534	6.72702	6.52261	6.85338	6.90714	6.83335	6.43915	7.25152	7.20549	6.43692	7.62364	6.56114	8.05894	7.62106	6.5842	6.7301	6.56648	6.65583	6.70829	6.72173	6.43537	7.08554	7.22695	7.06133
Anks1b	0.00488886	2.05491	0	0	0	0	0	0	0	0	0	0	0	0	0	0	0	0	0	0	0	0	0	0	0	0	0	0	0	0	0	0	0	0	0	0	0	0	0	0	0	0	0	0	0	0	0	0
Anks3	5.36269	4.88526	5.49256	5.11715	5.20873	5.52642	5.2288	5.39912	5.51297	5.26941	5.15219	4.78554	5.00109	4.69382	5.42301	4.96212	5.05363	4.87201	5.38338	5.22154	4.94839	4.68176	4.97823	4.95336	5.15803	5.45318	5.1356	4.88925	5.10283	5.49975	5.40496	5.29419	5.13756	5.2398	5.18353	5.05293	5.40216	4.95689	4.91454	5.08221	5.19487	5.18011	4.92895	4.97433	4.90249	5.76545	5.66388	5.7879
Anks4b	0	0	2.40855	0	0	0	0	0	0	0	0	0	0	0	0	0	1.78746	0	0	0	0	0.683823	0	0	0	0	0	0	0	0	0	0	0	0	0	2.15632	0	0	0	0	1.31038	0.423457	0	0	0	2.49821	2.32917	1.49419
Anks6	3.2519	3.462	2.3985	2.47875	2.10187	2.59543	2.44514	0.982779	2.30685	3.71663	3.64887	1.85524	3.56668	3.24987	2.78993	4.02405	0.731445	3.0593	2.66219	3.73131	3.91499	0.747952	2.93561	2.70529	2.27494	2.6655	4.03833	0.646044	2.76771	2.77716	3.48578	1.21526	2.85373	1.67274	1.07124	3.14172	1.2272	1.17798	2.08096	2.80321	2.86894	2.8689	0.87307	2.48451	2.89549	3.98841	3.79637	3.36562
Ankzf1	4.79645	4.21494	4.1987	4.46642	4.66912	4.17214	3.73302	2.64578	4.50058	4.04038	3.95786	4.21555	3.94447	3.59171	4.81587	4.21037	4.30347	4.09885	4.6954	4.42152	3.95009	3.861	4.21402	4.23358	4.41871	4.49164	4.11154	4.1427	4.39084	4.8099	4.76884	4.68383	4.29124	4.5695	4.01269	4.38848	4.26615	3.53578	4.17125	4.17706	4.60024	4.12618	4.84434	4.25751	3.83595	4.65241	4.61031	4.60092
Anln	2.57172	2.27549	2.38837	1.03063	0.805501	0.25025	1.34497	0	5.98288	7.2624	7.26697	6.80102	6.84879	7.19262	5.51463	7.02585	6.51702	7.19151	5.41399	6.72299	6.68849	6.63853	6.94789	7.11594	5.54934	5.92539	7.04438	6.80095	6.70293	6.17832	6.83576	5.62847	6.69714	4.64615	6.58565	6.35783	4.36934	5.6129	5.44797	5.77941	6.24328	6.18	6.07489	5.45209	5.3571	1.95502	1.92816	1.34104
Ano1	3.95479	6.04297	2.6565	4.15811	4.2339	2.82277	1.11724	2.86456	3.64717	0	0	1.27124	0.233219	1.24783	2.71801	0.280945	1.5598	0	3.71136	0	0.418956	0.778979	0.22628	0.601934	2.83449	2.55252	1.62189	0	0	3.39454	1.65832	0	4.5903	4.78273	1.48	3.74776	2.52184	2.85148	3.8222	2.81823	2.63754	2.68602	3.40562	2.85509	5.8817	3.72389	3.48256	2.66341
Ano10	5.24366	5.52445	5.73257	5.14141	5.53516	5.45238	5.57872	5.74266	5.52863	4.82014	4.98461	4.85671	5.23098	5.13554	5.5834	4.98655	5.06815	5.17324	5.59687	5.27551	5.15055	5.19304	5.32521	5.34448	5.704	5.36057	5.13755	5.47775	5.31134	5.17838	5.20625	5.20074	5.28772	4.83677	4.84479	4.66782	4.75275	5.1192	4.91033	5.32688	4.46129	5.02083	6.53713	5.46264	5.31675	5.56577	5.83193	5.63485
Ano2	0.00488886	0	1.92509	0	0	0	0	0	0	0	0	0	0	0	0	0	0	0	0	0	0	0	0	0	0	0	0	0	0	0	0	0	0	0	0	0	0	0	0	0	0	0	0	0	0	0	0.941945	0.296527
Ano3	0	0	0	0	0	0	0	0	0	0	0	0	0	0	0	0	0	0	0	0	0	0	0	0	0	0	0	0	0	0	0	0	0	0	0	0	0	0	0	0	0	0	0	0	0	0	0	0
Ano4	0	1.47628	0	0	0	0	0	0	0.68033	0	0	0	0	0	0.261093	0	0	0	0.778009	0	0	0	0	0	0.0400688	0.407937	0	0	0	0.108057	0	0	0	1.65681	0	0	0	0	2.03006	1.10841	0	0	0	1.30978	0	0	0	0
Ano5	0	0	0	0	0	0	0	0.315323	0	0	0	0	0	0	0	0	0	0	0	0	0	0	0	0	0	0	0	0	0	0	0	0	0	0	0	0.560483	0	0	0	0	0	0	0	0	0	0	0	0
Ano6	7.69735	8.04987	8.33741	7.08763	7.46183	7.88199	7.99111	8.1816	7.18518	6.90282	6.72323	6.99058	6.98881	6.84476	7.05769	6.83152	6.18805	6.8351	7.03706	6.92575	6.9471	6.3329	7.10051	7.06767	7.30902	7.13082	7.0964	5.87715	6.96126	7.00427	7.44294	6.01319	7.19942	7.71117	7.92799	7.96099	8.038	7.80811	7.83028	7.67002	8.10853	8.09675	6.49612	7.57258	7.04519	8.29746	8.35002	8.46211
Ano8	4.19938	4.31784	3.29395	4.2482	3.89406	4.41512	4.49039	3.71175	5.95253	6.12456	6.34617	4.65551	6.20186	5.98866	6.04077	6.51751	4.75621	6.48747	6.06183	6.72663	6.00709	4.29315	6.35421	6.5843	5.24666	6.07197	6.23199	5.56107	6.625	5.7633	6.20425	5.60469	6.37524	4.81539	4.99713	5.06446	4.71105	5.29573	4.90328	5.36149	5.39371	5.26763	2.71336	5.30152	4.50834	5.45547	5.32396	5.56394
Ano9	0	0	0	0	0.123784	0	0	0	0	0	0	0	0	0	0	0	0	0	0	0	0	0	0	0	0	0	0	0	0	0	0	0	0	0	0	0.273126	0	0	0	0	0	0	0	0	0.905743	0	0	0
Anp32a	8.00003	8.50448	8.3609	8.14774	7.97038	8.28799	7.99496	9.1164	7.90853	7.97316	8.09201	8.62012	8.28196	8.37769	7.74539	8.22449	8.33589	8.2794	8.06033	8.36864	8.18192	8.50602	8.49652	8.31624	8.21432	7.82124	8.21886	8.17745	8.74464	8.0189	8.20612	8.1015	8.3772	6.83494	8.13642	7.62844	8.06486	7.89336	7.22068	7.4579	7.66383	7.85668	8.19851	7.75385	7.27079	7.42511	7.2049	7.38747
Anp32b	6.52799	6.79754	7.0209	6.48502	6.17598	6.04823	5.60736	6.75249	7.23511	8.11594	8.39278	8.46118	8.49291	8.65993	7.17069	8.48452	8.73442	8.4737	7.24342	8.25192	8.35643	8.22842	8.29898	8.30441	7.22634	7.18157	8.21932	7.86076	8.52992	7.2747	7.74611	7.3409	7.60443	6.9087	7.02057	7.31278	6.53784	6.60333	6.9707	6.82368	7.22663	7.18427	8.37204	7.16622	6.97983	5.95327	5.91777	5.97523
Anp32e	6.76874	6.85855	6.79905	6.374	6.32397	7.386	7.29375	7.72704	7.00703	7.75286	7.95661	8.17589	8.28106	8.40605	6.90632	8.03989	7.82353	8.40961	6.99022	7.82091	7.86073	7.53556	8.24829	8.14257	6.88087	6.95971	7.8292	7.35869	8.42824	7.03045	7.37349	6.67932	7.6934	6.8314	7.96243	7.44148	7.5486	7.28745	7.11566	7.13655	7.36868	7.32059	8.33629	7.0552	7.32951	6.36465	6.23794	6.28024
Anpep	4.63326	4.74458	4.27762	4.25832	4.52259	4.08713	3.02414	0.182048	7.28896	1.88853	1.84926	4.11093	2.39041	2.62034	7.51038	2.59524	4.30143	0	7.68443	2.4719	2.74942	3.46755	1.73559	0.397895	7.1085	7.25065	3.58634	2.34485	1.97183	6.56564	3.22706	2.11299	2.06786	7.97886	4.12222	6.07055	0.81215	5.12811	7.90562	8.09299	5.01886	4.85576	4.40109	7.78719	6.06338	5.12018	5.11371	3.61983
Antxr1	2.252	0.495094	3.60937	4.74497	4.65412	8.10424	8.22265	8.43846	3.55407	3.11167	3.33888	2.18183	6.40774	6.8499	3.40811	3.60897	1.1324	7.33735	4.05269	4.23208	4.44443	1.41421	7.47313	7.55545	2.69648	3.34589	4.3043	0.389729	7.64199	5.18772	5.02167	2.38957	7.67458	6.29936	8.18551	4.50982	8.30087	8.12716	5.68192	4.40486	4.65263	4.79249	4.59751	4.05484	8.5643	3.60282	3.59271	3.35766
Antxr2	3.93128	4.1606	4.40361	4.95739	5.18457	7.26002	7.29971	7.68763	5.2551	6.25072	6.3729	5.02345	6.87902	7.66079	4.98698	6.69049	4.75472	8.07177	5.31509	6.78167	6.59455	5.26604	8.25148	8.28028	4.77934	5.049	6.85601	5.48434	8.26254	5.86741	6.78897	5.44852	8.40041	5.00982	8.38536	5.84781	8.4927	8.45298	5.32563	5.36234	5.64535	5.71682	8.6267	5.15436	7.62776	4.33945	4.35684	4.47036
Anxa1	7.05566	6.25232	7.25169	5.6852	5.52144	5.69981	5.1034	4.50174	5.06726	3.96507	4.23789	1.29006	0.968227	0.673916	4.49049	4.93549	6.28551	0	4.81777	5.3286	5.05704	3.49584	0.181929	0.878148	5.89566	4.65653	5.32023	1.556	0.323017	5.31855	5.70386	3.31997	4.26273	6.4749	4.13641	6.98263	3.53556	5.78623	6.69045	6.40714	6.97003	7.47315	12.0106	6.49891	8.28258	6.49512	6.26626	6.29178
Anxa11	4.47732	5.18658	5.11369	4.52123	4.70839	4.91617	5.26868	4.70974	4.77452	4.23	4.12052	3.73519	4.03603	4.03604	4.85907	4.51144	4.26197	4.65443	4.75788	4.76749	4.57385	4.11919	4.71001	4.81454	4.76297	4.83621	4.77902	4.31875	4.78468	4.79776	4.6606	4.35003	5.14239	5.26367	4.52935	4.91327	4.66394	4.75685	5.00825	5.19589	4.81362	4.93554	7.38658	4.97728	5.61094	5.89859	6.00503	5.94499
Anxa2	9.04767	9.02717	9.38569	9.14704	9.23896	8.93927	9.11874	9.35376	9.24512	8.51053	8.54876	8.25496	8.34641	8.26619	9.24734	8.73082	8.5521	8.04553	8.94869	8.51136	8.95491	8.9221	8.56071	8.43247	10.086	9.28573	8.9648	8.63595	8.25695	9.28753	8.76626	8.53921	8.86471	9.79919	9.39556	8.99946	9.25799	9.40633	9.88868	9.69077	8.90724	9.1049	9.63442	9.88696	9.29469	8.51672	8.83761	8.87444
Anxa3	8.61818	8.19548	8.28294	8.2291	8.23611	8.92195	9.10723	9.20719	6.85165	7.44208	7.37961	6.43677	7.05632	6.85604	6.64279	7.05748	6.33388	6.69315	6.66633	6.94531	6.92522	5.9909	6.89992	6.83353	7.21043	6.90151	6.99686	5.75998	6.92999	7.1833	7.43008	6.38072	7.40434	7.521	8.59657	7.58367	8.83872	8.5591	7.77223	7.54855	7.70334	7.84893	8.31015	7.66526	6.69468	7.68039	7.60555	7.88394
Anxa4	5.80662	5.58759	5.76423	5.90851	5.94991	5.8363	6.11233	5.79114	4.65326	3.27499	3.39213	3.11925	3.42525	3.70496	4.88019	3.70461	4.01955	4.15256	4.71551	4.09372	4.28858	4.18148	4.56429	4.42856	5.29529	4.80941	4.4273	3.61627	4.44368	4.80298	4.54155	4.21452	5.61893	4.81	4.98934	4.47569	4.87289	5.42312	5.21035	5.32337	4.36929	4.70757	4.19503	5.358	6.40345	5.72251	5.91512	5.71341
Anxa5	8.63009	8.777	8.61104	8.87178	9.10983	8.22062	8.24986	8.44847	8.07315	7.38131	7.41782	7.82861	7.70566	7.64195	8.13266	7.55621	8.08667	7.67959	8.06531	7.92166	7.80549	8.46024	8.07761	7.90998	8.64321	8.11455	7.74989	8.34842	7.96604	7.99421	7.88468	8.39523	8.15726	8.55	8.05793	8.05473	7.8518	7.93925	8.71495	8.43691	8.17582	8.24355	7.34444	8.5924	8.61894	8.26596	8.53386	8.55602
Anxa6	6.97212	7.76124	8.0595	6.61237	7.12346	7.97591	8.17993	8.70025	9.12492	8.3043	8.48528	8.21643	8.62589	8.57511	9.37187	8.50339	7.91372	8.67998	9.16412	8.7336	8.66519	8.26364	8.86614	8.8645	9.54972	9.15288	8.70628	7.89018	8.74446	8.76212	8.67728	7.79984	9.01579	8.64013	8.68185	7.99121	8.62584	8.48571	8.60394	8.86546	8.02945	8.11125	7.64237	9.00686	9.19401	7.10425	7.46733	7.32349
Anxa7	8.19139	7.95328	8.10175	8.20889	8.06584	7.82869	8.25863	8.02581	6.44622	6.13196	6.13005	6.59886	6.24149	6.16562	6.65641	6.27421	6.7818	6.16247	6.46955	6.37917	6.424	6.82661	6.41296	6.43075	7.08301	6.496	6.45389	6.55035	6.12512	6.61245	6.32263	6.60571	6.36341	7.64759	7.39144	7.16532	7.4716	7.54821	7.49101	7.31644	7.24322	7.34533	7.72771	7.29462	6.56289	7.52152	7.64123	7.69063
Anxa8	2.93135	0	0	0	0	2.74002	2.82457	1.81288	3.04578	0	0	0	0	0	1.12221	0	0	0	2.52169	0	0	0	0	0	2.54384	1.6299	0	0	0	2.9873	0	0	0.622746	3.37393	0.998561	0	0	0.59322	3.33167	2.89584	0	0	0	3.13391	3.54948	0	0	0
Anxa9	0.00488886	0	0.367617	0.972807	1.50827	0	0	0.654143	0.358613	0	0.348181	0.954756	0.488763	0	0	0.773309	1.61358	0	0	0.141708	0.921656	1.68381	0	0.260007	0.164952	0	0.451093	0.780483	0.226487	0.499438	0	1.07785	0.0547938	0	0	0	0	0	0	0	0	0.389649	1.84666	0	0.61765	0.353166	0.856195	0
Aoah	0	0	2.55152	0	0	0	0	0	0	0	0	0.114333	0	0	0	0	2.51595	0	0	0	0	0	0	0	0	0	0	0	0	0	0	0	0	0	0	1.61956	0	3.44832	0	0	1.57287	0.551281	6.84672	0	4.55418	3.013	2.94219	1.27491
Aoc1	0	0	0.560311	0	0.482055	0.744023	0.348153	0	0	0	0	0	0	0	0	0	0	0	0	0	0	0	0	0	0	0	0	0	0	0	0	0	0	0	0	1.1509	0	0	0	0	0	0.581542	0	0	0	0.946598	0	0.36169
Aoc2	4.65393	3.78297	2.70625	2.64223	2.83687	0.939267	1.90525	2.40783	2.936	3.78077	3.67596	4.21062	3.42525	2.94632	3.02485	3.81784	3.31428	3.00642	2.89157	3.39583	3.50702	3.96247	3.59004	3.53182	2.89585	3.29763	3.15748	2.86209	3.34052	3.52234	3.06666	3.06507	2.54678	4.85957	4.55914	4.3228	4.69075	4.60549	3.95637	3.95029	4.20963	5.34575	4.51496	4.01524	3.45968	2.74704	2.61676	2.57
Aoc3	4.53862	5.68705	0.40827	4.99297	3.72723	2.98082	1.25441	2.0859	5.90018	0.807364	0.401094	1.36298	0.647034	0.5581	6.58698	0.638886	0	1.82218	6.80342	0.835684	2.04391	2.65901	2.5731	1.83165	6.14471	6.66246	0.805072	0	2.27507	7.10062	2.52381	0	2.44893	5.60932	2.90101	3.03325	1.84192	3.28786	5.98489	5.80352	2.82554	3.96048	3.64524	5.81698	6.34296	2.92594	3.08096	1.13281
Aox1	2.72804	3.16355	2.38837	5.83334	5.97025	4.44557	4.50814	3.04811	3.88121	0	0	0	0	0	3.74723	0	0.731445	0	3.78347	0	0	1.39431	0	0	3.50429	4.17412	0	0.00644613	0	4.5137	0	1.19325	0	5.97166	2.38756	0.335359	0.475103	1.30919	5.76675	6.0835	0.482833	0.520371	0	5.66078	2.68971	2.92594	2.81159	2.90115
Aox3	0	0	0	1.98879	3.05059	4.1025	3.93895	2.67087	0	0	0	0	0	0	0	0	0	0	0	0	0	0	0	0	0	0	0	0	0	0	0	0	0	0	0	0	0	0.844664	0	0	0	0	0	0	3.64056	0	0	0
Ap1ar	5.0055	4.1606	5.15608	5.17598	4.93843	4.24551	4.18434	4.89505	5.09005	5.72996	5.71657	5.72445	5.40615	5.2781	4.95747	5.52584	5.36327	5.56929	5.17579	5.59141	5.06507	5.38425	5.30984	5.1964	4.94959	5.07377	5.24991	5.39633	5.56184	5.10142	5.28977	5.33623	5.00081	4.94241	4.69376	5.09626	4.59792	4.85139	4.73392	4.8834	5.10047	5.06434	5.16018	4.85123	5.25296	5.22646	4.88386	5.12426
Ap1b1	5.50373	5.64809	6.90716	8.88123	8.78437	6.21954	6.50983	6.07657	6.6845	5.97081	6.24397	7.60847	6.523	6.60318	6.76787	6.27704	8.7807	6.65715	6.71515	6.33219	6.424	9.068	6.50246	6.51147	6.51545	6.64397	6.58178	9.24469	6.49463	6.1376	6.26712	9.1515	6.21675	5.11852	5.35466	5.86176	5.10834	5.84508	5.62732	6.00249	5.94533	6.16009	6.90009	6.11601	5.97863	7.41015	7.74701	7.51737
Ap1g1	6.29718	6.42361	6.42049	6.54536	6.44661	6.32867	6.42259	6.52314	6.41707	6.51803	6.67369	6.74883	6.5473	6.66689	6.16339	6.72822	6.36997	6.70287	6.26386	6.27096	6.20898	6.53044	6.16353	6.17505	6.13202	6.20595	6.45624	6.45639	6.33355	6.21466	6.41214	6.30511	6.21846	6.83892	6.76022	6.84167	6.84883	6.57046	6.92477	6.73275	6.83349	6.88277	7.98121	6.82676	6.96424	6.20742	6.09785	6.06723
Ap1g2	3.66826	4.1606	3.8274	3.97144	4.24729	3.655	3.81769	3.16457	3.47778	3.97607	3.68131	4.2278	3.64382	3.50053	3.02485	3.97954	4.99024	3.87135	3.51356	4.35624	3.93265	4.47467	3.81725	3.93443	3.09734	3.38601	4.21853	4.68155	4.05368	3.90853	4.31035	4.54297	4.1184	2.51337	3.1394	3.65624	3.52643	3.59699	2.28574	2.75716	3.47777	3.85912	4.88872	2.86149	3.97985	4.81871	4.66176	4.78143
Ap1m1	5.83224	5.98161	6.1029	5.83402	5.43921	5.60676	6.01777	6.43801	6.27312	5.9699	6.26374	6.41389	6.40498	6.27743	6.24475	6.30505	6.62531	6.42	6.14572	6.49128	6.55519	6.41482	6.38633	6.29905	6.39472	6.17479	6.47254	6.44462	6.26787	6.21401	6.25352	6.29546	6.27172	5.45664	5.56328	5.68706	5.46444	5.81319	5.45667	5.78197	5.71412	5.90806	7.13471	5.92012	6.04559	6.34276	6.67593	6.43775
Ap1m2	1.7514	0	0.823402	0.0375119	1.18541	0.174707	0.481888	0	0	0	0	0	0	0.086919	0	0	0	0	0	0	0	0	0	0	0	0	0.175655	0	0	0	0	0	2.81195	0	0	2.06744	0	0.785791	0	0	1.52715	2.3504	1.18923	0	3.348	2.62798	2.59045	1.98257
Ap1s1	4.75878	5.18658	5.87262	5.56561	5.52557	5.44135	5.58802	5.71377	6.53748	6.3048	6.47361	6.71266	6.69508	6.55992	6.29224	6.57156	6.83016	6.76785	6.48585	6.80976	6.4731	6.59288	6.66384	6.53532	6.77668	6.20688	6.59034	6.72239	6.97154	6.21531	6.36406	6.21171	6.49888	4.74178	5.46667	5.4745	5.18143	5.68515	5.27735	5.5398	5.50304	5.43546	6.00134	5.89463	5.39925	5.34446	5.64961	5.58797
Ap1s2	6.25586	5.56685	5.91643	5.34218	5.0304	6.49367	6.35555	6.18795	4.6935	5.35196	5.33666	4.73493	5.01277	5.23946	4.47073	5.24121	4.52665	5.17922	4.93849	5.67912	4.68222	4.65274	5.39609	5.24442	4.99236	4.67284	5.29426	5.01959	5.67361	5.13766	5.56964	4.9645	5.42866	4.59898	6.14261	5.61989	6.10835	5.72976	4.7131	4.57229	5.83786	5.80442	6.55009	4.57598	5.24545	5.35907	5.13207	5.33364
Ap1s3	0	0	0.19248	0	0	0	0	0.549801	0	0	0	0	0	0.387624	0	0.235085	1.30579	1.22422	0	0.544754	0	0	0	0.813892	0	0	0.292212	0	1.25363	0	0.467841	0	0.349953	0	0	1.1681	0	0	0	0	1.17859	0.283197	3.85067	0	2.55744	0.807404	0.899707	0
Ap2a1	5.90215	5.9972	5.98523	6.4466	6.23348	6.14356	6.10003	6.05051	7.15451	7.09967	7.25714	7.11422	7.37669	7.25594	7.24527	7.41102	7.31185	7.44268	7.17943	7.23275	7.40642	7.01187	7.37467	7.32993	6.784	7.13082	7.34604	7.23681	7.31695	6.80676	6.9297	6.96851	6.95263	6.25109	6.55747	6.42422	6.42936	6.55952	6.47427	6.70876	6.48662	6.4972	6.55193	6.78407	6.11665	6.65253	6.94616	6.80217
Ap2a2	6.54635	6.42361	6.89916	7.41543	7.76541	7.11915	7.11967	7.24649	7.19852	6.90041	7.12034	7.24084	7.28965	7.3766	7.23565	7.13015	8.09186	7.51623	7.12207	7.02263	7.35332	8.17511	7.45432	7.45204	7.05974	7.05819	7.28229	8.28598	7.28386	6.8892	6.95092	8.3437	7.21468	7.12898	7.65846	7.17173	7.76372	7.18935	7.11505	6.91592	7.37191	6.97365	7.25006	7.01023	6.69429	6.92716	7.15134	6.90822
Ap2b1	7.22476	7.64235	7.89872	7.60538	7.76861	7.46913	7.60081	7.66231	8.00742	7.78996	7.95247	7.82337	7.99487	8.07576	8.18831	7.94359	7.79653	8.02381	7.89556	7.66093	7.94689	7.9272	7.93416	7.95816	8.17387	8.07394	7.98182	7.76331	7.80546	7.66829	7.86753	7.79025	7.86209	7.35472	7.50839	7.6385	7.51898	7.56198	7.56863	7.78221	7.68849	7.7307	7.33912	7.86721	7.25032	7.65354	7.75592	7.78719
Ap2m1	7.01789	7.15107	7.37443	7.34786	7.46183	7.48363	7.68687	7.38971	7.29453	6.91954	7.02716	7.5285	7.30991	7.3837	7.2557	7.13015	7.89535	7.35684	7.25191	7.1924	7.34839	7.861	7.38357	7.29431	7.68032	7.21072	7.32224	7.85632	7.30961	7.18263	7.03461	7.855	7.23937	7.12537	7.10918	6.94788	7.11636	7.04227	7.12721	7.18058	7.04325	7.0598	7.37519	7.39417	6.867	6.80821	7.14344	6.92583
Ap2s1	4.93969	4.1606	4.80476	5.67541	5.29671	5.17674	5.58523	5.33254	6.7475	6.37921	6.46043	7.31967	6.95553	6.64399	6.67811	6.48297	8.15614	6.85828	6.62277	6.81887	6.60835	8.09724	6.9127	6.70878	7.2062	6.54629	6.68666	8.27511	6.93191	6.57279	6.52552	8.07673	6.82079	5.30387	5.95848	5.69747	5.85294	5.90855	5.62646	5.80415	5.82454	5.65679	7.03522	6.03135	5.7955	5.44181	5.79496	5.64634
Ap3b1	6.08678	6.84999	6.83677	6.26932	6.53391	6.31664	6.19865	6.61381	6.23478	6.42542	6.35374	6.70786	6.3611	6.55867	6.37162	6.44822	6.4335	6.25131	6.21036	6.19364	6.58062	6.58193	6.45375	6.4112	6.57528	6.29381	6.62271	6.38343	6.03833	6.07573	6.29091	6.33997	6.27282	6.18528	6.20653	6.36298	6.21804	6.29176	6.34489	6.22414	6.29761	6.44157	7.46073	6.48811	6.4949	6.04521	5.84312	5.99205
Ap3d1	7.17164	7.37042	7.55359	7.39287	7.53123	7.17262	7.14226	7.20092	7.62487	7.46764	7.448	7.51606	7.49306	7.36336	7.69456	7.55154	7.54923	7.44268	7.50768	7.3827	7.40009	7.6996	7.50386	7.48691	7.51296	7.68784	7.42276	7.44769	7.43415	7.58165	7.42898	7.8709	7.50797	7.54555	7.54899	7.53436	7.7108	7.56226	7.28964	7.50684	7.55651	7.6026	7.50655	7.60247	7.31525	7.87196	7.87209	7.83494
Ap3m1	5.63428	5.01343	5.06843	5.80117	5.51038	5.88821	6.09025	5.77677	5.8881	5.58299	5.71134	5.85105	5.6131	5.94033	5.66391	5.62474	5.72806	5.9279	5.89961	5.64536	5.44936	5.61562	5.65121	5.59205	6.27801	5.96346	5.53062	5.91297	6.11504	5.78192	5.56364	5.66492	5.75192	4.91755	5.41525	4.68585	5.59355	5.3309	5.2947	5.39862	4.8818	4.69551	5.9499	5.52338	5.21394	5.10292	4.62658	5.1172
Ap3m2	4.7357	5.36538	5.79905	5.19612	5.63789	5.3162	5.23355	5.41406	5.0749	4.11858	3.97977	3.71792	3.82035	3.60149	4.96172	4.00025	3.77301	3.65366	5.12466	4.21376	3.98436	3.98593	3.81725	4.02591	5.15427	4.98948	4.23682	4.21966	4.00359	4.78023	4.38254	4.54297	4.01171	4.44514	4.18907	3.84187	3.72707	4.2502	4.477	4.86783	3.93409	4.33154	3.07268	4.8767	3.26136	5.37969	5.59109	5.59645
Ap3s1	4.49347	4.41388	4.06524	4.37079	4.14367	4.71589	4.05617	4.14978	4.5562	4.66109	4.71888	4.92001	4.88673	4.8822	4.49832	4.7359	5.59066	4.68839	4.66868	4.54018	4.66119	4.3943	4.61937	4.44457	4.96542	4.54872	4.64021	4.67005	4.77048	4.56373	4.42727	4.67194	4.3612	5.45318	4.89904	4.68883	4.88544	4.44114	5.53177	4.73951	4.86811	4.44699	7.26108	4.78718	5.34611	3.87097	3.63194	3.73498
Ap3s2	4.65187	5.38921	5.31553	4.96606	5.35046	5.28286	5.14558	4.85182	5.70631	5.40312	5.71134	5.45416	5.71582	5.7544	5.69829	5.71103	5.68082	5.93617	5.81397	5.86516	5.67596	5.51555	5.8441	5.8935	5.47691	5.55201	5.90017	5.64571	5.89847	5.24634	5.58057	5.40728	5.7184	3.64422	4.32903	4.09218	4.08521	4.65156	3.98069	4.58553	4.23592	4.29777	3.97664	4.76177	4.13178	5.31264	5.76734	5.56912
Ap4b1	0.897499	0	1.698	0	0.52668	1.38701	0.94264	0	0.188819	0	0.176692	0.697148	0.151045	0	0.146212	0	0.374457	0	0.061386	0.0205126	0	0.26879	0	0	0.0400688	0.602112	0	0	0	0.316979	0.120965	0	0.446729	0	0	0	0	0.00855483	0	0.327298	0	0.127818	0.230668	0.33088	0	0.540645	0.123903	0.0812681
Ap4e1	5.41932	4.1606	4.28855	4.61241	4.69623	4.60874	4.29752	3.71578	4.85479	5.25743	5.13862	4.85513	4.55049	4.56723	4.41393	4.78845	4.58504	4.54437	4.82917	4.85429	3.4095	4.59506	4.60685	4.46824	4.55047	4.75683	4.32839	4.7071	4.61075	5.04676	4.79808	5.07396	4.45918	4.61144	4.68414	4.86134	4.91198	4.68416	4.18759	4.37975	4.90433	4.54815	4.06181	4.55641	4.17981	4.57584	4.34508	4.90681
Ap4m1	4.38885	3.70917	3.93218	3.8774	3.73201	3.81904	3.68875	3.69961	4.96904	5.45385	5.0911	4.56761	4.97893	4.76084	4.82056	4.8003	4.37724	5.17324	4.92394	5.04504	4.58506	4.4265	5.09195	5.31576	4.60476	4.90456	4.72301	4.41491	5.31232	4.95601	4.76187	4.60889	4.92725	4.61144	4.8309	4.7314	5.20737	4.61186	4.26667	4.3932	4.83566	4.81972	4.46111	4.62378	3.90289	4.24371	4.04914	4.02377
Ap4s1	3.85479	3.6314	4.30748	3.65342	3.72723	4.14023	3.99875	4.77869	3.40693	3.5982	3.72348	3.40478	3.81035	3.95821	3.53149	3.59542	3.73104	3.88606	3.60594	3.85168	3.68427	3.40429	3.91871	3.74928	4.13045	3.15785	3.82755	3.45808	3.96172	3.55569	3.68311	3.63779	3.82029	3.00374	3.05828	3.02384	2.98211	3.00132	3.42524	3.46895	3.47777	3.31852	3.87146	3.23587	3.40299	4.04114	4.11061	4.36306
Ap5b1	1.86921	0	1.82354	2.25447	1.00793	1.72821	1.55683	1.18209	1.69585	0.632983	0.806121	1.34509	0.992026	0.815157	1.06009	0.773309	3.35827	1.7808	1.41455	0.859439	0.203118	2.62526	1.06393	0.878148	0.946232	1.03111	0.68228	2.89211	1.43736	2.03589	2.37648	3.30465	2.91703	0.523331	1.49769	1.58155	1.82712	2.02071	1.1228	0.898192	1.79488	1.01757	5.51664	0.688226	3.22257	2.94821	3.37105	2.94433
Ap5m1	5.3814	4.95077	5.16055	5.34028	5.57422	5.19836	5.54377	4.92143	4.67352	4.8583	4.89983	4.83123	4.29948	4.55972	4.54631	4.59551	4.73968	4.46167	4.86838	4.7893	4.15955	4.7282	4.24938	4.34008	4.65709	4.83379	4.43683	4.70146	4.57689	5.06714	4.94221	4.86009	4.85415	4.44977	4.63703	4.4843	4.83825	4.82605	4.42081	4.66941	4.67899	4.79572	4.82467	4.58759	4.69621	5.0239	4.80022	5.1406
Ap5s1	4.14201	3.54918	2.87528	3.75696	3.37125	3.0825	3.66434	2.98948	3.50064	2.06377	2.48554	2.22159	2.84056	2.52073	3.56542	2.57697	3.61056	3.31983	3.57241	3.11418	2.58048	3.41913	2.94891	2.9566	3.86495	3.61145	2.87864	3.70348	3.51413	3.46206	3.08911	3.7476	3.42838	2.72684	2.75422	2.41595	2.68665	2.32977	3.15292	3.3806	2.62313	1.87609	2.31408	3.26991	2.83392	3.41579	3.7906	3.32535
Ap5z1	4.09138	1.47628	2.60496	3.9566	3.90677	4.33498	4.00432	2.90741	4.92577	4.66109	4.63024	4.42801	4.56841	4.19312	4.89213	4.57264	4.68263	4.51312	5.0824	4.7533	3.95009	4.43626	4.28912	4.48897	4.14568	4.79707	4.20744	4.88925	4.667	4.89217	4.62264	5.10524	4.58853	4.30903	4.33888	4.12778	4.56485	4.49726	3.95909	4.17512	4.26638	3.89571	4.1832	4.12029	3.92185	4.86332	4.93442	4.84548
Apaf1	6.65953	6.25232	5.56626	6.54577	6.72913	6.26293	6.04841	6.41406	6.4661	6.39227	6.45731	6.56304	6.22401	6.32471	6.38857	6.47375	6.80474	6.43175	6.3871	6.37557	6.17228	7.17019	6.34858	6.45728	6.15416	6.47987	6.48942	7.18674	6.30822	6.40624	6.45868	7.54806	6.479	6.97967	7.53031	7.27507	7.24474	7.73874	7.31352	7.43736	7.5034	7.38929	7.78774	7.30843	6.57833	4.89804	4.73566	4.90681
Apba1	6.4385	6.31586	3.91817	3.30468	3.57089	2.90688	2.71338	2.15866	5.3221	0.391413	0	0.0714597	1.40042	1.17106	4.75836	1.03655	0.870486	1.99498	5.36294	1.79644	2.28295	0	2.62372	2.40077	4.50591	4.96761	2.10879	0	2.7904	5.4171	3.3896	0	2.95043	5.6721	3.73547	3.28263	1.94146	3.11928	6.78365	6.70303	3.34793	3.85603	3.05201	6.31664	3.81871	5.37148	5.42978	5.32957
Apba2	0	1.06754	0	0	0	0	0	0.955811	0	0	0	0	0	0	0	0	0	0	0	0	0	0	0	0	0	0	0	0	0	0	0	0	0	0	0	0	0	0	0	0	0	0	0	0	0	0	0	0
Apba3	4.53417	4.81664	4.50549	4.26234	4.42872	4.37138	4.54872	4.66465	5.37996	4.85433	4.97155	4.89256	5.21968	5.08063	5.42095	4.97613	5.54208	5.19506	5.52507	5.15711	5.2525	5.09628	5.33664	5.1451	5.49387	5.44054	5.30817	5.69762	5.2523	5.45073	5.29822	5.67785	5.40577	4.85957	4.72976	5.19712	4.90142	4.78342	4.92712	5.19108	5.33744	4.97882	4.91185	5.03922	5.01899	5.65136	5.9761	5.70087
Apbb1	4.63949	4.81664	4.80285	3.36211	4.20673	5.51594	5.64883	5.42516	4.40687	3.65407	3.94901	3.29725	4.16985	3.99579	4.05914	3.94078	1.92144	3.95279	4.24797	3.84871	3.93265	1.79424	4.0261	4.12192	4.42912	3.73049	3.81786	0.210779	3.90567	4.47718	4.04066	0.171773	4.66428	4.10984	4.11651	3.53883	4.0378	4.24475	4.19223	4.33865	3.76715	3.70271	1.02926	4.33307	4.94282	4.57226	4.98327	4.78738
Apbb1ip	0.978388	1.06754	1.04583	0.430139	0	1.99299	1.94053	0	1.41696	1.49872	1.88685	2.71497	0.0182793	0	1.22013	1.1644	5.02538	0	1.07475	1.30229	0.203118	3.66317	0	0.210952	0.35171	0.996976	0.235111	3.33965	0	0.355364	0.829556	2.18168	0.316195	1.31489	0.841196	1.48875	0	3.81876	0.958321	0.971722	0.771289	0.389649	7.53103	0.293538	5.87476	0.807404	0.0485851	0.228282
Apbb2	7.37673	7.34628	7.24224	6.70221	6.69532	6.5466	6.78115	6.54366	6.09154	7.01552	6.88463	5.11997	5.96011	5.74339	6.10242	7.06242	4.72142	5.96993	6.15368	7.3369	7.15509	5.50978	6.12159	6.07751	6.10174	6.29819	7.23983	5.31558	5.90238	6.67449	7.32378	5.51436	6.35979	6.37375	7.4288	8.10751	7.52271	7.26101	6.99081	7.01844	8.2937	8.08425	1.7344	6.96567	4.8341	7.39098	7.24024	7.41843
Apc	7.97869	7.64235	7.61022	7.97811	7.53465	7.1847	6.7852	7.80655	7.22793	8.09233	7.76206	7.87668	7.08462	7.36552	7.29584	7.34677	6.94345	7.07117	7.43911	7.21732	6.92301	7.87228	6.99791	6.99845	6.87212	7.27044	7.01606	7.60659	7.33491	7.48542	7.38544	8.03131	7.46697	8.4652	8.20599	7.81045	8.43836	7.80162	8.31122	7.9273	7.84496	7.78839	6.39973	7.97471	7.00163	6.77823	6.75209	6.84838
Apc2	0.656591	1.47628	0.630716	0	0	0	0.200742	0	0.614781	0	0	0.579678	0	0	0.332893	0	0	0	0.404003	0	0	0	0	0	0.204288	0.30008	0	0	0	0.806984	0	0.0299352	0	0.865899	0	0.885683	0.955112	0	0.868468	0.240709	0.277271	0.828638	0.266991	0	2.43461	1.58058	0.81133	0.296527
Apcdd1	1.99118	3.04856	2.50542	4.11422	4.59772	4.15258	3.60694	3.62454	6.39589	2.29221	2.74292	4.36505	4.67333	4.78466	6.12218	3.16512	2.47295	4.7106	6.55701	3.88099	4.36861	2.80934	5.1735	5.29237	6.13838	5.98321	4.46193	2.42914	5.38772	6.40966	5.00995	3.08314	6.01913	5.58111	6.06984	4.61862	5.88812	6.67453	5.69994	5.88548	4.48341	5.44989	1.93961	5.90936	5.68413	3.35043	3.68886	3.32535
Apcs	0	0	0	0.540395	0	0	0	0	0	0	0	0	0	0	0	0	0.89241	0	0	0	0	0.924828	0	0	0	0	0	0.822649	0	0	0	0	0	0	0	0	0	0	0	0	0	0	2.33133	0	0	0	0	0
Apeh	5.22167	5.01343	5.48426	5.21599	5.31432	5.32605	5.5495	5.46276	5.53639	4.91275	5.22553	5.54217	5.25084	5.3008	5.4495	5.14374	6.77037	5.52925	5.54595	5.38901	5.17301	5.95569	5.37161	5.3558	5.29529	5.36057	5.08398	5.60401	5.37371	5.22706	5.43374	5.67785	5.45895	3.79742	3.94982	3.96262	3.56708	4.36526	3.65759	4.49335	4.10719	4.32037	5.48422	4.51645	4.99617	5.86241	6.1472	5.63815
Apela	0	0	1.92509	0	0	0	0	0	0	0	0	0	0	0	0	0	0	0	0	0	0	0	0	0	0	0	0	0	0	0	0	0	0	0	0	0	0	0	0	0	0	0	0	0	0	2.84521	2.21324	1.6845
Apex1	2.46348	2.05491	1.5784	2.04598	1.34344	0.939267	1.6016	1.87177	3.41176	4.28706	4.52689	4.10563	4.75731	4.8228	3.69709	4.57494	4.04424	4.77261	3.33313	4.23662	4.46884	3.75185	4.48437	4.36552	3.80224	3.20347	4.37539	3.73694	4.40009	2.81897	3.49	2.89821	3.47884	3.74563	3.34881	3.32926	3.40215	2.76268	3.56409	3.10638	3.19553	3.10596	3.481	3.34027	2.73328	1.36585	1.48953	1.73456
Apex2	4.19656	4.10414	3.70221	3.8695	4.50318	3.92945	4.1521	3.86093	4.14481	4.70804	4.65223	4.66275	4.77113	4.87617	4.04851	4.71517	4.22357	4.76997	3.82107	4.38312	4.86806	4.30653	4.86707	4.78761	4.09949	4.03385	4.80377	4.11327	4.33599	3.9436	4.12726	3.94164	3.79294	3.70359	3.94338	4.54317	3.7625	4.00772	3.90645	4.20782	4.59839	4.36019	3.32609	4.19053	3.68562	3.43956	3.59933	3.51632
Aph1a	4.64982	5.07349	5.02824	4.80419	4.89441	6.244	6.56126	6.83342	5.50508	5.08354	5.2015	5.28621	6.27218	6.31508	5.29852	5.21635	5.54381	6.61215	5.52507	5.54089	5.50354	5.4265	6.50415	6.37199	5.55981	5.22521	5.46695	5.82365	6.85058	5.32943	5.15131	5.65186	6.05475	4.42411	5.89149	4.75721	5.94491	6.13106	4.74817	5.01749	4.97413	4.8879	4.90466	5.04344	4.88604	4.83672	5.20976	4.99673
Aph1b	3.43977	4.31784	5.54591	4.32338	4.95077	4.69576	4.41714	3.91794	4.48232	3.02956	2.6476	2.29796	2.26904	2.55134	5.04291	3.00354	1.30579	1.42559	4.74138	2.95791	3.00448	1.4532	2.56449	1.97076	4.95537	4.86961	2.92451	0.497778	2.28309	3.95614	3.14374	1.77051	1.96269	5.05307	2.88093	3.17614	2.09758	2.3903	5.24089	5.11198	2.74129	3.45555	5.74143	4.94603	4.29852	4.65917	4.57384	4.60429
Aph1c	0	2.05491	1.66483	1.41045	2.14545	0.487268	1.47898	0	0.860804	0	0	1.95296	0	0	1.41468	0	0	0	1.09378	0	0	0.472321	0	0	1.25801	1.06446	0	0	0	0.533316	0	0	0	2.95245	0.784681	1.475	0	1.50441	3.11435	2.4123	1.32826	2.44396	5.48133	2.31783	3.56334	2.12098	2.59045	1.05615
Api5	7.06533	6.73383	7.33313	7.18208	7.26352	6.81266	6.96228	7.29168	7.01697	7.56071	7.64971	7.62732	7.43781	7.67939	6.97385	7.57876	7.50411	7.57415	6.97362	7.4402	7.43148	7.33028	7.43437	7.44212	7.28657	7.04676	7.59823	7.45064	7.50659	7.17628	7.36374	7.25683	7.20058	7.4632	7.74802	7.88338	7.87581	7.37055	7.49828	7.24038	7.99225	7.83506	7.93504	7.24046	7.26603	6.64062	6.41986	6.5363
Apip	3.66419	3.54918	3.88254	2.94252	3.28944	4.35222	4.21348	3.50406	3.71521	3.79327	3.99706	4.13716	4.46805	4.3638	3.83947	3.79431	4.07332	4.48118	3.64517	4.10618	3.879	3.63801	4.407	4.21193	4.25275	3.53023	3.72759	3.52345	4.21751	3.70807	3.58387	3.30977	4.28471	2.49557	2.99119	2.43739	2.52184	2.96197	2.73032	3.12664	2.3531	2.57759	4.05143	3.29847	3.35598	3.33362	3.60591	3.50915
Aplf	1.91102	1.06754	2.79324	3.06287	2.05694	2.28109	2.73363	1.43736	2.55419	2.84185	3.12748	3.7283	3.17797	3.11975	2.52459	3.26548	3.81666	3.34134	2.35816	2.83749	3.10135	3.60808	3.15798	3.16413	2.51285	2.72927	3.14978	3.17852	3.09381	2.65938	2.93656	3.41338	3.26547	2.97832	3.19467	3.24665	2.81218	2.00789	3.03396	2.58626	3.31692	2.6292	3.33894	2.66349	2.59841	2.38852	2.39146	2.39427
Apln	6.36894	5.725	5.22739	4.3539	3.86394	8.09851	8.18423	7.48533	6.60761	6.63255	6.92697	4.81995	6.33982	7.26328	5.64111	6.902	3.26472	8.18342	6.55357	6.62894	6.19806	3.88259	7.22458	7.37446	5.94729	6.19658	6.54994	4.72944	7.67418	6.91874	6.11888	4.47161	6.39053	2.03516	8.06221	6.17529	8.00572	7.59932	3.56766	5.113	6.63946	6.66778	0	5.21927	2.03779	5.50887	5.82066	5.76249
Aplnr	7.32225	6.96543	5.58412	2.36348	2.77348	7.00008	7.46127	7.52858	7.79636	9.28794	9.48079	8.08636	9.96191	10.2572	7.07514	9.70043	6.40328	10.8523	7.89641	9.79339	9.82407	7.13352	10.8485	10.8233	7.46897	7.5745	9.96536	7.42563	10.8105	8.80782	10.2573	7.44964	10.2275	3.56533	9.89639	9.36877	10.0625	9.06662	5.82314	6.43868	9.70694	8.89228	0.72426	6.65659	2.38082	7.02138	7.20598	7.49893
Aplp1	2.82601	4.85136	5.27213	3.18248	3.52213	3.20147	1.88124	2.92142	3.60137	3.38913	3.66518	3.10869	3.93222	3.89198	3.60946	3.78638	3.11426	3.49638	3.94676	4.27024	3.57606	3.03173	3.92209	3.92306	3.41908	3.31158	3.60336	3.21855	4.02288	3.64362	3.91752	2.63794	3.72059	3.17573	3.26865	3.20975	2.44639	3.13705	4.02035	3.62808	3.75066	3.41411	1.1313	3.59555	4.95339	5.14689	5.58278	5.14292
Aplp2	10.2626	10.6458	10.693	9.86578	10.088	10.0273	10.2123	10.3097	10.6767	9.34625	9.2886	8.99081	9.25355	9.38533	10.9607	9.50694	8.82911	9.54575	10.9821	9.73815	9.60925	9.12146	9.80731	9.7384	11.0819	10.9232	9.4892	9.2313	9.96514	10.2668	9.53387	9.16137	9.75155	11.4287	10.5426	9.81002	10.4649	10.2387	11.4629	11.3149	9.88026	10.0228	7.67673	11.3074	8.93331	10.2597	10.2707	10.3819
Apmap	5.64671	5.64809	6.62673	6.03868	6.24103	6.1669	6.42207	6.62562	5.3105	4.8916	5.0482	5.07997	5.27408	5.37113	5.45654	5.24411	5.59317	5.39685	5.37368	5.2499	5.35429	5.34202	5.65527	5.4327	5.77675	5.32145	5.2463	5.28008	5.55772	5.11826	5.30063	5.07245	5.38963	5.17974	5.64988	5.2746	5.39716	5.64534	5.58122	5.57414	5.30055	5.57455	6.79168	5.71033	5.63164	6.07586	6.36755	6.09504
Apoa1	0	1.47628	0	3.29685	4.74426	0	0.416569	1.96939	0	0	0	2.2507	1.03848	0	2.71801	0	8.41292	0	0	0	0	7.6681	0	0	0.0400688	0	0	6.75746	0	0	0	4.9333	0	2.38385	0.18613	0	0	0.330305	2.09092	1.33429	0.121912	2.17296	6.57475	1.02084	0.356169	0	0	0
Apoa2	0	0	0	3.75124	4.12565	0	0.604271	0	0	0.30098	0	1.3981	0.868902	0.141593	1.58608	0	7.10795	0.306145	0	0.323498	0	6.789	0.429633	0.307449	0	0	0	5.19837	0.259386	0	0	3.62139	0	0	0	0	0	0	0	0	0	0	4.59394	0	0	0.0579856	0	0
Apoa5	0	0	0	0	0	0	0	0	0	0	0	0	0	0	0	0	0	0	0	0	0	0	0	0	0	0	0	0	0	0	0	0	0	0	0	0	0	0	0	0	0	0	0.370775	0	0	0	0	0
Apob	0	0.495094	4.5402	2.34841	3.90677	0	0	0	3.2212	0	0	2.87935	0	0	2.16026	0	7.76828	0	2.57684	0	0	6.59615	0	0	0	1.27852	0	6.81864	0	0	0	3.18705	0	1.6885	0	0	0	0	0	0	0	0	4.57776	0	1.55946	3.5235	3.37105	2.3306
Apobec1	4.32584	3.85318	2.90399	4.45062	4.28025	3.37181	2.23387	3.48532	1.63101	0	0	0.196438	0	0	2.4377	0	1.70314	0	1.75062	0	0	1.13128	0	0.639494	2.12926	1.69523	0	0.942222	0.226487	1.49794	0.246089	1.97788	0.594861	1.45046	1.16278	0.365497	0	2.28796	1.49722	2.40568	0.277271	0.283197	6.29369	2.01928	5.89135	2.17861	1.57254	2.66341
Apobec2	1.10388	0	0	0	0	0.212973	0	0	2.54542	0	0	1.25217	0.272616	0	2.00407	0	0	0	2.09088	0	0	0	0	0	2.75725	2.08468	0	0	0	2.43582	0	0	1.45855	1.14253	0	0	0.134051	0.108031	1.68	0.916929	0	0	0.587333	1.15181	1.18216	0	0	0
Apobec3	6.07993	5.29145	5.73756	5.26198	5.24591	5.98606	6.21555	5.17339	5.13604	5.54286	5.62779	4.52851	4.98635	5.26277	5.20953	6.02246	5.68003	5.86865	5.28849	6.5223	6.27968	4.78088	5.76457	5.86999	4.7347	4.97639	6.46635	5.0105	5.97969	5.49975	6.55303	5.21856	6.159	4.55453	6.48005	6.00206	6.64456	6.76017	4.4789	4.99782	6.29874	5.77035	6.18458	5.03357	4.92683	6.10958	5.82207	6.13869
Apobr	0	0	0	0.0375119	0.00264282	0.25025	0.717079	0	0	0	0	0	0	0	0	0	2.02431	0	0	0	0	0	0	0	0	0	0	0	0	0	0	0.259133	0	1.2096	0	0.104676	0	3.61401	0.408271	0	0	0.207598	7.18837	0	5.50987	0	0	0
Apoc1	0	0	0	3.30077	4.20673	0	0.821703	0	2.28594	0	0	1.30864	0	0	3.057	0	4.5249	0	2.04273	0	0	3.48647	0	0	4.03003	2.52883	0	3.45137	0	2.54779	0	2.77022	0	3.15319	0	0	0	0	2.48029	2.41889	0	0	4.40517	2.74874	2.78744	0	0	0
Apoc3	0	0	0	1.94936	2.53219	0	0	0	0	0	0	0	0	0	0	0	0	0	0	0	0	0	0	0	0	0	0	0	0	0	0	0	0	0	0	0	0	0	0	0	0	0	0	0	0	0	0	0
Apoc4	0	0	0	0	0	0	0	0	0	0	0	0	0	0	0	0	1.09507	0	0	0	0	1.05728	0	0	0	0	0	0.00644613	0	0	0	0	0	0	0	0	0	0	0	0	0	0	0.671038	0	0	0	0	0
Apod	0	0	0	2.68486	3.07333	1.94832	2.04147	1.60295	0	0	0	0	0	0	0	0	0	0	0	0	0	0	0	0	0	0	0	0	0	0	0	0	0	0	0	0	0	0	0	0	0	0	0	0	1.26932	0	0	0
Apoe	7.09889	8.60201	7.9711	9.94321	10.3433	6.96792	6.70753	6.55381	9.83189	4.16739	3.75431	8.80783	6.24582	5.58226	10.5191	4.11864	10.097	2.6973	10.2134	3.97369	4.34242	9.87856	4.38026	3.79992	11.0675	10.2273	4.65932	10.3975	4.96378	9.62524	5.4016	10.4905	4.68095	10.5667	6.76022	6.95068	4.93459	6.43034	10.3834	10.3106	6.81815	6.85478	8.31856	10.0957	8.67338	8.96196	9.20422	9.30096
Apof	0	0	0	0	0.339251	0	0	0	0	0	0	0	0	0	0	0	3.36613	0	0	0	0	2.60808	0	0	0	0	0	1.96655	0	0	0	0.216114	0	0	0	0	0	0	0	0	0	0	2.646	0	0	0	0	0
Apoh	0	0	1.16924	0.667329	2.35793	0	0	0	0	0	0	0	0	0	0	0	5.27632	0	0	0	0	4.76547	0	0	0	0	0	4.38708	0	0	0	2.91175	0	0	0	0	0	0	0	0	0	0	3.86259	0	0	0	0	0
Apol10b	7.58614	7.15802	4.17827	4.96976	5.10403	4.41101	4.75601	4.19661	0	0	0.293252	0	0	0	0	0	0	0	0	0	0	0	0	0	0	0	0	0	0	0	0	0	0	0	0.567377	0	0	2.32977	0	0.511164	0	0	0	0.688226	0	3.36705	3.65117	3.77141
Apol11b	0	0	0	1.06792	1.55211	0	0	0	0	0	0	0	0	0	0	0	1.98404	0	0	0	0	1.15512	0	0	0	0	0	0	0	0	0	0	0	0	0	0	0	0	0	0	0	0	0	0.133681	0	0	0	0
Apol6	0	0	0	0	0	0	0	0.272252	0	0	0	0	0	0	0	0	0	0	0	0	0	0	0	0	0	0	0	0	0	0	0	0	0	0	0	0	0	0	0.0479336	0	0	0.668695	0	0	1.0894	0	0	0
Apol7a	0	0	0	0	0	0	0	0	0	0	0	0	0	0	0	0	0	0	0	0	0	0	0	0	0	0.183503	0	0	0	0	0	0	0	0	0	0	0	0	0	0	0	0	0	0	0	0	0	0
Apol7b	0	0	0	0	0	0	0	0	0	0	0	0	0	0	0	0	0	0	0	0	0	0	0	0	0	0	0	0	0	0	0	0	0	0	0	0	0	0	0	0	0	0	0	0	0	0	0	0
Apol7c	0	0	0	0	0	0	0	0	0	0	0	0	0	0	0	0	0	0	0	0	0	0	0	0	0	0	0	0	0	0	0	0	0	0	0	0	0	0	0	0	0	0	0	0	0.563501	0	0	0
Apol7e	0	0	0	0	0	0	0	0	0	0	0	0	0	0	0	0	0	0	0	0	0	0	0	0	0	0	0	0	0	0	0	0	0	0	0	0	0	0	0	0	0	0	1.44841	0	1.33544	0	0	0
Apol8	2.54541	3.04856	0	2.21345	1.97879	2.12929	2.2713	2.84264	0	1.96415	0.595245	2.71497	1.21063	0	0	0.925438	5.20803	0	0	0	0	4.00245	0	0	0	0	0	0.942222	0	0	0	2.62977	0	3.44524	3.44767	2.99038	2.84193	4.12517	3.31476	2.86723	2.87504	4.56339	3.64868	2.58838	2.68338	0	0	0
Apol9a	0	0.495094	3.74251	0.891923	1.48585	2.159	1.43018	0.39779	0.510511	0	0	0	0	0	0.332893	0	0	0	0	0	0	0	0	0	0.850303	0	0	0	0	0	0	0	0	0	0	0	0	0	0	0	0	0	0	0.133681	0	3.78081	3.92302	4.10689
Apol9b	1.15117	0.495094	4.43099	1.94936	1.06955	3.11317	3.26119	2.59425	0	0	0	0	0	0	0	0	0	0	0	0	0	0	0	0	0	0	0	0	0	0	0	0	0	0	0	0	0	0.245459	0	0	0	0	0	0	0	4.34366	4.4549	4.611
Apold1	10.3336	9.33688	8.98807	7.0131	7.26517	6.45328	7.20798	6.05925	7.62487	8.07154	7.80135	7.20162	6.76968	6.81668	7.35631	8.66154	6.70141	6.20024	7.12814	7.85288	7.98547	7.63747	6.10089	6.11382	7.59341	8.00905	8.67156	5.99131	3.38219	6.96058	6.13042	5.39889	2.94491	7.09981	6.53943	9.04433	5.97291	7.21399	7.63271	8.09865	8.64421	8.89124	2.48572	8.10806	3.38749	9.35787	9.17547	9.31285
Apom	0	0	2.98013	0	0	0	0	0.227855	0	0	0	0.235802	0	0	1.27584	0	6.04979	0	0	0	0	5.52473	0	0	0	0	0	4.43544	0	0	0	1.25831	0	0	0	2.34965	0	0	0	0	2.29972	2.37653	2.53122	0	0	3.58872	3.96459	1.91905
Apon	3.48662	2.27549	1.12114	1.4249	1.50827	0.25025	0	0.513273	0	0	0	0	0.0182793	0	0	0	0	0	0	0	0.203118	1.10703	0	0	0	0	0	0.210779	0	0	0	0	0	0	0.94799	0	1.13409	1.99495	0	0	0	1.62322	0	0	0	0.946598	0.982981	0.700798
Apoo	1.55441	1.47628	2.19281	1.76861	1.34344	2.3853	2.42036	1.33643	1.56313	1.96415	2.07771	1.86782	1.9547	2.46822	1.16217	1.70832	1.8448	2.08273	1.32074	2.00251	1.9774	1.71624	2.19209	1.48481	2.14956	1.46488	2.21597	1.556	2.1045	1.59737	1.82806	1.38023	1.27744	0.295322	0.922023	1.13349	0.475103	0.755429	0.958321	1.05866	1.43113	1.46988	1.11146	1.48564	0.948625	2.51322	2.14255	1.70974
Apool	3.02318	3.04856	3.91111	3.10833	3.21641	4.53702	4.22783	3.42269	4.18206	4.05082	4.12052	4.36283	4.3487	4.51382	3.98586	4.16829	4.09239	4.33517	3.84934	4.37284	4.14448	4.14324	4.50477	4.38223	4.44563	3.87376	4.39508	4.11327	4.58988	3.91176	4.17	4.07101	4.51046	2.27324	3.05828	3.35577	3.12809	3.37032	2.58978	2.90056	3.31243	3.13175	3.30877	3.201	3.29498	3.5235	3.44634	3.25849
Apopt1	4.00714	3.36921	4.2666	3.81021	3.8198	3.89456	4.53916	4.49004	4.08253	3.89338	4.13231	4.14493	4.36017	4.31706	3.8939	4.19548	4.30552	4.24675	3.90428	4.26802	4.2748	4.09782	4.48208	4.37946	4.63746	3.92912	4.47123	3.96584	4.4526	4.13227	4.05784	3.79952	4.44558	3.1475	3.66286	3.32926	3.508	3.6639	3.62023	3.66457	3.19553	3.57693	3.85962	3.74481	3.45597	4.30105	4.42543	4.19445
App	10.4428	10.9779	11.9638	11.2646	11.5314	11.0628	11.2434	11.2394	9.65944	8.99452	8.93031	8.43393	8.82328	8.96313	9.8524	9.13114	8.76695	8.85748	9.98293	9.49728	9.4219	9.23009	9.27649	9.17391	10.1959	9.90271	9.50919	9.33748	9.33478	9.6305	9.7674	9.56549	9.55984	10.381	10.7642	10.6408	10.9309	10.7825	10.6087	10.496	10.699	10.8686	9.20969	10.3777	10.2223	11.3004	11.2217	11.3456
Appbp2	6.51223	6.57671	6.46934	6.60088	6.55964	6.29227	6.29891	6.63202	6.78337	7.26689	7.30608	7.37719	7.18707	7.18735	6.82657	7.23799	6.77185	7.0441	6.75903	6.96836	7.08969	7.19484	6.8472	6.81313	6.72267	6.7146	7.06603	7.11379	6.89999	6.73352	6.8241	6.87912	6.62746	7.5019	7.3196	7.36032	7.28184	7.04149	7.63782	7.30026	7.32871	7.4852	7.75834	7.2887	7.06177	5.89716	5.78919	5.73047
Appl1	6.29849	5.79801	6.16427	6.22512	5.72185	6.40348	6.22034	6.70772	5.38119	6.40996	6.4024	5.6074	6.07529	6.35828	5.46056	6.20527	5.23616	6.07638	5.70293	6.20353	6.13844	5.36137	6.06089	6.07408	5.58982	5.69461	6.14166	5.56107	6.22062	5.98683	6.32263	5.6223	5.99266	6.04388	6.6763	6.52404	6.96448	6.45594	5.9802	5.92304	6.4063	6.24052	6.03858	5.94141	6.20441	5.85801	5.64961	5.9674
Appl2	6.25383	5.64809	5.25273	7.27497	7.00475	5.5896	5.41904	4.75346	6.10503	5.87806	5.35354	7.02153	5.27286	5.01259	6.37003	4.99689	7.12281	4.96501	6.41999	5.27661	4.91324	7.52816	5.25336	5.21673	6.51251	6.56898	4.94845	7.955	5.42536	6.57838	5.59437	8.51945	5.49711	6.78817	5.85764	5.33201	6.01677	6.04267	6.45752	6.44354	5.33523	5.67883	5.15776	6.37423	5.81518	5.82079	5.33787	5.72584
Aprt	5.14782	5.01343	4.65021	4.74785	4.56064	4.1575	4.04811	3.33122	6.62228	7.0554	7.16596	7.05148	7.55153	7.31326	6.26897	7.29811	6.71455	7.30761	6.28368	7.25978	7.23555	6.16836	7.11974	6.86806	6.9465	6.18146	7.11976	6.24008	7.1819	6.227	6.66559	5.5331	6.30652	5.34298	4.65881	5.45449	4.95345	5.51548	5.31504	5.30037	5.18509	4.99858	7.7177	5.67628	6.19331	4.46055	4.72964	4.733
Aptx	2.89013	2.46678	4.22738	4.07811	4.34709	3.79717	3.63233	3.92838	3.79876	3.57427	3.44348	3.43046	3.68455	3.80997	3.65569	3.5257	3.72495	3.37649	3.91502	3.29055	3.13225	3.42895	3.30996	3.29346	3.92799	3.63384	3.46742	3.54879	3.56436	3.73743	3.18079	3.80679	3.5053	2.72684	2.86057	2.51338	2.58477	2.82249	2.67176	3.24259	2.48648	2.50049	3.04156	3.25056	3.40684	3.44739	3.5179	3.53056
Aqp1	11.2482	11.8214	11.2468	12.1861	12.4465	12.5517	12.8029	12.4415	8.46143	5.36597	5.88856	7.70564	7.05526	7.22106	8.45688	6.18957	9.76824	7.30122	8.7312	7.27366	7.04979	10.35	8.43481	8.3854	9.05374	8.45645	6.76187	10.2917	8.37881	9.31465	8.73458	10.5508	9.35105	8.9932	11.0412	8.92418	11.3535	11.0454	9.4335	9.35863	8.88636	9.67381	7.78343	9.68204	7.07181	12.0815	12.3906	12.4205
Aqp11	2.04225	2.7868	3.18703	2.04598	2.46499	3.45399	3.30246	2.2052	1.56313	1.07632	1.0242	1.08979	1.70402	2.10531	1.3812	1.08906	2.45832	1.7808	1.65135	1.84484	1.05663	1.71624	2.0264	1.48481	1.38327	1.33427	1.68721	1.45239	2.2589	1.33462	2.67242	1.02897	2.13717	1.41301	2.7977	3.27074	2.73502	2.22287	1.08341	1.93083	3.00301	3.35402	1.31599	0.851304	0.535645	5.16364	5.19455	5.29454
Aqp2	0	0	6.07634	0	0	0	0	0	0	0	0	0	0	0	0	0	0	0	0	0	0	0	0	0	0	0	0	0	0	0	1.0742	0	0	0	0	5.06331	0	0	0	0	3.03057	3.8436	0	0	0	7.40614	7.53874	6.38583
Aqp3	0	0	5.27488	0	0	0	0	0	0	0	0	0	0	0	0	0	3.04743	0	0	0	0	1.39431	0	0	0	0	0	0.598295	0	0	0	0.419424	0	0	0	4.18171	0	1.73974	0	0	3.12055	3.79922	1.35025	0	3.67289	5.62224	5.63198	4.55638
Aqp4	0	0	2.30471	0	0	0	0	0	0	0	0	0	0	0	0	0	0	0	0	0	0	0	0	0	0	0	0	0	0	0	0	0	0	0	0	1.66873	0	0	0	0	0	0.828638	0	0	1.21766	3.64431	3.0033	2.21192
Aqp5	0	0	0	0	0	4.05326	3.63593	2.41775	0	0	0	0	0	0	0	0	0	0	0	0	0	0	0	0	0	0	0	0	0	0	0	0	1.1491	0	1.20646	0	3.22722	3.31414	0	0	0	0	0	0	5.63984	0	0	0
Aqp6	0	0	2.7305	0	0	0	0	0	0	0	0	0	0	0	0	0	0	0	0	0	0	0	0	0	0	0	0	0	0	0	0	0	0	0	0	1.37484	0	0	0	0	1.39765	1.65202	0	0	0	4.6991	4.68059	3.63967
Aqp7	7.44028	7.93721	0	0	1.43992	1.43636	0.846715	0	0	0	0	0	0	0	0.223806	0	0	0	0.276546	0	0	0	0	0	1.4826	1.89381	0	0	0	3.47519	0	0	0	0.0243861	0.389311	0.586306	0	1.03364	1.9447	2.75195	0	0.245893	0	3.42041	0	0.598089	1.43142	0.424036
Aqp8	0	0	0	0	0	0	0	0	4.61186	0	0	0	0	0	4.50027	0	0.656554	0	4.97872	0	0	0	0	0	4.8769	4.38679	0	0	0	5.29898	0	0.630727	0	3.4124	8.67324e-05	0	0	0	3.85474	3.33256	0	0	0	3.64086	0	0	0	0
Aqp9	0	0	0	0	0	0	0	0	0	0	0	1.3981	0	0	0	0	3.47184	0	0	0	0	1.86824	0	0	0	0	0	0.646044	0	0	0	0.66312	0	0	0	0	0	0.724413	0	0	0	0	4.84284	0	3.70451	0	0	0
Aqr	6.50485	6.2261	6.55273	6.50895	6.33499	5.90219	6.05715	6.06478	6.1592	6.77846	6.91906	6.83626	6.59032	6.89486	6.1101	6.84589	6.53717	6.74383	6.08994	6.40714	6.56937	6.48823	6.49738	6.39414	6.15416	6.04924	6.62131	6.22836	6.44231	5.98454	6.66372	6.1111	6.22587	5.56839	5.80089	5.98274	5.84745	5.88332	5.6014	5.87892	5.84098	6.06556	6.23072	5.99473	5.92663	6.7025	6.5373	6.71369
Ar	2.62294	3.36921	4.75834	2.57904	2.6778	4.81873	4.78056	3.60731	0	0	0	0	0	0	0	0	0	0	0	0	0	0	0	0	0	0	0	0	0	0	0.53478	0	0	0.0732244	2.29954	2.62348	2.00857	2.7854	0.127561	1.65762	2.76117	3.58068	0	0	2.17953	4.86625	4.89465	4.76346
Araf	6.65902	6.23927	6.0889	6.92215	6.67006	6.40761	6.47767	6.47587	6.8288	6.76531	6.56557	6.63382	6.3611	6.06667	6.77312	6.21046	6.37874	6.25887	6.80991	6.56852	6.04004	6.34267	6.39849	6.34454	6.69403	6.88876	6.2329	6.36572	6.43738	6.94415	6.48272	6.76576	6.15602	6.5641	6.05647	6.0938	6.04821	6.38457	6.27284	6.61935	5.88015	6.34013	5.72602	6.71381	6.00681	6.71472	6.53644	6.69879
Arap1	5.72985	6.10184	4.88076	5.87208	5.78406	6.20834	5.97375	6.05925	6.19398	5.42871	5.62362	6.11328	5.96237	5.74781	6.2798	5.77653	6.67359	5.9479	6.2512	5.83178	5.7122	6.59124	6.11718	6.18699	6.1147	6.31301	5.75412	6.46223	6.11841	6.21987	5.75827	6.72031	6.72555	5.58848	5.75566	5.23943	6.07115	6.40611	5.74008	6.25161	5.22739	5.31905	7.62367	6.06844	7.38374	5.85064	6.26523	5.83599
Arap2	6.38819	6.15839	7.30279	4.03638	3.57089	8.90068	8.83648	9.0749	0	4.94484	4.52689	3.40046	5.65283	5.71888	0.972889	4.56107	1.07604	5.0502	0.975629	4.58896	3.70497	1.37413	5.59629	5.8136	1.56045	1.51399	4.39508	0	5.17681	4.17044	4.52106	0.528941	6.45205	2.42206	7.77841	4.66782	8.38695	7.96311	2.28574	2.51426	4.83566	6.18617	4.8201	2.41666	4.99745	6.33328	6.24955	6.11408
Arap3	9.66099	9.4587	9.3829	9.14131	9.06053	10.1662	10.1465	9.88107	9.69679	9.63361	9.72863	8.98034	9.5608	9.45242	9.66097	9.65999	8.92919	9.72553	9.69931	9.71946	9.33452	9.16551	9.60331	9.753	9.1473	9.66414	9.50815	9.52274	9.70034	9.7455	9.72839	9.75973	9.77402	8.42827	10.1602	9.44985	10.5397	10.3246	8.49051	9.05335	9.54739	9.78578	7.83179	9.10207	5.82385	9.72671	9.73552	9.77323
Arc	8.69934	8.59434	7.57048	5.35261	5.21897	4.30429	3.6215	4.34168	1.41696	2.90462	3.00464	2.38807	1.8544	2.07754	1.67165	3.55865	3.13279	3.04188	0.801352	4.29222	2.66742	3.9826	1.96229	2.45445	1.74516	0.690205	3.43609	4.03921	2.72713	2.02403	4.16208	3.70933	2.78752	3.26252	2.55742	5.24147	2.26064	2.42929	3.11922	3.46577	4.34094	6.18185	2.65973	3.38977	3.73239	7.06977	7.20056	7.12254
Arcn1	7.24261	7.53964	7.61267	7.5492	7.52162	7.48949	7.57602	7.88905	7.70359	7.85398	7.93659	8.141	7.8778	8.10293	7.75686	7.95734	7.91924	7.99299	7.77085	7.7824	7.85727	7.9669	7.90248	7.81213	7.95081	7.75321	7.92088	7.929	8.03253	7.66972	7.68296	7.72318	7.75474	8.0939	8.01692	7.90966	8.11883	7.85181	8.16835	7.94038	7.95353	7.76592	8.02146	7.97839	8.03212	7.0868	6.98707	7.1418
Areg	0.241772	0	0	0	0	3.25288	2.15597	1.71977	0	0	0	0	0	0	0	0	0	0	0	0	0	0	0	0	0	0	0	0	0	0	0	0	0.754617	0	0.3509	0.139976	1.31466	2.4484	0	0	0	0	1.7728	0	5.19515	0	0	0
Arel1	4.52522	4.95077	4.56288	5.4547	5.63789	5.46532	5.74592	5.58879	5.63371	5.02118	5.18839	5.15119	5.25944	5.27963	5.73105	5.18654	5.78484	5.31043	5.75243	5.28321	5.3009	5.40429	5.00552	5.12868	5.4889	5.52082	5.12188	5.28575	5.3084	5.35096	5.29702	5.40249	5.28663	4.83677	5.09334	4.97566	5.11445	5.33219	5.17565	5.36149	5.06091	4.91192	5.82831	5.28615	5.42889	5.46515	5.35945	5.39329
Arf1	8.30193	8.69813	8.97163	8.50374	8.65247	8.94105	9.26036	9.33769	8.60799	8.56285	8.64924	8.72261	8.95019	9.07676	8.68181	8.76829	8.74396	9.03103	8.5495	8.79157	8.92765	8.57518	9.13753	9.04361	8.98243	8.49251	8.87858	8.64883	8.99003	8.42676	8.5011	8.45225	8.92545	8.30686	8.97402	8.57741	9.09789	8.85046	8.54092	8.50621	8.60291	8.54267	9.13312	8.57403	8.7123	8.34253	8.61442	8.53763
Arf2	6.77205	6.61762	7.65868	6.56015	6.58294	5.94544	6.22631	6.56389	6.68799	5.80899	5.91154	6.06013	6.32232	6.27284	6.64851	6.10844	6.03755	5.7991	6.52581	6.08889	6.39563	6.27966	6.2365	6.18223	7.1873	6.56243	6.46325	6.06891	6.03714	6.30446	6.00028	6.11256	5.93822	6.75628	6.57215	6.77622	6.44458	6.4583	6.75102	6.70472	6.71362	7.26223	6.45932	7.10792	6.67567	6.76966	6.97949	7.00445
Arf3	6.232	6.13039	6.41114	6.99021	6.72075	6.69466	6.76155	6.57113	7.41766	6.81313	7.21988	7.02995	7.06617	6.95762	7.49138	7.24487	7.1478	7.43478	7.56676	7.36984	7.26023	7.1822	7.20809	7.21412	6.87746	7.39813	7.40142	7.14321	7.30617	7.17595	7.14016	7.18649	7.27083	7.36027	7.43627	7.35	7.602	7.56417	7.31724	7.4571	7.45463	7.15689	7.52049	7.43868	7.50384	7.16491	7.41675	7.33062
Arf4	8.15179	8.1474	8.24206	8.13462	7.95107	8.34658	8.34029	8.55984	8.28089	8.06811	8.11818	8.26287	8.10401	8.23667	8.34588	8.16688	7.78687	8.16192	8.25386	8.2134	8.21567	8.26792	8.18842	8.07499	8.57287	8.25838	8.26149	8.05539	8.21891	7.93108	7.89307	7.72222	7.78956	8.83238	8.494	8.27552	8.37936	8.39538	8.67523	8.50457	8.30037	8.37503	7.84048	8.58143	8.62391	7.20244	7.14288	7.25171
Arf5	6.04749	6.30337	5.97427	5.47827	5.61612	5.75353	5.90843	6.17704	7.39649	6.7224	6.79418	6.72525	7.39856	7.26328	7.34902	7.04674	7.74399	7.28049	7.34371	7.35424	7.19771	6.99751	7.5092	7.3559	7.70753	7.17824	7.28844	7.07834	7.46158	7.30321	7.14217	7.1405	7.49812	6.02072	6.52117	6.41028	6.39528	6.43514	6.59518	6.67476	6.65283	6.20147	7.09327	6.63156	6.5191	6.40142	6.76979	6.60855
Arf6	6.55242	6.80641	6.81047	5.67315	5.85139	6.4291	6.69252	7.0541	6.2571	6.39705	6.68039	6.51585	6.98251	7.02507	6.51501	6.94225	6.84535	6.95679	6.16946	6.69108	6.99201	6.61132	7.09976	6.98209	6.44536	6.26182	7.1019	6.89411	6.92808	6.41421	6.6581	6.54562	6.86997	6.56783	6.9085	7.07757	6.91767	6.68665	6.92163	6.8274	7.26108	7.20476	7.34312	6.65291	6.80052	6.34905	6.6411	6.65071
Arfgap1	5.28001	5.64809	5.98775	5.67994	5.8226	5.82708	5.83689	5.8718	6.87415	6.01504	6.19891	5.99423	6.28488	6.13226	6.70457	6.11636	6.25357	6.36506	6.70629	6.21279	6.01953	5.99752	6.20013	6.22532	6.6884	6.76618	6.21271	6.2264	6.34221	6.67449	6.23036	6.28704	6.29194	6.148	5.67924	5.8127	5.55254	5.70415	6.03544	6.43381	5.8095	5.59509	5.11357	6.45414	5.93931	5.85212	6.01743	5.95162
Arfgap2	4.65393	4.21494	4.97003	4.96111	4.98515	5.26703	5.28593	5.09676	5.3601	5.17072	5.29008	5.22028	5.48164	5.56986	5.19275	5.30364	5.50431	5.62004	5.17243	5.25551	5.20969	5.04615	5.60051	5.59085	5.08615	5.12998	5.49762	5.18024	5.46732	5.128	5.23295	5.10229	5.49428	3.8439	4.46562	4.41754	4.29869	4.36022	3.88942	4.32293	4.61123	4.33377	4.77981	4.41142	4.56456	5.05501	5.32795	5.25435
Arfgap3	4.29722	4.85136	5.33937	4.64825	5.13858	5.71821	6.07512	5.61381	5.01423	4.37281	4.45988	4.48833	4.45312	4.54965	5.21667	4.41704	5.00666	4.57797	4.99905	4.50485	4.56255	5.00081	4.65428	4.85701	5.16926	5.13391	4.68086	5.14744	4.79032	5.18639	4.76012	5.35742	5.33062	5.2478	5.79374	4.88624	6.32921	5.74336	4.89192	5.07388	4.95987	4.55388	4.00917	5.05883	5.21064	5.15649	5.38072	5.17726
Arfgef1	7.21297	7.07965	7.01103	7.02707	6.55897	6.8389	6.69511	7.50028	6.62176	7.35942	7.15349	7.15618	6.41381	6.68656	6.54886	6.85918	6.42929	6.25509	6.91631	6.73468	6.45793	6.59452	6.19943	6.1622	6.4433	6.80739	6.56378	6.60724	6.56046	6.93348	6.68736	6.68574	6.38545	7.72078	7.39321	7.51706	7.55675	7.25152	7.53913	7.15763	7.58561	7.5543	9.24462	7.45569	7.20627	6.70413	6.52085	6.57201
Arfgef2	6.42834	6.62767	6.21528	6.7341	6.49654	6.1255	6.13472	6.21094	6.25374	6.18586	6.27442	6.31513	5.98107	6.02274	6.22954	6.15766	6.63184	6.13605	6.31138	5.98878	5.78205	6.78088	5.92369	6.00292	6.00482	6.37247	5.90132	6.46307	6.1032	6.17564	6.03537	6.58631	6.00065	6.1308	6.16077	5.83239	6.02083	6.25289	6.39654	6.25806	5.84487	5.97513	7.48165	6.34372	6.38601	6.62775	6.4936	6.3681
Arfgef3	0	0	0.523776	0	0.00264282	1.45244	0	1.35719	0	0	0	0	0	0	0	0	0	0	0	0	0	0	0	0	0	0	0	0	0	0	0	0	2.01623	0.295322	0	1.2185	0.0851388	0.755429	0	0	1.21749	0.45649	0	0	4.68516	1.03245	1.06171	1.20561
Arfip1	2.09156	1.79441	2.81608	3.36586	3.07333	2.76599	2.95681	1.49469	2.7114	2.67185	2.74292	2.68684	2.98393	3.14673	2.84007	2.67469	2.17502	2.41575	2.77849	2.57593	2.53496	2.64223	2.67262	2.49599	3.36804	2.86794	2.86929	2.54702	2.37603	2.81208	2.67984	3.08314	2.47211	2.89927	2.91424	2.9758	2.81218	2.76268	2.76186	3.17414	2.91108	2.96959	2.79025	2.97788	3.37576	2.58601	2.69294	2.73893
Arfip2	4.90907	4.98244	5.15608	5.16634	5.55818	5.74702	5.34636	5.73475	6.61758	5.89845	5.75265	5.28269	6.06411	6.00626	6.64631	5.6468	5.41909	6.24562	6.69777	5.94574	5.31443	5.15215	6.50077	6.52282	6.83658	6.65701	5.67716	5.30633	6.55302	6.58445	6.08298	5.89712	6.52035	5.8385	5.88981	5.32723	5.74096	5.82786	5.88317	6.03929	5.5255	5.32242	4.40924	5.97201	5.45516	5.55674	5.56768	5.56048
Arfrp1	5.5683	4.91839	5.22881	5.19191	5.18631	5.40875	5.25939	5.27507	5.10803	5.18974	5.21449	4.95875	5.12599	5.04701	4.97721	5.00374	4.98259	5.07181	5.18691	5.39003	4.80235	4.79423	4.96847	4.93271	5.11224	4.9742	4.98354	4.98751	5.32209	5.1757	5.1473	5.03272	4.84234	4.29108	4.47681	4.3663	4.34097	4.57972	3.94267	4.47923	4.36713	4.60817	4.54855	4.44799	4.4885	5.36115	5.3575	5.45057
Arg1	1.38672	0	0	2.58549	4.25726	0	0.161409	0.035197	0	0	0	0.668665	0	0	0	0	0.997296	0	0	0	0	1.17858	0	0	0	0	0	0.272928	0	0	0	0.171773	0	0	0	0	0.181359	6.11844	0	0	0	0.207598	2.43074	0	5.12327	0	0	0
Arg2	0	0.495094	0.367617	0.458503	0	0	0	0	0	0	0	0	0	0	0	0	0	0	0	0	0	0	0	0	0	0	0	0	0	0	0	0	0	0	0	0.273126	0	2.54919	0	0	0	0	6.88702	0	5.11858	0.0579856	0	0.541185
Arglu1	7.94176	6.77058	6.84142	7.25641	6.70081	7.40807	7.4329	6.80679	7.98327	8.7798	8.36994	8.02115	7.7857	7.35724	7.87487	7.83849	7.46989	7.35816	8.29118	8.43041	7.48332	7.30619	7.67062	7.5798	7.82712	8.39511	7.79504	7.74356	7.84121	8.43645	8.42979	8.31309	7.41708	7.8336	8.2417	7.9295	8.34114	8.05265	7.57485	7.58617	8.14304	8.00762	6.88812	7.78761	6.74002	7.43598	6.95714	7.47105
Arhgap1	5.87952	6.11618	6.75934	6.71034	6.55964	6.9749	6.81995	6.45195	7.27676	6.50733	6.69636	6.98518	6.84144	6.89833	7.28569	6.74366	7.14552	7.16059	7.226	6.8702	6.77913	7.27728	7.20324	7.10381	7.16816	7.17204	6.88182	7.2285	7.09058	6.97606	6.85431	7.35367	7.13553	6.22702	6.50596	6.18482	6.46384	6.73365	6.28592	6.52327	6.36683	6.38961	6.08446	6.67848	6.8205	7.00288	7.25392	7.1284
Arhgap10	5.15364	5.79801	4.51016	4.44708	5.02846	6.09637	5.77797	4.11972	4.4731	4.58409	4.56507	4.93054	4.79669	4.8922	4.66059	4.73178	4.5108	4.84717	4.41617	4.30957	4.84027	4.56645	4.67843	4.81248	4.7923	4.43539	4.97267	4.25858	4.65778	4.31135	4.2814	4.25759	4.43776	4.22237	3.87735	4.09668	3.90318	3.96192	4.45594	4.34559	3.82497	3.53888	4.19973	4.34909	4.62694	4.63879	4.68059	4.62102
Arhgap11a	2.39637	1.06754	0.560311	0	0	1.71493	0.239031	0	5.01581	6.57583	6.45183	6.36646	5.82171	6.04263	4.75836	6.12346	5.98877	6.07317	4.54103	5.89564	6.03597	5.83448	6.01974	6.00021	3.81817	4.80695	6.05151	5.63688	5.71719	5.14179	5.67355	5.13442	5.4257	3.56105	5.57687	5.45273	2.98877	4.38026	4.40692	4.50268	5.57595	5.16894	6.55423	4.51645	4.83838	1.43053	1.13636	0.750306
Arhgap12	5.61438	5.60804	5.24854	6.2778	6.25685	5.34017	5.28593	5.59863	5.38979	5.80694	5.67689	5.51042	5.39727	5.27505	5.37173	5.53651	5.29906	5.20095	5.60767	5.33391	4.79271	5.96669	5.08896	4.97556	5.76364	5.6445	5.13169	5.87089	5.36523	5.67311	5.57859	6.08369	5.19673	5.93826	5.76938	5.52795	5.99293	5.20876	5.93734	5.6835	5.55806	5.25125	4.01452	5.71563	4.74111	5.43984	5.1114	5.48205
Arhgap15	0	3.04856	0	0	0	0.795366	0.120974	0.687311	0	0	0	1.04616	0	0	0	0	3.64326	0	0	0	0	0.353678	0	0	0	0	0	0	0	0	0	0	0	0	0	0	0	0	0	0	0	0	6.33063	0	4.25647	0	0	0
Arhgap17	6.70133	6.65741	6.30884	7.03945	7.08061	5.20193	5.73341	5.83064	5.74033	6.57221	6.5019	6.09399	5.98996	5.86617	5.52136	6.33797	5.91572	6.04285	5.77912	6.32421	5.94753	6.16836	5.87577	5.92521	5.25605	5.78241	6.18941	5.94911	6.25058	6.10418	6.32618	6.31725	6.08889	6.23509	6.25674	6.61309	6.27776	6.29835	6.25965	6.28985	6.61963	6.60287	6.38741	6.15362	6.1143	6.62343	6.44118	6.53541
Arhgap18	8.23954	7.87529	6.18196	6.47247	6.32634	7.02415	6.86808	5.48415	6.78384	8.65515	8.51108	7.40389	8.12215	8.35274	6.73388	8.30473	5.98877	8.3104	7.04197	8.41734	7.92941	6.61132	8.50498	8.46781	7.47174	7.22692	8.09947	6.35138	8.53612	7.77679	8.16478	6.05116	8.45899	5.9579	7.64711	7.72658	7.44458	6.7091	6.72165	6.75179	7.9436	7.45972	5.46188	6.87654	5.10206	5.63773	5.2711	5.53422
Arhgap19	2.58038	0	3.61806	2.63603	2.83687	2.67297	3.18479	3.47586	4.93083	6.05017	6.38855	6.21404	6.11715	6.27054	4.74032	6.24558	6.59889	6.66925	4.18946	5.82047	6.70143	5.96669	6.31111	6.34098	3.9484	4.83379	6.50838	6.11841	5.70231	4.95444	5.79116	5.09637	5.96093	2.64035	4.92542	4.69032	2.87827	4.30102	3.41734	3.57893	4.67899	4.72122	7.76331	3.85145	4.12478	2.79696	2.75349	3.2755
Arhgap20	0.0554794	0	0.0455918	2.50618	2.07207	5.74947	5.62553	5.81103	0	0	0	0	2.82739	3.75404	0	0	0	3.47058	0	0	0	0	4.00079	3.77482	0	0	0	0	3.58073	1.6133	0.397643	0	4.54548	1.94619	6.72263	0.139976	6.8534	6.30426	1.08341	0.696084	0	0.611182	0.671038	0	4.1341	0	0	0
Arhgap21	7.16626	7.27773	6.23165	6.79689	6.46321	6.50576	6.78479	7.16532	5.90362	7.3411	7.01924	6.89699	6.47631	6.62013	6.22306	6.8891	6.25516	6.41916	6.07386	6.45519	6.62202	6.54348	6.53423	6.66107	5.94512	6.29117	6.62201	6.18861	6.4261	6.58091	6.47315	6.39465	6.53143	7.53633	7.42765	7.30478	7.6655	7.31438	7.60646	7.34028	7.22693	7.4361	6.47687	7.28722	6.71307	6.05293	5.7644	5.83456
Arhgap22	0	0	0	0	0	0	0	0	0	0	0	0	0	0	0	0	0	0	0	0	0	0	0	0	0	0	0	0	0	0	0	0	0	0.21054	0	0	0	0	0.127561	0	0	0	0.337003	0	1.51735	0	0	0
Arhgap23	7.63426	7.58161	6.60504	7.85466	7.38097	6.93932	6.97226	7.05131	7.23953	7.24204	7.52749	7.48781	7.54802	7.26867	7.49163	7.64492	8.66038	7.37521	7.3509	7.49193	7.55776	8.64328	7.36012	7.51655	6.39418	7.30485	7.52679	8.99679	7.34045	7.28592	7.41461	8.99747	7.49199	7.85754	8.25881	8.0973	8.61552	8.11058	7.93635	7.80988	8.20106	8.37786	6.80178	7.6127	6.33288	7.47484	7.6328	7.58331
Arhgap24	0.36723	2.05491	5.28447	2.95751	3.19583	2.74002	2.84953	3.10445	0	0	0	0	0	0.974239	0.831323	0	0.374457	0	0.49271	0	1.39911	1.17858	0	0.260007	0.316242	0	2.09281	0	0	0	3.35297	0	2.37708	1.85137	1.09468	4.12778	1.49399	2.16629	0.845102	0.299008	3.42889	3.86529	4.67727	0.772068	5.88791	5.51261	5.43903	4.37889
Arhgap25	5.1154	5.26594	5.20738	4.65592	5.03813	5.20668	4.73774	4.99943	4.31441	4.95414	5.22002	4.7971	5.05151	5.06127	3.93774	4.97961	5.05849	5.4719	3.78347	5.05665	5.17301	5.42895	5.24395	5.3558	3.85571	3.82595	5.20415	4.6958	4.92457	4.75891	5.379	5.09043	5.49805	1.73477	5.14617	5.13942	5.44398	4.92996	2.88153	3.41725	5.18876	5.61352	6.41549	3.80244	5.18622	4.6422	4.66807	5.01203
Arhgap26	6.20495	5.7801	7.14561	5.7171	6.08846	4.71255	5.20119	6.20308	5.65527	5.80591	5.59976	4.51857	4.24357	4.15708	5.80865	5.93283	4.61666	4.584	5.61015	5.98406	5.93444	5.46755	4.47521	4.71909	5.3707	5.86635	6.1724	5.11175	4.4526	5.79245	6.48589	5.30321	5.01666	6.09725	6.4514	7.08382	6.52185	6.1399	6.05084	5.96359	7.08657	7.37235	6.37862	6.44299	5.39732	6.83832	6.76538	6.77627
Arhgap27	7.29323	6.84999	6.76717	5.96953	5.59532	6.87887	6.829	6.81431	7.10278	7.95219	8.14508	6.59839	7.95343	7.63958	6.85618	8.17506	6.59722	8.04717	7.1861	8.18416	7.63395	6.62526	7.95654	7.99439	6.36085	6.95861	7.98939	6.83289	8.08724	7.35681	8.08676	6.96201	7.89176	5.28196	6.6763	6.97502	6.83364	7.05362	5.9401	6.45039	7.09867	7.40021	5.97824	6.47514	5.12678	7.50987	7.65519	7.6533
Arhgap28	5.64464	5.5458	0.761989	3.57786	3.86828	5.22318	5.48226	5.89239	6.39771	6.86879	6.93597	6.8893	7.8504	8.16672	6.12535	6.722	5.06695	8.54379	6.38275	6.21796	6.40198	5.77896	7.82212	7.98005	5.89115	6.0166	6.276	5.17618	7.97226	6.39188	6.01793	4.95962	7.05467	6.38407	7.80773	6.37229	7.71054	7.25084	6.6929	6.33191	6.77113	5.94563	2.12912	6.30026	5.56603	1.93286	1.98986	1.87509
Arhgap29	9.13259	8.83887	9.05521	8.98625	8.92619	9.58339	9.72121	9.66186	8.17686	8.83019	8.83332	8.20841	8.28347	8.48779	8.41368	8.75502	7.72159	8.2951	8.14359	8.48619	8.87724	8.45154	8.13417	8.23518	8.5004	8.4537	8.84602	8.28339	8.06793	8.4262	8.63643	8.47052	8.28163	9.18116	9.77755	10.1133	10.0305	9.26665	9.03094	8.74497	10.3143	9.55105	3.36431	8.85533	6.74459	8.45199	8.24297	8.55145
Arhgap30	0	0	0	0.513611	0	1.79279	1.84446	0	0	0.346905	0	1.89266	0	0	0	0	4.5749	0	0	0	0	2.37413	0	0	0	0	0	0.33251	0	0	0.0767236	1.67843	0	0.120463	1.70984	0	0	4.46714	0	0.859972	0	0	8.79454	0	7.30161	0	0	0
Arhgap31	9.14834	9.39834	9.09593	9.37455	9.10949	9.27235	9.30299	9.22239	8.50321	8.157	8.34695	7.87142	8.05842	8.12408	8.48275	8.32077	8.01822	8.20289	8.36071	8.1483	8.28777	8.58385	8.35264	8.3916	8.21988	8.4969	8.42819	8.44206	7.94471	8.65115	8.51735	8.84863	8.67185	8.57618	9.65402	9.12445	10.0005	9.37266	8.56044	8.68551	9.37853	9.02818	5.05505	8.69509	6.74573	9.07817	9.02947	9.12519
Arhgap32	4.73182	4.36666	5.23306	6.23181	6.29846	4.84333	4.48841	5.20522	4.80607	6.02125	5.91609	5.23371	5.3029	5.47191	5.06416	5.816	5.35343	5.30314	4.5854	5.2622	5.58954	6.07691	5.52817	5.58364	4.4841	4.93868	5.80773	5.38758	5.01766	5.09718	5.3292	6.18058	5.2713	5.81894	5.85678	6.10836	6.12281	5.73268	5.86658	6.0291	5.80152	5.88474	2.66654	5.70055	5.80938	5.22646	5.03297	4.99673
Arhgap33	2.41587	1.06754	2.73849	4.08267	3.49431	2.08871	1.88124	2.73572	4.24027	5.16432	5.29008	4.51857	4.90408	4.30214	4.19057	5.09643	5.10265	4.89158	4.30216	5.47514	4.86806	4.85737	4.95864	5.15323	2.98889	4.5008	4.78649	5.70186	5.00559	4.91322	4.79126	5.6897	4.64911	3.11871	4.79022	4.6092	3.4269	4.30888	3.31476	3.79183	4.65617	4.85266	3.68269	3.83204	3.61417	3.97763	4.01493	4.22979
Arhgap35	6.41266	7.01221	7.4905	6.55236	6.45673	6.11858	6.06849	6.54987	6.81472	6.97543	7.11787	6.78411	6.99139	7.15947	6.87585	7.17638	6.64603	7.09563	6.77901	6.69768	7.01913	7.25055	6.75985	6.86707	6.45507	6.74062	7.14371	7.14684	6.85058	6.64235	7.08573	6.92033	6.84836	7.78036	7.14925	7.71383	7.33412	6.83603	7.72521	7.2259	7.69281	7.83702	4.05404	7.32212	6.93522	7.11536	7.05058	6.86673
Arhgap36	0	0	0	0	0	0	0	0	0	0	0	0	0	0	0	0	1.23891	0	0	0	0	0	0	0	0	0	0	0	0	0	0	0	0	0	0	0	0	0	0	0	0	0	0	0	0	0	0	0
Arhgap39	3.08537	3.16355	2.91814	2.94252	3.33407	3.56171	3.36871	3.13482	4.16499	4.63819	4.81219	4.80857	4.92432	4.71651	4.51963	4.99	4.46764	4.76997	4.24585	4.59251	4.66119	3.75576	4.40218	4.37946	3.88929	4.27727	4.7256	3.62821	4.32826	3.94675	4.59546	3.89125	4.13301	3.69581	3.1562	3.90223	3.28251	3.65981	3.70703	3.81199	3.96013	4.2585	4.65174	3.65197	4.64172	4.31824	4.27659	4.02377
Arhgap4	1.00437	0	0	1.10428	1.48585	1.67437	0.120974	0.437321	0	1.34879	0.595245	2.599	0.554169	0	0.588937	0	4.72753	0	0.0995489	0.253506	0	2.42405	0.853828	0	0	0	0.292212	1.53079	0.840511	0.533316	1.48297	2.60497	1.25979	0	0.18613	0	0.719038	2.47659	0	0	0	0	7.59716	0	5.41654	1.1902	0.328798	1.27491
Arhgap42	1.17424	2.46678	3.20445	2.57257	2.43018	3.16777	3.19456	4.45676	4.72296	5.33069	5.35186	4.96022	5.10159	5.3008	4.89806	4.9319	3.50779	5.27174	4.81634	5.19728	4.57385	3.7282	5.0087	5.07143	4.89354	5.049	4.6347	3.478	5.15948	4.63957	5.09974	3.22008	4.84678	5.49187	5.16151	5.12076	5.01187	4.7121	5.42452	4.68999	5.16159	5.20341	2.08911	4.73067	7.07755	4.51002	4.25162	4.23849
Arhgap44	2.76651	3.98411	2.88971	3.10833	3.2959	2.95847	2.04147	0	3.27524	3.41091	3.22609	2.90399	3.42962	3.03564	3.8302	3.2993	3.4572	3.02426	3.53461	3.37125	3.35815	3.19592	3.07552	3.54673	3.1587	3.18842	3.39106	3.8483	3.65678	3.43543	4.14075	3.64591	4.49734	4.32677	3.84317	3.66838	3.09759	4.11624	4.81132	4.24722	3.75728	3.47179	1.29855	4.33307	5.27102	4.28365	4.77416	4.83117
Arhgap45	1.38672	0.495094	5.93307	7.55311	7.23523	5.97706	5.79414	3.44225	4.01427	4.47974	3.51724	7.37581	5.00402	3.62567	3.86694	3.72134	7.89331	2.21289	3.67075	2.8494	2.78874	7.54405	2.9945	1.76524	3.24139	3.78152	3.34457	7.61036	3.06152	3.75907	2.94273	8.16915	3.23418	2.87881	3.69771	2.95613	3.29331	4.37028	2.49538	2.86723	3.12567	4.12361	9.69045	2.76929	7.86974	6.02047	6.26419	5.67547
Arhgap5	7.37611	7.30304	7.29163	6.68506	6.30808	6.96967	6.80726	7.01217	5.56379	6.45259	6.51321	5.9446	5.64253	6.27207	5.626	6.22813	4.97233	5.78609	5.94026	6.28966	5.74255	5.48882	5.68238	5.77615	5.61831	5.71313	6.2025	5.59035	6.09125	5.98224	6.49852	5.6579	6.27886	6.53006	6.95526	7.0937	7.09952	6.60333	6.50441	6.317	7.06973	6.78701	4.04622	6.27713	6.21981	6.23597	6.15171	6.18443
Arhgap6	2.48209	3.04856	2.72246	4.89	4.88373	6.21836	6.21375	5.29672	3.37264	1.85714	2.27488	4.99648	2.82739	2.62993	3.68342	2.22477	3.57033	2.03072	3.52763	1.82084	2.16837	3.21306	1.52092	1.91058	3.45214	3.41215	2.53267	1.45239	1.46583	2.8991	2.33951	1.67843	2.02671	4.18952	3.88745	2.32685	4.66394	4.20598	4.34788	3.57598	2.04244	1.99328	2.38189	3.762	4.63024	2.42072	2.39146	1.96171
Arhgap8	2.78911	3.78297	1.28291	2.37841	2.47641	1.31846	0	1.43736	1.6475	0.391413	1.12201	0.609954	0.554169	0.0300911	1.49512	0.982065	0	0	1.59902	1.82084	0.418956	0.178594	0.503574	0.909233	1.63432	1.30666	0.989016	0	0.818603	1.01311	1.68804	0.259133	2.23074	1.16524	0.389311	0.843479	1.13409	1.52255	1.90004	2.69338	1.36337	0.245893	0	2.12935	1.84697	1.6088	1.43142	1.46483
Arhgap9	0	0	0	0	0	1.04911	0.79625	0	0	0.0464746	0.595245	2.19187	0	0	0	0	4.48036	0	0	0	0	2.38425	0	0	0	0	0	1.45239	0	0	0	1.77051	0	0	8.67324e-05	0	0	2.40015	0	0	0	0	7.61775	0	5.73401	0	0	0
Arhgdia	8.82176	9.18182	9.0066	8.88833	8.69555	9.01913	9.11126	9.28272	9.22793	9.2568	9.42619	9.48056	9.59677	9.59958	9.14353	9.48	9.52263	9.88545	9.23621	9.56961	9.49206	9.48515	9.78084	9.67792	9.3534	9.09795	9.52351	9.5758	9.93543	9.1415	9.10494	9.21331	9.54898	8.41368	9.12748	8.71818	9.07713	9.16655	8.60861	8.95664	8.8251	8.83072	8.92547	9.06472	8.77628	8.96656	9.30918	9.13469
Arhgdib	4.37397	4.36666	4.06206	6.37726	6.26757	5.52262	5.29163	3.38275	5.75371	4.44056	4.62746	6.78203	5.39057	5.23789	5.66042	4.52102	7.47262	5.46211	5.62167	4.51236	4.39433	6.64381	4.88965	4.79595	6.35976	5.64863	4.46814	6.75133	5.19499	4.73546	4.10541	6.46639	4.72664	4.65219	4.02494	3.50876	3.22722	5.15598	5.06623	5.44938	2.93462	3.34523	10.5176	5.67537	7.42513	3.36705	3.7906	3.84161
Arhgdig	0	0	0	0	0	0.820369	0	0	0	0	0	0	0	0	0	0	2.4802	0	0	0	0	0.924828	0	0	0	0	0	0.598295	0	0	0	0	0	0	0	0	0	0	0	0	0	0	1.65439	0	0.815956	0	0	0
Arhgef1	7.98053	8.09403	7.4497	8.08701	8.03044	7.61379	7.65868	7.8225	8.50689	8.23864	8.32722	8.18676	8.33614	8.09732	8.51482	8.37695	8.4856	8.46882	8.44835	8.4856	8.35234	8.33241	8.50372	8.49927	7.92253	8.54605	8.37177	8.5037	8.44432	8.43014	8.28388	8.65548	8.37924	8.16233	8.13836	8.06638	8.17925	8.23184	8.23756	8.40429	8.01899	8.2991	9.57958	8.40459	8.21407	8.38421	8.40579	8.42971
Arhgef10	7.20704	7.38826	7.15011	7.34809	7.65731	6.85751	7.0611	6.67554	6.43854	5.93743	5.91722	5.46972	5.52307	5.52172	6.59294	5.95333	5.41057	5.60382	6.44243	5.79067	5.72745	5.97005	5.56641	5.41791	6.52519	6.42797	6.03592	5.48269	5.48046	6.14857	6.14857	5.79028	5.62152	6.30576	6.20854	6.24229	6.12129	6.38829	6.34801	6.79643	6.1133	6.5964	2.66654	6.62828	5.34411	7.16015	7.14909	7.14816
Arhgef10l	3.76263	4.10414	5.38973	4.81931	4.39602	1.43636	1.8933	1.53169	4.27782	3.69459	3.67596	3.72485	3.75231	3.66353	4.44261	3.7704	4.81479	3.32704	4.01574	3.65871	3.35815	4.74008	3.24677	3.17696	3.46839	4.07942	3.97435	4.99675	2.86711	3.55981	4.06917	5.20899	3.33876	3.8262	2.61528	4.16681	2.33574	2.87991	4.00988	3.8923	4.10978	4.69205	6.78817	3.79911	6.75821	5.76074	5.97483	5.48936
Arhgef11	6.22235	6.32823	6.54649	6.4949	6.38204	6.15835	6.2035	6.07422	5.91643	5.75466	5.68891	5.58376	5.62075	5.54852	6.01985	5.78749	5.77381	5.77296	5.78206	5.68827	5.6334	6.42036	5.76926	6.00021	5.48691	5.90598	5.79297	6.08524	5.57986	5.89128	5.86699	6.45313	6.00331	6.02539	6.28311	6.18799	6.44761	6.46535	6.03027	6.24328	6.11781	6.49273	5.86506	6.23651	6.27192	6.40444	6.41893	6.35315
Arhgef12	9.21991	9.11373	8.77485	8.40233	8.38612	9.76056	9.42983	9.58013	7.59438	7.75126	7.73784	7.45665	7.58688	7.74376	7.6744	7.63557	7.41982	7.80583	7.65229	7.62932	7.62311	7.85919	7.8982	7.88063	7.32639	7.73423	7.61056	7.87084	7.75768	7.99497	7.96158	8.13256	8.20026	8.96274	10.0134	8.93788	10.2723	9.55173	8.94811	8.59951	9.20422	9.15205	4.85183	8.51022	7.46491	8.89817	8.81506	8.7323
Arhgef15	9.03443	8.71	8.75257	7.97474	7.68064	8.67727	8.65124	8.87776	8.2107	8.81137	9.07242	7.90405	8.69265	8.36086	7.84122	8.96208	8.03756	8.90113	8.14972	9.24607	8.46509	8.29248	8.7256	8.83496	7.70774	8.10131	8.77737	8.70714	9.07276	8.63393	8.94792	8.7963	9.13215	6.30448	8.45732	7.90934	8.53983	8.56075	6.6598	7.43432	8.19939	8.39554	0	7.56158	1.90256	9.33482	9.38612	9.37816
Arhgef16	0.104356	1.06754	3.58298	2.06456	2.17378	0.25025	0.120974	0	0.276213	0	0	0	0.310964	0.636335	0.498162	0	1.23891	0	0	0	0	0.178594	0	0	0	0	1.32628	0.00644613	0	0.195289	2.48202	0	2.77515	1.23128	1.53243	3.05191	2.2045	1.60999	1.45153	1.30614	2.09561	2.08063	0.115868	0.744659	3.07071	3.66462	4.06834	2.8107
Arhgef17	4.8601	6.05792	3.25548	4.7777	3.45445	4.55947	3.55477	4.65001	7.09266	7.15517	7.43021	6.46085	7.73151	7.76731	7.37954	7.51752	6.77517	7.88851	7.10195	7.32522	7.36637	6.9021	7.83359	8.02753	6.2246	7.31701	7.34477	6.988	7.76504	7.21724	7.25193	7.02374	7.9217	7.04003	6.62993	7.02249	6.45304	6.61553	6.68387	6.4532	6.92814	6.87973	3.95732	6.51116	8.27141	5.54948	5.70738	4.733
Arhgef18	5.28532	5.56685	5.38973	5.98119	6.11701	5.65534	5.8133	5.07186	5.54851	4.96706	5.18462	4.5753	5.27771	5.23318	5.29628	5.05414	5.25743	5.28475	5.63472	5.15351	4.41959	4.82429	5.1735	5.28942	5.03934	5.5298	5.07384	4.93322	5.2119	5.42615	5.31379	5.11552	5.43359	4.8403	4.81159	4.81295	4.92593	4.99313	4.85438	5.34602	4.75863	4.80055	5.74787	5.16215	5.19737	6.21203	6.40389	6.17086
Arhgef19	0	0	0	2.16264	2.02619	0.286589	1.09654	0	0.832249	0	0	0	0.0182793	1.43457	0	0.187718	0.310758	0	0.548956	0	0.418956	0	0.311091	0.397895	0.316242	0.183503	1.05649	0	0	0.913726	1.2237	0	3.10175	1.82309	0	0.708909	0	0	0.772645	1.09202	0.31363	0.127818	1.33322	0.53666	3.77768	2.26981	2.71747	2.26398
Arhgef2	7.99214	7.90864	7.10677	6.71659	6.52156	7.78669	7.62383	7.6376	8.45896	8.53785	8.51915	7.94711	8.48638	8.3103	8.2467	8.47608	7.55246	8.42038	8.37342	8.49463	8.29461	7.59778	8.58167	8.55362	8.06807	8.33724	8.43018	7.69756	8.41883	8.48012	8.41363	7.81163	8.55551	7.86948	8.69065	8.66711	9.00921	8.61407	7.8504	8.17652	8.7679	8.39381	8.25851	8.04433	7.71067	8.10685	8.10543	8.19371
Arhgef25	5.80755	5.90104	4.03311	5.38714	5.24757	4.27971	3.97909	3.66673	5.98126	3.43769	3.15855	5.03046	3.83687	3.66353	5.95093	3.27117	4.61831	1.84244	6.0442	3.45939	2.58048	4.28237	3.03869	2.86444	5.85298	5.93669	3.33781	4.68441	2.33031	5.76598	3.68311	4.89801	2.96139	5.32293	3.37297	3.54542	3.18142	3.52682	5.2642	5.32425	3.64405	3.5077	3.48871	5.07405	6.29027	4.88656	4.80881	4.78441
Arhgef26	4.17384	3.36921	6.38019	0	0.976101	6.84005	6.92277	7.28627	3.48696	4.64969	4.73184	2.87935	5.04867	5.47058	3.69369	5.15917	0	5.83493	3.7717	5.11825	5.27344	0.311858	5.76832	5.80846	3.3061	3.58871	5.43085	0	5.86546	4.15421	5.27516	0	6.09263	3.44987	6.59338	5.56576	6.37634	5.87716	3.72634	3.57007	5.78462	5.41985	2.00558	3.57235	4.09646	5.79799	5.68113	5.57085
Arhgef28	6.49572	6.57671	6.36478	3.61928	3.73676	3.60192	3.28426	3.93184	4.85302	5.88781	5.94087	4.58866	4.89464	4.44756	4.93889	5.71312	3.41995	4.09464	4.96069	5.48376	5.67071	3.67559	4.34299	4.34861	5.09795	4.99597	5.57732	3.51061	3.99629	5.36279	6.00913	3.13603	3.88792	4.7937	4.16989	6.64377	3.94833	4.2825	5.30116	5.53904	6.73136	6.68312	0	5.72092	4.04798	6.2673	6.15956	6.26542
Arhgef3	7.86051	7.90864	9.13326	7.85932	7.99465	9.42882	9.54802	9.33859	6.12797	6.76108	6.80711	5.11073	5.68695	5.81137	6.21477	7.07142	4.34779	5.9016	5.90971	7.18302	7.33352	4.638	6.2036	6.18382	6.66656	6.01447	7.34688	3.92288	5.68652	6.58192	7.37292	4.79763	6.87396	7.00742	8.32332	7.82628	8.96152	8.25763	7.04948	6.7834	7.78754	8.15152	7.62804	7.13357	6.49941	8.3096	8.30648	8.47137
Arhgef33	0	2.05491	0	0	0	0	0	0	0	0	0	0	0	0	0	0	0	0	0	0	0	0	0	0	0	0	0	0	0	0	0	0	0	0	0	0	0	0	0	0	0	0	0	0	0	0	0	0
Arhgef37	2.39637	1.79441	2.01996	0	0	0	0	0	0	0	0.049881	0	0	0.0300911	0	0.325393	0	0	0	0	0	0	0	0	0	0	0	0	0	0	0	0	0	0	0	0.174433	0	0.627154	0	0	0	0.168259	4.22072	0	3.35996	1.49243	1.62533	1.27491
Arhgef38	0	0	0	0	0	2.47463	1.5262	0	0	0	0	0	0	0	0	0	0	0	0	0	0	0	0	0	0	0	0	0	0	0	0	0	0	0	0	1.3449	0	0.288506	0	0	0	1.29829	0	0	4.4461	0.653333	0	0.228282
Arhgef39	1.93824	0.495094	0.447808	3.05824	1.21298	0.053414	0	0	3.43093	4.49511	4.39615	4.01237	4.24109	3.9429	3.18862	4.41447	4.79892	4.69954	2.78436	4.35624	4.30223	3.49584	4.57719	4.59075	2.6258	3.24769	4.64295	4.17153	4.21122	3.79093	4.39386	3.12444	4.46111	1.46883	3.48362	3.18461	1.76637	2.43888	2.26828	2.33778	3.19065	3.11116	4.40109	2.05319	3.46338	0.990163	1.20734	0
Arhgef4	0.104356	0	0.966386	0	0.288325	0	0	0	0.712021	0.517249	1.24289	0.639608	0.616738	0.848408	1.18175	1.13972	1.77571	0.246596	0.49271	1.30229	0.418956	0.353678	0.0889133	0.523746	0.517039	0.355016	1.27053	0.444765	0.413491	0.964275	1.0742	1.32056	0.779604	0.413826	1.0232	1.46111	0.841898	1.26677	0	0.270153	1.38061	1.1035	2.68679	0.53666	1.53153	1.55179	0.563337	1.01623
Arhgef40	6.1243	6.37671	6.52643	6.04219	6.19857	5.72485	5.68482	5.59972	7.22896	5.50031	5.48343	4.74007	5.29933	5.19814	7.1765	6.07058	4.50725	5.30679	7.02472	6.0371	6.27622	4.61884	5.81536	5.78246	6.48133	7.10251	6.54994	4.13016	5.44426	7.08215	6.8641	5.02651	6.51152	7.66487	7.0079	7.25659	6.97919	6.41828	7.47849	7.61729	7.2718	7.13474	4.12749	7.53533	6.66204	7.27138	7.21085	7.35283
Arhgef5	7.16949	7.19228	7.21278	7.34999	7.26599	5.66572	5.76655	6.40162	6.927	7.20395	7.18306	6.0567	6.59324	6.47199	6.82267	6.89464	5.91705	6.67632	6.80775	6.91941	6.60009	6.34785	6.51033	6.6129	6.75366	6.98986	6.93713	6.14462	6.52285	6.98067	7.15519	6.77552	6.54879	6.94441	6.58255	7.27928	6.76007	6.59102	6.69004	6.91009	7.12672	7.57842	2.44666	7.02633	5.648	6.83757	6.82514	6.95582
Arhgef6	5.8716	5.8157	4.9129	5.68819	5.40376	5.27948	5.011	4.3726	2.936	1.74155	1.68827	1.51471	1.77432	1.817	2.56242	1.80566	4.89842	1.4522	3.06553	2.02369	1.58926	2.82429	2.3407	2.12436	3.21275	3.07846	1.50598	2.28578	2.00131	3.43094	2.63477	3.56251	3.14084	4.21151	3.2479	2.90575	3.39715	4.03641	4.10147	4.11351	2.81289	3.71642	7.55693	3.95074	6.4499	4.56147	4.11984	4.25144
Arhgef7	8.66373	8.62977	8.21062	7.70843	7.71689	8.40146	8.41509	9.09879	8.32927	8.61539	8.46872	8.53256	8.31772	8.1983	8.27517	8.63971	8.3425	8.39468	8.17647	8.62053	8.93697	9.10645	8.46621	8.50596	7.89537	8.17877	8.75199	8.91312	8.32616	8.27734	8.56504	9.12948	8.50922	8.50245	9.701	9.50319	9.99438	9.53214	8.65123	8.42724	9.56009	10.1079	6.00739	8.47912	7.67321	7.88572	8.03705	7.994
Arhgef9	4.29195	4.50393	3.87893	3.04428	2.62747	2.82277	2.28966	2.93529	5.42846	5.4837	5.24918	5.17543	4.88355	4.88621	5.51559	5.02243	4.17297	4.80393	5.57163	5.20309	4.92211	4.56867	5.1521	4.94401	5.33127	5.52382	4.87091	4.09618	5.01766	5.21537	5.13117	4.67392	4.48029	4.44977	4.43381	4.71978	3.71104	3.94183	4.79159	4.86059	4.8341	5.24536	1.00796	4.86243	3.46338	3.95582	3.7673	3.85299
Arid1a	8.01549	7.49093	7.18855	7.74037	7.11069	7.35345	7.31631	6.9673	8.05163	8.72746	8.65725	8.53897	8.50278	8.30526	8.18513	8.76917	8.13359	8.40918	8.192	8.27708	8.34659	8.22455	8.18737	8.31024	7.02171	8.08465	8.43474	8.1777	8.21747	7.9392	8.25796	8.22514	8.21393	8.49407	8.84491	8.70093	9.12366	8.72338	8.53214	8.6717	8.72161	8.9113	8.57976	8.56915	8.2488	8.24784	7.96623	7.92359
Arid1b	6.39925	6.58704	6.29603	6.77062	6.69532	5.54623	5.47023	5.58879	6.41406	6.39296	6.42174	6.39717	6.2452	6.25513	6.68241	6.55823	5.99765	5.84876	6.5497	6.087	6.63556	6.48353	5.93876	5.92521	5.88132	6.47601	6.67865	5.98204	5.63653	6.34913	6.38972	6.32802	5.95271	7.37251	6.61482	7.08721	6.89745	6.82557	7.5448	7.4402	6.99788	7.3273	6.9037	7.15975	6.87536	6.6794	6.5493	6.44997
Arid2	7.11314	6.84999	6.00359	6.61118	6.36294	6.41224	6.53217	6.19012	6.67499	7.30265	7.16261	7.33022	6.97245	6.94231	6.52559	7.14533	6.59722	6.72622	6.79218	6.84253	6.96223	7.01839	6.7874	6.71759	6.14282	6.70141	6.92759	6.57984	6.72665	6.723	7.14886	6.77506	6.66356	7.68588	7.86932	7.70428	8.18941	7.63988	7.74802	7.34828	7.76413	7.81908	7.65848	7.32761	6.95145	6.3913	6.08141	6.27918
Arid3a	3.36151	2.63564	3.14556	2.35597	2.74544	3.13825	2.17584	0	4.70339	5.78312	6.05258	6.64665	6.69462	5.90619	4.05649	5.7513	6.56815	5.77823	4.62682	5.50557	4.66119	5.49584	5.09943	4.99742	3.41908	3.97807	4.96171	5.71031	5.68198	4.45304	4.8984	5.3537	4.37356	3.88893	5.52066	6.09605	6.42568	5.8621	3.94542	3.94117	6.04669	5.80763	8.60248	4.12029	6.35894	3.85338	3.53179	3.48741
Arid3b	3.58461	3.27004	1.66483	3.24894	3.40749	4.68559	4.61391	4.46156	3.70344	2.30389	1.77101	5.28972	3.97464	3.00648	3.39139	1.7415	5.18267	2.61727	3.58927	1.8567	0	4.93862	3.10551	3.09821	2.97758	3.41215	1.37995	4.71272	3.06152	3.36663	2.21237	4.70926	3.4441	3.28861	5.64988	2.57916	6.08132	5.529	2.56139	3.02668	2.54882	3.20161	5.91813	2.98375	4.07726	3.69785	3.60591	3.68494
Arid3c	0	0.495094	0	0	0	0	0	0	0	0	0	0	0	0	0	0	0	0	0	0	0	0	0	0	0	0	0	0	0	0	0	0	0	0	0	0	0	0	0	0	0	0	0	0	0	0	0	0
Arid4a	6.48769	6.17219	6.05169	6.30831	6.2831	6.46572	5.86241	6.46156	4.5714	5.45385	5.17325	5.42466	4.71861	4.82489	4.92008	4.99689	4.8076	4.50996	5.31407	5.00567	4.61818	5.32109	4.38516	4.62859	4.56565	4.75172	4.54943	5.13494	5.01766	5.33665	5.25917	5.74276	5.04399	6.79683	7.11277	6.51398	7.45395	6.58402	6.56779	6.25897	6.55371	6.48224	6.73446	6.15427	5.97085	5.71604	5.34772	5.65449
Arid4b	6.88913	6.70565	5.94002	6.55729	5.9417	6.19047	5.91213	6.41591	5.79776	6.86436	6.44712	6.24692	5.90477	5.86211	5.82897	5.94446	5.06212	5.32129	6.30985	6.17719	5.8205	5.81496	5.43204	5.57276	5.83977	5.92085	5.7905	5.49415	5.98031	6.1642	6.06044	6.00452	5.77308	7.85885	7.144	7.30381	7.38363	7.00525	7.77629	7.03729	7.20563	7.34229	7.19957	7.10253	6.78063	5.38786	5.1275	5.53068
Arid5a	9.02395	8.59434	7.95447	5.75975	6.21144	7.8588	8.49538	7.69682	4.54524	4.697	3.25513	4.6789	5.56928	5.95852	6.56898	4.56339	3.31834	4.35645	4.58204	3.23261	6.03597	5.32372	6.81715	7.08989	5.09403	5.7353	5.85232	2.53438	3.24929	4.93398	3.51922	3.07715	3.74933	6.8216	7.50867	6.07398	7.63317	8.72044	6.76976	7.61944	5.89597	7.18303	6.51323	7.22999	6.95606	7.84589	7.84938	7.5986
Arid5b	8.74256	8.58663	7.44023	6.76282	6.73211	8.04482	8.19507	8.08826	5.34122	5.81921	5.68758	5.53034	5.84476	5.95948	5.87555	5.86576	5.36523	4.7106	5.44118	5.60816	5.36082	6.43383	5.36791	5.31431	5.35549	5.57822	5.68117	5.39458	4.67159	5.71153	5.7903	5.97499	5.81447	8.40103	8.61846	7.55208	8.70461	8.64688	8.50468	7.86836	7.61618	7.6549	6.29918	7.72675	7.76454	7.57032	7.44088	7.51289
Arih1	7.74389	7.87529	7.37699	7.48214	7.19648	7.10491	7.08462	7.59809	7.07563	7.67623	7.60425	7.63378	7.51581	7.55588	7.26548	7.63998	7.08076	7.30579	7.33274	7.37962	7.42525	7.21483	7.16388	7.25817	7.09418	7.29523	7.43588	7.18421	7.40113	7.06089	7.09374	7.08218	6.94091	8.22497	7.75791	7.93312	7.91548	7.65846	8.28175	7.92904	7.92352	8.01751	8.51728	7.85545	7.76529	6.86416	6.6459	6.84197
Arih2	6.42052	6.30337	6.32352	5.9302	5.80911	6.31114	6.66993	6.52887	5.72973	6.31639	6.20171	6.34974	6.06059	5.9699	6.12472	6.14687	5.79652	5.6171	5.7651	6.0345	6.47008	6.2349	5.8965	5.88766	5.84989	5.91286	6.37018	5.65157	5.68198	5.70597	5.67726	5.62539	5.59097	6.56837	6.57476	6.63877	6.7055	6.65513	6.4303	6.284	6.65991	6.62529	7.62432	6.43444	6.86175	5.89573	5.86661	5.81142
Arl1	6.28994	5.7801	6.62242	6.52538	6.39639	6.68491	6.64608	6.4453	6.36507	6.02655	6.18578	6.23422	6.41326	6.54416	6.43774	6.17447	6.2541	6.36768	6.45306	6.42317	6.34378	6.16101	6.51592	6.37199	6.92459	6.37911	6.43737	6.34597	6.4864	6.32516	6.19199	6.17567	6.24449	6.62679	6.11351	5.95885	6.09219	6.10871	6.73164	6.70943	5.9475	5.90731	5.68717	6.68074	6.61706	6.09843	6.02604	6.23313
Arl10	3.13326	1.47628	3.25548	2.78905	3.17496	3.5691	3.39014	2.91443	3.86721	3.47436	3.51724	3.34753	3.77991	3.89597	3.77004	3.77441	3.45352	3.97589	4.10522	3.92386	3.22116	3.14324	3.68049	3.7189	3.77963	3.73568	3.8515	3.77502	4.07694	3.82552	3.619	3.41338	3.91354	3.21435	3.655	3.32926	3.87828	3.46718	3.38125	3.3602	3.65826	3.14194	2.33988	3.35847	3.0852	4.10693	4.42915	4.35508
Arl11	0	0	0	0	0.00264282	0	0.633311	0	0	0	0	0	0	0	0	0	2.35158	0	0	0	0	0.839099	0	0	0	0	0	1.80767	0	0	0	1.36061	0	0	0	0	0	0.00855483	0	0	0	0	3.61737	0	2.94398	0	0	0
Arl13b	6.72643	6.73383	6.20378	5.65411	5.42455	5.45338	5.31198	5.84908	4.60554	4.99257	4.92263	5.16272	4.49744	4.69611	4.9432	4.76443	4.06852	4.34939	4.67974	4.79701	4.57385	4.88437	4.30213	4.39052	5.07823	4.75172	4.74363	4.3587	4.4293	4.83559	4.80827	4.66195	4.35081	6.15085	5.72313	5.79481	5.79424	5.94179	6.10348	5.96977	5.52937	6.19108	4.59036	5.99836	5.80282	4.97324	4.68992	4.79919
Arl14ep	4.53417	3.6314	3.93218	4.83967	4.63895	4.18904	4.49436	4.05449	4.91219	5.16912	5.28833	4.78056	4.73104	5.03443	5.04157	4.97089	4.64599	4.90849	5.27396	5.2284	4.32915	4.57752	4.94046	4.78342	5.2121	5.05108	4.86622	5.15158	5.23586	5.27165	5.34909	5.03117	5.01929	4.54374	4.42691	4.69774	4.67638	4.03641	4.71149	4.39487	4.66675	4.18403	4.93743	4.37836	4.30884	4.07188	3.94396	4.08776
Arl15	6.52855	6.17219	5.84882	6.47854	6.56834	6.91812	7.26214	7.26137	5.10355	4.66789	4.79992	5.03605	5.1981	5.36827	5.04959	4.6899	5.23079	5.19899	5.11071	4.65662	4.62905	5.83355	5.41896	5.46313	5.5126	5.22705	4.79145	5.62799	5.10396	5.4205	4.91263	5.95551	5.97045	5.26498	7.38789	5.36315	7.30204	7.37462	5.85858	5.55258	5.60741	5.7117	4.27968	5.49693	4.33736	5.88999	5.72865	6.02386
Arl16	3.07927	3.70917	3.92519	2.95253	2.92286	2.96969	2.69972	2.72778	3.80244	3.36143	3.42444	3.36982	3.45124	3.21205	3.36166	3.54932	3.37783	3.27583	4.0007	3.84574	3.24961	3.37412	3.2575	3.18967	4.0024	3.54212	3.56333	3.70912	3.93142	3.88577	3.71954	3.45097	3.5202	2.91944	3.08193	2.9758	2.531	2.46726	3.2271	3.3602	3.10507	2.91716	2.73945	3.58786	3.0852	3.0024	3.23328	3.32535
Arl2	3.4958	3.6314	4.02985	4.29417	4.22038	4.26157	4.68498	5.07029	4.82068	4.29587	4.06832	4.3739	4.69886	4.42018	4.98001	4.22804	4.5249	4.76201	4.85171	4.30309	3.95009	4.38172	4.62145	4.46563	5.48092	4.88369	4.17744	4.37296	4.70482	4.74452	4.24438	4.4369	4.49734	4.22237	3.67457	3.37812	3.40713	3.95191	4.32483	4.57525	3.11025	3.51163	2.83932	4.59529	3.56334	4.46055	4.68682	4.33899
Arl2bp	6.00468	6.4465	6.418	5.98119	5.71825	7.6699	7.86747	8.00951	6.39893	6.63949	6.81078	6.08728	7.51555	7.48133	6.28716	6.76953	6.06797	7.528	6.57659	7.02657	6.80812	5.72422	7.24088	7.11302	6.40055	6.31734	6.91117	5.66901	7.72125	6.46556	6.61862	5.58686	7.09318	5.77348	6.90436	6.10222	6.97584	6.78763	5.97146	5.95851	6.34888	6.34289	6.23187	6.04405	5.85799	6.93345	7.13891	7.19808
Arl3	4.33611	3.85318	4.98186	4.28232	4.56867	4.99515	5.1176	4.34168	4.20452	4.24826	4.2844	4.48221	4.56643	4.84562	4.52921	4.55175	4.46398	4.48118	4.34051	4.51797	4.65055	4.14324	4.61521	4.46302	5.02155	4.31932	4.66203	4.39409	4.66547	4.28921	4.44043	4.05584	4.67264	3.80105	3.67457	4.21933	3.84194	3.67205	4.23106	4.49958	4.25941	4.13641	3.46936	4.38947	4.6003	4.87789	5.11832	4.99159
Arl4a	6.4078	5.7801	6.10135	6.60327	6.64813	5.77607	6.07578	5.81384	5.32081	4.51537	4.08458	5.08806	4.07833	4.08219	5.93804	4.41704	5.43131	3.43768	5.20999	3.82478	5.20969	5.34461	3.76935	3.7145	6.04803	5.73659	5.31508	4.58991	3.30156	5.30267	4.27652	5.74937	3.50155	7.19805	5.55592	6.04982	5.85568	5.24199	6.89948	6.42811	5.73354	5.72954	4.51496	6.47566	4.98977	5.40607	5.30386	5.72893
Arl4c	5.16951	4.50393	4.31016	6.32381	6.40314	4.28196	4.12424	4.36749	6.53914	6.21092	6.43051	5.43526	7.47496	7.4593	6.91512	6.78054	5.19485	7.79092	6.56	6.42765	6.09988	5.08856	7.88118	7.88161	6.30087	6.6901	6.19878	5.48598	7.53458	6.92633	6.30716	5.75126	7.82806	6.07044	7.87187	5.81747	6.69535	6.18117	6.68634	6.91097	5.94533	5.33246	6.94492	6.55028	7.27369	4.75699	4.6586	4.66686
Arl4d	7.66003	7.15802	7.67022	7.7244	8.10384	7.67547	8.26864	7.93961	5.29619	1.15587	1.68827	2.59143	2.4345	1.8001	4.43447	1.4914	2.88743	2.37462	5.1858	1.79644	1.05663	2.5005	2.1234	1.6036	5.23721	4.59224	1.45688	3.17852	2.75046	4.92124	2.33012	4.04051	4.12816	4.96038	4.98307	4.54152	5.36166	4.96687	5.25425	5.19972	4.00806	4.83707	2.97725	5.15436	2.94927	7.47484	7.88128	7.67148
Arl5a	5.97213	5.86751	6.0573	6.77802	6.37367	6.7056	6.44579	6.78397	6.18554	6.49017	6.63418	6.52482	6.88856	7.33285	6.23541	6.41968	6.37339	7.2637	6.42751	6.36627	6.08417	6.29383	6.80487	6.80023	6.34113	6.3683	6.29272	6.49112	7.18538	6.28967	6.33384	6.48859	6.56684	6.80408	7.03692	6.37368	7.2997	6.54184	6.91323	6.29568	6.52686	6.00754	6.38328	6.41338	6.70332	5.68985	5.50391	5.69298
Arl5b	8.58976	7.70064	6.84697	6.90325	7.01605	7.23525	7.48511	7.20308	6.39222	6.99133	6.82839	6.72049	6.53723	6.7054	6.64455	6.90016	5.4637	6.5816	6.51438	6.69438	6.96008	6.61508	6.79432	6.83707	6.15917	6.43277	6.97468	5.78419	6.50152	6.15199	6.33853	5.9316	6.43985	8.12174	8.49427	8.11098	8.61417	8.78609	8.20079	8.15164	7.88817	8.94206	7.63804	8.003	7.95173	5.99396	5.80071	6.0488
Arl5c	4.68639	4.26731	2.12125	2.22175	1.77193	2.31667	2.33456	4.00602	0	1.51892	0.806121	1.77734	1.23077	0	0	0	1.15071	0	0	0.484923	0.921656	1.17858	0	0	0	0	0	0.444765	0	0.750497	0.56712	1.14819	0.965298	1.54005	1.40699	1.02437	0.955112	2.04602	1.02222	0.606585	1.1182	2.46034	4.77981	0.568274	5.04021	2.99172	2.81159	2.96545
Arl6	2.98454	3.27004	4.11521	3.48784	2.92286	3.90336	4.08799	3.42269	3.44515	3.02956	3.29061	3.10338	3.1518	3.39758	3.21736	3.14045	2.34364	3.33421	3.17681	3.30792	3.24961	1.99257	3.06335	3.17696	3.86188	3.07027	3.18789	2.03988	3.21616	3.31886	3.29622	1.82879	3.10175	2.62405	2.10555	2.66042	2.15795	2.82979	2.90432	3.28647	2.47047	2.9407	1.43251	3.17042	2.87341	3.47065	3.12745	3.35766
Arl6ip1	7.52322	7.4348	7.83514	7.33644	7.38892	7.32752	7.53381	7.24858	7.48341	7.34888	7.57828	7.62176	7.81976	7.88014	7.56707	7.64574	7.97086	8.17221	7.34296	7.87034	8.14263	7.56367	8.2843	8.13252	7.5743	7.47958	8.05014	7.97208	7.69856	7.31998	7.78035	7.4144	7.96931	6.66762	7.58383	7.43838	6.84653	7.18331	6.88128	6.98109	7.46628	7.48495	8.5187	7.12396	7.29928	7.42759	7.62512	7.49167
Arl6ip4	3.93128	3.98411	4.61157	4.10078	4.14008	4.16484	4.24439	4.58549	4.99825	5.29891	5.17895	5.38253	5.49106	5.55609	4.85298	5.1714	5.79433	5.6462	4.96069	5.46936	5.3345	5.13577	5.57501	5.37123	5.16926	4.87901	5.34743	5.35383	5.73338	5.04236	5.16061	5.1799	5.3947	4.27812	4.27364	4.38665	4.16974	4.29575	4.31211	4.39821	4.33432	4.24438	5.64121	4.52855	4.51013	4.62158	4.7887	4.87088
Arl6ip5	8.26461	7.93316	7.97702	7.64294	7.61596	7.79873	8.00263	8.0189	6.22794	5.84744	5.86167	5.89552	6.1466	6.01636	6.30009	6.12896	6.10541	6.08171	6.2549	6.37814	5.92565	6.09859	6.36665	6.13944	6.90159	6.25462	6.06796	5.82106	6.21381	6.30997	6.42268	5.90222	6.34365	7.50162	7.47975	6.34702	7.57264	7.2808	7.49219	7.10473	6.68571	7.28483	6.84296	7.0961	6.80818	6.90172	7.20652	7.1964
Arl6ip6	5.20776	4.21494	4.55158	4.91324	4.99709	4.64593	4.96176	4.79209	4.98534	5.31922	5.3785	5.69827	5.63216	5.78263	5.11086	5.60797	5.37986	5.56777	5.02531	5.63765	5.50354	5.11616	5.591	5.39064	5.23246	5.15535	5.49154	5.52001	5.59686	5.08866	5.31974	4.90141	5.14959	5.48399	5.54	5.62613	5.73403	5.26642	5.57324	5.23187	5.53707	5.56701	6.49756	5.37374	5.03649	4.38096	4.29708	4.44803
Arl8a	5.94639	6.05792	6.08028	5.86812	5.62256	6.1002	6.14295	6.08903	5.85566	5.68037	5.75773	5.47487	5.44547	5.28419	6.0561	5.90839	5.67845	5.63027	6.07924	6.00285	5.86256	5.85373	5.78695	5.81052	5.90763	5.98321	6.08623	5.78152	5.72089	6.01483	5.86862	6.1257	5.77618	6.52294	6.55588	6.37229	6.82342	6.29638	6.39704	6.24977	6.55038	6.28027	6.68875	6.21794	6.39087	6.22576	6.45401	6.20344
Arl8b	6.26261	5.91752	6.84928	6.73881	6.86077	6.67808	6.78358	6.42147	6.33676	6.58604	6.79789	6.85337	6.61016	6.80244	6.44079	6.94936	7.06818	6.85393	6.44058	6.96836	6.9208	7.01676	6.75228	6.73613	6.74618	6.46902	6.97359	7.16283	6.80325	6.26971	6.73484	7.15445	6.58468	6.52514	6.60261	7.00135	6.67328	6.3545	6.58111	6.30237	7.13595	6.86712	6.94457	6.42691	6.62864	6.52874	6.64669	6.62606
Arl9	0.197405	1.06754	0.367617	0	0.123784	0	0	0	0	0	0	0	0	0	0	0	0	0	0	0	0	0	0	0	0	0	0	0	0	0	0	0	0	1.27369	0	0	0.227165	0.201089	0.74766	0	0	0.640225	0	0	0	0	0	0
Armc1	5.47498	5.26594	6.09202	5.87076	5.77252	5.81313	5.87538	6.0929	5.44741	5.7267	5.90811	5.95422	5.9118	6.13142	5.43835	5.95687	5.89347	6.03408	5.40068	5.69983	5.7325	5.84551	5.79433	5.72137	5.93126	5.37891	5.92521	5.78018	5.92627	5.37218	5.6828	5.42155	5.51489	4.84909	5.34614	5.38447	5.34876	5.05208	5.20348	5.35119	5.55806	5.50422	5.1517	5.43612	4.97947	5.34236	5.35164	5.47655
Armc10	4.75688	4.85136	4.65021	4.67569	4.33773	4.65985	4.42131	4.57445	5.86538	5.81411	5.9531	5.36599	5.92577	6.05781	5.85588	5.9683	5.30419	6.20416	5.9442	6.30758	5.7173	5.24813	5.99592	5.97931	6.09522	5.71969	5.94649	5.49904	6.26837	5.56671	6.20617	5.51769	5.77851	4.34428	4.72788	4.86794	4.47278	4.27984	4.77314	4.92217	4.94835	4.75315	4.03836	4.94753	4.23931	4.74751	4.55014	4.84548
Armc2	0	0	0	0	0	0.25025	0	0	0	0	0	0	0	0	0	0	0	0	0	0	0	0	0	0	0	0	0	0	0	0	0	0	0	0	0	0	0	0	0	0	0	0	0	0	1.20002	0	0	0
Armc3	0	0.495094	0	0.146131	1.84423	0.939267	0	0	0	0	0	0	0	0	0	0	0	0	0	0	0	0	0	0	0	0	0	0	0	0	0	0	0	0	0	0	0	0	0	0	0	0	2.04795	0	1.07011	0	0	0
Armc4	0	0	0	0	0	0.690785	0	0	0	0	0	0	0	0	0	0	0	0	0	0	0	0	0	0	0	0	0	0	0	0	0	0	0	0	0	0	0	0	0	0	0	0	0	0	0	0	0	0
Armc5	4.24913	4.58869	4.30748	4.66812	4.91344	5.43428	5.6101	5.16311	5.60023	5.48755	5.60259	5.41612	5.76586	5.76423	5.72356	5.81015	5.58562	5.61121	5.63228	5.41329	5.8014	5.26877	5.61726	5.61108	5.31001	5.51931	5.90704	5.73536	5.43799	5.41028	5.35721	5.7522	5.57679	4.57375	4.94328	4.73862	4.77798	5.06607	4.75602	5.15996	4.95412	4.64983	4.29955	4.86243	4.57998	5.533	5.7964	5.40879
Armc6	2.563	2.46678	3.55156	2.83304	2.56465	3.84364	3.49669	3.59862	3.95259	4.32197	4.70052	4.38489	4.61896	4.72772	3.64515	4.43996	4.49655	4.75134	3.84373	4.38925	4.11384	4.44112	4.31245	4.22743	3.83393	3.68833	4.41771	4.28144	4.58502	3.7338	4.04354	3.7476	4.08871	2.54834	2.97233	2.8375	2.84927	2.6434	2.59679	2.55071	2.90513	2.68602	2.61815	2.54137	2.49371	3.98303	4.19599	4.21223
Armc7	2.89708	1.47628	2.55152	2.98214	3.47736	3.25747	3.85515	3.16457	3.33243	2.79292	3.17383	2.46462	2.7666	2.86742	3.07282	2.91178	3.28143	2.95153	3.31703	3.29491	2.2268	3.29047	2.83895	2.86444	3.16868	3.06204	2.74185	3.45808	3.12091	2.90559	2.88618	3.60064	2.79367	2.89248	2.88093	3.02384	3.19877	3.28255	2.71751	2.94231	3.25283	2.90524	5.93727	3.07461	4.35341	2.84521	3.27519	2.86789
Armc8	5.56066	6.02788	6.07081	5.81289	5.57422	5.82089	5.84234	5.77387	5.11545	5.39358	5.37023	5.32437	5.26678	5.40225	4.86816	5.25564	5.2867	5.43069	5.08835	5.3104	4.84027	5.33028	5.32011	5.32155	5.37932	5.07377	5.20786	5.20436	5.384	5.37335	5.41054	5.24689	5.24575	4.74366	5.44062	5.2904	5.49753	5.30886	4.75602	5.05497	5.207	5.28152	5.17698	4.98608	4.76979	5.57295	5.28757	5.56912
Armc9	2.51861	3.36921	3.02002	3.28502	3.49431	3.32016	3.74638	3.71979	3.6182	3.32173	3.30457	3.16075	3.38537	3.26842	3.83947	3.33235	3.2731	3.23044	3.37652	3.01191	3.10135	2.77897	3.18069	3.45491	3.75996	3.76133	3.23961	2.7243	2.8564	3.36192	3.12213	3.10099	2.93383	4.26767	2.79055	2.89545	3.02164	3.0206	3.82519	3.76105	2.63035	2.88719	2.86324	3.87059	3.48175	3.43168	3.37876	3.39705
Armcx1	4.5541	3.92013	4.84048	6.11806	5.94991	5.59141	5.51285	5.82879	6.09455	5.93743	5.92063	5.78459	5.5159	5.49834	5.9075	5.79146	6.0877	5.54787	6.58418	6.17187	5.38668	6.48117	5.85562	5.78874	6.40161	6.11935	5.51871	6.51783	6.32677	6.31119	6.16978	7.18126	6.26896	5.16433	6.26966	5.06561	6.14982	6.06218	5.30544	5.50925	5.38413	5.38166	1.92831	5.51529	4.24362	4.6991	4.14266	4.49235
Armcx2	5.66209	5.52445	6.30817	6.16507	6.62074	5.3107	5.37459	5.63733	7.94566	7.7049	7.8536	7.79194	7.94906	7.83834	7.8531	7.87773	7.8523	7.67253	7.94732	7.88162	7.85148	8.09974	7.62735	7.66081	7.97429	7.77352	7.86699	8.23151	7.64471	7.37502	7.69421	8.16173	7.37261	6.77439	7.63867	7.32505	7.1959	7.69617	7.17074	7.19217	7.41726	7.33065	4.30829	7.32963	6.76272	5.64797	5.6352	5.80118
[truncated: 15,352 more rows]
