# Supplementary material for: Molecular determinants of nephron vascular specialization in the kidney
Source: Nat Commun. 2019 Dec 13;10:5705. doi: 10.1038/s41467-019-12872-5 (PMC6910926; doi:10.1038/s41467-019-12872-5)
Supplement: Supplementary file 5 — Supplementary Data 2 [file 41467_2019_12872_MOESM5_ESM.xlsx]

## Sheet: DiffExp_AdultKidney
	logFC	AveExpr	t	P.Value	adj.P.Val	B
Hoxb9	5.69286	3.25306	146.469	3.36097e-11	5.59736e-07	10.7057
Gcnt1	3.41573	4.81821	62.8344	3.73075e-09	2.07106e-05	9.88932
Kng2	5.71962	3.30761	51.2455	1.15894e-08	4.82523e-05	9.47187
Add2	4.448	2.54172	47.7165	1.72289e-08	5.7386e-05	9.29722
Otoa	5.33307	3.04747	39.9462	4.62358e-08	0.000123451	8.7928
Bsnd	3.61492	2.06567	33.2664	1.27602e-07	0.000265636	8.1674
Abca13	4.41218	2.58599	30.6793	1.99854e-07	0.000287186	7.85676
Dlk1	5.28261	3.01864	30.5399	2.04961e-07	0.000287186	7.83868
Kcnj1	5.47037	3.20844	30.369	2.1143e-07	0.000287186	7.81633
Cwh43	2.19929	1.25674	30.2014	2.18011e-07	0.000287186	7.79419
Rims3	3.72333	2.12762	30.0498	2.24175e-07	0.000287186	7.77397
Wfdc15b	4.88046	2.78884	28.2689	3.14405e-07	0.00032684	7.52251
Vdr	5.41682	3.19028	28.1881	3.19421e-07	0.00032684	7.51046
Col4a3	3.85685	4.85006	26.9356	4.10756e-07	0.000360325	7.31594
Cryab	2.71696	6.39958	26.1843	4.80315e-07	0.000396524	7.19193
Slc12a3	7.31393	4.41938	25.9947	5.00001e-07	0.000396524	7.15973
Klk1	7.35626	4.20358	24.9526	6.26879e-07	0.000474547	6.97569
Defb1	5.51633	3.15219	24.3886	7.11263e-07	0.000489886	6.87094
Scin	7.90597	4.84521	24.3681	7.1457e-07	0.000489886	6.86706
Tmem52b	5.48374	3.13356	24.2417	7.35388e-07	0.000489886	6.84304
Rhcg	4.817	2.75257	22.4556	1.12193e-06	0.000670488	6.48157
Cldn10	4.93253	2.81859	22.4363	1.12728e-06	0.000670488	6.47741
Slc14a1	7.92421	5.18301	22.1493	1.21019e-06	0.000685337	6.41521
Tmem26	6.09783	4.07317	21.9605	1.26869e-06	0.000685337	6.37362
Calca	5.0986	3.08457	21.8944	1.28994e-06	0.000685337	6.35894
Fxyd2	7.46723	4.3495	21.614	1.38495e-06	0.000685337	6.2959
Rflna	5.57409	3.35791	21.5382	1.41202e-06	0.000685337	6.27866
Cdh16	7.16617	4.55961	21.4608	1.4403e-06	0.000685337	6.26097
Clcnkb	5.06057	2.89175	21.0617	1.59724e-06	0.000718929	6.16822
Calb1	5.52909	3.3374	20.3727	1.91824e-06	0.000840694	6.00201
Gsdme	3.02063	1.92734	20.2195	1.99959e-06	0.000846425	5.96398
Atp6v1b1	4.49671	2.56955	20.1588	2.03296e-06	0.000846425	5.94878
Adamts16	5.1399	3.03908	19.9196	2.17097e-06	0.000881837	5.88831
Gpx6	3.3752	1.92869	19.3971	2.51268e-06	0.000973168	5.75261
Ppp1r1a	5.08034	3.01829	19.0195	2.79937e-06	0.00103771	5.65137
Slc16a7	3.31658	3.55976	19.0138	2.80395e-06	0.00103771	5.64983
Aqp3	5.27137	3.01221	18.5926	3.17118e-06	0.00111762	5.53353
Emid1	4.94888	4.25265	18.5396	3.2212e-06	0.00111762	5.51868
Slc12a1	7.35684	4.61356	18.1503	3.61926e-06	0.0012055	5.40755
Pvalb	2.37653	1.35802	17.7197	4.12879e-06	0.00132218	5.2809
Car12	5.49913	3.14236	17.6054	4.27794e-06	0.00132218	5.2466
Slc34a1	9.02233	5.57577	17.5985	4.28713e-06	0.00132218	5.24452
Hrh1	2.84569	1.62611	17.5053	4.4138e-06	0.00133467	5.21631
Cdc14a	2.67818	6.27063	17.4522	4.48789e-06	0.00133467	5.20016
Miox	8.09606	4.62632	17.3948	4.56965e-06	0.00133514	5.18262
Lad1	3.89512	2.22578	17.0708	5.06548e-06	0.00144641	5.0822
Chrm3	4.45223	4.63093	17.0349	5.12418e-06	0.00144641	5.07093
Tal2	2.20531	1.27798	16.9536	5.26028e-06	0.00146008	5.04526
Aqp2	6.85176	3.91529	16.7325	5.65227e-06	0.00154316	4.97468
Mep1a	5.65219	3.34186	16.3165	6.48691e-06	0.00166205	4.83859
Gata5	5.31619	3.31172	16.125	6.91967e-06	0.00172	4.77443
Tmem27	7.23063	4.13179	15.8445	7.61605e-06	0.00179625	4.67874
Kcnj16	5.95109	3.57855	15.8286	7.65786e-06	0.00179625	4.67326
Amz1	2.43697	1.55886	15.6031	8.28225e-06	0.00191573	4.59466
Slc14a2	5.73776	3.27872	15.4116	8.8598e-06	0.00201116	4.52681
Epn3	3.406	2.25044	15.3873	8.93634e-06	0.00201116	4.51814
Spink1	4.64874	2.65642	15.2696	9.31873e-06	0.0020421	4.47583
Chchd10	4.31327	2.93003	15.2695	9.31905e-06	0.0020421	4.4758
Keg1	5.84526	3.3882	15.0457	1.01003e-05	0.00218455	4.39427
Klrg2	3.13711	2.4143	14.8403	1.08863e-05	0.00232437	4.31809
Ckmt1	2.81614	2.50093	14.6496	1.16807e-05	0.00243618	4.24626
Atp4a	3.2747	1.95377	14.5727	1.20206e-05	0.00247149	4.21693
Pbx1	3.67207	8.29942	14.5106	1.23034e-05	0.00249879	4.19313
Foxi1	2.18013	1.24579	14.3424	1.31089e-05	0.002599	4.1281
Ugt3a2	5.92917	3.3881	14.0122	1.4879e-05	0.00288134	3.99767
Sostdc1	4.03813	2.60657	13.9195	1.54256e-05	0.00295284	3.9604
Tmem72	4.37022	2.53017	13.8775	1.56811e-05	0.00296764	3.9434
Cyp2j11	3.61784	2.06734	13.8096	1.61042e-05	0.00298876	3.91583
Slc47a1	5.50077	3.22581	13.8021	1.61516e-05	0.00298876	3.91279
Kcnj10	3.618	2.24535	13.7625	1.64058e-05	0.00300243	3.89661
Kl	5.85092	3.74245	13.6499	1.71543e-05	0.00301632	3.85031
Slc22a1	5.4443	3.11103	13.6164	1.73847e-05	0.00301632	3.83645
Umod	8.64228	5.65259	13.616	1.73872e-05	0.00301632	3.8363
Hoxa9	4.53233	2.98189	13.5711	1.77014e-05	0.00303916	3.81769
Rhpn1	3.11302	1.77887	13.3842	1.90843e-05	0.00322337	3.73935
Ggt1	5.95146	3.45263	13.3423	1.94115e-05	0.00323278	3.72162
Tacstd2	3.4466	2.1422	13.2488	2.01661e-05	0.00332522	3.68178
Ugt1a7c	3.68145	2.12432	13.2199	2.04061e-05	0.00333179	3.66942
Gm14226	4.09915	2.34237	13.1782	2.07583e-05	0.00335639	3.65152
Slc13a1	4.82959	2.75976	13.0727	2.16823e-05	0.00347209	3.60591
Kcnj5	5.09851	3.63255	13.0331	2.20408e-05	0.0034796	3.58872
Slc5a2	6.13473	3.64861	12.9282	2.3027e-05	0.00356977	3.54279
Acsm1	4.58769	2.62154	12.8845	2.3453e-05	0.00358336	3.52353
Klhdc8a	4.24713	3.02951	12.7549	2.47706e-05	0.00375028	3.46602
Paqr5	4.24274	2.77143	12.6351	2.60671e-05	0.003877	3.41225
Mfsd4b1	3.68613	2.10636	12.6138	2.6306e-05	0.003877	3.40263
Atp8a2	3.61058	2.51246	12.529	2.72834e-05	0.00396237	3.36411
Slc22a12	5.74923	3.29771	12.5212	2.73746e-05	0.00396237	3.36058
Spp2	5.74672	3.28384	12.5023	2.7599e-05	0.00396237	3.35195
Bdh2	4.41006	2.55016	12.4803	2.78634e-05	0.00396612	3.34188
Atp6v1g3	2.83813	1.62179	12.4584	2.81289e-05	0.00396999	3.33185
Scnn1g	3.41852	2.08358	12.3918	2.89552e-05	0.00400847	3.30121
Slc3a1	4.62375	2.64214	12.3784	2.91236e-05	0.00400847	3.29507
Slc26a4	2.60335	1.48763	12.3223	2.98476e-05	0.00406479	3.26906
Fut9	4.33498	2.55965	12.3091	3.00209e-05	0.00406479	3.26292
Sult1d1	5.26182	3.00675	12.2636	3.06259e-05	0.00410838	3.24177
Met	3.21528	4.38527	12.2289	3.10975e-05	0.00410838	3.22555
Galnt14	3.36013	1.92007	12.2274	3.11186e-05	0.00410838	3.22483
Slc17a1	4.85803	2.85853	12.1329	3.24488e-05	0.00410838	3.18038
Slc22a8	6.38553	3.64887	12.1252	3.25599e-05	0.00410838	3.17675
Dao	5.22076	2.98329	12.1124	3.27451e-05	0.00410838	3.17072
Pdzk1	5.02913	2.87423	12.1024	3.28913e-05	0.00410838	3.16599
Klhdc7a	3.90866	2.73711	12.0912	3.30565e-05	0.00410838	3.16066
Inpp5j	2.93884	1.67933	12.0196	3.41307e-05	0.00421047	3.12664
Aadat	4.02832	2.4705	12.0006	3.44237e-05	0.00421538	3.11754
Lgr5	5.16459	3.51568	11.9506	3.52063e-05	0.00422409	3.0936
Slc6a19	5.86232	3.3499	11.9469	3.52646e-05	0.00422409	3.09183
Tmem213	2.78239	1.58993	11.894	3.61177e-05	0.00424052	3.06636
Hoxa10	3.52283	2.35553	11.8502	3.68438e-05	0.00429089	3.04513
Igf1	3.65041	4.81793	11.8247	3.72733e-05	0.00431076	3.03276
Akr1c21	5.99019	3.42297	11.7972	3.77433e-05	0.00432293	3.01939
Acsm2	7.4211	4.55005	11.7792	3.8054e-05	0.00432293	3.01063
Slc4a9	3.39878	1.94216	11.6915	3.96148e-05	0.00445774	2.96768
Boc	3.34288	6.40071	11.6755	3.99076e-05	0.00446054	2.95981
Mpv17l	3.59268	2.37203	11.5691	4.19221e-05	0.00459323	2.9071
Ankdd1b	2.27171	1.38064	11.4313	4.47085e-05	0.0048349	2.83812
Folr1	5.30464	3.03122	11.4147	4.50605e-05	0.00484154	2.8297
Ildr1	2.61108	1.50279	11.244	4.88558e-05	0.00518245	2.74281
Hao2	5.40774	3.09014	11.1931	5.00577e-05	0.00527633	2.71666
Colca2	2.68604	1.89905	11.1561	5.09544e-05	0.00532064	2.69755
Slc22a6	5.3661	3.06634	11.1495	5.1117e-05	0.00532064	2.69412
Folh1	4.02225	2.29843	10.9759	5.56013e-05	0.00570245	2.60345
Tmem174	5.20171	2.97241	10.9681	5.58124e-05	0.00570245	2.59936
Mfsd4b5	4.55373	2.60213	10.9157	5.7261e-05	0.00581479	2.57169
Slc13a3	5.91103	3.37773	10.877	5.83605e-05	0.00587915	2.55114
Prkcz	3.16997	2.83868	10.8652	5.86996e-05	0.00587915	2.54488
Rassf6	2.16495	1.23711	10.8312	5.96929e-05	0.00587915	2.52674
Cdhr5	4.43385	2.53363	10.8192	6.00466e-05	0.00587915	2.52035
Slco1a6	3.27748	1.87285	10.818	6.00838e-05	0.00587915	2.51968
Dnase1	4.72533	4.2636	10.8106	6.03031e-05	0.00587915	2.51574
Aldh8a1	4.364	2.77263	10.7967	6.07189e-05	0.00587915	2.50831
Uroc1	2.51298	1.71827	10.7442	6.23237e-05	0.00599965	2.48008
Ltf	3.96021	2.95953	10.7247	6.29308e-05	0.00602327	2.46958
Egf	7.74898	5.28444	10.7057	6.35302e-05	0.0060459	2.45932
Cyfip2	3.60782	4.18614	10.6839	6.42268e-05	0.00607746	2.44751
Slc26a1	3.95151	2.39745	10.6113	6.66097e-05	0.00623213	2.40802
Fam81a	3.58185	3.24456	10.5759	6.78081e-05	0.00625144	2.38868
Bdh1	3.08302	1.87519	10.5741	6.78684e-05	0.00625144	2.38772
Pax8	3.45157	2.05484	10.5577	6.84337e-05	0.00625144	2.37872
Glyat	5.10074	3.02351	10.5309	6.9367e-05	0.00627847	2.36402
Tmem229a	3.85664	2.41449	10.4811	7.11459e-05	0.00640467	2.33653
Nphs2	4.3275	2.47286	10.4637	7.17771e-05	0.00642676	2.32693
Cldn8	3.71091	2.40673	10.4277	7.311e-05	0.00651109	2.30694
Ush1c	3.44403	1.96802	10.2456	8.03033e-05	0.00700194	2.20485
Slc23a1	3.61738	2.23355	10.2132	8.16694e-05	0.00708397	2.18648
Fxyd4	3.15443	1.8913	10.1684	8.36023e-05	0.00717687	2.16098
G6pc	6.05319	3.89265	10.1118	8.61219e-05	0.00731773	2.12861
Abcc2	4.56409	2.83196	10.0814	8.7513e-05	0.00739818	2.11113
Slc27a2	6.08882	4.55361	9.99756	9.14856e-05	0.00761801	2.06266
Nphs1	3.14275	1.79585	9.93639	9.45166e-05	0.00782319	2.02705
AI854703	2.39784	1.44661	9.92316	9.51875e-05	0.00782319	2.01932
Sema5b	2.62795	1.93178	9.9198	9.5359e-05	0.00782319	2.01735
Pip5k1b	2.26496	3.34206	9.88259	9.72802e-05	0.00783078	1.99554
Slc6a20b	3.87394	2.22293	9.86948	9.79682e-05	0.00783078	1.98784
Slc4a11	3.56864	2.50063	9.86404	9.82552e-05	0.00783078	1.98464
Scn4b	3.19588	2.32228	9.80499	0.000101435	0.00799573	1.94979
Rhbdl2	2.93246	1.98723	9.79866	0.000101783	0.00799573	1.94604
Col4a4	3.67521	4.75578	9.78001	0.000102816	0.00801411	1.93498
Apol9a	2.93277	2.63141	9.73846	0.000105163	0.00803852	1.91027
F13b	3.85519	2.20297	9.72988	0.000105656	0.00803852	1.90515
Rassf7	2.01139	1.27123	9.69801	0.000107508	0.00810154	1.88611
Cyp2j5	5.82268	3.77826	9.66121	0.000109695	0.00822908	1.86404
Cyp4a31	4.10608	2.34633	9.60642	0.000113048	0.00826266	1.83102
Sgk2	4.10642	2.34653	9.58695	0.000114268	0.00826266	1.81924
Atp1b1	4.51469	6.04967	9.58474	0.000114407	0.00826266	1.8179
Ranbp3l	2.86944	1.63968	9.57378	0.000115102	0.00826266	1.81126
Prodh2	4.40651	2.518	9.4765	0.00012149	0.00853709	1.75197
Nat8f1	4.19383	2.47905	9.4497	0.000123322	0.00855749	1.73553
Tbxa2r	2.53069	5.8066	9.43569	0.000124292	0.00858904	1.72691
Lrp2	6.81251	4.50352	9.3679	0.000129116	0.00888556	1.68505
Acmsd	4.06781	2.32446	9.35338	0.000130178	0.00891808	1.67605
Atp6v0a4	4.99513	3.29679	9.33337	0.000131658	0.00891808	1.66361
Dclk3	3.00821	1.71942	9.25286	0.000137814	0.00924329	1.61332
Tmem117	2.01186	1.14963	9.24796	0.0001382	0.00924329	1.61025
Oxgr1	2.77798	1.58742	9.15567	0.0001457	0.00970594	1.55203
Hoxa7	3.93723	3.55271	9.11181	0.000149431	0.00981953	1.52416
Slc30a2	2.69695	1.54111	9.077	0.000152471	0.00991437	1.50195
Ldhd	4.49821	3.32086	8.99967	0.000159489	0.0102298	1.45231
Lypd6	4.40822	3.0117	8.90853	0.000168249	0.0104944	1.39326
Cldn2	4.90607	3.27753	8.79192	0.000180292	0.011162	1.31685
Igsf11	3.45686	2.0558	8.75745	0.000184043	0.0113154	1.29408
Mettl7b	3.4869	2.14224	8.75228	0.000184613	0.0113154	1.29065
Egfl8	2.76987	3.11466	8.7134	0.000188969	0.0113405	1.26485
Igfbp5	5.58866	10.5656	8.69177	0.000191445	0.0114277	1.25044
Slc9a3	4.22089	2.49446	8.67316	0.000193605	0.0114935	1.23802
Lrrc19	3.59477	2.05415	8.6704	0.000193928	0.0114935	1.23618
Lef1	3.72812	2.49137	8.64417	0.000197028	0.0115212	1.21862
BC052040	2.26952	3.09818	8.64386	0.000197064	0.0115212	1.21841
Sugct	3.21368	1.83639	8.64303	0.000197163	0.0115212	1.21786
Slc22a2	3.82297	2.18455	8.60402	0.000201884	0.0117242	1.19165
Hoxa6	2.67394	1.85231	8.60272	0.000202044	0.0117242	1.19077
2610528J11Rik	2.77381	1.64327	8.56201	0.000207117	0.0119544	1.1633
Epb41l3	2.67733	1.87008	8.55109	0.000208502	0.0119544	1.15591
Hoxd8	4.31038	3.55317	8.54901	0.000208768	0.0119544	1.1545
Ramp3	2.86867	6.44278	8.53808	0.000210168	0.0119544	1.14709
Agxt2	3.04445	1.76981	8.5373	0.000210269	0.0119544	1.14656
Wdr72	2.7621	1.66394	8.49638	0.000215612	0.012148	1.11874
Kcnj15	3.80547	4.27641	8.47263	0.000218785	0.0122537	1.10254
Rnf128	3.22899	2.51716	8.45887	0.00022065	0.0122537	1.09312
Gsta2	4.91796	2.81026	8.44865	0.000222046	0.0122856	1.08613
Prss8	4.3043	3.22275	8.43441	0.000224009	0.0123401	1.07636
Fam117b	2.11118	8.27632	8.42518	0.000225292	0.0123421	1.07003
Anks4b	2.18253	1.24716	8.37034	0.000233094	0.0126861	1.03224
Pcx	3.64758	4.31335	8.35383	0.000235505	0.0126929	1.02082
Itgb6	3.00554	1.73808	8.33502	0.000238287	0.0128014	1.00778
1700011H14Rik	3.63176	2.52547	8.2293	0.000254654	0.0134209	0.933986
Phgdh	2.00176	1.36445	8.22238	0.000255771	0.0134373	0.929121
Mmp11	3.23496	4.35863	8.16381	0.000265453	0.0137548	0.887819
Eci3	3.39902	1.9423	8.13893	0.000269695	0.0137776	0.870188
Clec2h	3.71539	2.12308	8.12839	0.000271514	0.0137858	0.86271
Pak1	2.28513	1.7013	8.12425	0.000272234	0.0137858	0.859765
C1qtnf3	2.00127	1.14359	8.12007	0.000272961	0.0137858	0.856798
Cdkl1	4.14066	2.70473	8.10585	0.000275456	0.0137858	0.846678
Sytl2	4.01577	3.82744	8.10106	0.000276303	0.0137858	0.843263
Grip2	2.47088	3.92388	8.09606	0.00027719	0.0137858	0.839695
Slc7a9	4.14293	2.36739	8.08144	0.000279801	0.0138685	0.829264
Mgat3	3.67679	2.34934	8.04793	0.000285895	0.0139829	0.805288
Rdh16	3.92979	2.24559	8.02368	0.000290404	0.0140761	0.787872
Hsd11b2	5.03074	3.59445	7.997	0.000295457	0.0140761	0.768664
Tfcp2l1	4.1035	3.88385	7.99583	0.000295682	0.0140761	0.767818
Lmtk3	5.66032	3.28252	7.98813	0.000297161	0.0140955	0.762262
Dnah10	3.15539	1.80308	7.93867	0.000306873	0.0144369	0.726447
Bmp7	2.62	1.75764	7.89033	0.000316721	0.0148165	0.691255
St8sia1	2.74684	1.81567	7.86762	0.000321476	0.0148718	0.67465
Cubn	4.66481	3.29614	7.86122	0.000322831	0.0148932	0.669959
2310030G06Rik	2.15674	1.39126	7.84334	0.000326651	0.0149864	0.656849
Tspan33	2.49859	1.56798	7.81357	0.000333131	0.0151999	0.63495
Tmem8	3.90804	3.17609	7.77793	0.000341085	0.0153968	0.608639
Slc25a10	2.288	4.5442	7.75882	0.00034544	0.0155485	0.594489
Hgd	4.33118	3.29585	7.72889	0.000352396	0.0158189	0.572251
Amn	4.35331	2.4876	7.70705	0.000357572	0.0159311	0.555982
Apela	2.16701	1.23829	7.69827	0.000359679	0.0159311	0.549426
Pcbd1	4.00031	2.76215	7.69104	0.000361424	0.0159659	0.544025
Tmem191c	2.03031	1.52459	7.62649	0.00037745	0.0165361	0.4956
Xylb	3.51685	3.89104	7.61315	0.000380866	0.0165612	0.485541
Slc6a18	4.7263	2.70074	7.58615	0.000387888	0.0167789	0.465143
Upb1	3.20565	2.21581	7.56466	0.000393584	0.0168463	0.448862
Tmem45b	2.2695	1.29685	7.56416	0.000393717	0.0168463	0.448485
Tmc7	2.60252	2.96407	7.5287	0.000403337	0.0170731	0.421519
Mal	4.47694	6.57453	7.52153	0.000405312	0.0170888	0.416061
Sectm1b	3.32473	1.89985	7.48726	0.000414925	0.0173187	0.389871
Pecr	3.59768	2.75178	7.47539	0.000418315	0.0173731	0.380778
Fbp1	5.73551	4.09812	7.43748	0.000429363	0.0177435	0.351642
Aqp6	3.93747	2.24998	7.42998	0.00043159	0.0177808	0.345861
Aqp4	2.79106	1.59489	7.42725	0.000432402	0.0177808	0.343758
Hnf4a	4.82311	3.78489	7.42305	0.000433658	0.0177885	0.340516
Micall1	2.27813	6.41986	7.38538	0.000445106	0.0181654	0.311385
Casr	3.17221	1.99062	7.37172	0.000449343	0.0182521	0.300791
Slc7a8	5.22165	3.32635	7.35714	0.000453919	0.0183323	0.28946
Dram1	4.26711	6.16824	7.34655	0.000457276	0.0183949	0.281219
Clcnka	4.06841	2.3248	7.33902	0.00045968	0.0184274	0.275354
Cfap43	2.09358	7.77136	7.3371	0.000460297	0.0184274	0.273854
Fut4	2.04191	1.60466	7.30988	0.000469126	0.0186139	0.252601
Cyp24a1	3.00119	1.71496	7.30065	0.000472165	0.018678	0.245378
Gpd1	3.23672	3.33382	7.29381	0.00047443	0.0186789	0.240024
Gldc	4.1777	2.5288	7.28149	0.000478544	0.0187192	0.230364
Bspry	2.33458	1.79745	7.25785	0.000486559	0.0188993	0.211778
Shd	2.03977	1.16558	7.25676	0.000486933	0.0188993	0.210919
Plscr2	2.30481	8.12588	7.25379	0.000487948	0.0188993	0.208588
Pdzd3	3.22194	2.02753	7.25373	0.000487972	0.0188993	0.208534
Dlec1	3.09369	1.87469	7.24243	0.000491869	0.019006	0.199632
Rab17	2.53867	1.45067	7.21544	0.000501326	0.0191134	0.178318
Aadac	3.64904	2.51685	7.20575	0.000504773	0.0191134	0.170647
Kcne1	2.00225	1.14414	7.20295	0.000505775	0.0191134	0.168427
Tmem30b	3.05776	2.24186	7.18887	0.000510844	0.0191134	0.157263
Ak4	3.5738	2.66645	7.185	0.000512247	0.0191134	0.154192
Dkk2	5.62798	5.72203	7.14046	0.000528733	0.0194812	0.118727
Slc2a5	2.92337	1.6705	7.13653	0.000530219	0.0194929	0.115584
Pipox	4.02336	3.15887	7.11726	0.000537564	0.019676	0.100178
B3gat2	2.97407	1.75952	7.109	0.00054075	0.0197492	0.0935595
Sema5a	3.40316	5.83024	7.10228	0.000543358	0.0198011	0.0881703
Slco4a1	5.97148	4.38613	7.09266	0.000547117	0.0198105	0.0804491
Cyp2d26	5.18911	3.21203	7.09212	0.000547326	0.0198105	0.0800204
Ces1e	3.00376	1.71643	7.08763	0.000549092	0.0198105	0.0764127
Nccrp1	3.13448	1.79113	7.08643	0.000549565	0.0198105	0.075448
Sypl2	2.42743	1.3871	7.07546	0.000553912	0.0198811	0.0666229
Sult1c2	3.0923	1.91306	7.06482	0.000558162	0.0199851	0.0580605
Acox2	2.60385	1.54222	7.03675	0.000569565	0.020225	0.0354025
Hoxb8	3.56307	2.95511	7.03102	0.000571927	0.0202657	0.0307668
Slc34a3	4.02816	2.3018	7.02483	0.000574492	0.020297	0.0257518
Shisa2	2.11016	1.84829	7.01597	0.000578182	0.0203144	0.0185787
Slc35g1	2.37532	1.85477	7.00796	0.000581543	0.020387	0.0120832
Cystm1	2.35865	4.3768	7.00523	0.000582695	0.020387	0.00986565
Nat8	2.59572	1.48327	6.99017	0.000589093	0.0204817	-0.00237195
Prdx5	2.13369	6.4132	6.98356	0.000591927	0.0205374	-0.00775035
Rragd	2.33354	2.38472	6.97813	0.000594264	0.0205756	-0.0121676
Thbs2	3.96698	5.82579	6.96752	0.000598869	0.0206492	-0.0208186
Plcl2	3.2931	4.18301	6.93626	0.000612669	0.0210379	-0.0463548
Nupr1	2.31514	4.32478	6.92745	0.000616624	0.0211275	-0.0535687
Cldn19	2.58905	1.71226	6.92482	0.000617814	0.0211275	-0.0557295
Cth	3.05322	2.17454	6.90631	0.000626242	0.0212845	-0.0709191
Pck1	7.1482	5.13626	6.88366	0.000636736	0.0215585	-0.0895519
Cldn15	4.30603	6.5506	6.83931	0.000657888	0.0219895	-0.126199
Prom2	2.33803	1.33602	6.83815	0.000658453	0.0219895	-0.127163
Hipk2	2.86947	6.68275	6.8373	0.000658868	0.0219895	-0.127868
Mcrip2	2.27367	2.62893	6.82148	0.000666618	0.0220936	-0.140985
Fermt1	2.2223	1.42746	6.80655	0.000674036	0.0222285	-0.153396
Nlrc3	3.12291	2.59354	6.78235	0.000686262	0.022587	-0.173562
Rnf186	2.65743	1.51853	6.77364	0.000690722	0.0226568	-0.180829
Osbpl6	3.393	3.21707	6.76762	0.000693824	0.0226568	-0.185856
Mmp17	2.15083	3.81482	6.7531	0.000701382	0.0228587	-0.198011
Afm	2.5677	1.532	6.74494	0.000705665	0.0229087	-0.204842
Syne4	2.03064	1.41504	6.72143	0.00071819	0.0230902	-0.224582
Slc4a4	4.8663	4.41347	6.71755	0.000720282	0.0231129	-0.227846
Dusp26	3.5736	3.52292	6.69835	0.000730735	0.0233135	-0.244016
Paqr9	2.98226	1.70415	6.69257	0.000733915	0.0233612	-0.248888
Astn1	3.88872	3.21472	6.68801	0.000736436	0.0233612	-0.252736
Ppara	2.24528	1.28302	6.66729	0.000748024	0.0235939	-0.270259
Socs1	2.17764	4.11101	6.65722	0.000753728	0.0235951	-0.278785
Acot12	2.71413	1.55093	6.64047	0.00076333	0.0237937	-0.292995
Insrr	2.27069	1.31601	6.63668	0.000765526	0.0237937	-0.296219
Tnfaip2	4.00709	7.43675	6.63568	0.000766103	0.0237937	-0.297065
Slc22a18	4.06249	4.01324	6.63376	0.000767215	0.0237937	-0.298694
0610040J01Rik	2.42033	1.67028	6.60755	0.000782625	0.024222	-0.321017
Tiam2	2.25623	2.2646	6.54657	0.000819872	0.024691	-0.37322
Pbld1	3.42507	2.85989	6.53049	0.000830033	0.0249519	-0.387051
Glyctk	2.50159	1.58119	6.51933	0.000837177	0.0250762	-0.396676
Crb3	2.25876	1.7274	6.5144	0.000840352	0.0251133	-0.400927
Slc17a3	4.15673	2.3959	6.49834	0.000850795	0.0252569	-0.414797
Slc44a4	2.67357	2.04596	6.49501	0.000852979	0.0252767	-0.417677
Tinag	3.33062	2.2474	6.46863	0.000870521	0.0255691	-0.440541
Hoxd9	3.28044	1.87454	6.403	0.000915997	0.0264385	-0.497743
Wnk4	2.53588	4.05056	6.38479	0.000929098	0.0267414	-0.513698
Gipc2	2.18319	2.68366	6.38395	0.000929703	0.0267414	-0.51443
Ldhb	3.14064	5.99264	6.35247	0.000952892	0.0271168	-0.542111
Plat	4.08996	10.1579	6.34555	0.000958075	0.0271357	-0.548206
Rbm47	3.64585	2.65969	6.33603	0.000965266	0.0272929	-0.556609
Adhfe1	3.15518	3.2175	6.29115	0.001	0.0278309	-0.596336
Ptpro	2.09673	1.19813	6.29069	0.00100036	0.0278309	-0.596746
Acsm5	2.98237	1.70421	6.28009	0.00100878	0.0279014	-0.606164
Celsr1	3.71182	3.71036	6.27605	0.00101201	0.0279014	-0.609753
Ehhadh	2.66724	4.26278	6.27208	0.0010152	0.0279014	-0.61329
Pth1r	4.6397	4.13539	6.27132	0.00101581	0.0279014	-0.61396
B4galnt3	2.0609	1.17766	6.24885	0.00103407	0.0281018	-0.633995
Slc5a10	3.00399	1.79908	6.24721	0.00103542	0.0281018	-0.63546
Pm20d1	2.60625	1.59809	6.24025	0.00104116	0.0281029	-0.64167
Exoc3l4	2.16173	1.90311	6.23398	0.00104636	0.0281911	-0.647275
Tmem116	2.94226	2.05371	6.21831	0.00105951	0.0283477	-0.661307
Apom	3.11312	1.77893	6.21156	0.00106523	0.0284299	-0.667357
Ren1	4.58354	2.61917	6.19077	0.00108307	0.0285159	-0.686035
Kmo	3.11629	2.43397	6.17542	0.00109646	0.0286494	-0.699849
Slc9a2	2.46196	1.40683	6.16769	0.00110328	0.0287544	-0.706817
Ifi44	2.23153	6.95754	6.16362	0.0011069	0.028776	-0.710494
Slc4a1	4.20527	2.40301	6.13178	0.00113561	0.0293217	-0.73929
Tkfc	2.53903	4.19431	6.12274	0.00114392	0.029458	-0.747483
Mcoln3	2.50844	1.4334	6.11836	0.00114797	0.029458	-0.751454
Slc22a7	2.16351	1.23629	6.09984	0.00116528	0.0297043	-0.768287
Syngr1	2.13004	1.29532	6.09174	0.00117295	0.0298235	-0.775664
Hoxb6	4.34629	4.11508	6.08205	0.00118221	0.0298511	-0.784501
C77080	2.84774	4.84143	6.08122	0.001183	0.0298511	-0.785258
Irx5	4.64387	3.0847	6.05714	0.00120637	0.0301958	-0.807256
Hsd3b2	2.70797	1.54741	6.04975	0.00121365	0.030303	-0.814016
Tfap2b	2.24764	1.6955	6.0091	0.00125461	0.0309546	-0.851346
Akr7a5	2.43879	4.65708	6.00109	0.00126288	0.0310206	-0.858729
Cacna1a	2.15806	3.51863	5.97897	0.00128601	0.0312661	-0.879145
S100g	4.25259	3.34897	5.92086	0.00134917	0.0323296	-0.933065
Gcat	2.36108	2.98689	5.90663	0.00136517	0.0326192	-0.946326
Cryz	2.31605	4.72731	5.90103	0.00137153	0.0327242	-0.951554
Rnf183	2.1178	1.29268	5.89921	0.00137361	0.0327268	-0.953253
Sost	3.39761	3.89981	5.88583	0.00138897	0.0330452	-0.965765
Aldh4a1	2.14904	4.63612	5.87889	0.00139701	0.0331422	-0.972258
Prom1	3.87343	5.84181	5.83866	0.00144473	0.0337455	-1.01004
Esm1	3.73615	7.14108	5.8238	0.00146282	0.0340724	-1.02403
Ugt3a1	2.45723	1.40413	5.80574	0.00148517	0.0344458	-1.04109
Uchl1	3.69153	4.5362	5.7985	0.00149425	0.0345627	-1.04794
Spint1	2.97299	2.65883	5.79026	0.00150464	0.0346588	-1.05574
Abhd3	2.35656	2.58611	5.75736	0.001547	0.0351484	-1.08697
Fhod3	2.51033	2.31011	5.74676	0.00156095	0.0353207	-1.09707
Bhlhe22	2.37769	2.31611	5.74115	0.0015684	0.0354411	-1.10242
Ass1	2.22943	6.50497	5.7088	0.00161209	0.0362001	-1.13333
Ddit4l	2.94654	2.91766	5.70681	0.00161482	0.0362001	-1.13524
Sdk2	3.11609	3.00863	5.6899	0.00163827	0.0364697	-1.15145
Ppp1r1b	2.66786	2.00798	5.68852	0.0016402	0.0364697	-1.15278
Clrn3	2.84481	1.6256	5.66582	0.00167234	0.0368889	-1.17461
Slc6a13	2.64102	1.50915	5.66272	0.00167679	0.0369381	-1.1776
Kif12	4.42207	3.09487	5.6487	0.00169705	0.0372368	-1.19111
Cutal	2.22247	1.26998	5.63924	0.00171089	0.0374611	-1.20025
Robo3	4.91067	4.77885	5.63864	0.00171177	0.0374611	-1.20083
Scnn1b	2.92643	2.21232	5.61646	0.00174476	0.0378942	-1.2223
Islr2	3.52984	3.28433	5.5903	0.00178461	0.0382509	-1.24771
Ptger3	3.48906	1.99375	5.5844	0.00179374	0.0383971	-1.25344
Mettl26	2.13417	3.67523	5.57015	0.00181601	0.0387246	-1.26733
Aldob	7.38472	5.94315	5.56103	0.00183044	0.0388976	-1.27623
Pi16	4.57189	7.42245	5.56031	0.00183159	0.0388976	-1.27693
Pdzk1ip1	4.2742	4.51001	5.55515	0.00183981	0.0389329	-1.28197
Afap1l2	2.67404	6.10769	5.52247	0.00189291	0.0398037	-1.31398
Elovl2	2.45425	1.58932	5.51808	0.00190018	0.0398105	-1.31829
Tpgs1	2.05023	3.87687	5.51719	0.00190165	0.0398105	-1.31916
Gk	2.05551	4.41435	5.512	0.0019103	0.0398434	-1.32427
Sulf2	2.18344	5.63297	5.51125	0.00191155	0.0398434	-1.325
Hpn	4.19708	3.53614	5.49485	0.00193917	0.040118	-1.34114
Clca2	2.27272	1.6149	5.48336	0.0019588	0.0403735	-1.35246
Cela1	3.0256	2.14705	5.47407	0.00197483	0.0404276	-1.36163
Aspdh	2.49136	1.42363	5.47061	0.00198084	0.0404276	-1.36505
Cryl1	2.45989	4.26699	5.43684	0.00204062	0.0412908	-1.3985
Mpp6	2.22684	3.61923	5.43052	0.00205206	0.0413741	-1.40478
Gad1	3.18622	2.9416	5.42725	0.00205799	0.0414435	-1.40803
Cavin3	2.03995	6.47118	5.42229	0.00206703	0.0415753	-1.41296
Aoah	2.4454	1.39737	5.40597	0.00209712	0.0420788	-1.42921
Kap	6.43228	3.98322	5.38815	0.00213053	0.0425953	-1.44699
Fam213a	3.39628	4.087	5.38	0.00214602	0.0427482	-1.45514
Emcn	2.36551	10.0966	5.37921	0.00214754	0.0427482	-1.45594
Cyp4a10	4.23479	2.41988	5.37296	0.00215951	0.0427482	-1.46218
Veph1	2.02106	1.49142	5.36089	0.00218285	0.0429681	-1.47428
Xrcc5	2.00238	2.77615	5.35286	0.00219855	0.0431269	-1.48234
Olfml2b	3.34658	4.99885	5.34957	0.00220501	0.0431518	-1.48564
Acaa1b	3.89695	2.62751	5.33839	0.00222715	0.043483	-1.49687
Rab11fip4	3.03828	1.94534	5.32976	0.00224442	0.0437177	-1.50556
Nmb	2.0554	2.09025	5.30577	0.00229323	0.0443057	-1.52976
Epop	2.12589	2.33985	5.29945	0.0023063	0.0443615	-1.53615
Serpine2	2.66619	5.9361	5.28663	0.00233305	0.0446091	-1.54911
Thnsl2	2.31578	3.93895	5.26756	0.00237352	0.0449988	-1.56845
Cpn1	3.56945	2.66917	5.26319	0.00238291	0.0450966	-1.57289
Faah	2.46235	2.43857	5.21506	0.00248917	0.0463	-1.62195
Aldh1l1	2.76725	4.47305	5.2134	0.00249293	0.0463	-1.62365
Gjb2	2.97056	1.69746	5.21257	0.00249481	0.0463	-1.62449
Coq8a	2.59638	3.77271	5.20616	0.00250941	0.0463838	-1.63106
Ppm1e	2.91111	3.46101	5.16201	0.00261266	0.0473463	-1.67639
Slc18a1	3.45033	1.97162	5.15707	0.0026245	0.0475092	-1.68147
Phyhipl	2.14134	1.66289	5.11472	0.00272869	0.0483958	-1.72523
Ces2e	2.68121	5.99367	5.11321	0.0027325	0.0484118	-1.7268
Adtrp	2.33139	1.33222	5.09939	0.00276758	0.048813	-1.74114
Pard6b	2.61827	2.4225	5.09852	0.0027698	0.048813	-1.74204
Lyplal1	2.10583	2.17844	5.09248	0.00278531	0.0488794	-1.74832
Pter	2.51033	4.07968	5.07235	0.00283771	0.0496942	-1.76926
Slc5a8	2.1431	1.22463	5.05676	0.00287908	0.0501531	-1.78553
Arhgap24	2.77466	3.96461	5.03149	0.00294762	0.0510818	-1.81197
Gjb1	2.56268	1.70795	5.02913	0.00295411	0.0511412	-1.81444
Cgref1	3.08308	2.63978	5.01138	0.00300348	0.0517889	-1.83307
Snhg11	2.55176	1.45815	4.99089	0.00306167	0.0520297	-1.85463
D630023F18Rik	2.29594	1.31196	4.98765	0.003071	0.0521349	-1.85804
Tiam1	2.97731	4.39051	4.98094	0.0030904	0.0523501	-1.86512
Tmem25	2.32663	1.55069	4.97955	0.00309444	0.0523501	-1.86659
Fras1	2.22506	1.74696	4.97783	0.00309945	0.0523501	-1.8684
Myom2	2.04166	1.46573	4.96757	0.00312948	0.0526532	-1.87924
Tril	2.58342	4.7928	4.9674	0.00312998	0.0526532	-1.87942
Efhd1	4.05151	4.32836	4.96156	0.00314722	0.0527718	-1.88559
Lzts3	2.0844	4.01163	4.96039	0.0031507	0.0527718	-1.88683
Slc27a1	2.86585	2.86737	4.95327	0.0031719	0.0529307	-1.89436
Habp2	3.46114	2.92658	4.9472	0.00319011	0.0530749	-1.90079
Erich4	2.37349	1.35628	4.94402	0.0031997	0.0531814	-1.90416
Qprt	2.40576	1.62978	4.93593	0.00322423	0.0534293	-1.91275
Myo15b	2.86431	2.37349	4.91624	0.00328486	0.0542719	-1.93367
Rasgrp4	2.13475	1.66871	4.90401	0.00332317	0.0545627	-1.94669
Apol9b	2.64489	3.32662	4.88118	0.0033961	0.0550351	-1.97107
Pah	5.80144	4.7306	4.87893	0.00340337	0.0550824	-1.97347
Epha6	2.70726	1.62952	4.87111	0.00342882	0.0554274	-1.98184
Dmgdh	2.62372	1.73803	4.84922	0.00350125	0.0561596	-2.00531
Fahd1	2.06686	3.03015	4.82914	0.00356922	0.05645	-2.0269
Psat1	2.35656	3.06187	4.8177	0.00360862	0.0568571	-2.03922
Acss1	3.24354	4.89891	4.80657	0.00364746	0.0571986	-2.05125
Irx3	5.53458	4.67366	4.80312	0.00365959	0.0572809	-2.05497
Fahd2a	2.4694	2.11246	4.76896	0.0037822	0.0582925	-2.09196
Prune2	2.57088	3.41194	4.76198	0.00380782	0.0585713	-2.09954
Cdhr2	2.29811	1.31321	4.74732	0.0038623	0.059124	-2.11548
Rhob	2.05286	10.2185	4.74396	0.00387492	0.059124	-2.11914
Flrt1	2.70412	1.915	4.70739	0.00401525	0.0604712	-2.15906
Rida	2.82048	5.05106	4.70048	0.00404241	0.0606507	-2.16662
Slc35f2	2.07311	1.22389	4.68763	0.00409351	0.0612459	-2.18071
Enpep	2.86604	6.62958	4.66709	0.00417669	0.0618569	-2.20328
Chrna4	3.27488	1.87136	4.66591	0.00418155	0.0618569	-2.20458
Isyna1	2.23633	5.9901	4.64919	0.00425078	0.0622625	-2.223
Dnajc22	2.04095	1.45658	4.64468	0.00426965	0.0623725	-2.22797
Slc15a2	2.8797	4.18346	4.64461	0.00426995	0.0623725	-2.22805
Kcnk1	2.09651	1.76391	4.62405	0.00435736	0.0632672	-2.25077
Gpx3	6.18237	9.39483	4.62014	0.0043742	0.0634564	-2.25509
P2rx2	2.03219	1.62275	4.60976	0.0044193	0.0637773	-2.26659
Arhgef16	2.58963	2.42182	4.60573	0.00443693	0.0638803	-2.27106
Ddc	2.79974	2.27136	4.60455	0.00444214	0.0638803	-2.27237
Fam151a	2.09785	1.19877	4.59868	0.00446803	0.0640366	-2.27889
Cldn4	3.68113	3.15704	4.59528	0.00448309	0.0641207	-2.28266
Gcgr	2.60795	1.70091	4.58691	0.00452044	0.0645101	-2.29196
Emx1	2.84654	1.62659	4.57644	0.00456768	0.0649977	-2.30362
AI467606	2.67481	2.55409	4.57161	0.00458963	0.0651363	-2.30899
Slc5a11	2.58809	1.47891	4.57062	0.00459418	0.0651363	-2.3101
Col18a1	2.74491	7.73125	4.57031	0.0045956	0.0651363	-2.31045
Haao	3.01847	2.37458	4.56682	0.00461158	0.0651963	-2.31434
Slco1a4	3.42369	2.84489	4.5536	0.00467269	0.0656146	-2.32909
Slc2a2	3.1362	3.12902	4.54978	0.00469048	0.0656983	-2.33335
Baiap2l2	3.70497	2.11712	4.54607	0.00470789	0.0658313	-2.3375
Tmem200a	2.14654	1.22659	4.46408	0.00511161	0.0686522	-2.42968
Slc39a5	2.95664	1.68951	4.46081	0.00512849	0.068768	-2.43337
Lpar3	2.17185	1.24106	4.4308	0.0052866	0.0702098	-2.46737
Igfbp3	3.23052	9.01004	4.42152	0.00533662	0.0704523	-2.47791
Igsf5	2.06857	1.94327	4.41616	0.00536574	0.0706412	-2.484
Slc25a13	2.36357	2.46532	4.40414	0.00543177	0.0711633	-2.49769
Irf2bpl	2.02016	7.15271	4.3844	0.00554215	0.0718154	-2.52021
AI464131	2.08429	1.8875	4.37981	0.00556817	0.0720019	-2.52545
F2rl3	2.94133	2.58114	4.37718	0.00558317	0.0720792	-2.52846
Cbln1	2.31875	1.325	4.35782	0.00569486	0.0728995	-2.55062
Csf2rb	3.00987	4.57898	4.35171	0.00573061	0.0732444	-2.55762
Muc20	2.34242	1.33853	4.32925	0.00586432	0.0741995	-2.58343
Guca2b	2.82809	1.61605	4.32869	0.00586771	0.0741995	-2.58407
Arnt2	2.09262	1.90457	4.32101	0.00591429	0.0744494	-2.59292
Bhmt2	2.41507	1.65095	4.3184	0.00593018	0.074593	-2.59592
Myo5b	2.71456	2.94319	4.27648	0.00619274	0.0768508	-2.64436
Mlxipl	2.71073	1.83098	4.2694	0.00623834	0.0771255	-2.65256
Fggy	2.36241	2.84815	4.24272	0.00641376	0.0784249	-2.68355
Npnt	3.5926	6.86334	4.23271	0.00648095	0.0790155	-2.6952
Rap1gap	2.93548	3.0346	4.22586	0.00652744	0.0792911	-2.70319
Phyh	2.05368	5.22008	4.21801	0.00658118	0.079613	-2.71235
Adra2b	3.13758	2.33608	4.2156	0.00659779	0.0796561	-2.71516
Pgam2	2.19833	2.15555	4.20645	0.00666122	0.0800982	-2.72585
Sox6	3.40739	3.90632	4.19751	0.00672391	0.0807354	-2.73631
Neurl1b	2.97688	4.85969	4.19419	0.00674729	0.0808544	-2.74019
Tll1	2.28396	4.20006	4.18305	0.00682665	0.0813249	-2.75325
Erc2	3.07544	2.00344	4.17546	0.00688131	0.0816831	-2.76215
Aif1l	3.24952	4.78019	4.17094	0.00691411	0.0818391	-2.76746
Sel1l3	2.14609	1.78917	4.14931	0.00707346	0.0828282	-2.7929
Smim24	2.16267	3.07185	4.1489	0.00707649	0.0828282	-2.79338
Stard10	2.57897	4.18594	4.14451	0.00710936	0.0829708	-2.79855
Pax2	3.11285	1.77877	4.13802	0.0071583	0.0833124	-2.80621
Hmgn3	2.53354	3.28544	4.08214	0.00759544	0.0862267	-2.87235
Ptpru	3.29629	7.59723	4.08086	0.00760586	0.0862861	-2.87387
Gal3st1	2.13292	1.21881	4.07514	0.00765233	0.0863414	-2.88067
Iyd	2.05136	1.57521	4.06483	0.00773698	0.0867688	-2.89294
Nos1	2.16943	1.23967	4.06317	0.00775072	0.0867805	-2.89492
Rem1	2.34072	1.58771	4.05981	0.00777854	0.0869421	-2.89891
Acp5	2.21798	1.44204	4.04829	0.00787503	0.0872986	-2.91265
Jund	2.50295	7.48196	4.03706	0.00797031	0.0878518	-2.92606
Wwc1	2.95158	3.91259	4.03112	0.00802117	0.0882329	-2.93315
Hnf1b	2.93269	3.02903	3.98516	0.00842796	0.090611	-2.98827
Cyp2d12	3.21736	1.83849	3.9791	0.00848331	0.0909145	-2.99556
Prr15l	2.51269	2.44712	3.93989	0.00885155	0.0931819	-3.04287
Qpct	2.09729	3.66363	3.92301	0.0090156	0.0943127	-3.06331
Fads6	2.16443	1.76161	3.90534	0.00919101	0.0950082	-3.08475
Grb7	2.71688	2.45986	3.90142	0.00923041	0.0951741	-3.08951
Chst8	3.98562	3.56364	3.89075	0.00933867	0.0958855	-3.10248
Gnas	2.61624	5.37053	3.88485	0.00939927	0.0962742	-3.10967
Jam3	2.29552	5.48799	3.87113	0.0095416	0.0970714	-3.12639
Acnat2	2.75952	1.57687	3.86529	0.00960295	0.0975168	-3.13351
Steap2	2.57644	2.66426	3.84538	0.00981559	0.0982863	-3.15786

## Sheet: DiffExp_byStage
	logFC	AveExpr	t	P.Value	adj.P.Val	B
Mbnl3	5.13413	2.86369	73.0941	6.23995e-12	9.44729e-09	18.0062
Efcab11	2.19476	1.21931	69.8472	8.75532e-12	1.21509e-08	17.7342
Nuf2	5.37392	3.40626	68.5359	1.00836e-11	1.27399e-08	17.6187
Hif3a	5.79135	3.24988	66.9797	1.19663e-11	1.32857e-08	17.4771
Pclaf	6.96118	3.86732	61.7868	2.18336e-11	1.73151e-08	16.966
Psrc1	4.75679	2.74481	57.5644	3.69949e-11	2.46445e-08	16.5016
Diaph3	5.13505	2.8528	56.5579	4.21894e-11	2.61403e-08	16.3836
Map4k1	3.97415	2.22001	56.3225	4.35203e-11	2.61403e-08	16.3556
Tspan6	3.76535	5.19189	56.179	4.43554e-11	2.61403e-08	16.3384
Cd276	6.44867	3.58259	55.7298	4.70883e-11	2.61403e-08	16.2843
Arxes2	4.01304	2.22947	53.8775	6.05671e-11	3.05662e-08	16.0546
Cenph	4.3435	2.41306	51.7953	8.12255e-11	3.86494e-08	15.7831
Wasf1	3.86489	2.14716	49.7027	1.10414e-10	4.63054e-08	15.495
Vash2	5.0806	2.82256	49.6543	1.11218e-10	4.63054e-08	15.4882
Troap	4.89138	2.71743	49.108	1.20763e-10	4.78854e-08	15.4102
Dlgap5	5.71957	3.17754	48.5609	1.31264e-10	5.08389e-08	15.3309
Cdca7	5.23599	4.28333	47.8178	1.47228e-10	5.44874e-08	15.2214
Sapcd2	4.28254	2.37919	46.8101	1.72514e-10	6.04337e-08	15.0693
Tpx2	5.80464	4.95453	46.7496	1.74181e-10	6.04337e-08	15.06
Mest	5.74556	8.96621	45.5487	2.11396e-10	6.64261e-08	14.8727
Shcbp1	5.35166	2.97314	44.2444	2.62399e-10	7.80355e-08	14.6621
Kif14	4.85407	2.6967	43.2379	3.11378e-10	8.78931e-08	14.4941
Cep55	5.40084	3.22103	43.0192	3.23343e-10	8.97493e-08	14.4569
Ncaph	4.39224	4.63155	41.9123	3.92514e-10	1.03761e-07	14.2651
Kcnip3	3.42731	1.90406	41.7026	4.07423e-10	1.04388e-07	14.2281
Mad2l1	3.62869	4.56844	40.8121	4.78348e-10	1.17766e-07	14.0682
Cenpi	4.81944	2.78207	40.7834	4.8085e-10	1.17766e-07	14.063
Slc38a4	6.47332	3.81524	39.279	6.35831e-10	1.47071e-07	13.7827
Gm9844	3.12151	1.73417	38.5105	7.36388e-10	1.61366e-07	13.6344
Ccnb1	6.25241	3.47356	37.9226	8.25548e-10	1.76654e-07	13.5186
Brca1	5.47898	3.23839	37.9114	8.27371e-10	1.76654e-07	13.5164
Ndc80	5.16252	3.10579	37.6781	8.66196e-10	1.82603e-07	13.4698
Ncapg	6.31754	3.52114	37.5133	8.94867e-10	1.85699e-07	13.4367
Sgo1	4.80259	2.66811	37.4047	9.14333e-10	1.85699e-07	13.4148
Ncapd2	4.32586	6.53132	37.1436	9.63183e-10	1.91814e-07	13.3617
Rad51	4.89943	3.30421	36.8549	1.02065e-09	1.98202e-07	13.3026
Kif2c	5.81953	3.37315	36.6608	1.06147e-09	2.00884e-07	13.2626
Kcna6	4.47808	2.52266	36.5256	1.09099e-09	2.04151e-07	13.2345
Galnt12	4.15423	2.34231	35.8559	1.25172e-09	2.31623e-07	13.0937
Ctxn1	4.19661	2.56439	35.5521	1.33333e-09	2.41362e-07	13.0288
Arxes1	3.80419	2.11344	35.3311	1.39653e-09	2.47424e-07	12.9812
Aurkb	6.26105	3.71207	35.0022	1.49693e-09	2.62419e-07	12.9097
Lmnb1	5.7062	6.54697	34.863	1.54186e-09	2.6748e-07	12.8792
Oip5	3.39898	1.88832	34.5581	1.64574e-09	2.79676e-07	12.8119
Rhobtb3	3.05984	4.71099	34.3065	1.73747e-09	2.89359e-07	12.7558
Rad54l	4.48663	2.67129	34.0836	1.82358e-09	3.00692e-07	12.7057
Ttk	5.32681	2.95934	33.7589	1.95785e-09	3.16564e-07	12.6321
Birc5	6.23567	3.79484	33.6682	1.99733e-09	3.16898e-07	12.6114
Adam19	3.42285	6.27584	33.6667	1.99798e-09	3.16898e-07	12.611
Ccnf	5.24177	3.27844	33.5287	2.05979e-09	3.23621e-07	12.5794
Esco2	4.53875	2.52153	33.2771	2.17821e-09	3.35889e-07	12.5213
Ankle1	4.74847	2.72994	33.0532	2.29005e-09	3.49894e-07	12.4692
Cenpa	3.95065	5.37893	32.7686	2.4418e-09	3.63907e-07	12.4024
Ncapg2	3.83484	4.64581	32.7586	2.44732e-09	3.63907e-07	12.4
Hmmr	5.64514	3.13619	31.66	3.15179e-09	4.48632e-07	12.1356
Tmem131l	2.96136	5.60555	31.4014	3.34932e-09	4.6796e-07	12.0719
Igsf10	4.08852	2.2714	31.373	3.37187e-09	4.6796e-07	12.0649
Ska3	4.67422	2.78928	31.2299	3.4881e-09	4.77374e-07	12.0293
Mmp14	2.71798	6.52496	31.2109	3.50392e-09	4.77374e-07	12.0245
Trip13	5.4035	3.00195	31.1848	3.5257e-09	4.77374e-07	12.018
Slc43a1	5.63579	3.29792	31.075	3.61914e-09	4.86074e-07	11.9905
Gins1	4.30628	2.39238	30.9593	3.72057e-09	4.88785e-07	11.9615
Sorcs2	6.16224	3.74486	30.9314	3.74547e-09	4.88785e-07	11.9545
Nek2	5.13248	3.0317	30.4729	4.18391e-09	5.28902e-07	11.838
Zwilch	5.14797	3.04626	30.1614	4.51487e-09	5.65343e-07	11.7577
Grb10	3.17479	8.69051	30.122	4.55876e-09	5.66579e-07	11.7475
B4galt2	3.10788	4.47223	29.9469	4.75998e-09	5.87205e-07	11.7019
Bub1	6.19047	3.67879	29.8178	4.91488e-09	6.01856e-07	11.6681
Fignl1	5.29271	3.0606	29.7624	4.98306e-09	6.05751e-07	11.6535
Magee2	2.46928	1.37182	29.6074	5.17954e-09	6.12199e-07	11.6126
Cdkn3	3.20893	1.78274	29.5375	5.27103e-09	6.18195e-07	11.5941
Fbln1	7.05393	4.199	29.4374	5.40524e-09	6.24683e-07	11.5675
Fam122b	2.98443	4.07045	29.4276	5.41864e-09	6.24683e-07	11.5649
BC030867	4.28652	2.3814	29.4127	5.43888e-09	6.24683e-07	11.5609
Depdc1a	3.78756	2.1042	29.2717	5.63605e-09	6.38522e-07	11.5232
Gtse1	5.01909	3.17093	29.1809	5.76723e-09	6.46537e-07	11.4989
Sgo2a	4.02076	2.28188	29.0357	5.98419e-09	6.60005e-07	11.4597
Zdhhc15	3.02387	4.63383	28.7326	6.46775e-09	7.08644e-07	11.3773
Top2a	6.3799	6.17705	28.6468	6.61249e-09	7.14486e-07	11.3538
Knl1	5.19469	2.88594	28.6227	6.65384e-09	7.14486e-07	11.3471
Kif23	4.77658	4.79743	28.6002	6.69267e-09	7.14486e-07	11.341
Ect2	4.97744	3.68323	28.2811	7.2724e-09	7.56966e-07	11.2527
Pif1	4.83031	2.8669	28.1796	7.46844e-09	7.72543e-07	11.2244
Rmi2	3.57361	1.98534	28.1033	7.61984e-09	7.75222e-07	11.203
C330027C09Rik	5.31142	4.00737	28.0772	7.67246e-09	7.75222e-07	11.1957
Gpr183	4.28831	2.3824	28.0158	7.79772e-09	7.79054e-07	11.1784
Rad51b	2.00901	1.11612	28.0089	7.81206e-09	7.79054e-07	11.1765
Spag5	5.268	4.31551	27.8021	8.25233e-09	8.08738e-07	11.1181
Ckap2l	4.92751	3.51763	27.8007	8.2554e-09	8.08738e-07	11.1177
Ptpn7	2.70027	1.50015	27.7231	8.42811e-09	8.14229e-07	11.0956
Ranbp17	2.56803	2.49387	27.6202	8.66307e-09	8.29166e-07	11.0663
E2f8	5.3994	3.07034	27.2998	9.44425e-09	8.83621e-07	10.9741
Elmo1	2.30005	6.373	27.169	9.78569e-09	9.10451e-07	10.9362
Cpxm1	3.92808	2.26371	27.0618	1.0076e-08	9.28333e-07	10.9049
Eme1	4.2597	2.3665	27.057	1.00894e-08	9.28333e-07	10.9035
Mastl	4.38953	2.62298	26.9916	1.02715e-08	9.399e-07	10.8844
Exo1	5.46787	3.09098	26.9672	1.03405e-08	9.41045e-07	10.8772
C1qtnf6	3.27619	4.80687	26.8379	1.07146e-08	9.69787e-07	10.8392
Fndc4	2.07904	4.23377	26.6842	1.11796e-08	9.89585e-07	10.7937
Ralgps2	3.88132	5.38614	26.6518	1.12805e-08	9.89585e-07	10.7841
Ticrr	5.79657	3.22032	26.6488	1.12898e-08	9.89585e-07	10.7832
Sh3pxd2b	4.04978	6.08341	26.6242	1.13671e-08	9.91137e-07	10.7759
Prrg3	5.50085	4.90967	26.558	1.15783e-08	9.95086e-07	10.7562
Bub1b	5.20249	4.8723	26.3965	1.21125e-08	1.02919e-06	10.7079
Tmem255a	6.89074	5.48919	26.3743	1.2188e-08	1.03035e-06	10.7012
Pbk	5.08323	3.09172	26.2258	1.27075e-08	1.06884e-06	10.6565
2610318N02Rik	4.05134	2.25074	26.2076	1.2773e-08	1.06895e-06	10.6509
Melk	5.13185	3.03032	26.0963	1.3181e-08	1.09271e-06	10.6172
Dbn1	4.67114	6.32348	26.0055	1.35251e-08	1.11488e-06	10.5895
Tedc1	4.41629	2.92468	25.9888	1.35896e-08	1.11488e-06	10.5844
Gins2	4.74672	2.85618	25.8916	1.39711e-08	1.13894e-06	10.5547
Nusap1	4.90209	4.0296	25.7481	1.45566e-08	1.17114e-06	10.5106
Skp2	4.09103	4.66886	25.7223	1.4665e-08	1.17419e-06	10.5026
Cdca3	5.50352	3.5026	25.4673	1.57851e-08	1.22865e-06	10.4235
Prr11	4.89847	3.57077	25.442	1.59018e-08	1.22865e-06	10.4156
Knstrn	5.27903	3.68105	25.4347	1.59355e-08	1.22865e-06	10.4133
Dbf4	3.96931	4.48076	25.2132	1.69987e-08	1.29268e-06	10.3438
Mcm10	5.28768	3.37805	24.9892	1.81569e-08	1.36742e-06	10.2728
Spc24	5.22941	3.21443	24.964	1.82927e-08	1.36742e-06	10.2647
Xkr5	3.35169	1.86205	24.9546	1.83439e-08	1.36742e-06	10.2617
Espl1	3.58341	5.50587	24.9457	1.83921e-08	1.36742e-06	10.2589
Uhrf1	6.03271	5.27804	24.844	1.89555e-08	1.39684e-06	10.2264
Nt5dc2	4.5674	5.43747	24.7424	1.95377e-08	1.43339e-06	10.1937
Zc3hav1l	3.80224	4.8517	24.7097	1.97293e-08	1.4411e-06	10.1832
Tmsb10	3.25059	8.13793	24.5957	2.04145e-08	1.46314e-06	10.1464
Cdca2	5.56908	3.30766	24.4485	2.13399e-08	1.50553e-06	10.0985
Ccnb2	5.19241	4.28998	24.4353	2.1425e-08	1.50553e-06	10.0942
C530008M17Rik	4.55098	2.52832	24.3888	2.17282e-08	1.51104e-06	10.079
Igf2r	2.22783	8.13595	24.3581	2.19311e-08	1.51552e-06	10.069
Stil	6.20509	3.44727	24.2569	2.26158e-08	1.53732e-06	10.0358
Kif11	6.38087	4.36628	24.2425	2.2715e-08	1.53779e-06	10.031
Cenpw	4.00502	2.37411	24.1608	2.32881e-08	1.55136e-06	10.0041
Prr5l	2.27992	5.3163	24.092	2.37832e-08	1.56642e-06	9.98137
Lrr1	2.36516	1.31398	24.068	2.39589e-08	1.56642e-06	9.97341
Anln	5.07214	4.721	24.0423	2.41484e-08	1.56642e-06	9.96489
Pask	4.76293	2.8916	24.038	2.41803e-08	1.56642e-06	9.96346
Cdca5	4.98405	2.76892	24.0377	2.4182e-08	1.56642e-06	9.96339
Hmgn2	3.03098	6.57685	24.0264	2.42666e-08	1.56642e-06	9.95961
Cdk1	5.98057	4.96707	24.0051	2.44253e-08	1.56884e-06	9.95256
Dsn1	3.1051	3.80712	23.9962	2.44926e-08	1.56884e-06	9.94959
Syk	3.44364	4.22488	23.8991	2.52367e-08	1.61031e-06	9.91721
Cers6	2.26717	4.05078	23.8234	2.58337e-08	1.64212e-06	9.89191
Loxl2	3.37777	4.08013	23.7215	2.66636e-08	1.67568e-06	9.85768
Plk1	5.92339	3.85366	23.5792	2.78737e-08	1.73212e-06	9.80962
Mcm5	4.20546	6.23544	23.5618	2.80262e-08	1.73512e-06	9.80371
Bcl11a	4.4597	2.47761	23.3572	2.98882e-08	1.81003e-06	9.734
Prc1	4.77304	4.35733	23.2955	3.04763e-08	1.83175e-06	9.71287
Spdl1	4.35057	2.66633	23.2851	3.05768e-08	1.83175e-06	9.7093
Nek6	3.00503	5.28391	23.2386	3.10313e-08	1.8457e-06	9.6933
Asf1b	4.65567	2.98286	23.1765	3.16496e-08	1.86912e-06	9.67191
Incenp	3.61601	5.69156	23.0832	3.2604e-08	1.91192e-06	9.63967
Igf2bp1	7.1228	3.95711	23.03	3.31641e-08	1.93686e-06	9.62119
Robo1	5.89836	4.58671	23.0111	3.33648e-08	1.93686e-06	9.61464
Cdc20	3.84424	5.39946	22.9808	3.36903e-08	1.94819e-06	9.6041
Kntc1	5.76293	3.76647	22.9479	3.40486e-08	1.95083e-06	9.59262
Arhgap11a	5.09625	3.80063	22.8607	3.50166e-08	1.98324e-06	9.56218
Ly6h	4.9844	2.76911	22.8507	3.513e-08	1.98324e-06	9.55867
Faxc	3.62266	2.01259	22.8035	3.56701e-08	1.99815e-06	9.5421
Tyms	2.82102	5.05984	22.8004	3.5705e-08	1.99815e-06	9.54104
Cenpe	6.17662	4.09748	22.7896	3.58305e-08	1.99815e-06	9.53723
Ska1	4.24989	2.36105	22.7103	3.67626e-08	2.03404e-06	9.50933
Peg12	2.86514	3.03464	22.599	3.81177e-08	2.07709e-06	9.46999
Pimreg	5.66447	3.99844	22.5344	3.89305e-08	2.11188e-06	9.44706
Slc38a1	4.76966	4.98799	22.5088	3.92581e-08	2.11191e-06	9.43795
Kif20a	5.46087	3.95236	22.5048	3.93095e-08	2.11191e-06	9.43653
Obsl1	7.34318	4.86065	22.4664	3.98061e-08	2.12478e-06	9.42288
Chaf1a	4.3663	4.34552	22.4422	4.01232e-08	2.12806e-06	9.41425
Mdfi	3.64153	4.42792	22.3802	4.09492e-08	2.16498e-06	9.39209
Gm266	2.02729	1.12627	22.3481	4.13848e-08	2.18108e-06	9.38058
Fhl3	2.51705	4.42505	22.2798	4.23286e-08	2.20985e-06	9.35604
Igf2bp2	4.36842	5.09674	22.2577	4.26385e-08	2.21216e-06	9.34811
Aunip	2.9785	1.65472	22.186	4.36649e-08	2.24443e-06	9.32222
Neil3	4.63066	2.75994	22.1369	4.43833e-08	2.27143e-06	9.30446
Traip	4.48327	2.68242	22.117	4.46781e-08	2.27544e-06	9.29725
Slco2b1	2.57248	3.23691	22.0793	4.52429e-08	2.28436e-06	9.28358
Cenpk	3.01014	1.6837	22.0778	4.52646e-08	2.28436e-06	9.28305
Mcm7	2.9254	6.28839	22.0312	4.59745e-08	2.3062e-06	9.26611
Tspan18	2.26048	8.29884	22.0193	4.61581e-08	2.30846e-06	9.26177
Cdca8	6.01447	3.97679	21.9934	4.65598e-08	2.32158e-06	9.25233
Kif18b	5.36272	3.38851	21.9164	4.77775e-08	2.3541e-06	9.22422
Aldh18a1	2.9979	4.93534	21.7233	5.09929e-08	2.47604e-06	9.15324
Tk1	4.25951	4.56753	21.7232	5.09956e-08	2.47604e-06	9.15319
Tcf19	2.36244	4.52709	21.6718	5.1891e-08	2.50671e-06	9.13421
Wdr76	2.64655	4.08476	21.6502	5.2274e-08	2.5161e-06	9.12619
Aurka	4.22772	3.87954	21.6248	5.27271e-08	2.52501e-06	9.11678
Fanci	3.77149	2.30623	21.5648	5.38172e-08	2.56811e-06	9.09447
Ccdc34	2.75432	3.92449	21.4149	5.66509e-08	2.68029e-06	9.03849
Kif15	6.22493	3.70752	21.3686	5.75591e-08	2.70788e-06	9.02114
Antxr2	2.27451	5.65618	21.347	5.79903e-08	2.72048e-06	9.01299
Dnmt3b	2.15288	5.17069	21.2735	5.94796e-08	2.78251e-06	8.98532
Cdc25c	4.45522	2.47512	21.1431	6.22308e-08	2.89495e-06	8.93595
Iqgap3	4.67852	4.6092	21.1037	6.30904e-08	2.91008e-06	8.92097
Cdc6	5.32743	3.17373	21.0997	6.3178e-08	2.91008e-06	8.91946
Hmgb2	3.06022	6.68078	21.0962	6.3255e-08	2.91008e-06	8.91812
Mcm6	2.80107	7.03282	21.0663	6.39192e-08	2.91647e-06	8.90672
Mcm2	3.22118	6.49829	20.9606	6.63276e-08	3.00986e-06	8.86631
Gmnn	2.46992	4.14973	20.9431	6.67358e-08	3.02016e-06	8.85961
Gm1673	2.86412	1.64825	20.8354	6.93135e-08	3.08265e-06	8.81819
Gen1	4.28146	2.37859	20.8314	6.94123e-08	3.08265e-06	8.81663
Dut	2.98562	5.25444	20.7319	7.18971e-08	3.16766e-06	8.77818
Mki67	5.95769	6.013	20.5973	7.54228e-08	3.27107e-06	8.72582
Rfc4	3.01427	3.28287	20.5215	7.74941e-08	3.34349e-06	8.69619
Cdk4	2.33125	7.71935	20.5069	7.79021e-08	3.34377e-06	8.69044
Rbp1	2.85198	5.65918	20.4871	7.84558e-08	3.35269e-06	8.68269
Cenpq	3.66294	3.06089	20.4751	7.87954e-08	3.35616e-06	8.67797
Pmf1	3.05757	4.47351	20.3996	8.09625e-08	3.43092e-06	8.64827
Ckap4	2.45228	6.79071	20.3542	8.22993e-08	3.46991e-06	8.63035
Lig1	3.18938	6.25252	20.3208	8.32975e-08	3.4943e-06	8.61715
Cenpu	2.66886	1.48313	20.2808	8.45107e-08	3.53628e-06	8.60132
Racgap1	5.00385	5.17807	20.2639	8.50316e-08	3.54045e-06	8.59459
Mis18bp1	5.44164	3.05411	20.2637	8.50355e-08	3.54045e-06	8.59454
Zfp518b	2.79812	4.17074	20.2556	8.52863e-08	3.54204e-06	8.59132
Ube2c	6.66574	4.10721	20.1428	8.88564e-08	3.65386e-06	8.54641
Dpysl3	2.03063	7.18582	20.0306	9.25757e-08	3.77881e-06	8.50149
Tube1	3.35368	1.96776	20.0093	9.33014e-08	3.79912e-06	8.49293
Cdt1	4.38888	4.82983	19.9062	9.69072e-08	3.90773e-06	8.45137
Mybl2	5.07258	3.534	19.812	1.00344e-07	4.02451e-06	8.41317
Gli3	3.61165	4.28605	19.7644	1.02128e-07	4.0496e-06	8.39385
Igf2bp3	5.25947	3.47401	19.7169	1.03947e-07	4.09112e-06	8.37448
Hs6st2	2.78545	1.54747	19.6439	1.06818e-07	4.18576e-06	8.3446
Cenpm	3.60371	2.00206	19.6228	1.07663e-07	4.20897e-06	8.33596
Armcx4	3.36946	6.63938	19.5734	1.0967e-07	4.25746e-06	8.31569
Ckap2	4.99127	3.30218	19.4664	1.14172e-07	4.36106e-06	8.27155
Cenpp	2.66187	1.47881	19.3188	1.20726e-07	4.55912e-06	8.21028
Haus4	2.00576	4.66268	19.2558	1.23652e-07	4.64003e-06	8.18398
Rrm1	2.81796	6.79863	19.1377	1.29357e-07	4.76619e-06	8.13444
H1fx	4.61118	2.99015	19.0958	1.31449e-07	4.81134e-06	8.11682
Cenpn	4.57066	3.15559	19.034	1.34615e-07	4.89492e-06	8.09068
Nid2	2.35121	8.56895	18.9121	1.41101e-07	5.07535e-06	8.03896
Hmga2	7.28752	4.09706	18.9037	1.41561e-07	5.08093e-06	8.03538
Slc37a2	2.94664	2.31119	18.8788	1.42933e-07	5.11917e-06	8.02478
Btbd3	2.34921	6.93769	18.8665	1.43621e-07	5.13276e-06	8.0195
Hmgb3	3.61179	5.10973	18.802	1.47271e-07	5.22953e-06	7.99191
Mxd3	3.89067	2.48714	18.7417	1.50772e-07	5.29495e-06	7.96607
Psat1	2.87744	5.67039	18.5146	1.64856e-07	5.6492e-06	7.86784
Mboat2	2.14046	4.41662	18.4437	1.6955e-07	5.76167e-06	7.83695
Prim2	2.50466	3.86572	18.4206	1.71116e-07	5.76167e-06	7.82683
Igf2	6.10115	4.46238	18.4186	1.71252e-07	5.76167e-06	7.82595
Dnmt1	2.28782	7.80218	18.3445	1.7638e-07	5.88664e-06	7.79348
BC055324	3.35993	3.13939	18.2827	1.80786e-07	5.99764e-06	7.76631
Aprt	2.44501	6.00169	18.216	1.85688e-07	6.11155e-06	7.73685
Dynlt1f	2.78447	1.74792	18.1206	1.92961e-07	6.26428e-06	7.69454
Cdc25a	2.90384	5.5893	18.0565	1.9803e-07	6.39147e-06	7.66597
Cenps	3.4764	2.00546	18.0401	1.99345e-07	6.3967e-06	7.65868
Stmn1	3.57999	5.35593	17.9151	2.09745e-07	6.64085e-06	7.60265
Ripor3	2.0226	1.12367	17.8891	2.11989e-07	6.67385e-06	7.59092
Rasa3	2.33621	5.94977	17.7347	2.25853e-07	7.04374e-06	7.52108
Gas2l3	4.80719	3.29741	17.6444	2.34438e-07	7.23024e-06	7.47995
Bora	4.32998	3.9392	17.5784	2.40944e-07	7.37625e-06	7.44976
Ezh2	3.29614	5.03758	17.5051	2.48416e-07	7.50839e-06	7.41607
Rrm2	5.16924	4.89118	17.4963	2.49331e-07	7.5204e-06	7.41201
Kif22	5.18436	4.3046	17.4334	2.5598e-07	7.66742e-06	7.38298
Cbx2	2.94469	4.53524	17.4013	2.59444e-07	7.72049e-06	7.36814
Orc1	3.77492	2.09718	17.3588	2.64124e-07	7.79915e-06	7.34842
Rassf2	5.43081	3.6677	17.3095	2.69667e-07	7.87006e-06	7.32549
Haus1	2.19033	3.10281	17.295	2.71316e-07	7.88569e-06	7.31876
St8sia2	2.01758	1.14494	17.2679	2.74446e-07	7.95562e-06	7.3061
Clspn	5.0697	3.81555	17.2659	2.74678e-07	7.95562e-06	7.30517
Dctpp1	2.55795	3.95927	17.251	2.76409e-07	7.96827e-06	7.29824
Trpc3	2.36704	5.42681	17.2033	2.82059e-07	8.08506e-06	7.2759
Nsl1	5.11142	3.24347	17.0585	2.99998e-07	8.50497e-06	7.20782
Hells	5.4271	4.03309	17.0153	3.05597e-07	8.5876e-06	7.18739
Dck	2.33752	4.98548	17.009	3.06427e-07	8.59131e-06	7.1844
Nudcd2	2.37109	4.94206	16.959	3.13078e-07	8.71905e-06	7.16068
Chn1	3.29203	3.16289	16.9168	3.18824e-07	8.83392e-06	7.14059
Cks1b	4.77362	4.4559	16.9095	3.19827e-07	8.83392e-06	7.13712
Ung	4.76044	3.18294	16.9055	3.20385e-07	8.83392e-06	7.13519
Myo1b	2.49945	6.79687	16.8884	3.22758e-07	8.88466e-06	7.12704
Smarcc1	2.55374	6.20857	16.8659	3.2591e-07	8.94184e-06	7.1163
Unc119	2.80703	2.54365	16.8547	3.27489e-07	8.9704e-06	7.11096
Foxm1	4.07613	5.23165	16.8267	3.31483e-07	9.05002e-06	7.09757
Dtl	5.96374	3.65683	16.815	3.33178e-07	9.08143e-06	7.09193
Lat	3.24974	1.80541	16.7748	3.39035e-07	9.18144e-06	7.07267
Laptm5	4.12019	3.02828	16.7243	3.46579e-07	9.33969e-06	7.04835
Parpbp	3.99979	2.4637	16.6791	3.53482e-07	9.44926e-06	7.02655
Haus8	2.22968	3.78168	16.6458	3.58663e-07	9.55709e-06	7.01047
Ubash3b	2.32645	4.67308	16.5924	3.67169e-07	9.72151e-06	6.98456
Dctd	5.09694	3.09494	16.5819	3.68869e-07	9.75101e-06	6.97945
E2f7	3.38096	4.60731	16.5434	3.75162e-07	9.85479e-06	6.96075
Cpe	2.40028	5.43605	16.5168	3.79584e-07	9.93962e-06	6.94779
Hdac9	3.35793	2.25275	16.5116	3.8046e-07	9.9469e-06	6.94524
Igfbp2	5.15338	3.16201	16.4679	3.87875e-07	1.00321e-05	6.9239
Vash1	3.4877	6.34626	16.3893	4.01629e-07	1.02904e-05	6.88536
Ddx11	2.1296	4.76645	16.3731	4.04527e-07	1.02942e-05	6.87741
Lsm2	2.11724	4.79979	16.3542	4.07948e-07	1.03566e-05	6.86809
Pola1	2.88615	4.53085	16.2863	4.20493e-07	1.05465e-05	6.83458
Efnb3	2.9531	2.36046	16.1838	4.40282e-07	1.09603e-05	6.7837
Zik1	3.39115	2.49038	16.0884	4.59634e-07	1.1257e-05	6.73609
E030030I06Rik	2.00416	1.14971	16.0081	4.76673e-07	1.1606e-05	6.6958
Alg8	2.62242	3.97812	15.9975	4.78984e-07	1.16283e-05	6.69045
Mmrn1	6.43239	3.57355	15.9319	4.93513e-07	1.18559e-05	6.65737
Cdca7l	2.29378	4.00333	15.9295	4.94054e-07	1.18559e-05	6.65615
Fkbp10	2.16833	6.45814	15.9053	4.99535e-07	1.19604e-05	6.64394
Scml2	3.38213	1.87896	15.904	4.99848e-07	1.19604e-05	6.64324
Thg1l	2.22064	2.88598	15.8778	5.05873e-07	1.20354e-05	6.62998
Zbtb12	2.12467	3.75226	15.859	5.10255e-07	1.21051e-05	6.62043
Arhgef39	3.7839	2.7635	15.8473	5.12998e-07	1.21529e-05	6.61449
Ndc1	3.33271	5.07104	15.8342	5.16078e-07	1.22024e-05	6.60786
Tfdp1	2.30555	6.13653	15.8041	5.23271e-07	1.23087e-05	6.59253
Reep1	2.77088	4.9907	15.7577	5.34578e-07	1.24551e-05	6.56885
Kif21b	5.05188	2.94176	15.7408	5.38766e-07	1.25141e-05	6.56021
Arhgap28	4.80571	4.30979	15.7218	5.43507e-07	1.25716e-05	6.55051
Marcks	2.58314	8.70128	15.6792	5.54337e-07	1.26663e-05	6.52865
Sox12	4.18339	4.89838	15.6247	5.68557e-07	1.28303e-05	6.50059
Dscc1	3.27568	1.81982	15.6205	5.69654e-07	1.28376e-05	6.49846
Mns1	3.89045	2.27358	15.6022	5.7453e-07	1.28432e-05	6.48901
Fbxo5	3.20811	3.84227	15.5639	5.84868e-07	1.30568e-05	6.46925
Tyro3	2.88727	1.93067	15.4817	6.07816e-07	1.34788e-05	6.4266
Fancd2	3.81798	3.02868	15.4675	6.11886e-07	1.3551e-05	6.41921
Kif18a	3.77635	2.5516	15.4564	6.15082e-07	1.35856e-05	6.41344
Lpar4	4.16099	5.11499	15.3972	6.32438e-07	1.38587e-05	6.38259
Topbp1	2.24755	6.87392	15.3858	6.35873e-07	1.39157e-05	6.37659
Rad18	2.56327	3.64628	15.3758	6.38874e-07	1.39447e-05	6.37137
Sox11	6.04521	4.47794	15.3368	6.50749e-07	1.41668e-05	6.35096
Bri3bp	2.77766	3.86847	15.3207	6.55736e-07	1.42381e-05	6.34249
Zfp428	2.41564	3.21542	15.1728	7.03556e-07	1.50218e-05	6.26445
Hapln1	5.16423	5.48834	15.1169	7.22656e-07	1.53583e-05	6.23475
Uck2	3.62767	6.14886	15.1156	7.23112e-07	1.53583e-05	6.23405
Pabpc4l	3.23474	1.79751	15.0808	7.3528e-07	1.55398e-05	6.21554
Pole	2.95477	5.21066	15.073	7.38034e-07	1.55782e-05	6.21139
Cenpf	5.54097	3.7538	15.0646	7.41022e-07	1.56215e-05	6.20691
Ppp1r14b	3.25592	5.43986	15.0541	7.44782e-07	1.56611e-05	6.2013
Cdc45	4.47093	3.62109	15.0111	7.60417e-07	1.58529e-05	6.17825
Kifc5b	3.58814	2.69598	15.0106	7.60568e-07	1.58529e-05	6.17803
Fam49b	2.23415	5.42197	14.9641	7.7788e-07	1.61123e-05	6.15307
Pik3cg	2.43641	4.00338	14.9376	7.87948e-07	1.62006e-05	6.1388
Fgd1	2.9518	4.71612	14.9221	7.93903e-07	1.62628e-05	6.13045
Poc1a	3.12901	2.65128	14.8635	8.1686e-07	1.657e-05	6.09882
Zfp521	2.21867	5.51172	14.8504	8.22105e-07	1.66561e-05	6.09172
Ptk7	2.87979	6.46758	14.8424	8.25318e-07	1.67009e-05	6.08739
Evl	2.18389	5.85059	14.8283	8.30988e-07	1.67749e-05	6.07979
Selenoh	3.14138	5.49965	14.8247	8.32486e-07	1.67848e-05	6.07779
Pf4	2.41291	1.3405	14.7912	8.46227e-07	1.69796e-05	6.05963
Bend4	3.58868	1.99371	14.769	8.55497e-07	1.71297e-05	6.04754
Parp1	2.15006	7.12803	14.7636	8.57761e-07	1.71297e-05	6.0446
Aspm	5.33203	3.72937	14.7599	8.59299e-07	1.71386e-05	6.04262
Pycr1	2.29459	1.27477	14.6654	9.00219e-07	1.76816e-05	5.99098
Gm8113	2.3716	1.31755	14.6502	9.07021e-07	1.7752e-05	5.98263
Plagl1	7.0079	5.80048	14.6435	9.10008e-07	1.7767e-05	5.97898
Zfp184	2.22175	2.06049	14.6173	9.2189e-07	1.79359e-05	5.96458
Nav3	3.12323	3.94878	14.5876	9.35549e-07	1.8117e-05	5.94825
Flrt2	3.03483	6.28049	14.5839	9.3729e-07	1.81296e-05	5.94619
Grwd1	2.43028	4.56645	14.5274	9.63966e-07	1.84308e-05	5.91503
Panx1	2.13258	3.65109	14.5254	9.64938e-07	1.84308e-05	5.91391
Lcp1	2.64627	6.37935	14.4415	1.00625e-06	1.90132e-05	5.86736
Smc2	3.5514	5.62243	14.4401	1.00694e-06	1.90132e-05	5.8666
Jpt2	2.24968	6.33685	14.4096	1.02247e-06	1.91654e-05	5.84961
Ttf2	2.0311	4.9208	14.4084	1.02306e-06	1.91654e-05	5.84897
Atic	2.53362	6.04504	14.3519	1.05257e-06	1.95423e-05	5.81739
Erh	2.49103	4.34024	14.3257	1.06656e-06	1.97141e-05	5.80273
Arhgap19	3.09408	4.82994	14.2755	1.09396e-06	2.01286e-05	5.77455
Kcnh2	2.91555	1.81386	14.1717	1.15319e-06	2.08073e-05	5.71598
Traf4	3.54254	5.73527	14.1586	1.16096e-06	2.08797e-05	5.70852
Chek1	4.60735	2.89113	14.1348	1.17511e-06	2.10947e-05	5.69506
Nsd2	2.65842	6.81099	14.1316	1.17705e-06	2.11008e-05	5.69323
Prim1	2.45874	4.50942	14.1059	1.19263e-06	2.12381e-05	5.67862
Srl	2.37984	1.8402	14.1042	1.19364e-06	2.12381e-05	5.67768
Ndn	3.22558	4.1246	14.0998	1.19636e-06	2.12438e-05	5.67515
Slc38a3	3.09616	3.31982	14.0973	1.19787e-06	2.12438e-05	5.67375
Zranb3	2.22977	2.88509	14.0712	1.214e-06	2.13947e-05	5.65889
Kifc1	4.93689	3.63694	14.0598	1.22114e-06	2.1475e-05	5.65237
Nmral1	3.75017	3.17766	14.0004	1.25907e-06	2.19204e-05	5.61838
Snrpe	2.13146	5.27461	13.9863	1.26827e-06	2.1979e-05	5.61029
Srm	3.06854	5.60054	13.9579	1.28697e-06	2.22106e-05	5.59402
Bard1	3.98944	2.9875	13.9468	1.2944e-06	2.22695e-05	5.58763
Polq	4.52826	2.89919	13.9423	1.2974e-06	2.22752e-05	5.58505
Basp1	5.2947	3.50398	13.9089	1.32005e-06	2.24786e-05	5.56582
Nme4	4.33759	2.8914	13.8995	1.32656e-06	2.25445e-05	5.56035
43714	2.26195	4.29002	13.8957	1.32915e-06	2.25445e-05	5.55818
Myh10	2.966	8.16427	13.8909	1.33249e-06	2.25454e-05	5.5554
Ppil1	2.05198	5.01153	13.8783	1.3412e-06	2.26104e-05	5.54815
Rfc5	2.25569	4.62409	13.8658	1.34996e-06	2.2699e-05	5.54092
Arhgap18	2.60884	7.10561	13.8459	1.36401e-06	2.28763e-05	5.52941
E2f2	4.77665	3.45572	13.8326	1.37353e-06	2.29597e-05	5.52168
Rad54b	3.40006	2.36199	13.8274	1.37725e-06	2.29597e-05	5.51867
Ranbp1	2.16363	6.47903	13.7832	1.40937e-06	2.33975e-05	5.49304
Cdh2	4.13894	2.79419	13.7817	1.41054e-06	2.33975e-05	5.49212
Rpa2	2.63165	4.8311	13.769	1.41995e-06	2.34632e-05	5.48473
Trp53	2.18599	7.15946	13.7687	1.42014e-06	2.34632e-05	5.48458
Impa2	2.35998	3.80812	13.7202	1.45675e-06	2.39129e-05	5.45628
E2f3	2.52962	5.33182	13.6753	1.4916e-06	2.44259e-05	5.43
Usp13	3.06198	1.7011	13.6525	1.50962e-06	2.4657e-05	5.41665
Hmgn1	2.06894	7.11088	13.6021	1.55038e-06	2.50894e-05	5.38703
Map1b	2.20806	6.71953	13.5933	1.55764e-06	2.51365e-05	5.38183
Frem1	3.56956	1.98309	13.5456	1.59755e-06	2.55903e-05	5.3537
Ska2	2.41793	3.88511	13.5079	1.62998e-06	2.59271e-05	5.33135
N4bp2	2.77316	5.65015	13.5019	1.63517e-06	2.59601e-05	5.32781
Myzap	2.46628	3.77449	13.4881	1.64728e-06	2.6053e-05	5.3196
Hmga1	2.99548	5.49991	13.4765	1.65756e-06	2.61907e-05	5.31269
Dock11	3.69285	4.96356	13.4689	1.66425e-06	2.62235e-05	5.30821
E2f1	4.80959	4.11968	13.4689	1.66425e-06	2.62235e-05	5.3082
Igfbp4	2.34397	9.3956	13.4594	1.67271e-06	2.62944e-05	5.30257
Ccnj	2.00509	4.78381	13.4584	1.67359e-06	2.62944e-05	5.30198
Stc2	2.70429	1.78227	13.4137	1.71415e-06	2.68051e-05	5.27535
Eef1akmt4	2.25322	1.37362	13.3411	1.78247e-06	2.7461e-05	5.23187
Etv4	4.71374	2.71065	13.3351	1.78828e-06	2.74996e-05	5.22825
Nup43	2.27025	3.04813	13.3224	1.80056e-06	2.7612e-05	5.22064
P3h3	2.42015	4.91952	13.3207	1.80224e-06	2.76123e-05	5.2196
Bin1	2.10226	5.87685	13.3058	1.81676e-06	2.77581e-05	5.21068
Tacc3	4.82383	4.72779	13.291	1.83134e-06	2.79296e-05	5.20179
Ror2	2.15531	1.32444	13.2576	1.86477e-06	2.81288e-05	5.18166
Lrfn1	3.16364	2.74106	13.2351	1.88772e-06	2.83994e-05	5.16805
Sass6	3.22323	2.131	13.2107	1.91297e-06	2.86757e-05	5.15327
Ccser1	2.15064	3.65329	13.1996	1.92449e-06	2.88224e-05	5.14659
Cotl1	2.18549	7.25536	13.1768	1.94865e-06	2.90796e-05	5.13271
Pole2	2.15553	3.42227	13.1381	1.99027e-06	2.95682e-05	5.10919
Spata24	2.55511	1.97072	13.1172	2.01313e-06	2.9828e-05	5.09649
Ccna2	5.84601	4.72664	13.1019	2.03004e-06	2.99719e-05	5.08718
4931428F04Rik	2.12557	3.01185	13.0815	2.05295e-06	3.01763e-05	5.07469
Cd109	2.06377	6.60891	13.0769	2.05812e-06	3.02258e-05	5.07189
Pop1	2.39753	3.99406	13.0694	2.06664e-06	3.03235e-05	5.06729
4930452B06Rik	3.36858	2.54972	13.0662	2.07024e-06	3.03235e-05	5.06535
Rtkn	2.02502	3.02598	13.0145	2.13014e-06	3.09288e-05	5.03361
Fjx1	3.02089	1.97441	12.9616	2.19332e-06	3.17079e-05	5.00109
Pkmyt1	2.90844	4.41157	12.9288	2.23353e-06	3.19564e-05	4.98086
Cd44	3.54062	1.96701	12.873	2.304e-06	3.27118e-05	4.94629
Serf1	2.14848	1.38569	12.8605	2.32005e-06	3.29115e-05	4.93856
Wdhd1	3.42869	4.46912	12.8041	2.3944e-06	3.36225e-05	4.90345
Snrpd1	2.0862	5.27732	12.7888	2.41508e-06	3.36857e-05	4.89387
Zcchc3	2.04604	4.41286	12.7511	2.46667e-06	3.42048e-05	4.87034
Pafah1b3	2.61579	3.95742	12.7163	2.51558e-06	3.46908e-05	4.84848
Ydjc	2.7519	1.93434	12.7072	2.52854e-06	3.47444e-05	4.84276
Nhp2	2.57505	5.2873	12.6541	2.60554e-06	3.55331e-05	4.80936
Ncs1	3.93902	2.97392	12.65	2.61154e-06	3.55331e-05	4.8068
Tmeff1	4.77035	3.23609	12.6479	2.61469e-06	3.55363e-05	4.80546
Mcm4	2.70296	6.52802	12.5803	2.71697e-06	3.63441e-05	4.76273
Slc1a4	2.12728	3.66461	12.5721	2.72973e-06	3.64855e-05	4.75751
Nup107	2.13069	5.23751	12.5486	2.76653e-06	3.68929e-05	4.7426
Maged2	2.04871	7.38353	12.534	2.78974e-06	3.71386e-05	4.7333
Ctps	2.33794	5.26162	12.5163	2.81811e-06	3.7286e-05	4.72203
Zfp385a	2.5577	2.90692	12.4672	2.89855e-06	3.80084e-05	4.69069
Mmp25	3.96777	2.57116	12.4343	2.95383e-06	3.84923e-05	4.66965
Myc	2.95361	5.09471	12.4311	2.95934e-06	3.85211e-05	4.66757
Lacc1	3.03266	1.99637	12.4019	3.00947e-06	3.9034e-05	4.64887
Nexmif	4.52509	3.61823	12.3885	3.03285e-06	3.9231e-05	4.64024
Cep72	2.48577	3.40146	12.2998	3.19291e-06	4.07237e-05	4.58296
Zdhhc2	3.1541	2.3693	12.2994	3.19353e-06	4.07237e-05	4.58274
Hnrnpa1	2.13878	8.14548	12.2698	3.24906e-06	4.10217e-05	4.56354
Apex1	2.69792	3.04093	12.2382	3.30949e-06	4.1446e-05	4.54301
Recql4	3.56141	2.82454	12.2382	3.30954e-06	4.1446e-05	4.543
Zdbf2	4.57075	2.55962	12.2349	3.31585e-06	4.14892e-05	4.54088
Madcam1	3.91471	2.17484	12.2014	3.38156e-06	4.20586e-05	4.51901
Wdr12	2.04908	4.24069	12.1524	3.48002e-06	4.30462e-05	4.48704
Alg13	2.21513	3.93509	12.1088	3.57066e-06	4.40487e-05	4.45839
Itga2	5.9162	4.90358	12.0823	3.62692e-06	4.44137e-05	4.44098
Chaf1b	2.13052	4.82763	12.0616	3.67146e-06	4.4729e-05	4.42738
Shroom2	2.50352	5.90152	12.047	3.70341e-06	4.50194e-05	4.41772
Disc1	2.00321	3.70593	12.0454	3.70697e-06	4.50299e-05	4.41665
Kif4	5.27366	3.80224	11.9767	3.86132e-06	4.63972e-05	4.3712
Ccdc18	2.88187	1.60104	11.9598	3.90035e-06	4.67312e-05	4.35999
Shc2	4.2353	2.35295	11.9392	3.94875e-06	4.70068e-05	4.34625
Tubb5	2.64138	9.63217	11.9287	3.97356e-06	4.72346e-05	4.33927
Abcc9	4.31262	4.66422	11.9215	3.99066e-06	4.73028e-05	4.33448
Gria2	2.18447	1.21359	11.8836	4.08235e-06	4.82171e-05	4.30917
Mcm3	2.17298	7.26793	11.8564	4.14959e-06	4.87014e-05	4.29096
Tipin	2.2217	4.80728	11.801	4.29031e-06	4.9861e-05	4.2538
Shisa4	2.13712	2.88955	11.7954	4.30487e-06	4.99479e-05	4.25002
Zfp618	2.50048	4.65776	11.7399	4.45197e-06	5.12038e-05	4.21257
Ube2t	3.1793	2.31432	11.7385	4.45573e-06	5.12116e-05	4.21163
Zfp568	2.03823	5.58724	11.6861	4.59987e-06	5.22761e-05	4.17615
Glipr2	4.6792	3.8261	11.6333	4.7505e-06	5.35645e-05	4.14023
Mthfd2	3.44377	3.42115	11.5801	4.90811e-06	5.49135e-05	4.10385
Rcc2	2.03943	7.49516	11.5782	4.91371e-06	5.49135e-05	4.10258
Phgdh	2.97234	3.87365	11.5638	4.95745e-06	5.5188e-05	4.0927
Cybrd1	2.99856	1.99965	11.5338	5.04976e-06	5.58425e-05	4.07213
Ppih	2.08456	3.32665	11.5266	5.07211e-06	5.60152e-05	4.06721
Atad2	2.70787	5.98169	11.4698	5.25359e-06	5.76752e-05	4.02802
Igdcc4	2.6614	1.59951	11.4585	5.29043e-06	5.7965e-05	4.02023
Fscn1	2.48892	8.85272	11.4384	5.35681e-06	5.84999e-05	4.00633
Oaf	2.08779	4.30418	11.4359	5.36515e-06	5.85526e-05	4.0046
Blm	3.72899	3.71992	11.3998	5.487e-06	5.94419e-05	3.97956
Gypc	2.51746	4.9198	11.3944	5.50549e-06	5.94785e-05	3.97581
Sox4	2.05745	6.42131	11.3865	5.53261e-06	5.94801e-05	3.97033
Mex3b	2.00014	5.55041	11.3865	5.53272e-06	5.94801e-05	3.97031
Ppa1	2.60791	4.85099	11.339	5.69944e-06	6.06896e-05	3.93721
Zfand4	2.49905	1.86099	11.3317	5.72533e-06	6.08874e-05	3.93216
Dna2	4.70951	3.91053	11.3257	5.74694e-06	6.09552e-05	3.92796
Haspin	2.37622	2.52863	11.3248	5.75001e-06	6.09552e-05	3.92736
Lrfn4	2.5302	4.76026	11.3138	5.78994e-06	6.12829e-05	3.91965
Nrep	2.18319	7.35595	11.2909	5.87366e-06	6.18722e-05	3.90364
Rcc1	2.31649	5.30841	11.2735	5.93824e-06	6.23159e-05	3.89145
Lhx6	2.81956	4.73164	11.1632	6.3671e-06	6.5546e-05	3.8137
Rps6ka6	3.01633	2.15465	11.1614	6.3743e-06	6.55698e-05	3.81244
Atad5	3.59634	4.04503	11.0826	6.70258e-06	6.76513e-05	3.75644
Kif20b	4.55415	3.67533	11.0784	6.72069e-06	6.7711e-05	3.75343
Tsku	2.69463	2.81703	11.0457	6.86275e-06	6.87392e-05	3.73011
Crmp1	5.33814	4.88172	11.0444	6.86814e-06	6.87392e-05	3.72923
Cdc7	4.19968	4.07818	11.0085	7.02826e-06	6.97964e-05	3.70353
Pidd1	3.23775	3.34405	10.9831	7.14432e-06	7.07068e-05	3.68527
Ptprs	2.20021	6.44566	10.9828	7.1454e-06	7.07068e-05	3.6851
Fbn2	6.00045	3.33358	10.9595	7.25398e-06	7.13538e-05	3.66828
Klhl4	3.52164	6.72556	10.8632	7.72086e-06	7.51071e-05	3.59871
Usp29	2.96059	1.64477	10.842	7.828e-06	7.58833e-05	3.58335
Suv39h2	3.17704	2.59831	10.72	8.4794e-06	7.99608e-05	3.4942
Dach1	2.06233	4.3237	10.7192	8.4839e-06	7.99608e-05	3.49361
Ank2	3.31068	3.12791	10.6976	8.60526e-06	8.09001e-05	3.47776
Gemin6	2.16162	2.14673	10.6971	8.60784e-06	8.09001e-05	3.47743
Sez6l2	3.49203	3.80927	10.6583	8.8318e-06	8.23543e-05	3.44878
Epdr1	2.52432	1.90615	10.6215	9.0495e-06	8.4008e-05	3.42162
Mms22l	4.36714	3.78164	10.6093	9.1233e-06	8.45517e-05	3.41256
Fbl	2.17769	5.23525	10.6036	9.15771e-06	8.47291e-05	3.40836
Mthfd1l	2.61867	4.78513	10.5861	9.26508e-06	8.558e-05	3.39536
S1pr2	2.19365	3.26035	10.5782	9.31373e-06	8.58389e-05	3.38952
Neto2	3.37595	2.47681	10.5553	9.45694e-06	8.67746e-05	3.3725
Zbed4	2.29761	2.65971	10.5045	9.78427e-06	8.90083e-05	3.33454
Vars	2.43538	7.44859	10.4713	1.00042e-05	9.02856e-05	3.30975
H2afx	2.67543	5.79396	10.4524	1.01323e-05	9.12128e-05	3.29556
Mex3a	5.56191	4.98716	10.4062	1.04532e-05	9.32949e-05	3.26077
Dpysl4	2.09014	1.16119	10.4043	1.04666e-05	9.33245e-05	3.25935
Hat1	2.15806	4.94292	10.3635	1.07596e-05	9.52631e-05	3.22855
Pabpc4	2.40055	6.11077	10.3624	1.07675e-05	9.52828e-05	3.22773
Nrk	2.71624	1.50902	10.3562	1.08129e-05	9.5634e-05	3.22303
Klhl23	3.26338	3.38305	10.3049	1.11972e-05	9.825e-05	3.18408
Tro	3.04925	5.19285	10.2366	1.17322e-05	0.000102137	3.13202
Tubb2b	3.12859	4.03357	10.2285	1.17974e-05	0.000102496	3.12583
Ccsap	2.63581	2.29696	10.1854	1.21523e-05	0.0001047	3.09277
Ipo5	2.10127	7.60623	10.1321	1.26083e-05	0.000107241	3.05168
Src	2.72713	3.94271	10.0622	1.32349e-05	0.00011132	2.99757
Ercc6l	4.2925	2.98663	10.0557	1.32953e-05	0.000111546	2.99249
Cep78	2.00608	3.77065	10.0141	1.36865e-05	0.000114076	2.96014
Carmil2	2.60432	1.85228	9.98633	1.39551e-05	0.000115626	2.93846
Wdr43	2.04281	6.04205	9.95571	1.42582e-05	0.000117378	2.91449
Samd14	2.626	3.4776	9.94647	1.43511e-05	0.000117968	2.90725
Kirrel	3.39962	5.00141	9.9199	1.46221e-05	0.000119903	2.88638
Gpsm2	2.62713	2.09863	9.87802	1.5061e-05	0.000122431	2.85338
Set	2.04787	7.73479	9.86903	1.51572e-05	0.000122836	2.84628
Fam102b	2.00253	5.95623	9.86332	1.52186e-05	0.000123194	2.84177
Mtfr2	3.31286	2.33914	9.86029	1.52513e-05	0.000123239	2.83938
Rnft2	2.03874	1.37	9.83366	1.55423e-05	0.000124863	2.8183
Lama1	2.87841	3.15395	9.83007	1.55819e-05	0.000125062	2.81546
Orc6	2.15179	4.90627	9.82885	1.55954e-05	0.000125109	2.81449
Hmcn1	3.05782	4.203	9.75305	1.64614e-05	0.000130361	2.7542
Ammecr1	2.92108	4.49979	9.7404	1.66112e-05	0.000131048	2.7441
Ccnjl	2.41327	4.26488	9.71097	1.69655e-05	0.000133149	2.72056
Zfp41	3.08764	4.9077	9.704	1.70507e-05	0.000133629	2.71496
Fam78a	2.66853	3.62007	9.69863	1.71166e-05	0.000134064	2.71066
Syce2	2.08413	1.89503	9.68846	1.72422e-05	0.000134498	2.7025
Fanca	4.37593	3.81807	9.68344	1.73046e-05	0.000134858	2.69848
B3gnt5	3.77109	2.58943	9.66239	1.75691e-05	0.000136385	2.68156
Galnt17	2.78565	1.54758	9.63812	1.78797e-05	0.000138175	2.66201
Polr3g	2.81488	2.54657	9.62639	1.80321e-05	0.000138902	2.65254
Fam221a	2.20945	1.55693	9.62263	1.80812e-05	0.000139152	2.6495
Depdc1b	2.27947	2.76709	9.60283	1.83425e-05	0.000140707	2.6335
Ccne1	4.16896	2.8043	9.58412	1.85932e-05	0.000142041	2.61836
Msantd3	2.42991	3.93358	9.55666	1.89683e-05	0.000144015	2.59608
Auts2	3.64139	4.6318	9.51432	1.95633e-05	0.000147118	2.56162
Plk4	4.46233	4.05227	9.51407	1.95668e-05	0.000147118	2.56142
Bcl11b	2.5329	1.86874	9.47338	2.01588e-05	0.000150116	2.52817
Thop1	2.14094	5.47247	9.47186	2.01812e-05	0.000150178	2.52693
Smpdl3b	3.25828	2.82385	9.4491	2.05215e-05	0.000151963	2.50828
Trim59	3.04493	4.56367	9.38038	2.15885e-05	0.000158371	2.45174
Gga2	2.22993	5.79629	9.3715	2.17308e-05	0.00015917	2.44441
Sh3kbp1	2.20011	4.03864	9.35948	2.19253e-05	0.00016008	2.43447
Fam124b	2.85662	2.0551	9.33774	2.22818e-05	0.00016148	2.41648
Asb4	4.86352	4.4905	9.30745	2.27896e-05	0.000164659	2.39135
Cdh24	3.37441	3.04589	9.30248	2.28742e-05	0.000164841	2.38721
Gm2237	2.30694	1.90979	9.29566	2.29907e-05	0.000165465	2.38155
Lmnb2	2.24949	5.81588	9.2863	2.31519e-05	0.000166338	2.37375
Acot7	3.00717	4.53944	9.2692	2.34495e-05	0.000167969	2.3595
Brca2	3.83738	3.32089	9.26153	2.35843e-05	0.000168645	2.35311
Fam89a	2.73774	2.16252	9.17981	2.50771e-05	0.000175772	2.28466
Stx1b	2.51418	2.72274	9.17893	2.50937e-05	0.000175814	2.28392
Ptpn4	2.51106	5.7381	9.17637	2.51421e-05	0.000176005	2.28177
Itm2a	2.04773	4.88834	9.14264	2.57908e-05	0.000179866	2.25336
Dkc1	2.16493	5.46076	9.138	2.58816e-05	0.000180074	2.24944
Zmynd19	2.13963	4.55472	9.1261	2.61158e-05	0.000181146	2.23939
Camk4	2.25025	3.03615	9.11219	2.63925e-05	0.000182828	2.22763
Lsp1	2.68791	1.83465	9.10239	2.65896e-05	0.000183765	2.21934
Ppargc1b	2.63561	3.0714	9.06059	2.74488e-05	0.000188043	2.18387
Cep128	2.20995	3.44359	9.04839	2.77055e-05	0.000189412	2.17349
Rrp1b	2.22976	4.88146	9.03653	2.79575e-05	0.000190509	2.16339
Ccne2	3.20719	3.0537	9.01604	2.8399e-05	0.000192415	2.14591
Mtbp	2.34169	4.52461	9.0089	2.85545e-05	0.000192927	2.13982
Pabpc1	2.03597	9.30746	8.97276	2.93575e-05	0.000196602	2.10889
Dnph1	2.30704	2.58729	8.95732	2.97083e-05	0.000198258	2.09565
Ccdc14	2.35447	2.93224	8.95586	2.97417e-05	0.000198365	2.09439
Haus6	2.08919	4.8144	8.88902	3.13173e-05	0.000206557	2.03683
Tbc1d16	2.5271	5.77228	8.81215	3.32463e-05	0.000216791	1.97017
Tdg	3.00705	4.19218	8.80229	3.35031e-05	0.000217992	1.96159
Clca3a1	3.24231	2.52053	8.76874	3.43943e-05	0.00022288	1.93232
Peg10	4.84609	6.6847	8.70577	3.61396e-05	0.000231044	1.87713
Fabp5	2.25725	6.89373	8.67873	3.69195e-05	0.000235127	1.85332
Cit	2.19453	5.4035	8.67075	3.71531e-05	0.000236434	1.84629
Zfp57	2.41692	5.86173	8.6666	3.72755e-05	0.000237123	1.84262
Dcakd	2.86618	5.58084	8.66536	3.73119e-05	0.000237263	1.84153
Tcerg1	2.00561	6.36934	8.64944	3.77854e-05	0.000239607	1.82747
Rrp12	2.64775	4.62114	8.63703	3.81593e-05	0.00024127	1.81649
Nup210	2.17499	7.12115	8.60408	3.91723e-05	0.00024578	1.78728
Nap1l1	2.14458	7.65176	8.60335	3.9195e-05	0.00024578	1.78664
Lin28b	4.17862	2.32146	8.59553	3.94398e-05	0.000246929	1.77969
Ppp1r9a	4.55915	4.73694	8.5643	4.04354e-05	0.000251273	1.7519
Nnat	2.74198	2.4535	8.54685	4.10038e-05	0.000253784	1.73634
Rspo3	2.68143	1.88162	8.54665	4.10104e-05	0.000253784	1.73616
Fbxl19	2.4359	5.88393	8.53162	4.15072e-05	0.000255833	1.72274
Megf6	3.15123	5.11472	8.43991	4.46899e-05	0.000271234	1.64038
Gap43	4.92463	2.7359	8.42879	4.50939e-05	0.000272989	1.63035
Tsr1	2.28211	4.24127	8.41938	4.54393e-05	0.000274183	1.62184
Chtf18	3.74477	3.59279	8.40959	4.58017e-05	0.000275571	1.61299
Trmt10a	2.07284	3.76251	8.37033	4.72874e-05	0.000281548	1.5774
Smc4	2.54281	6.53755	8.34299	4.8354e-05	0.000286274	1.55254
Rad51ap1	3.67688	3.62973	8.33703	4.85901e-05	0.000287467	1.54712
Kit	2.77592	5.99717	8.33587	4.86362e-05	0.000287637	1.54606
Sacs	2.12326	6.37534	8.31509	4.94703e-05	0.000291638	1.52711
Fancm	2.73198	3.82817	8.30138	5.00297e-05	0.000293766	1.51457
Nhs	3.50769	4.26391	8.30105	5.00429e-05	0.000293766	1.51428
Gm3636	2.1288	1.18267	8.29887	5.01326e-05	0.000294189	1.51228
Zgrf1	3.42184	3.15878	8.28626	5.06546e-05	0.000296105	1.50074
Tenm3	2.18214	1.51598	8.26703	5.14619e-05	0.000299981	1.48312
Igsf9	2.94983	2.56615	8.26579	5.15145e-05	0.000300183	1.48198
Tmem200c	2.52255	2.14561	8.25134	5.21314e-05	0.00030293	1.46871
Necab2	2.52513	1.40285	8.19494	5.46198e-05	0.000313236	1.41675
Relt	2.95612	2.71839	8.18305	5.51616e-05	0.000315258	1.40575
Dusp2	2.56642	4.38425	8.15794	5.63246e-05	0.000320694	1.3825
Tubb6	2.77517	6.27526	8.12477	5.79041e-05	0.000327248	1.35168
Mcm8	2.75837	2.70071	8.10361	5.89374e-05	0.00033149	1.33198
Sema6c	3.2478	3.96776	8.09555	5.9336e-05	0.000332497	1.32447
Kpna2	3.19091	5.13184	8.05415	6.14343e-05	0.000341612	1.28575
Mum1l1	3.17996	2.12864	7.99326	6.46725e-05	0.000354528	1.22852
Cad	2.44145	6.82574	7.95684	6.67002e-05	0.000362305	1.19413
Rhou	2.03721	2.59309	7.94257	6.7514e-05	0.000365533	1.18062
Dhfr	2.20712	4.26105	7.93335	6.80461e-05	0.000367584	1.17188
Rgs7bp	2.40919	4.20616	7.92458	6.85561e-05	0.000369613	1.16356
Lrp8	4.02886	2.42645	7.91964	6.88456e-05	0.00037085	1.15887
Robo2	2.38055	2.23469	7.77987	7.76254e-05	0.000406547	1.02519
Hk2	3.1841	1.76894	7.71844	8.18752e-05	0.000424121	0.965842
Pdzrn3	2.63317	2.29852	7.71073	8.24274e-05	0.000426054	0.958357
Npm1	2.91977	8.30377	7.66915	8.54743e-05	0.000437055	0.917945
Flnc	2.49745	1.38747	7.65826	8.62932e-05	0.000440296	0.907329
Ypel1	2.52709	2.4466	7.62415	8.89154e-05	0.000451876	0.874005
Cks2	2.93319	3.57971	7.60566	9.03739e-05	0.000457161	0.855894
Aplnr	2.99564	8.49184	7.57426	9.29121e-05	0.000467339	0.825061
Slfn9	2.81433	4.44879	7.55855	9.42128e-05	0.000472739	0.809588
Lck	2.64994	3.64425	7.55816	9.42453e-05	0.000472759	0.809203
Ankrd13b	2.17348	4.80683	7.54606	9.52605e-05	0.00047656	0.797278
Jph1	2.76069	1.53372	7.50335	9.89441e-05	0.000491006	0.755052
Bzw2	2.07311	5.88766	7.49821	9.93986e-05	0.000492381	0.749952
Adamts14	2.56021	1.89542	7.49275	9.98828e-05	0.000494093	0.744544
Fam83d	3.73377	4.04953	7.48227	0.000100821	0.000496913	0.734143
Abcd2	2.82244	1.56802	7.46296	0.000102575	0.000503623	0.714942
Pcdh19	2.52717	3.7447	7.4615	0.000102709	0.000503981	0.713496
Ddias	2.87606	2.32762	7.45975	0.00010287	0.000504475	0.71175
Ulbp1	3.54539	4.43892	7.28634	0.000120303	0.00056967	0.537582
Palb2	2.12389	2.87109	7.26201	0.000123004	0.000579656	0.512891
Ndnf	2.77939	1.5441	7.23203	0.000126424	0.000592757	0.482383
Sdk1	2.13416	1.5002	7.14842	0.00013654	0.000629028	0.39679
Plac1	3.00062	1.66701	7.128	0.000139146	0.000638383	0.375772
Creb5	2.22833	3.60136	7.08954	0.000144206	0.000655461	0.336057
Efna4	2.52675	2.22281	7.05161	0.000149399	0.000675562	0.296731
Lyl1	2.39421	4.629	7.04477	0.000150358	0.000678606	0.289623
43709	2.87714	3.21966	6.99103	0.00015813	0.000706077	0.233604
Nkain1	2.66664	1.66076	6.9885	0.000158507	0.000707336	0.230959
Fam171a2	3.45303	6.6442	6.98662	0.000158788	0.000708401	0.228989
Kcp	3.28557	2.77994	6.91524	0.000169868	0.000746676	0.154037
Spc25	2.70792	4.17772	6.86221	0.000178658	0.00077767	0.097992
Ncf2	2.29581	2.00719	6.86061	0.000178932	0.000778351	0.096289
Magel2	3.4286	1.90478	6.79547	0.000190451	0.000816624	0.0269926
Cacna1g	4.3149	2.73638	6.78882	0.000191673	0.000820807	0.0198885
Meox2	2.7195	1.51083	6.76668	0.000195804	0.000835704	-0.0037918
Rnf26	2.35448	4.01891	6.75943	0.000197179	0.000839426	-0.0115623
Fam111a	2.98314	4.83877	6.74795	0.000199376	0.000846826	-0.0238665
Sdc1	2.24701	4.34731	6.74216	0.000200495	0.00085028	-0.0300831
Bex2	2.31646	1.28692	6.741	0.000200721	0.000851018	-0.0313301
Gpc2	2.02853	1.12696	6.71386	0.000206067	0.000869591	-0.0605191
Nts	2.36107	1.3117	6.70718	0.000207407	0.000874121	-0.0677146
Col23a1	2.80441	3.30842	6.63442	0.000222651	0.000923208	-0.146443
Cand2	3.93623	4.25203	6.61558	0.000226797	0.00093701	-0.166922
Sars2	2.02494	3.88023	6.60011	0.000230269	0.000948997	-0.18378
Dusp9	2.73602	2.02248	6.58523	0.000233663	0.000960843	-0.200015
Sytl4	2.24507	2.04208	6.55624	0.000240437	0.000983361	-0.23173
Samsn1	3.51268	3.31626	6.54842	0.0002423	0.000989035	-0.240292
Dennd2a	3.14069	4.80138	6.52695	0.000247502	0.0010078	-0.26386
Tox3	2.42597	2.04082	6.50652	0.000252568	0.00102417	-0.286337
Erdr1	2.05558	3.45641	6.48331	0.000258464	0.00104098	-0.311933
Lin9	2.04038	3.85095	6.40315	0.000280037	0.00111139	-0.400838
Greb1	2.03582	1.19693	6.29432	0.000312602	0.00121382	-0.522787
Armcx6	2.12359	3.10181	6.27291	0.000319491	0.00123591	-0.546944
Mtcl1	2.03231	3.57637	6.24265	0.000329521	0.0012674	-0.581195
Slc7a5	2.32578	5.00485	6.23727	0.00033134	0.00127352	-0.587296
Igsf3	2.43905	2.53493	6.20121	0.000343827	0.00131062	-0.628278
Zfp711	3.19298	3.77149	6.19996	0.000344269	0.0013114	-0.6297
Timp1	2.88579	2.2774	6.19353	0.000346556	0.00131831	-0.637033
Carnmt1	2.67539	2.4217	6.15836	0.000359352	0.00135837	-0.677192
Cldn11	3.18246	1.76803	6.0831	0.000388538	0.00144953	-0.763658
Aim2	2.21395	1.92203	6.06598	0.000395538	0.00147007	-0.783424
Naip6	2.32964	2.12698	6.05715	0.000399207	0.00147981	-0.793644
Plag1	2.18058	2.22325	5.9981	0.000424712	0.00155317	-0.862182
Dzip3	2.5714	4.16343	5.96411	0.000440212	0.00159584	-0.901843
Rnf165	3.06493	3.17384	5.94188	0.000450689	0.00162744	-0.927862
Vcan	2.157	2.04709	5.90437	0.000468998	0.00168298	-0.971905
Kcnd3	2.76132	1.86296	5.88223	0.000480194	0.00171576	-0.997992
Tgif2	2.28258	2.58496	5.84903	0.000497539	0.00176399	-1.03722
Abtb2	2.11661	3.7607	5.83265	0.000506351	0.00178736	-1.05663
Mtap	2.23491	5.13536	5.79712	0.00052607	0.00184485	-1.09886
Mdk	2.70281	4.09233	5.79204	0.000528958	0.00185226	-1.10491
Kif24	2.33005	2.49825	5.79165	0.000529179	0.00185263	-1.10537
Ccdc3	2.96927	2.68727	5.64698	0.000619327	0.0021071	-1.27913
Trpc6	2.36404	1.31336	5.63801	0.000625451	0.00212447	-1.28999
Enkd1	2.12277	2.9388	5.58659	0.000661887	0.00222868	-1.35248
Hnrnpa0	2.19508	8.71919	5.56727	0.000676176	0.002269	-1.37605
Wdr90	2.01341	5.07729	5.45964	0.000762322	0.00250004	-1.50831
Foxp4	3.31595	3.93685	5.45125	0.000769531	0.00251806	-1.51869
Wisp1	2.03485	3.57926	5.36301	0.000850081	0.00273623	-1.62839
T	2.65895	1.47719	5.34522	0.000867425	0.00278291	-1.65064
Arhgef17	2.53921	6.222	5.29388	0.00091971	0.00292454	-1.71509
Sox9	2.05746	1.36344	5.15515	0.00107924	0.0033402	-1.89108
Cdh11	2.4898	1.38322	5.13993	0.00109853	0.00339297	-1.91056
Unc5c	3.23228	4.164	4.98862	0.00131231	0.00394703	-2.1059
Fam184b	2.10325	2.78035	4.96572	0.0013485	0.00403991	-2.13576
Thy1	3.12293	1.77412	4.94619	0.00138022	0.00412234	-2.16128
Samd5	2.01077	2.23629	4.92346	0.00141816	0.00421601	-2.19103
Ncl	2.08236	8.93099	4.90216	0.00145479	0.0043072	-2.219
Nasp	2.41258	6.81347	4.83738	0.00157267	0.00461194	-2.30441
Fndc3c1	2.8463	1.58128	4.82218	0.00160183	0.00467686	-2.32454
Kdelr3	2.22376	1.95945	4.79865	0.00164815	0.00478359	-2.35578
Efna2	2.01353	1.58924	4.74418	0.0017611	0.00505243	-2.42836
Fhl2	2.141	3.44716	4.71393	0.00182748	0.00521591	-2.46886
Tbc1d9	2.46403	3.40475	4.65452	0.00196597	0.00552874	-2.54876
Hbb-bt	4.60551	2.67057	4.53638	0.00227684	0.00624584	-2.70916
Plxna3	2.11703	2.80906	4.46767	0.00248213	0.00672372	-2.80335
Chst1	2.77226	3.76452	4.46539	0.0024893	0.00674095	-2.8065
Sema5b	2.48996	4.44136	4.37917	0.00277691	0.00741889	-2.92567
Rnf225	2.5438	1.73127	4.34907	0.00288571	0.00767342	-2.96751
Hba-a1	4.58216	3.51042	4.33416	0.00294134	0.00780514	-2.9883
Lyve1	2.08783	1.38048	4.20144	0.00349115	0.00905492	-3.17461
Aldh1a2	2.04887	1.26531	4.00805	0.00450253	0.0112102	-3.4504
Kcna5	2.31923	3.23951	3.77675	0.00614854	0.0147081	-3.78672
Nell2	2.43971	1.35539	3.76587	0.00624052	0.0148939	-3.8027
Hbb-bs	4.4626	4.89131	3.72865	0.00656664	0.0155829	-3.85751
Ebf3	2.37815	3.47975	3.71512	0.00668962	0.0158341	-3.87746
Col1a1	3.29658	2.74046	3.60713	0.00776539	0.0180725	-4.03754
Col3a1	3.1643	2.94573	3.50351	0.00897397	0.0204774	-4.1924
Zfp668	2.15456	3.54142	3.22045	0.0134223	0.0289441	-4.62084
Kdm5d	3.28042	3.00908	3.19326	0.0139594	0.0299252	-4.66237
Eif2s3y	3.22964	3.04555	2.9814	0.0190069	0.0391517	-4.9876
Stab2	2.37709	5.39765	2.97933	0.019065	0.0392519	-4.9908
Tmem132e	2.41034	1.93068	2.93899	0.0202307	0.0413909	-5.05299
Trim71	2.74301	1.52389	2.87017	0.0223955	0.0451817	-5.15926
Scarf2	2.63881	4.86746	2.86488	0.0225717	0.0454714	-5.16744
Alas2	2.86374	1.59097	2.75424	0.0266062	0.0522845	-5.33853
Zfpm2	2.44035	1.35575	2.6605	0.0306092	0.0589937	-5.48355
Ddx3y	3.76499	3.87514	2.45907	0.0414514	0.0770115	-5.79446

## Sheet: README
Sheet 1 (DiffExp_AdultKidney) compares gene expression of the adult kidney (n=4) to the mean collapsed expression values of the remaining adult organs (liver, lung, heart)
Sheet 2 (DiffExp_byStage) compares gene expression of the mean collapsed kidney embryonic stages (n=5, E13, E14, E15, E16, E17) to the kidney adult stage (n=4)
