# Supplementary material for: Molecular determinants of nephron vascular specialization in the kidney
Source: Nat Commun. 2019 Dec 13;10:5705. doi: 10.1038/s41467-019-12872-5 (PMC6910926; doi:10.1038/s41467-019-12872-5)
Supplement: Supplementary file 8 — Supplementary Data 5 [file 41467_2019_12872_MOESM8_ESM.xlsx]

## Sheet: PTC
Human	Mouse	p_val	avg_logFC	pct.1	pct.2	p_val_adj	Cluster
IGFBP5	Igfbp5	2.738722e-261	1.7779403	0.707	0.307	3.838592e-257	1
B2M	B2m	7.456824e-239	0.9274514	0.968	0.942	1.045148e-234	1
#N/A	Ly6c1	3.654099e-201	0.9458422	0.884	0.697	5.121585e-197	1
PLVAP	Plvap	1.617569e-188	0.7915450	0.919	0.685	2.267185e-184	1
CD300LG	Cd300lg	2.952393e-154	1.2757737	0.518	0.193	4.138075e-150	1
RGCC	Rgcc	6.069054e-149	1.1120339	0.660	0.383	8.506386e-145	1
#N/A	H2-K1	6.747671e-147	1.0973236	0.681	0.412	9.457536e-143	1
LY6E	Ly6e	4.258087e-146	0.6649081	0.934	0.890	5.968135e-142	1
#N/A	Ly6a	2.268152e-145	0.8730947	0.820	0.588	3.179042e-141	1
ESM1	Esm1	6.522309e-143	1.7121762	0.419	0.152	9.141668e-139	1
PLPP3	Ppap2b	8.857082e-130	0.8377244	0.829	0.713	1.241409e-125	1
FLT1	Flt1	6.545290e-127	0.8283595	0.622	0.554	9.173878e-123	1
RSAD2	Rsad2	7.858600e-118	0.8473247	0.758	0.617	1.101461e-113	1
#N/A	H2-D1	1.154983e-115	0.7749586	0.759	0.647	1.618824e-111	1
NRP1	Nrp1	4.802687e-110	0.5924723	0.865	0.843	6.731447e-106	1
PLPP1	Ppap2a	4.426643e-106	0.6564036	0.821	0.763	6.204383e-102	1
ITM2B	Itm2b	8.400320e-102	0.5338267	0.827	0.859	1.177389e-97	1
KDR	Kdr	1.473801e-101	0.8223738	0.614	0.533	2.065679e-97	1
COMT	Comt	2.881567e-101	0.5897078	0.669	0.640	4.038804e-97	1
MYL12B	Myl12b	2.090291e-90	0.5061952	0.487	0.569	2.929752e-86	1
SERPINH1	Serpinh1	4.739440e-87	0.1566062	0.431	0.624	6.642799e-83	1
CD81	Cd81	1.217180e-82	0.4114031	0.835	0.888	1.706000e-78	1
ENG	Eng	8.436601e-81	0.7189025	0.559	0.461	1.182474e-76	1
GIMAP6	Gimap6	9.734020e-81	0.3298527	0.647	0.743	1.364320e-76	1
BST2	Bst2	4.355878e-79	0.6428325	0.453	0.382	6.105199e-75	1
RAMP3	Ramp3	1.118331e-76	0.8685597	0.408	0.277	1.567453e-72	1
TMEM204	Tmem204	3.307985e-75	0.7149744	0.459	0.408	4.636472e-71	1
IFITM2	Ifitm2	1.013802e-74	0.5484614	0.455	0.432	1.420945e-70	1
HSPG2	Hspg2	1.809228e-74	0.3477999	0.583	0.679	2.535814e-70	1
EMCN	Emcn	2.777055e-74	0.4857640	0.841	0.837	3.892321e-70	1
CD200	Cd200	1.292157e-73	0.7081103	0.522	0.447	1.811088e-69	1
JUP	Jup	4.756899e-73	0.6328355	0.437	0.381	6.667270e-69	1
ESAM	Esam	1.255483e-72	0.1915359	0.543	0.703	1.759685e-68	1
PECAM1	Pecam1	9.194010e-71	0.3316189	0.568	0.640	1.288632e-66	1
LRRC58	Lrrc58	6.945595e-70	0.1787426	0.320	0.454	9.734947e-66	1
RHOC	Rhoc	7.093572e-70	0.2275913	0.368	0.492	9.942351e-66	1
SPTSSA	Sptssa	1.252028e-69	0.2336305	0.260	0.400	1.754843e-65	1
GNG11	Gng11	7.184287e-68	0.4465033	0.502	0.538	1.006950e-63	1
LAPTM4A	Laptm4a	6.525227e-67	0.3372741	0.748	0.808	9.145758e-63	1
ECE1	Ece1	2.364749e-66	0.3732944	0.510	0.574	3.314432e-62	1
SRGN	Srgn	6.476483e-66	0.6683566	0.639	0.539	9.077439e-62	1
LAMP1	Lamp1	8.959481e-66	0.1648978	0.391	0.532	1.255761e-61	1
TMBIM6	Tmbim6	1.006659e-64	0.2374840	0.450	0.567	1.410933e-60	1
IGFBP3	Igfbp3	3.145445e-64	0.8176909	0.570	0.479	4.408656e-60	1
TIE1	Tie1	4.301756e-64	0.3010556	0.541	0.608	6.029342e-60	1
ATOX1	Atox1	8.360849e-64	0.2698529	0.405	0.511	1.171857e-59	1
DHRS3	Dhrs3	1.098381e-63	0.6798794	0.358	0.325	1.539491e-59	1
LGALS9	Lgals9	1.348618e-63	0.2839837	0.387	0.484	1.890224e-59	1
MYL12A	Myl12a	2.636325e-62	0.2197407	0.662	0.771	3.695073e-58	1
APP	App	3.009371e-62	0.3366456	0.712	0.775	4.217934e-58	1
ARAP3	Arap3	8.107511e-62	0.2443478	0.342	0.446	1.136349e-57	1
TNFAIP1	Tnfaip1	1.686952e-61	0.2261458	0.332	0.453	2.364433e-57	1
MTCH1	Mtch1	8.351324e-61	0.1601628	0.318	0.446	1.170522e-56	1
SYPL1	Sypl	1.384177e-60	0.1918689	0.418	0.559	1.940062e-56	1
CST3	Cst3	2.139062e-60	0.4362517	0.695	0.666	2.998110e-56	1
ATXN7L3B	Atxn7l3b	2.613488e-60	0.1975608	0.276	0.403	3.663065e-56	1
PODXL	Podxl	4.412435e-60	0.3795114	0.704	0.745	6.184469e-56	1
TMEM88	Tmem88	7.061798e-60	0.2670153	0.494	0.597	9.897816e-56	1
SERINC3	Serinc3	9.283971e-60	0.2782472	0.845	0.903	1.301241e-55	1
ACTN4	Actn4	9.746966e-60	0.1694400	0.483	0.629	1.366135e-55	1
ETS2	Ets2	1.126863e-59	0.1696937	0.413	0.560	1.579411e-55	1
F11R	F11r	2.235894e-59	0.2048305	0.353	0.463	3.133829e-55	1
FTH1	Fth1	2.525699e-59	0.1638156	0.645	0.768	3.540019e-55	1
OSTF1	Ostf1	7.456640e-59	0.2051606	0.299	0.409	1.045123e-54	1
RHOB	Rhob	1.175174e-57	0.5866215	0.479	0.409	1.647124e-53	1
CALR	Calr	1.414508e-57	0.1704513	0.467	0.591	1.982575e-53	1
FOXO1	Foxo1	2.694340e-57	0.1824899	0.247	0.365	3.776386e-53	1
CTSB	Ctsb	1.613627e-56	0.2569016	0.342	0.439	2.261660e-52	1
IFITM3	Ifitm3	1.829062e-56	0.3072904	0.810	0.857	2.563613e-52	1
GIMAP4	Gimap4	3.825969e-56	0.3929916	0.534	0.572	5.362478e-52	1
FGD5	Fgd5	4.039810e-56	0.1780348	0.282	0.403	5.662198e-52	1
PTTG1IP	Pttg1ip	1.012166e-55	0.3053440	0.335	0.417	1.418652e-51	1
EGFL7	Egfl7	1.066333e-55	0.1993720	0.659	0.758	1.494572e-51	1
PSME1	Psme1	1.303623e-55	0.3194754	0.277	0.342	1.827158e-51	1
TCF4	Tcf4	2.987080e-54	0.2694585	0.629	0.724	4.186691e-50	1
TUBA1A	Tuba1a	8.860698e-54	0.1797107	0.336	0.448	1.241915e-49	1
TAPBP	Tapbp	9.119809e-54	0.6556056	0.382	0.313	1.278232e-49	1
TNFRSF1A	Tnfrsf1a	3.142347e-53	0.2292491	0.315	0.416	4.404314e-49	1
C16orf89	AU021092	1.088384e-52	0.6676630	0.311	0.272	1.525479e-48	1
LRRC8A	Lrrc8a	2.061154e-52	0.2519015	0.303	0.401	2.888913e-48	1
GAS6	Gas6	2.465017e-52	0.6998085	0.395	0.290	3.454967e-48	1
SMDT1	Smdt1	4.974400e-52	0.1557096	0.227	0.332	6.972119e-48	1
RAB7A	Rab7	7.504788e-52	0.2741864	0.325	0.386	1.051871e-47	1
ADGRL4	Adgrl4	2.358711e-51	0.3021951	0.653	0.708	3.305969e-47	1
CD151	Cd151	2.527182e-51	0.2285070	0.309	0.407	3.542098e-47	1
LTBP1	Ltbp1	3.634916e-51	0.6031296	0.240	0.218	5.094698e-47	1
DYNLRB1	Dynlrb1	3.999226e-51	0.2013375	0.274	0.373	5.605316e-47	1
RABAC1	Rabac1	5.752955e-51	0.2751606	0.373	0.463	8.063342e-47	1
IRF2BP2	Irf2bp2	1.158819e-50	0.3071653	0.150	0.239	1.624201e-46	1
FAM167B	Fam167b	1.325007e-50	0.4229552	0.408	0.443	1.857129e-46	1
CMPK2	Cmpk2	2.117593e-50	0.7736851	0.250	0.179	2.968018e-46	1
GPIHBP1	Gpihbp1	2.402190e-50	0.5910397	0.502	0.460	3.366910e-46	1
GNA11	Gna11	6.606724e-50	0.2512041	0.214	0.303	9.259984e-46	1
NUCB1	Nucb1	8.024787e-50	0.2399400	0.219	0.296	1.124754e-45	1
MYO1C	Myo1c	9.303914e-50	0.3908377	0.372	0.405	1.304037e-45	1
ID3	Id3	3.476678e-49	0.4687695	0.529	0.530	4.872912e-45	1
SHISA5	Shisa5	4.803091e-49	0.2824778	0.363	0.445	6.732013e-45	1
#N/A	1810011O10Rik	8.148979e-49	0.5099308	0.459	0.451	1.142161e-44	1
UQCRQ	Uqcrq	2.081947e-48	0.1524757	0.206	0.303	2.918056e-44	1
NPC2	Npc2	2.446552e-48	0.1631529	0.273	0.386	3.429088e-44	1
ANXA7	Anxa7	7.553972e-48	0.2475435	0.169	0.252	1.058765e-43	1
CLIC4	Clic4	1.063270e-47	0.1857651	0.565	0.679	1.490279e-43	1
MGLL	Mgll	1.441286e-47	0.8504761	0.312	0.176	2.020106e-43	1
VAMP5	Vamp5	2.147656e-47	0.4238574	0.387	0.407	3.010154e-43	1
SQSTM1	Sqstm1	2.264680e-47	0.2165245	0.328	0.425	3.174176e-43	1
MEOX1	Meox1	3.754960e-47	0.7337707	0.204	0.126	5.262952e-43	1
ROBO4	Robo4	6.309079e-47	0.2574799	0.398	0.484	8.842805e-43	1
PDE2A	Pde2a	1.044669e-46	0.2249208	0.399	0.490	1.464208e-42	1
ATP6V0E1	Atp6v0e	2.708263e-46	0.2300447	0.243	0.331	3.795901e-42	1
AKT1	Akt1	4.913350e-46	0.1515859	0.187	0.271	6.886551e-42	1
LIMS2	Lims2	6.100401e-46	0.7531651	0.263	0.175	8.550323e-42	1
S100A13	S100a13	8.371535e-46	0.4385465	0.324	0.339	1.173354e-41	1
PLSCR2	Plscr2	8.850152e-46	0.7050611	0.421	0.281	1.240437e-41	1
SELENOM	Selm	1.024914e-45	0.6293546	0.285	0.205	1.436520e-41	1
EPHB4	Ephb4	1.587859e-45	0.3886630	0.298	0.334	2.225542e-41	1
TEK	Tek	1.694008e-45	0.2503193	0.576	0.660	2.374322e-41	1
NDUFB7	Ndufb7	2.061314e-45	0.1855865	0.190	0.269	2.889137e-41	1
CCDC85B	Ccdc85b	3.688098e-45	0.1659334	0.248	0.339	5.169238e-41	1
SARAF	Saraf	4.334676e-45	0.3241026	0.228	0.287	6.075481e-41	1
RPN1	Rpn1	5.560230e-45	0.2165209	0.201	0.288	7.793218e-41	1
CCND3	Ccnd3	7.469465e-45	0.1874541	0.173	0.256	1.046920e-40	1
PTPRG	Ptprg	8.034197e-45	0.1641061	0.330	0.442	1.126073e-40	1
UBL3	Ubl3	1.002635e-44	0.2073529	0.207	0.292	1.405293e-40	1
BMPR2	Bmpr2	1.233132e-44	0.1697451	0.351	0.463	1.728357e-40	1
RBMS2	Rbms2	2.403281e-44	0.1586508	0.122	0.202	3.368439e-40	1
PTPRU	Ptpru	3.056689e-44	0.6470218	0.309	0.240	4.284255e-40	1
TMSB4X	Tmsb4x	6.426444e-44	0.3419966	0.858	0.861	9.007304e-40	1
FAM117B	Fam117b	6.695213e-44	0.3032529	0.355	0.422	9.384011e-40	1
CTBP1	Ctbp1	7.186186e-44	0.2416518	0.186	0.249	1.007216e-39	1
IL10RB	Il10rb	8.452309e-44	0.4873237	0.332	0.312	1.184676e-39	1
POLR1D	Polr1d	1.376537e-43	0.1634985	0.177	0.257	1.929354e-39	1
ATP1A1	Atp1a1	3.295374e-43	0.2187081	0.215	0.287	4.618796e-39	1
KCTD12	Kctd12	4.417729e-43	0.2605383	0.334	0.414	6.191890e-39	1
RRAS	Rras	1.698071e-42	0.2377903	0.279	0.353	2.380016e-38	1
TLN1	Tln1	1.951642e-42	0.1512248	0.283	0.380	2.735421e-38	1
SGK1	Sgk1	7.124109e-42	0.3330086	0.665	0.692	9.985151e-38	1
LIMCH1	Limch1	1.854995e-41	0.3221822	0.318	0.384	2.599961e-37	1
MFGE8	Mfge8	2.477109e-41	0.5090558	0.333	0.314	3.471916e-37	1
ARHGAP31	Arhgap31	2.785779e-41	0.1605622	0.272	0.364	3.904548e-37	1
EVA1B	Eva1b	3.218100e-41	0.2624691	0.281	0.349	4.510488e-37	1
CAVIN3	Prkcdbp	9.553238e-41	0.1833882	0.418	0.524	1.338982e-36	1
TMEM50A	Tmem50a	1.581432e-40	0.2293751	0.313	0.391	2.216535e-36	1
PSAP	Psap	2.025968e-40	0.2269026	0.204	0.284	2.839596e-36	1
OAZ2	Oaz2	2.314003e-40	0.2737263	0.195	0.238	3.243306e-36	1
CMTM8	Cmtm8	2.734980e-40	0.3985547	0.298	0.321	3.833347e-36	1
FLT4	Flt4	4.691874e-40	0.2483951	0.283	0.356	6.576131e-36	1
TSPAN15	Tspan15	6.374161e-40	0.5330684	0.231	0.212	8.934024e-36	1
#N/A	Gm6402	8.204009e-40	0.1736741	0.273	0.343	1.149874e-35	1
CD47	Cd47	8.418619e-40	0.1921141	0.366	0.445	1.179954e-35	1
SNRK	Snrk	1.393010e-39	0.2174955	0.269	0.345	1.952443e-35	1
CDC42EP1	Cdc42ep1	1.697138e-39	0.2776204	0.248	0.294	2.378709e-35	1
TNFSF10	Tnfsf10	3.843914e-39	0.7182016	0.276	0.189	5.387630e-35	1
TSPAN9	Tspan9	3.998672e-39	0.1759337	0.314	0.405	5.604539e-35	1
PBX1	Pbx1	8.433317e-39	0.1605645	0.692	0.787	1.182014e-34	1
GNAS	Gnas	8.929759e-39	0.2053989	0.853	0.918	1.251595e-34	1
ACLY	Acly	1.865450e-38	0.2399288	0.179	0.245	2.614615e-34	1
COL15A1	Col15a1	1.963556e-38	0.3282184	0.306	0.328	2.752120e-34	1
DRAP1	Drap1	2.436938e-38	0.2184234	0.237	0.290	3.415613e-34	1
FMNL3	Fmnl3	8.880414e-38	0.1597305	0.307	0.401	1.244679e-33	1
CD9	Cd9	1.710750e-37	0.1774562	0.348	0.454	2.397787e-33	1
GIMAP8	Gimap8	2.294388e-37	0.1822954	0.229	0.303	3.215814e-33	1
DLC1	Dlc1	2.537023e-37	0.3393911	0.470	0.474	3.555892e-33	1
DYSF	Dysf	3.108367e-37	0.2107047	0.268	0.342	4.356687e-33	1
IFI44	Ifi44	3.159187e-37	0.5781292	0.408	0.331	4.427917e-33	1
DUSP6	Dusp6	3.321006e-37	0.1756409	0.150	0.229	4.654722e-33	1
CTSD	Ctsd	3.611399e-37	0.1926104	0.348	0.438	5.061737e-33	1
CDS2	Cds2	6.173971e-37	0.2394463	0.250	0.311	8.653438e-33	1
SH3BP5	Sh3bp5	3.671570e-36	0.2028794	0.255	0.330	5.146073e-32	1
TXNIP	Txnip	4.064752e-36	0.2451363	0.610	0.693	5.697156e-32	1
NDEL1	Ndel1	4.180846e-36	0.2580759	0.261	0.316	5.859874e-32	1
PALM	Palm	4.570079e-36	0.4549665	0.224	0.205	6.405422e-32	1
TXNL4A	Txnl4a	7.674402e-36	0.2037590	0.157	0.207	1.075644e-31	1
GNGT2	Gngt2	8.263865e-36	0.3555508	0.284	0.307	1.158263e-31	1
ATP6AP1	Atp6ap1	1.022231e-35	0.2183515	0.203	0.259	1.432759e-31	1
EHD4	Ehd4	1.272630e-35	0.3969729	0.497	0.495	1.783718e-31	1
#N/A	Tgoln1	1.595375e-35	0.1614937	0.217	0.305	2.236078e-31	1
SLC43A3	Slc43a3	2.239925e-35	0.3673691	0.334	0.354	3.139479e-31	1
ITPRIP	Itprip	2.440997e-35	0.6799552	0.213	0.141	3.421302e-31	1
RNF130	Rnf130	3.472005e-35	0.2085534	0.213	0.281	4.866363e-31	1
#N/A	Ctla2a	4.793987e-35	0.2269030	0.402	0.481	6.719252e-31	1
CTSL	Ctsl	4.796371e-35	0.2088716	0.292	0.371	6.722594e-31	1
TPST2	Tpst2	6.615808e-35	0.3047451	0.210	0.253	9.272717e-31	1
DUSP3	Dusp3	3.002335e-34	0.2393821	0.401	0.471	4.208073e-30	1
GRN	Grn	3.260807e-34	0.2459458	0.251	0.304	4.570347e-30	1
SCARB1	Scarb1	3.595270e-34	0.2085189	0.205	0.264	5.039131e-30	1
F2R	F2r	3.634862e-34	0.1844622	0.461	0.542	5.094623e-30	1
SLC9A3R2	Slc9a3r2	9.260571e-34	0.1805050	0.652	0.731	1.297962e-29	1
TMEM109	Tmem109	1.282467e-33	0.1913188	0.197	0.268	1.797506e-29	1
IRX3	Irx3	2.803732e-33	0.6531501	0.208	0.131	3.929711e-29	1
CARHSP1	Carhsp1	3.275325e-33	0.2584038	0.260	0.314	4.590696e-29	1
CYBA	Cyba	3.450718e-33	0.1629943	0.156	0.204	4.836526e-29	1
PSMB8	Psmb8	4.542567e-33	0.6428440	0.227	0.166	6.366862e-29	1
GABARAPL1	Gabarapl1	5.039366e-33	0.2670480	0.180	0.226	7.063176e-29	1
SLC29A1	Slc29a1	9.093030e-33	0.3635073	0.240	0.256	1.274479e-28	1
MRFAP1	Mrfap1	9.602881e-33	0.2547980	0.213	0.252	1.345940e-28	1
SEMA4C	Sema4c	2.035854e-32	0.2039021	0.194	0.249	2.853453e-28	1
IFNAR2	Ifnar2	3.004703e-32	0.4091300	0.211	0.221	4.211391e-28	1
NFE2L2	Nfe2l2	3.166483e-32	0.1906664	0.184	0.248	4.438142e-28	1
GIMAP5	Gimap5	5.158850e-32	0.1901609	0.225	0.293	7.230645e-28	1
PSMB10	Psmb10	1.187983e-31	0.5673566	0.255	0.199	1.665077e-27	1
TNFAIP2	Tnfaip2	1.455497e-31	0.3863274	0.305	0.312	2.040025e-27	1
B3GNT2	B3gnt2	3.050158e-31	0.2200228	0.157	0.206	4.275101e-27	1
DNAJC3	Dnajc3	3.453145e-31	0.1722944	0.199	0.269	4.839928e-27	1
SLC3A2	Slc3a2	3.718210e-31	0.2174475	0.205	0.271	5.211443e-27	1
TCN2	Tcn2	4.547097e-31	0.3269137	0.244	0.272	6.373211e-27	1
CRIM1	Crim1	5.368747e-31	0.4083582	0.223	0.239	7.524836e-27	1
C19orf53	D8Ertd738e	5.558845e-31	0.2031397	0.237	0.295	7.791277e-27	1
PNP	Pnp	9.142746e-31	0.2287750	0.164	0.215	1.281447e-26	1
RNF187	Rnf187	4.366441e-30	0.2644670	0.174	0.216	6.120004e-26	1
CDC42EP4	Cdc42ep4	8.607938e-30	0.5740769	0.249	0.205	1.206489e-25	1
CBFA2T3	Cbfa2t3	8.697520e-30	0.1788276	0.306	0.378	1.219044e-25	1
PMEPA1	Pmepa1	1.375576e-29	0.2585261	0.187	0.225	1.928007e-25	1
DRAM1	Dram1	1.585741e-29	0.5629381	0.233	0.173	2.222575e-25	1
ADIPOR1	Adipor1	1.621917e-29	0.2227627	0.169	0.222	2.273279e-25	1
VEZF1	Vezf1	1.701289e-29	0.1613773	0.190	0.255	2.384527e-25	1
ABCG1	Abcg1	2.917795e-29	0.2843043	0.181	0.220	4.089581e-25	1
RFLNB	Fam101b	3.111806e-29	0.2291319	0.390	0.463	4.361507e-25	1
LTBR	Ltbr	6.359689e-29	0.1738545	0.160	0.205	8.913739e-25	1
GINM1	Ginm1	6.752334e-29	0.1765502	0.166	0.225	9.464072e-25	1
RARG	Rarg	8.270605e-29	0.3762294	0.229	0.232	1.159208e-24	1
RELL1	Rell1	1.450558e-28	0.2032550	0.206	0.263	2.033102e-24	1
NRP2	Nrp2	2.407896e-28	0.3739192	0.231	0.242	3.374907e-24	1
MTUS1	Mtus1	6.120928e-28	0.1587179	0.194	0.259	8.579093e-24	1
#N/A	Bvht	7.499478e-28	0.4480043	0.201	0.197	1.051127e-23	1
SLFN5	Slfn5	8.579455e-28	0.1799756	0.327	0.402	1.202496e-23	1
NDRG1	Ndrg1	2.571217e-27	0.4256707	0.256	0.254	3.603818e-23	1
RIPOR1	Fam65a	7.870166e-27	0.2789569	0.229	0.265	1.103083e-22	1
SYF2	Syf2	9.987048e-27	0.1922097	0.182	0.235	1.399785e-22	1
PCDH12	Pcdh12	3.721293e-26	0.1868693	0.160	0.210	5.215764e-22	1
FABP4	Fabp4	5.326880e-26	0.3322770	0.840	0.814	7.466155e-22	1
ARHGEF3	Arhgef3	9.939379e-26	0.2405960	0.224	0.276	1.393103e-21	1
NCOA7	Ncoa7	1.197863e-25	0.2160347	0.207	0.255	1.678924e-21	1
RTP4	Rtp4	1.733048e-25	0.4019946	0.215	0.212	2.429040e-21	1
RIPPLY3	Ripply3	2.212610e-25	0.2922557	0.221	0.250	3.101194e-21	1
ZFHX3	Zfhx3	4.957906e-25	0.2516055	0.189	0.235	6.949001e-21	1
PSME2	Psme2	6.755036e-25	0.1571308	0.203	0.261	9.467859e-21	1
CLIC5	Clic5	8.117013e-25	0.4493571	0.320	0.290	1.137681e-20	1
GJA1	Gja1	2.132919e-24	0.2887509	0.240	0.271	2.989499e-20	1
PITPNC1	Pitpnc1	2.860249e-24	0.2398986	0.177	0.217	4.008926e-20	1
TSPAN12	Tspan12	3.150317e-24	0.2423331	0.264	0.308	4.415484e-20	1
GBP7	Gbp7	6.892046e-24	0.5219635	0.216	0.180	9.659892e-20	1
TSC22D3	Tsc22d3	8.948606e-24	0.2226370	0.190	0.246	1.254237e-19	1
STARD8	Stard8	1.176217e-23	0.3099658	0.208	0.220	1.648586e-19	1
MGAT1	Mgat1	1.172332e-22	0.2701086	0.184	0.217	1.643140e-18	1
PTGS1	Ptgs1	3.530612e-22	0.4020790	0.215	0.200	4.948505e-18	1
TNS2	Tns2	3.863386e-22	0.3169649	0.242	0.246	5.414922e-18	1
CMIP	Cmip	6.124154e-22	0.3800031	0.265	0.252	8.583614e-18	1
CD24	Cd24a	1.904828e-21	0.1782701	0.437	0.493	2.669807e-17	1
CLDN15	Cldn15	2.484318e-21	0.1985529	0.243	0.292	3.482021e-17	1
EFNB1	Efnb1	3.839460e-21	0.3895941	0.209	0.191	5.381387e-17	1
ID1	Id1	5.616682e-21	0.3449011	0.297	0.292	7.872342e-17	1
IER5	Ier5	1.363029e-19	0.2440698	0.253	0.294	1.910422e-15	1
CHST2	Chst2	2.239865e-19	0.1906608	0.172	0.209	3.139395e-15	1
NFKBIA	Nfkbia	3.570388e-19	0.2140555	0.411	0.450	5.004255e-15	1
HSPB1	Hspb1	4.017583e-18	0.3134087	0.297	0.280	5.631044e-14	1
IFI27	Ifi27	6.218859e-18	0.3752743	0.201	0.189	8.716353e-14	1
THBD	Thbd	2.616178e-17	0.2507967	0.390	0.412	3.666835e-13	1
SMTN	Smtn	1.582932e-16	0.2634624	0.200	0.204	2.218638e-12	1
KLF9	Klf9	1.800646e-16	0.3475907	0.207	0.177	2.523785e-12	1
LGALS3BP	Lgals3bp	1.782369e-15	0.3236845	0.229	0.226	2.498168e-11	1
CDKN1A	Cdkn1a	6.198352e-13	0.2579132	0.303	0.239	8.687610e-09	1
APOE	Apoe	7.913899e-12	0.2926959	0.303	0.261	1.109212e-07	1
CYP4B1	Cyp4b1	8.259313e-10	0.2856770	0.201	0.185	1.157625e-05	1

## Sheet: Progenitor
Human	Mouse	p_val	avg_logFC	pct.1	pct.2	p_val_adj	Cluster
MEST	Mest	0.000000e+00	1.5989824	0.858	0.276	0.000000e+00	2
APLNR	Aplnr	1.061287e-272	1.0958883	0.743	0.197	1.487500e-268	2
MARCKS	Marcks	5.783148e-242	0.7328696	0.952	0.596	8.105660e-238	2
IGF2	Igf2	1.302198e-241	1.2888697	0.735	0.231	1.825161e-237	2
H19	H19	7.682446e-225	1.0812875	0.621	0.150	1.076772e-220	2
GRB10	Grb10	4.361884e-206	0.9845223	0.726	0.251	6.113616e-202	2
IGF1	Igf1	7.216587e-206	0.9220797	0.695	0.217	1.011477e-201	2
IGFBP4	Igfbp4	8.189099e-205	0.8482093	0.789	0.311	1.147784e-200	2
TMEM255A	Tmem255a	7.631963e-142	1.1241845	0.348	0.049	1.069696e-137	2
TMSB10	Tmsb10	1.137431e-138	0.6159513	0.609	0.232	1.594224e-134	2
RPLP0	Rplp0	1.947180e-135	0.6092525	0.866	0.534	2.729168e-131	2
MARCKSL1	Marcksl1	1.832305e-132	0.5115978	0.712	0.332	2.568158e-128	2
ITGA6	Itga6	7.498053e-127	0.6623700	0.691	0.308	1.050927e-122	2
COL4A1	Col4a1	9.516696e-126	0.5220558	0.959	0.697	1.333860e-121	2
RPS27A	Rps27a	1.312510e-123	0.6265132	0.787	0.427	1.839615e-119	2
RPS11	Rps11	2.050991e-123	0.4951281	0.854	0.496	2.874669e-119	2
FABP5	Fabp5	8.643477e-123	0.7007938	0.528	0.183	1.211470e-118	2
NPM1	Npm1	2.504191e-119	0.7268900	0.706	0.338	3.509874e-115	2
PPIC	Ppic	7.564577e-119	0.5548038	0.714	0.344	1.060251e-114	2
EMP1	Emp1	2.078341e-116	0.5620861	0.763	0.398	2.913003e-112	2
RPS4X	Rps4x	2.672563e-116	0.5456019	0.779	0.419	3.745865e-112	2
RPL10	Rpl10	8.294771e-115	0.5472438	0.760	0.399	1.162595e-110	2
CCDC3	Ccdc3	1.281741e-114	0.8033313	0.327	0.061	1.796488e-110	2
TPM4	Tpm4	4.127519e-114	0.6001716	0.802	0.457	5.785131e-110	2
TSPAN6	Tspan6	9.993410e-113	0.8476772	0.403	0.104	1.400676e-108	2
NID1	Nid1	6.403199e-112	0.5556141	0.731	0.371	8.974724e-108	2
NR2F2	Nr2f2	1.468747e-111	0.6688898	0.448	0.138	2.058596e-107	2
NID2	Nid2	5.387693e-111	0.7181295	0.560	0.214	7.551391e-107	2
FSTL1	Fstl1	2.168047e-110	0.4399203	0.829	0.488	3.038735e-106	2
HNRNPH1	Hnrnph1	2.422222e-110	0.4347588	0.650	0.307	3.394986e-106	2
PABPC1	Pabpc1	6.050293e-110	0.6712577	0.717	0.366	8.480091e-106	2
EDNRB	Ednrb	1.122428e-109	0.3850407	0.773	0.425	1.573194e-105	2
RPSA	Rpsa	1.582959e-109	0.5688645	0.842	0.515	2.218675e-105	2
CCND1	Ccnd1	1.352094e-108	0.4414610	0.635	0.294	1.895095e-104	2
RPL15	Rpl15	2.568347e-108	0.5753042	0.580	0.242	3.599795e-104	2
RPL12	Rpl12	6.923269e-106	0.5315509	0.837	0.527	9.703654e-102	2
EEF1B2	Eef1b2	1.274933e-105	0.5959185	0.810	0.484	1.786947e-101	2
RPS3A	Rps3a1	4.971370e-105	0.3967448	0.805	0.471	6.967873e-101	2
RPL29	Rpl29	6.049979e-105	0.4339522	0.619	0.289	8.479650e-101	2
CMTM3	Cmtm3	8.845805e-105	0.4056390	0.549	0.237	1.239828e-100	2
RPL6	Rpl6	1.178067e-104	0.4072737	0.731	0.394	1.651178e-100	2
SIRPA	Sirpa	3.187492e-103	0.7591417	0.312	0.062	4.467589e-99	2
RPL5	Rpl5	2.049064e-102	0.5094926	0.716	0.374	2.871968e-98	2
RPS7	Rps7	6.431476e-102	0.4219663	0.765	0.430	9.014357e-98	2
RPL7	Rpl7	9.104459e-101	0.4763557	0.832	0.513	1.276081e-96	2
RPS16	Rps16	7.362014e-100	0.4378790	0.747	0.414	1.031860e-95	2
LBP	Lbp	1.129574e-99	0.6346111	0.311	0.068	1.583210e-95	2
NEDD4	Nedd4	2.531887e-99	0.3663539	0.848	0.534	3.548692e-95	2
EEF1A1	Eef1a1	2.611230e-99	0.3128313	0.952	0.812	3.659900e-95	2
RPS6	Rps6	2.755134e-98	0.3348449	0.673	0.359	3.861596e-94	2
SERPINH1	Serpinh1	4.473185e-98	0.2304977	0.766	0.456	6.269616e-94	2
RPS15A	Rps15a	4.447849e-96	0.5190901	0.741	0.411	6.234105e-92	2
RPS8	Rps8	5.424888e-96	0.4658699	0.872	0.598	7.603522e-92	2
NREP	Nrep	5.443440e-96	0.3538915	0.657	0.339	7.629526e-92	2
NACA	Naca	5.719546e-96	0.4375940	0.738	0.408	8.016515e-92	2
RPL23	Rpl23	1.054490e-95	0.3858831	0.814	0.503	1.477973e-91	2
PLAGL1	Plagl1	1.546841e-95	0.8638085	0.275	0.050	2.168053e-91	2
COL4A2	Col4a2	2.205123e-95	0.4576192	0.857	0.549	3.090700e-91	2
FSCN1	Fscn1	7.887925e-95	0.4540437	0.568	0.256	1.105572e-90	2
RPL7A	Rpl7a	2.309283e-94	0.4483330	0.826	0.514	3.236691e-90	2
RPL28	Rpl28	5.056242e-94	0.4131672	0.789	0.471	7.086829e-90	2
CNOT6	Cnot6	2.025984e-93	0.5179525	0.602	0.282	2.839619e-89	2
SULF2	Sulf2	5.132312e-93	0.6080710	0.377	0.113	7.193448e-89	2
UBA52	Uba52	1.413749e-92	0.4754579	0.776	0.464	1.981511e-88	2
MCAM	Mcam	2.320732e-92	0.5997169	0.651	0.322	3.252738e-88	2
NAP1L1	Nap1l1	1.113946e-91	0.6013190	0.527	0.220	1.561306e-87	2
RPL18A	Rpl18a	2.198035e-91	0.4512473	0.895	0.644	3.080767e-87	2
RPL3	Rpl3	3.510032e-91	0.4321169	0.781	0.465	4.919661e-87	2
FAM107B	Fam107b	3.996820e-91	0.6322481	0.352	0.099	5.601942e-87	2
FLRT3	Flrt3	4.221920e-91	0.5475608	0.369	0.114	5.917443e-87	2
RPS17	Rps17	9.199158e-91	0.4447359	0.820	0.519	1.289354e-86	2
RPS23	Rps23	3.282154e-90	0.2695009	0.728	0.430	4.600268e-86	2
#N/A	2810025M15Rik	7.030429e-90	0.3839414	0.504	0.221	9.853850e-86	2
RPL14	Rpl14	3.593711e-89	0.3258293	0.773	0.466	5.036945e-85	2
TUBB	Tubb5	4.234212e-89	0.4199250	0.751	0.435	5.934672e-85	2
GNG2	Gng2	5.656359e-89	0.5635210	0.357	0.106	7.927953e-85	2
RBP1	Rbp1	1.101008e-88	0.3931044	0.457	0.186	1.543173e-84	2
EIF3F	Eif3f	1.450339e-87	0.2508186	0.700	0.406	2.032795e-83	2
PPIA	Ppia	2.105714e-87	0.3402748	0.675	0.370	2.951368e-83	2
ATP5B	Atp5b	2.574845e-86	0.4005750	0.755	0.446	3.608903e-82	2
CD38	Cd38	4.988435e-86	0.2983591	0.686	0.386	6.991791e-82	2
PRDX2	Prdx2	7.117850e-86	0.3568285	0.534	0.252	9.976379e-82	2
RPL36A	Rpl36a	1.025258e-85	0.3875270	0.596	0.300	1.437002e-81	2
CANX	Canx	1.801402e-85	0.4664335	0.688	0.377	2.524845e-81	2
YES1	Yes1	2.478571e-85	0.5260239	0.470	0.188	3.473965e-81	2
RPL17	Rpl17	7.575628e-85	0.3438897	0.845	0.566	1.061800e-80	2
RPL41	Rpl41	8.742859e-85	0.3803867	0.807	0.506	1.225399e-80	2
PXDN	Pxdn	9.193286e-85	0.4931054	0.581	0.277	1.288531e-80	2
RPS26	Rps26	1.892995e-84	0.4263804	0.834	0.546	2.653222e-80	2
RPL21	Rpl21	2.713392e-84	0.3801725	0.805	0.503	3.803091e-80	2
RPS18	Rps18	2.749211e-84	0.4285916	0.837	0.547	3.853294e-80	2
RPL19	Rpl19	2.754074e-84	0.3868840	0.770	0.468	3.860110e-80	2
RPS2	Rps2	4.863125e-84	0.4613809	0.821	0.528	6.816156e-80	2
RPL35	Rpl35	6.023834e-84	0.4378416	0.436	0.176	8.443006e-80	2
TCP1	Tcp1	9.971392e-84	0.4973687	0.415	0.155	1.397590e-79	2
RPS20	Rps20	3.364072e-83	0.4416428	0.864	0.622	4.715084e-79	2
RPS24	Rps24	4.684866e-83	0.3696587	0.872	0.623	6.566308e-79	2
RPS5	Rps5	5.776107e-83	0.4034160	0.922	0.723	8.095792e-79	2
RPL35A	Rpl35a	7.516125e-83	0.3533232	0.564	0.279	1.053460e-78	2
ARHGAP18	Arhgap18	7.074236e-82	0.7269942	0.369	0.113	9.915250e-78	2
SLC25A4	Slc25a4	1.550506e-81	0.3004059	0.553	0.280	2.173189e-77	2
RPL13	Rpl13	1.637969e-81	0.3457293	0.801	0.509	2.295777e-77	2
F2R	F2r	1.727606e-81	0.3879140	0.723	0.419	2.421412e-77	2
RPL32	Rpl32	1.822198e-81	0.4405024	0.895	0.669	2.553993e-77	2
HMGN1	Hmgn1	3.604959e-81	0.5331907	0.520	0.230	5.052711e-77	2
IGF2R	Igf2r	3.810037e-81	0.5836126	0.346	0.106	5.340147e-77	2
RPS13	Rps13	3.973819e-81	0.4095334	0.791	0.494	5.569704e-77	2
RPLP2	Rplp2	4.276683e-81	0.3983996	0.853	0.590	5.994199e-77	2
DPYSL3	Dpysl3	5.242647e-81	0.5520241	0.365	0.120	7.348093e-77	2
PPIB	Ppib	7.684016e-81	0.1994659	0.773	0.498	1.076992e-76	2
KLHL4	Klhl4	9.488845e-81	0.5626060	0.344	0.108	1.329957e-76	2
RACK1	Gnb2l1	1.194375e-80	0.3766280	0.881	0.638	1.674035e-76	2
RPL13A	Rpl13a	2.484342e-80	0.3000037	0.908	0.695	3.482054e-76	2
#N/A	2700094K13Rik	2.580720e-80	0.6113236	0.391	0.134	3.617137e-76	2
SSR3	Ssr3	6.414939e-80	0.4963576	0.636	0.332	8.991178e-76	2
TPT1	Tpt1	6.664530e-80	0.3359390	0.926	0.753	9.341006e-76	2
CALU	Calu	8.043093e-80	0.4486167	0.522	0.243	1.127320e-75	2
CDA	Cda	6.774754e-79	0.5949029	0.240	0.049	9.495495e-75	2
MORF4L2	Morf4l2	8.964405e-79	0.4936466	0.378	0.136	1.256451e-74	2
NECTIN2	Pvrl2	1.670050e-78	0.4004915	0.370	0.137	2.340742e-74	2
RPL4	Rpl4	2.554249e-78	0.3473244	0.871	0.625	3.580035e-74	2
GDI2	Gdi2	7.630178e-78	0.2879982	0.605	0.327	1.069446e-73	2
HNRNPA2B1	Hnrnpa2b1	4.849330e-77	0.4569349	0.577	0.285	6.796821e-73	2
LPAR4	Lpar4	5.124107e-77	0.4368790	0.391	0.148	7.181949e-73	2
CCT6A	Cct6a	1.718622e-76	0.4588681	0.462	0.200	2.408821e-72	2
SRSF6	Srsf6	2.333765e-76	0.4623829	0.503	0.229	3.271005e-72	2
RPL22	Rpl22	2.596202e-76	0.2847732	0.661	0.383	3.638837e-72	2
EEF1G	Eef1g	5.452319e-76	0.3322688	0.497	0.242	7.641971e-72	2
RPL24	Rpl24	6.192484e-76	0.2795069	0.520	0.269	8.679386e-72	2
TJP1	Tjp1	7.460938e-76	0.3294523	0.728	0.438	1.045725e-71	2
ACTB	Actb	7.473056e-76	0.2799777	0.982	0.929	1.047424e-71	2
SLC25A3	Slc25a3	7.593985e-76	0.4247857	0.713	0.416	1.064373e-71	2
FLT4	Flt4	1.127704e-75	0.1908245	0.495	0.256	1.580589e-71	2
EIF4G2	Eif4g2	1.615320e-75	0.2542836	0.837	0.566	2.264032e-71	2
HNRNPK	Hnrnpk	3.385731e-75	0.2855370	0.745	0.463	4.745440e-71	2
RPL27A	Rpl27a	3.921313e-75	0.3572076	0.589	0.310	5.496112e-71	2
CD93	Cd93	5.699035e-75	0.2409381	0.886	0.631	7.987768e-71	2
COTL1	Cotl1	8.364561e-75	0.4896553	0.332	0.109	1.172377e-70	2
HNRNPA0	Hnrnpa0	9.531410e-75	0.3438825	0.611	0.328	1.335922e-70	2
NDUFA4	Ndufa4	3.400452e-74	0.1912971	0.548	0.302	4.766074e-70	2
RAN	Ran	4.040676e-74	0.4818190	0.450	0.192	5.663412e-70	2
RTN4	Rtn4	1.368675e-73	0.1854321	0.678	0.415	1.918335e-69	2
PKM	Pkm	1.534687e-73	0.2445763	0.564	0.308	2.151017e-69	2
RPS12	Rps12	1.852866e-73	0.4143408	0.908	0.708	2.596976e-69	2
ATP5G3	Atp5g3	2.774177e-73	0.3989954	0.719	0.433	3.888286e-69	2
RPS9	Rps9	1.315710e-72	0.3192951	0.879	0.636	1.844100e-68	2
ELK3	Elk3	2.085646e-72	0.3321110	0.761	0.481	2.923242e-68	2
#N/A	Scd2	2.916032e-72	0.5094977	0.514	0.240	4.087110e-68	2
HNRNPU	Hnrnpu	9.405079e-72	0.3238803	0.617	0.344	1.318216e-67	2
METAP2	Metap2	1.463995e-71	0.3586846	0.450	0.206	2.051936e-67	2
RPL18	Rpl18	2.302000e-71	0.2257526	0.736	0.474	3.226483e-67	2
RPS14	Rps14	3.371377e-71	0.3184179	0.935	0.775	4.725322e-67	2
MCM6	Mcm6	3.683545e-71	0.5722084	0.290	0.083	5.162857e-67	2
SUB1	Sub1	5.076796e-71	0.3008535	0.521	0.266	7.115637e-67	2
ARF4	Arf4	6.501589e-71	0.3645375	0.618	0.340	9.112627e-67	2
FKBP1A	Fkbp1a	1.426992e-70	0.3487439	0.845	0.582	2.000071e-66	2
UBE2E3	Ube2e3	1.691546e-70	0.3748592	0.427	0.187	2.370870e-66	2
RAPH1	Raph1	1.743694e-70	0.5487520	0.431	0.176	2.443962e-66	2
ZDHHC20	Zdhhc20	1.957538e-70	0.5020467	0.497	0.227	2.743685e-66	2
COL15A1	Col15a1	3.465142e-70	0.2840713	0.492	0.245	4.856744e-66	2
SRSF5	Srsf5	7.896812e-70	0.2206209	0.605	0.349	1.106817e-65	2
SRSF7	Srsf7	1.543074e-69	0.4869854	0.521	0.251	2.162773e-65	2
COX7B	Cox7b	1.994977e-69	0.3186389	0.456	0.223	2.796159e-65	2
EID1	Eid1	4.296165e-69	0.2510265	0.503	0.261	6.021505e-65	2
SRSF3	Srsf3	8.393713e-69	0.3108487	0.614	0.353	1.176463e-64	2
HNRNPM	Hnrnpm	1.012167e-68	0.2149178	0.417	0.200	1.418654e-64	2
FLNA	Flna	1.358606e-68	0.4198632	0.536	0.267	1.904222e-64	2
RPS10	Rps10	4.680872e-68	0.2443640	0.796	0.537	6.560710e-64	2
SERBP1	Serbp1	4.762237e-68	0.2919763	0.682	0.412	6.674751e-64	2
RPL39	Rpl39	6.507506e-68	0.3818682	0.515	0.260	9.120920e-64	2
COX5B	Cox5b	6.627208e-68	0.2373265	0.479	0.254	9.288694e-64	2
SFPQ	Sfpq	7.068047e-68	0.4358258	0.605	0.328	9.906574e-64	2
SDCBP	Sdcbp	1.523936e-67	0.2688886	0.683	0.415	2.135948e-63	2
RPL37A	Rpl37a	2.318397e-67	0.2995560	0.643	0.378	3.249466e-63	2
RPL10A	Rpl10a	2.618800e-67	0.3471181	0.455	0.217	3.670511e-63	2
CTNNB1	Ctnnb1	2.906863e-67	0.2461238	0.897	0.664	4.074259e-63	2
KIT	Kit	6.646256e-67	0.5519891	0.213	0.044	9.315392e-63	2
IVNS1ABP	Ivns1abp	8.302691e-67	0.3099160	0.484	0.240	1.163705e-62	2
CCT5	Cct5	1.470460e-66	0.3560771	0.437	0.206	2.060997e-62	2
RPS3	Rps3	1.726434e-66	0.3087724	0.922	0.766	2.419770e-62	2
APRT	Aprt	1.930214e-66	0.5593629	0.338	0.117	2.705388e-62	2
RPL36	Rpl36	2.005625e-66	0.2750622	0.653	0.388	2.811084e-62	2
SMAD5	Smad5	2.540333e-66	0.3364746	0.415	0.187	3.560530e-62	2
CNIH1	Cnih1	2.708964e-66	0.3741574	0.434	0.198	3.796885e-62	2
CAPRIN1	Caprin1	2.747594e-66	0.3284560	0.375	0.162	3.851028e-62	2
KPNB1	Kpnb1	3.193376e-66	0.3491347	0.405	0.181	4.475836e-62	2
SRSF1	Srsf1	3.475205e-66	0.3964412	0.460	0.217	4.870847e-62	2
PCBP1	Pcbp1	5.733579e-66	0.2077670	0.609	0.361	8.036184e-62	2
PAICS	Paics	6.532171e-66	0.4375860	0.421	0.183	9.155491e-62	2
MAP4K4	Map4k4	1.044497e-65	0.3302973	0.513	0.264	1.463966e-61	2
MAGED1	Maged1	1.381462e-65	0.3463648	0.375	0.159	1.936257e-61	2
HNRNPAB	Hnrnpab	2.504501e-65	0.3043617	0.676	0.408	3.510308e-61	2
ADAM19	Adam19	3.675214e-65	0.6663500	0.259	0.067	5.151180e-61	2
DYNC1I2	Dync1i2	4.080577e-65	0.2768713	0.447	0.225	5.719337e-61	2
TARDBP	Tardbp	4.679225e-65	0.4174075	0.436	0.200	6.558401e-61	2
RPL8	Rpl8	5.716440e-65	0.2420075	0.899	0.684	8.012162e-61	2
ARMCX2	Armcx2	8.252370e-65	0.4770419	0.294	0.094	1.156652e-60	2
CKS1B	Cks1b	8.429586e-65	0.6062789	0.237	0.057	1.181491e-60	2
RALGPS2	Ralgps2	1.182817e-64	0.5471624	0.219	0.049	1.657837e-60	2
ATPIF1	Atpif1	1.185472e-64	0.3434180	0.455	0.219	1.661558e-60	2
IPO11	Ipo11	1.353028e-64	0.4153211	0.414	0.180	1.896405e-60	2
EIF3H	Eif3h	1.598091e-64	0.2266239	0.540	0.303	2.239885e-60	2
LDB2	Ldb2	1.970083e-64	0.2205702	0.595	0.345	2.761268e-60	2
MMP14	Mmp14	2.019413e-64	0.6349027	0.317	0.105	2.830409e-60	2
SEPT11	Sept11	2.053810e-64	0.3682717	0.510	0.257	2.878620e-60	2
NME2	Nme2	3.758365e-64	0.2904168	0.597	0.341	5.267724e-60	2
CPE	Cpe	5.149617e-64	0.5823225	0.242	0.061	7.217704e-60	2
SRSF2	Srsf2	8.772316e-64	0.3993678	0.549	0.291	1.229528e-59	2
NME1	Nme1	8.927261e-64	0.4319926	0.349	0.139	1.251245e-59	2
SSR1	Ssr1	9.269193e-64	0.3510033	0.442	0.210	1.299170e-59	2
ATP5A1	Atp5a1	1.184648e-63	0.3023440	0.710	0.444	1.660403e-59	2
TIA1	Tia1	1.611799e-63	0.3978617	0.342	0.135	2.259097e-59	2
DDB1	Ddb1	2.558299e-63	0.1599735	0.486	0.271	3.585711e-59	2
S100A10	S100a10	3.533797e-63	0.2596799	0.864	0.625	4.952969e-59	2
ADAM10	Adam10	5.169494e-63	0.3494985	0.570	0.311	7.245563e-59	2
GPIHBP1	Gpihbp1	5.236593e-63	0.1621850	0.649	0.401	7.339609e-59	2
SIPA1	Sipa1	5.732620e-63	0.1890123	0.479	0.260	8.034840e-59	2
HSPA9	Hspa9	6.175378e-63	0.3557865	0.405	0.183	8.655409e-59	2
MATR3	Matr3	6.880115e-63	0.2849279	0.513	0.276	9.643169e-59	2
RPS19	Rps19	8.684467e-63	0.3213880	0.864	0.624	1.217215e-58	2
SLC25A5	Slc25a5	9.333114e-63	0.3387269	0.593	0.333	1.308129e-58	2
NRP2	Nrp2	1.302922e-62	0.1704589	0.373	0.179	1.826175e-58	2
SF3B1	Sf3b1	1.585362e-62	0.2852455	0.611	0.356	2.222043e-58	2
DEGS1	Degs1	1.962551e-62	0.3021125	0.466	0.233	2.750711e-58	2
CCT4	Cct4	1.968942e-62	0.3126182	0.435	0.211	2.759669e-58	2
MGAT4B	Mgat4b	2.890360e-62	0.3630971	0.339	0.136	4.051129e-58	2
CDK4	Cdk4	3.692742e-62	0.4221028	0.442	0.204	5.175748e-58	2
PCBP2	Pcbp2	4.626207e-62	0.1880123	0.736	0.490	6.484092e-58	2
GAS5	Gas5	5.729808e-62	0.2992344	0.460	0.232	8.030899e-58	2
TSPAN14	Tspan14	5.801242e-62	0.2489234	0.541	0.302	8.131021e-58	2
SEPT2	Sept2	5.842754e-62	0.2826219	0.529	0.285	8.189204e-58	2
ACTR2	Actr2	6.975630e-62	0.2909700	0.627	0.369	9.777043e-58	2
ZYX	Zyx	7.528083e-62	0.2776613	0.404	0.191	1.055136e-57	2
RPS29	Rps29	7.703412e-62	0.2014955	0.763	0.517	1.079710e-57	2
IDH2	Idh2	8.071795e-62	0.3719690	0.388	0.173	1.131343e-57	2
SEC61B	Sec61b	8.338837e-62	0.3352771	0.373	0.166	1.168771e-57	2
GCHFR	Gchfr	8.907936e-62	0.2113711	0.235	0.086	1.248536e-57	2
PSMB1	Psmb1	1.698004e-61	0.2015023	0.622	0.381	2.379923e-57	2
COX4I1	Cox4i1	3.121214e-61	0.1883866	0.789	0.547	4.374694e-57	2
TM9SF3	Tm9sf3	3.502329e-61	0.1871986	0.545	0.317	4.908865e-57	2
ITGB1	Itgb1	4.013306e-61	0.2079167	0.855	0.619	5.625049e-57	2
UQCRFS1	Uqcrfs1	4.502264e-61	0.2838575	0.397	0.187	6.310373e-57	2
SET	Set	4.547634e-61	0.5024803	0.458	0.212	6.373964e-57	2
PDIA6	Pdia6	4.801437e-61	0.1936459	0.492	0.269	6.729694e-57	2
MYO1B	Myo1b	5.643690e-61	0.4089832	0.282	0.098	7.910196e-57	2
RBBP4	Rbbp4	6.345011e-61	0.3642766	0.479	0.241	8.893168e-57	2
ATP5F1	Atp5f1	6.814369e-61	0.3066788	0.562	0.315	9.551020e-57	2
NFAT5	Nfat5	8.206311e-61	0.3719804	0.606	0.344	1.150197e-56	2
ARF1	Arf1	1.073256e-60	0.1633233	0.551	0.326	1.504276e-56	2
FAU	Fau	1.409727e-60	0.2020210	0.821	0.584	1.975873e-56	2
YWHAE	Ywhae	1.706511e-60	0.2175722	0.771	0.525	2.391846e-56	2
SSR2	Ssr2	2.163125e-60	0.2805377	0.490	0.260	3.031836e-56	2
ATP5H	Atp5h	2.305489e-60	0.1998380	0.570	0.336	3.231373e-56	2
BANF1	Banf1	3.179507e-60	0.2011770	0.485	0.270	4.456398e-56	2
SNRPE	Snrpe	4.609997e-60	0.4458408	0.369	0.156	6.461372e-56	2
NDUFV2	Ndufv2	5.415621e-60	0.2410245	0.416	0.210	7.590534e-56	2
TRAM1	Tram1	6.101784e-60	0.1539465	0.399	0.206	8.552261e-56	2
RPL31	Rpl31	6.207439e-60	0.2934296	0.808	0.558	8.700346e-56	2
TMPO	Tmpo	8.829114e-60	0.4008662	0.442	0.209	1.237489e-55	2
MPZL1	Mpzl1	8.945028e-60	0.1667084	0.550	0.323	1.253735e-55	2
CD109	Cd109	9.694784e-60	0.4703980	0.307	0.110	1.358821e-55	2
LIMS1	Lims1	1.397491e-59	0.3423615	0.402	0.187	1.958723e-55	2
KDELR2	Kdelr2	2.013275e-59	0.3181473	0.448	0.224	2.821807e-55	2
MIF	Mif	2.053402e-59	0.2839176	0.349	0.158	2.878048e-55	2
ATP5O	Atp5o	4.052692e-59	0.2328604	0.507	0.283	5.680253e-55	2
VDAC2	Vdac2	5.391715e-59	0.2463413	0.529	0.297	7.557028e-55	2
TTYH3	Ttyh3	6.339000e-59	0.4725962	0.416	0.185	8.884743e-55	2
EGLN3	Egln3	8.640513e-59	0.3987813	0.246	0.077	1.211054e-54	2
ATP5C1	Atp5c1	1.085415e-58	0.3306420	0.510	0.270	1.521318e-54	2
HOMER3	Homer3	1.901456e-58	0.3395549	0.275	0.099	2.665080e-54	2
EMILIN1	Emilin1	2.292262e-58	0.2699910	0.311	0.130	3.212834e-54	2
PTBP3	Ptbp3	2.847968e-58	0.3333610	0.589	0.336	3.991712e-54	2
TEAD2	Tead2	3.212900e-58	0.4035617	0.344	0.138	4.503200e-54	2
CDC42	Cdc42	3.275669e-58	0.1602140	0.781	0.546	4.591177e-54	2
HNRNPDL	Hnrnpdl	3.329945e-58	0.3551056	0.473	0.243	4.667250e-54	2
RPS28	Rps28	3.909715e-58	0.2497534	0.508	0.285	5.479857e-54	2
LPP	Lpp	5.867291e-58	0.3644057	0.481	0.245	8.223596e-54	2
RPS25	Rps25	6.908317e-58	0.1651914	0.627	0.396	9.682697e-54	2
QKI	Qk	1.304830e-57	0.2594093	0.693	0.444	1.828850e-53	2
TCEAL9	Wbp5	1.463356e-57	0.2384912	0.519	0.292	2.051039e-53	2
NCL	Ncl	1.654451e-57	0.3301814	0.475	0.245	2.318878e-53	2
TSPAN18	Tspan18	1.697987e-57	0.2943258	0.506	0.273	2.379899e-53	2
PLXND1	Plxnd1	1.895032e-57	0.2391158	0.557	0.323	2.656076e-53	2
SEM1	Shfm1	2.245039e-57	0.1948642	0.591	0.362	3.146647e-53	2
RPL11	Rpl11	2.464909e-57	0.2215403	0.822	0.595	3.454816e-53	2
DDX17	Ddx17	2.834062e-57	0.2443240	0.639	0.394	3.972222e-53	2
BTF3	Btf3	4.056723e-57	0.2856304	0.381	0.182	5.685904e-53	2
H2AFY	H2afy	5.259754e-57	0.2222158	0.458	0.246	7.372071e-53	2
TRIM28	Trim28	7.813156e-57	0.4399132	0.378	0.161	1.095092e-52	2
CSNK1A1	Csnk1a1	7.834622e-57	0.1792513	0.468	0.260	1.098101e-52	2
MSN	Msn	8.248638e-57	0.1567949	0.798	0.568	1.156129e-52	2
CCT3	Cct3	1.198128e-56	0.3147514	0.356	0.163	1.679296e-52	2
RCN1	Rcn1	1.561062e-56	0.3570410	0.248	0.082	2.187984e-52	2
ZNF664	Zfp664	1.562006e-56	0.2502146	0.387	0.191	2.189308e-52	2
ELMO1	Elmo1	1.749706e-56	0.4389742	0.253	0.079	2.452388e-52	2
#N/A	Cd1d1	2.164227e-56	0.2604846	0.224	0.077	3.033380e-52	2
HMGN2	Hmgn2	2.356672e-56	0.4574849	0.237	0.070	3.303111e-52	2
HNRNPLL	Hnrnpll	2.428285e-56	0.4455803	0.326	0.127	3.403485e-52	2
SERPINE2	Serpine2	2.633072e-56	0.2946104	0.316	0.133	3.690514e-52	2
NDUFB5	Ndufb5	5.496378e-56	0.1890063	0.397	0.208	7.703724e-52	2
FUBP1	Fubp1	8.155397e-56	0.4573967	0.438	0.209	1.143060e-51	2
PALD1	Pald1	1.109253e-55	0.4408366	0.269	0.090	1.554728e-51	2
TRA2B	Tra2b	1.616729e-55	0.2762097	0.406	0.201	2.266008e-51	2
SDHA	Sdha	1.621223e-55	0.2079191	0.448	0.245	2.272306e-51	2
CCT2	Cct2	1.796009e-55	0.3647180	0.488	0.253	2.517286e-51	2
VASP	Vasp	2.127689e-55	0.2908535	0.454	0.236	2.982168e-51	2
VASH1	Vash1	2.258962e-55	0.5081123	0.353	0.144	3.166161e-51	2
CTSH	Ctsh	3.546133e-55	0.3703725	0.253	0.086	4.970261e-51	2
SLC29A1	Slc29a1	3.568019e-55	0.1544899	0.376	0.195	5.000936e-51	2
EIF4A1	Eif4a1	4.046486e-55	0.3517909	0.458	0.235	5.671555e-51	2
FLRT2	Flrt2	4.508979e-55	0.5589870	0.225	0.062	6.319785e-51	2
AK2	Ak2	4.613597e-55	0.2882367	0.286	0.120	6.466417e-51	2
CHMP2B	Chmp2b	8.990457e-55	0.2702116	0.407	0.203	1.260103e-50	2
MID2	Mid2	1.110391e-54	0.4414440	0.224	0.064	1.556324e-50	2
SVBP	Ccdc23	1.140567e-54	0.1709871	0.318	0.153	1.598619e-50	2
MAPK1	Mapk1	1.251305e-54	0.1786947	0.414	0.223	1.753828e-50	2
RANBP1	Ranbp1	1.371449e-54	0.2915952	0.327	0.144	1.922222e-50	2
NDUFA8	Ndufa8	1.479498e-54	0.1770964	0.414	0.220	2.073665e-50	2
AGRN	Agrn	1.524822e-54	0.2867894	0.513	0.283	2.137190e-50	2
RBM39	Rbm39	1.620674e-54	0.2000345	0.597	0.368	2.271537e-50	2
SYNCRIP	Syncrip	2.242626e-54	0.2726595	0.382	0.187	3.143264e-50	2
P4HB	P4hb	2.833168e-54	0.1951087	0.616	0.386	3.970969e-50	2
RPL27	Rpl27	2.845906e-54	0.3277726	0.497	0.270	3.988822e-50	2
SNRPF	Snrpf	3.290591e-54	0.2590293	0.281	0.120	4.612092e-50	2
MBTD1	Mbtd1	3.384667e-54	0.5394499	0.319	0.119	4.743950e-50	2
MTSS1	Mtss1	3.401327e-54	0.2836543	0.473	0.253	4.767300e-50	2
GNAI3	Gnai3	3.792813e-54	0.1540559	0.394	0.213	5.316006e-50	2
RCC2	Rcc2	6.810155e-54	0.2190203	0.302	0.136	9.545114e-50	2
CELF1	Celf1	8.022590e-54	0.2481080	0.383	0.191	1.124446e-49	2
RAB1A	Rab1	8.301826e-54	0.1961351	0.563	0.342	1.163584e-49	2
UQCRH	Uqcrh	8.604906e-54	0.1892562	0.511	0.299	1.206064e-49	2
EIF3E	Eif3e	1.089665e-53	0.3052281	0.497	0.271	1.527275e-49	2
SURF4	Surf4	1.868400e-53	0.1920194	0.383	0.205	2.618750e-49	2
G3BP1	G3bp1	2.127905e-53	0.1794242	0.360	0.181	2.982472e-49	2
PRELID1	Prelid1	2.450608e-53	0.3270230	0.342	0.158	3.434772e-49	2
LRRC59	Lrrc59	3.314475e-53	0.1987195	0.280	0.125	4.645569e-49	2
EIF5	Eif5	5.069621e-53	0.1644820	0.473	0.272	7.105580e-49	2
CBFB	Cbfb	6.880165e-53	0.3969913	0.397	0.188	9.643239e-49	2
LAMC1	Lamc1	9.038918e-53	0.3223551	0.512	0.282	1.266895e-48	2
JAK1	Jak1	1.038386e-52	0.1979877	0.490	0.281	1.455401e-48	2
VDAC1	Vdac1	1.052611e-52	0.3594019	0.397	0.188	1.475339e-48	2
LCP1	Lcp1	1.251283e-52	0.4120656	0.250	0.083	1.753798e-48	2
NRAS	Nras	1.421096e-52	0.2199913	0.464	0.257	1.991808e-48	2
HNRNPL	Hnrnpl	2.086585e-52	0.2274518	0.412	0.217	2.924557e-48	2
DNAJA2	Dnaja2	2.965473e-52	0.2796263	0.395	0.198	4.156407e-48	2
FAM102A	Fam102a	3.012983e-52	0.3703905	0.249	0.086	4.222997e-48	2
EWSR1	Ewsr1	3.170602e-52	0.1529422	0.386	0.213	4.443916e-48	2
SEPT7	Sept7	4.565345e-52	0.1835100	0.549	0.333	6.398788e-48	2
RPLP1	Rplp1	5.401569e-52	0.2900372	0.911	0.738	7.570840e-48	2
ARGLU1	Arglu1	5.945586e-52	0.3670155	0.391	0.185	8.333333e-48	2
PTPN12	Ptpn12	6.809735e-52	0.2385124	0.430	0.229	9.544524e-48	2
OSTC	Ostc	7.693378e-52	0.3210838	0.347	0.159	1.078304e-47	2
RPL23A	Rpl23a	7.813593e-52	0.1806506	0.773	0.548	1.095153e-47	2
DOK4	Dok4	9.782851e-52	0.2388524	0.354	0.170	1.371164e-47	2
ABHD17A	Abhd17a	1.127932e-51	0.1611009	0.378	0.200	1.580909e-47	2
#N/A	1500012F01Rik	1.216778e-51	0.2814805	0.354	0.171	1.705435e-47	2
ATP2B4	Atp2b4	1.324346e-51	0.3390323	0.304	0.125	1.856203e-47	2
CCT8	Cct8	1.564434e-51	0.4454097	0.388	0.176	2.192710e-47	2
UBE2D3	Ube2d3	1.659749e-51	0.1875513	0.601	0.380	2.326305e-47	2
RPS15	Rps15	1.661718e-51	0.2353980	0.869	0.668	2.329064e-47	2
H2AFZ	H2afz	1.982463e-51	0.4073305	0.310	0.127	2.778619e-47	2
HNRNPC	Hnrnpc	2.212779e-51	0.2756747	0.511	0.288	3.101431e-47	2
MAPRE1	Mapre1	2.300395e-51	0.2291000	0.520	0.303	3.224233e-47	2
EIF3I	Eif3i	4.526563e-51	0.1777694	0.392	0.209	6.344431e-47	2
YWHAQ	Ywhaq	5.706246e-51	0.1513410	0.454	0.267	7.997875e-47	2
TFPI	Tfpi	6.027562e-51	0.2830389	0.312	0.137	8.448230e-47	2
ZC3H11A	Zc3h11a	9.528119e-51	0.2567089	0.492	0.278	1.335461e-46	2
PLK2	Plk2	1.066048e-50	0.1810343	0.505	0.296	1.494173e-46	2
XPO1	Xpo1	2.184484e-50	0.3901544	0.338	0.146	3.061773e-46	2
SUMO3	Sumo3	2.332932e-50	0.1873817	0.362	0.189	3.269838e-46	2
PRDX4	Prdx4	2.787709e-50	0.1780595	0.375	0.197	3.907253e-46	2
HSP90B1	Hsp90b1	4.956966e-50	0.2520974	0.629	0.400	6.947684e-46	2
ARMCX4	Armcx4	9.866524e-50	0.5382809	0.221	0.064	1.382892e-45	2
MPP1	Mpp1	1.369019e-49	0.4180597	0.269	0.098	1.918817e-45	2
PTGS1	Ptgs1	1.374332e-49	0.1526064	0.318	0.157	1.926264e-45	2
SNRPB2	Snrpb2	1.432461e-49	0.3656288	0.293	0.117	2.007737e-45	2
MAP4K2	Map4k2	1.701751e-49	0.2663768	0.325	0.148	2.385174e-45	2
PABPN1	Pabpn1	1.900166e-49	0.1687815	0.490	0.295	2.663273e-45	2
#N/A	2700060E02Rik	2.171769e-49	0.2654099	0.391	0.204	3.043951e-45	2
PDIA5	Pdia5	2.425626e-49	0.1707476	0.390	0.211	3.399758e-45	2
RPL9	Rpl9	2.591359e-49	0.2077138	0.856	0.655	3.632049e-45	2
RPL22L1	Rpl22l1	2.703213e-49	0.4238619	0.324	0.135	3.788823e-45	2
TSPAN3	Tspan3	5.070762e-49	0.3849814	0.406	0.198	7.107180e-45	2
MCM4	Mcm4	6.137535e-49	0.5142297	0.219	0.062	8.602369e-45	2
PBRM1	Pbrm1	7.174887e-49	0.2208617	0.503	0.293	1.005632e-44	2
NUP210	Nup210	8.170367e-49	0.4841658	0.215	0.065	1.145159e-44	2
DLD	Dld	8.716280e-49	0.3044303	0.329	0.152	1.221674e-44	2
NDUFS2	Ndufs2	9.431556e-49	0.2372862	0.362	0.183	1.321927e-44	2
SSB	Ssb	1.669501e-48	0.2512707	0.376	0.193	2.339972e-44	2
FUNDC2	Fundc2	1.714546e-48	0.1909594	0.359	0.189	2.403108e-44	2
CA8	Car8	2.003941e-48	0.1958617	0.259	0.113	2.808724e-44	2
LAPTM4B	Laptm4b	2.324867e-48	0.2704626	0.415	0.218	3.258534e-44	2
TIPIN	Tipin	2.971015e-48	0.3197061	0.216	0.072	4.164174e-44	2
MAGED2	Maged2	3.642476e-48	0.3413465	0.281	0.114	5.105295e-44	2
SMARCB1	Smarcb1	5.838048e-48	0.1595775	0.247	0.115	8.182608e-44	2
TTC3	Ttc3	6.849912e-48	0.4191418	0.359	0.162	9.600836e-44	2
NUDT4	Nudt4	7.587209e-48	0.2916615	0.344	0.162	1.063423e-43	2
PRDX6	Prdx6	9.398207e-48	0.3207440	0.319	0.145	1.317253e-43	2
PCDH12	Pcdh12	9.737280e-48	0.1821287	0.301	0.143	1.364777e-43	2
SNHG6	Snhg6	1.067569e-47	0.3993572	0.260	0.096	1.496305e-43	2
TMEM165	Tmem165	1.729997e-47	0.3377894	0.314	0.139	2.424764e-43	2
EIF5A	Eif5a	2.168045e-47	0.1570064	0.464	0.284	3.038732e-43	2
MAP1B	Map1b	2.331874e-47	0.3466560	0.252	0.095	3.268355e-43	2
NDUFB8	Ndufb8	3.051494e-47	0.2040608	0.394	0.215	4.276974e-43	2
KCTD17	Kctd17	3.098839e-47	0.3011540	0.343	0.161	4.343333e-43	2
SPAG9	Spag9	3.539757e-47	0.2607471	0.460	0.256	4.961323e-43	2
EIF3M	Eif3m	3.604732e-47	0.3061151	0.305	0.140	5.052393e-43	2
HMGB2	Hmgb2	4.246859e-47	0.4692099	0.245	0.083	5.952398e-43	2
TOP2B	Top2b	4.318500e-47	0.4035245	0.405	0.199	6.052810e-43	2
KDM1A	Kdm1a	4.445923e-47	0.2393963	0.296	0.138	6.231405e-43	2
SEC11A	Sec11a	4.983899e-47	0.1559447	0.332	0.178	6.985432e-43	2
HSP90AA1	Hsp90aa1	5.202406e-47	0.1513093	0.408	0.228	7.291692e-43	2
PGLS	Pgls	5.644725e-47	0.2529458	0.286	0.131	7.911647e-43	2
SLC38A2	Slc38a2	6.628785e-47	0.1914979	0.623	0.405	9.290905e-43	2
C1QBP	C1qbp	1.167144e-46	0.4455225	0.290	0.116	1.635869e-42	2
NUCKS1	Nucks1	1.256489e-46	0.2333244	0.379	0.197	1.761095e-42	2
SF3B3	Sf3b3	1.366905e-46	0.2661763	0.293	0.133	1.915855e-42	2
ZNF207	Zfp207	1.396663e-46	0.3155413	0.414	0.217	1.957562e-42	2
CD164	Cd164	1.872635e-46	0.1546507	0.492	0.301	2.624685e-42	2
ATRX	Atrx	1.896579e-46	0.2501681	0.444	0.245	2.658245e-42	2
NUS1	Nus1	2.505047e-46	0.2224246	0.365	0.191	3.511073e-42	2
ZEB1	Zeb1	3.156274e-46	0.1701527	0.324	0.171	4.423833e-42	2
RBBP7	Rbbp7	3.160703e-46	0.3049337	0.338	0.161	4.430041e-42	2
ACAT1	Acat1	4.874518e-46	0.2469373	0.277	0.124	6.832124e-42	2
RAB11A	Rab11a	5.106215e-46	0.2039145	0.602	0.387	7.156871e-42	2
LAMA4	Lama4	5.456594e-46	0.2903874	0.324	0.150	7.647963e-42	2
ABCG2	Abcg2	6.316827e-46	0.3769964	0.373	0.178	8.853665e-42	2
HSPE1	Hspe1	6.803317e-46	0.2834547	0.319	0.151	9.535529e-42	2
GSPT1	Gspt1	9.378845e-46	0.2247415	0.313	0.153	1.314539e-41	2
MAP4K5	Map4k5	9.653862e-46	0.4406530	0.304	0.126	1.353085e-41	2
SRSF11	Srsf11	1.226949e-45	0.2983914	0.439	0.235	1.719692e-41	2
PPP1R14B	Ppp1r14b	1.444825e-45	0.3476205	0.256	0.100	2.025067e-41	2
CACYBP	Cacybp	1.939320e-45	0.2102830	0.293	0.142	2.718150e-41	2
MRPL13	Mrpl13	2.451971e-45	0.2390374	0.248	0.103	3.436683e-41	2
CNOT6L	Cnot6l	2.514423e-45	0.2071775	0.398	0.216	3.524215e-41	2
MED10	Med10	2.609346e-45	0.1851160	0.285	0.137	3.657259e-41	2
SLK	Slk	4.477810e-45	0.2263367	0.408	0.222	6.276098e-41	2
C14orf2	2010107E04Rik	1.264457e-44	0.3430477	0.280	0.116	1.772263e-40	2
TCF7L1	Tcf7l1	1.275217e-44	0.2072757	0.277	0.130	1.787344e-40	2
SMARCA4	Smarca4	1.447495e-44	0.1932339	0.336	0.174	2.028810e-40	2
PIEZO1	Piezo1	1.481429e-44	0.3218722	0.369	0.183	2.076371e-40	2
LDHA	Ldha	1.570183e-44	0.2264903	0.639	0.421	2.200768e-40	2
TOPBP1	Topbp1	1.777082e-44	0.3509899	0.243	0.093	2.490759e-40	2
SOX11	Sox11	1.925519e-44	0.3878586	0.297	0.127	2.698808e-40	2
TSN	Tsn	2.083093e-44	0.1912922	0.379	0.205	2.919663e-40	2
PTK2	Ptk2	2.549619e-44	0.2161159	0.354	0.184	3.573545e-40	2
PAPOLA	Papola	2.684270e-44	0.1891322	0.456	0.268	3.762272e-40	2
CRK	Crk	2.734480e-44	0.2041330	0.420	0.234	3.832647e-40	2
PHB2	Phb2	3.531167e-44	0.2237327	0.322	0.163	4.949284e-40	2
LSM8	Lsm8	3.606150e-44	0.2710509	0.267	0.120	5.054380e-40	2
UBA2	Uba2	3.934893e-44	0.2699131	0.280	0.126	5.515147e-40	2
HSPA5	Hspa5	4.228215e-44	0.1677767	0.624	0.416	5.926265e-40	2
TP53	Trp53	5.251479e-44	0.2647926	0.295	0.137	7.360472e-40	2
LTA4H	Lta4h	5.762124e-44	0.3608565	0.296	0.129	8.076194e-40	2
GNG5	Gng5	6.382973e-44	0.3569032	0.280	0.116	8.946375e-40	2
XIAP	Xiap	6.501037e-44	0.1622200	0.469	0.281	9.111853e-40	2
TOMM70	Tomm70a	7.026676e-44	0.3564345	0.266	0.106	9.848589e-40	2
SNX5	Snx5	9.075277e-44	0.3083115	0.308	0.141	1.271991e-39	2
VPS35	Vps35	1.335944e-43	0.2590252	0.328	0.162	1.872459e-39	2
CDC16	Cdc16	1.352949e-43	0.2475982	0.212	0.083	1.896294e-39	2
STRAP	Strap	1.362092e-43	0.2073462	0.353	0.189	1.909108e-39	2
NSD2	Whsc1	1.412781e-43	0.4431613	0.226	0.077	1.980154e-39	2
MYEF2	Myef2	1.680705e-43	0.4114619	0.257	0.099	2.355676e-39	2
ATXN10	Atxn10	1.692266e-43	0.2369315	0.316	0.157	2.371881e-39	2
PPP2CA	Ppp2ca	1.897389e-43	0.1511414	0.450	0.273	2.659380e-39	2
PRKCSH	Prkcsh	2.055130e-43	0.1904337	0.270	0.130	2.880471e-39	2
USP14	Usp14	3.432934e-43	0.3775223	0.255	0.098	4.811601e-39	2
CCNL2	Ccnl2	3.801482e-43	0.4178758	0.351	0.163	5.328158e-39	2
UQCRC2	Uqcrc2	4.483400e-43	0.1998959	0.349	0.186	6.283934e-39	2
DUT	Dut	5.422745e-43	0.3895694	0.213	0.071	7.600519e-39	2
MYH10	Myh10	6.444955e-43	0.4467660	0.267	0.102	9.033248e-39	2
TECR	Tecr	8.130382e-43	0.1691798	0.333	0.182	1.139554e-38	2
CFL2	Cfl2	8.651453e-43	0.2602813	0.371	0.193	1.212588e-38	2
NHP2	Nhp2	9.967885e-43	0.4339403	0.247	0.092	1.397099e-38	2
CYC1	Cyc1	1.353867e-42	0.1961588	0.346	0.187	1.897580e-38	2
WSB1	Wsb1	1.524619e-42	0.1963528	0.442	0.260	2.136906e-38	2
TNKS2	Tnks2	1.552723e-42	0.2554213	0.407	0.222	2.176296e-38	2
EIF3C	Eif3c	2.020853e-42	0.1911882	0.345	0.185	2.832428e-38	2
BCLAF1	Bclaf1	2.069582e-42	0.3028616	0.314	0.145	2.900727e-38	2
SDHD	Sdhd	2.438544e-42	0.3237483	0.332	0.158	3.417864e-38	2
BRD3	Brd3	3.254463e-42	0.2725500	0.320	0.155	4.561455e-38	2
DNMT1	Dnmt1	3.492822e-42	0.3967926	0.216	0.075	4.895539e-38	2
DTYMK	Dtymk	3.984985e-42	0.3014533	0.207	0.076	5.585355e-38	2
MAGT1	Magt1	4.655223e-42	0.2273346	0.306	0.153	6.524761e-38	2
CCNY	Ccny	4.663742e-42	0.1660985	0.322	0.172	6.536701e-38	2
LDB1	Ldb1	6.809971e-42	0.1784310	0.331	0.178	9.544856e-38	2
SEMA6A	Sema6a	1.005401e-41	0.2258070	0.351	0.183	1.409170e-37	2
ADD1	Add1	1.121027e-41	0.1987590	0.403	0.227	1.571231e-37	2
CFDP1	Cfdp1	1.250475e-41	0.1694220	0.318	0.168	1.752665e-37	2
DDX3Y	Ddx3y	1.453394e-41	0.3886946	0.240	0.090	2.037077e-37	2
NDUFS1	Ndufs1	1.510968e-41	0.2751084	0.235	0.100	2.117773e-37	2
METTL9	Mettl9	1.585133e-41	0.2214840	0.345	0.182	2.221723e-37	2
HSP90AB1	Hsp90ab1	1.694726e-41	0.1627699	0.935	0.792	2.375327e-37	2
PNN	Pnn	2.044514e-41	0.3727142	0.262	0.106	2.865591e-37	2
ILF2	Ilf2	2.216700e-41	0.1888285	0.237	0.108	3.106927e-37	2
OTUD4	Otud4	2.409100e-41	0.3770560	0.293	0.126	3.376595e-37	2
TP53I11	Trp53i11	3.010342e-41	0.2145916	0.245	0.109	4.219295e-37	2
PPFIBP1	Ppfibp1	3.308620e-41	0.2090947	0.412	0.234	4.637362e-37	2
TRA2A	Tra2a	4.573776e-41	0.3152205	0.405	0.215	6.410605e-37	2
CPSF6	Cpsf6	4.745084e-41	0.3560057	0.322	0.149	6.650710e-37	2
PSMA6	Psma6	5.263290e-41	0.1919496	0.349	0.191	7.377027e-37	2
COPS6	Cops6	6.213783e-41	0.2509947	0.317	0.159	8.709239e-37	2
ARHGEF7	Arhgef7	7.025184e-41	0.2587023	0.344	0.176	9.846498e-37	2
LBR	Lbr	8.660688e-41	0.2492328	0.362	0.188	1.213882e-36	2
NAA50	Naa50	8.823404e-41	0.3099728	0.286	0.128	1.236688e-36	2
PPP2R5C	Ppp2r5c	9.464033e-41	0.1861548	0.378	0.213	1.326479e-36	2
CSRP2	Csrp2	9.945187e-41	0.2826785	0.219	0.084	1.393917e-36	2
#N/A	Epb4.1l2	1.523531e-40	0.2826797	0.288	0.135	2.135381e-36	2
EMG1	Emg1	1.619536e-40	0.2317129	0.277	0.134	2.269941e-36	2
RNF4	Rnf4	1.736563e-40	0.2079678	0.271	0.133	2.433966e-36	2
MDH1	Mdh1	1.907880e-40	0.2100737	0.331	0.173	2.674084e-36	2
CGGBP1	Cggbp1	2.044310e-40	0.1826653	0.366	0.206	2.865304e-36	2
SPIN1	Spin1	2.055945e-40	0.2122314	0.233	0.103	2.881612e-36	2
HMGB1	Hmgb1	2.216465e-40	0.3144314	0.237	0.094	3.106597e-36	2
CFAP20	Cfap20	2.559607e-40	0.2400546	0.295	0.145	3.587545e-36	2
LYN	Lyn	3.558994e-40	0.1680293	0.283	0.143	4.988286e-36	2
MYADM	Myadm	4.260753e-40	0.2197404	0.420	0.241	5.971871e-36	2
EIF4B	Eif4b	4.558078e-40	0.1622275	0.349	0.196	6.388603e-36	2
MEX3B	Mex3b	4.800399e-40	0.4091405	0.230	0.084	6.728239e-36	2
TMED7	Tmed7	4.895856e-40	0.1651834	0.372	0.211	6.862031e-36	2
CDKN1C	Cdkn1c	5.120069e-40	0.2619249	0.248	0.109	7.176289e-36	2
NASP	Nasp	6.974471e-40	0.3520929	0.220	0.081	9.775418e-36	2
GMFB	Gmfb	7.322789e-40	0.2765710	0.321	0.159	1.026362e-35	2
IPO9	Ipo9	7.361684e-40	0.3177059	0.221	0.085	1.031814e-35	2
SH3BGRL	Sh3bgrl	7.411233e-40	0.1975013	0.472	0.285	1.038758e-35	2
BZW1	Bzw1	9.964597e-40	0.2871836	0.314	0.152	1.396638e-35	2
COPB2	Copb2	1.149448e-39	0.2016747	0.243	0.112	1.611066e-35	2
CBX5	Cbx5	1.329301e-39	0.2670605	0.261	0.118	1.863148e-35	2
DHX15	Dhx15	1.408520e-39	0.2852851	0.397	0.213	1.974181e-35	2
MPDZ	Mpdz	1.816318e-39	0.3209416	0.301	0.140	2.545751e-35	2
ATP5G1	Atp5g1	1.859608e-39	0.2471202	0.264	0.122	2.606427e-35	2
COPA	Copa	1.875118e-39	0.2851051	0.378	0.201	2.628165e-35	2
LUC7L2	Luc7l2	3.606352e-39	0.1787125	0.370	0.207	5.054664e-35	2
ACTR3	Actr3	3.771048e-39	0.2200718	0.342	0.179	5.285501e-35	2
ADSS	Adss	4.941348e-39	0.2978018	0.266	0.120	6.925793e-35	2
SON	Son	5.002976e-39	0.1700218	0.565	0.371	7.012170e-35	2
UBA1	Uba1	5.101533e-39	0.2025608	0.476	0.293	7.150309e-35	2
SMC1A	Smc1a	6.066965e-39	0.2486674	0.316	0.160	8.503458e-35	2
PTP4A2	Ptp4a2	6.716194e-39	0.1831413	0.433	0.259	9.413417e-35	2
ARHGAP27	Arhgap27	6.731301e-39	0.1974045	0.284	0.143	9.434591e-35	2
AKAP12	Akap12	7.211972e-39	0.2043912	0.262	0.126	1.010830e-34	2
ZCCHC24	Zcchc24	7.367096e-39	0.2412342	0.253	0.119	1.032572e-34	2
#N/A	1110038B12Rik	8.390408e-39	0.3519401	0.280	0.125	1.176000e-34	2
EMID1	Emid1	1.087835e-38	0.2433130	0.249	0.110	1.524709e-34	2
FKBP10	Fkbp10	1.276882e-38	0.3932421	0.236	0.092	1.789678e-34	2
EIF3L	Eif3l	1.769516e-38	0.2027872	0.293	0.150	2.480154e-34	2
TMEM263	Tmem263	2.054246e-38	0.3299582	0.212	0.079	2.879231e-34	2
NES	Nes	2.214483e-38	0.2195221	0.343	0.182	3.103819e-34	2
CS	Cs	2.673610e-38	0.1694158	0.351	0.198	3.747332e-34	2
FH	Fh1	3.448939e-38	0.2991947	0.241	0.102	4.834033e-34	2
SCARF1	Scarf1	5.007870e-38	0.3189731	0.259	0.114	7.019031e-34	2
PIEZO2	Piezo2	5.731521e-38	0.2972551	0.234	0.094	8.033300e-34	2
PHF5A	Phf5a	7.062747e-38	0.2118924	0.269	0.132	9.899146e-34	2
KHDRBS1	Khdrbs1	8.713691e-38	0.2611625	0.288	0.138	1.221311e-33	2
MTCH2	Mtch2	9.395164e-38	0.2115593	0.300	0.154	1.316826e-33	2
DGKZ	Dgkz	1.525580e-37	0.1713875	0.301	0.159	2.138253e-33	2
TCF7L2	Tcf7l2	1.534784e-37	0.4221227	0.240	0.093	2.151153e-33	2
TIAL1	Tial1	1.609799e-37	0.2706269	0.293	0.141	2.256294e-33	2
WIPF1	Wipf1	1.786556e-37	0.3463660	0.296	0.137	2.504037e-33	2
#N/A	Zfp871	1.790013e-37	0.3215908	0.309	0.148	2.508882e-33	2
OGT	Ogt	2.120222e-37	0.2935886	0.255	0.114	2.971703e-33	2
UBE2K	Ube2k	2.485807e-37	0.2259093	0.322	0.169	3.484108e-33	2
ARL6IP1	Arl6ip1	2.678418e-37	0.1834760	0.440	0.263	3.754071e-33	2
ETF1	Etf1	3.375313e-37	0.1941106	0.318	0.171	4.730839e-33	2
SDHB	Sdhb	3.538369e-37	0.1903521	0.355	0.201	4.959377e-33	2
CKAP4	Ckap4	3.641430e-37	0.2309813	0.272	0.135	5.103828e-33	2
PCDH17	Pcdh17	4.007338e-37	0.3715354	0.383	0.200	5.616685e-33	2
SEC61A1	Sec61a1	4.696434e-37	0.1849787	0.338	0.191	6.582522e-33	2
BEX3	Ngfrap1	4.724894e-37	0.1728116	0.272	0.139	6.622411e-33	2
FAM96A	Fam96a	4.905481e-37	0.3245368	0.243	0.101	6.875523e-33	2
CUL3	Cul3	6.468535e-37	0.2409007	0.279	0.136	9.066298e-33	2
ANAPC5	Anapc5	6.527397e-37	0.1881987	0.371	0.213	9.148800e-33	2
NIN	Nin	6.706252e-37	0.3281780	0.284	0.133	9.399483e-33	2
TFG	Tfg	7.049673e-37	0.2232475	0.250	0.119	9.880821e-33	2
EIF1AX	Eif1ax	7.236240e-37	0.1799014	0.248	0.121	1.014231e-32	2
PNRC2	Pnrc2	1.049171e-36	0.1983548	0.372	0.212	1.470518e-32	2
SUPT16H	Supt16	1.093496e-36	0.1554132	0.215	0.099	1.532643e-32	2
MTF2	Mtf2	1.146160e-36	0.2857200	0.217	0.087	1.606458e-32	2
RPS6KA3	Rps6ka3	1.171165e-36	0.2161196	0.354	0.195	1.641504e-32	2
CORO1C	Coro1c	1.262291e-36	0.1954256	0.321	0.172	1.769227e-32	2
ANP32E	Anp32e	1.317607e-36	0.2605266	0.283	0.137	1.846758e-32	2
RNPEP	Rnpep	1.541786e-36	0.1849363	0.224	0.102	2.160967e-32	2
SLC39A10	Slc39a10	1.691731e-36	0.3205888	0.219	0.087	2.371131e-32	2
SRSF9	Srsf9	1.984176e-36	0.2076671	0.301	0.161	2.781020e-32	2
KTN1	Ktn1	2.249719e-36	0.2600896	0.298	0.147	3.153207e-32	2
CASD1	Casd1	2.854130e-36	0.2534561	0.246	0.113	4.000349e-32	2
RAP2A	Rap2a	3.174044e-36	0.1937569	0.248	0.120	4.448740e-32	2
NAP1L4	Nap1l4	3.859858e-36	0.2287071	0.346	0.190	5.409977e-32	2
TWF1	Twf1	4.571335e-36	0.2047794	0.239	0.114	6.407183e-32	2
RTCB	Rtcb	4.974241e-36	0.1517402	0.211	0.104	6.971896e-32	2
RNF44	Rnf44	5.083220e-36	0.1558843	0.370	0.220	7.124642e-32	2
ALYREF	Alyref	6.469387e-36	0.2101511	0.234	0.106	9.067493e-32	2
GLRX5	Glrx5	7.514634e-36	0.2327551	0.260	0.124	1.053251e-31	2
TMEM167A	Tmem167	7.822794e-36	0.2578622	0.243	0.110	1.096443e-31	2
VCL	Vcl	1.131609e-35	0.2844477	0.316	0.160	1.586063e-31	2
DDX39B	Ddx39b	1.691873e-35	0.1680504	0.363	0.215	2.371329e-31	2
ACTL6A	Actl6a	2.101093e-35	0.2824744	0.249	0.112	2.944892e-31	2
RAP1A	Rap1a	2.709488e-35	0.2781520	0.379	0.209	3.797618e-31	2
MCM3	Mcm3	3.038509e-35	0.3592470	0.201	0.073	4.258775e-31	2
ARID2	Arid2	3.148162e-35	0.2658734	0.290	0.145	4.412464e-31	2
IMMT	Immt	3.272787e-35	0.2274308	0.248	0.120	4.587138e-31	2
LAMB1	Lamb1	3.519052e-35	0.5362583	0.220	0.081	4.932304e-31	2
LYPLA1	Lypla1	3.723611e-35	0.1845387	0.322	0.178	5.219014e-31	2
ANAPC1	Anapc1	4.002960e-35	0.2644903	0.259	0.122	5.610548e-31	2
BTBD3	Btbd3	4.097153e-35	0.3798917	0.222	0.087	5.742570e-31	2
ABCA1	Abca1	4.300295e-35	0.3399645	0.264	0.118	6.027294e-31	2
ABCE1	Abce1	5.065516e-35	0.2316315	0.270	0.137	7.099828e-31	2
STT3A	Stt3a	6.264214e-35	0.1882460	0.235	0.112	8.779923e-31	2
ARMCX1	Armcx1	6.490932e-35	0.3362255	0.231	0.094	9.097691e-31	2
PSMC4	Psmc4	6.627659e-35	0.1829944	0.272	0.143	9.289327e-31	2
SF3B6	Sf3b6	6.944663e-35	0.1626735	0.304	0.166	9.733639e-31	2
HSD17B10	Hsd17b10	9.948877e-35	0.1644271	0.216	0.102	1.394435e-30	2
LSM14A	Lsm14a	1.097306e-34	0.1983008	0.365	0.209	1.537984e-30	2
TUBA1B	Tuba1b	1.435883e-34	0.2708107	0.387	0.218	2.012533e-30	2
ANKRD10	Ankrd10	1.490025e-34	0.2454950	0.260	0.124	2.088419e-30	2
NONO	Nono	1.531065e-34	0.2413355	0.252	0.119	2.145941e-30	2
SNRPD1	Snrpd1	1.634648e-34	0.2564968	0.274	0.135	2.291123e-30	2
LSM4	Lsm4	1.923176e-34	0.2294683	0.261	0.127	2.695523e-30	2
CISD2	Cisd2	2.475015e-34	0.2806899	0.220	0.094	3.468981e-30	2
PSIP1	Psip1	2.678171e-34	0.2300145	0.205	0.087	3.753725e-30	2
HNRNPA1	Hnrnpa1	2.746594e-34	0.2898528	0.237	0.104	3.849626e-30	2
COPB1	Copb1	4.368849e-34	0.2581270	0.312	0.165	6.123379e-30	2
HDAC1	Hdac1	5.168233e-34	0.1581345	0.207	0.099	7.243796e-30	2
ILF3	Ilf3	5.304653e-34	0.2347926	0.223	0.098	7.435002e-30	2
PPP2R2A	Ppp2r2a	5.717932e-34	0.1764978	0.297	0.162	8.014254e-30	2
CXXC5	Cxxc5	6.420150e-34	0.3494568	0.210	0.081	8.998482e-30	2
PHACTR2	Phactr2	1.614261e-33	0.2151549	0.304	0.162	2.262548e-29	2
DCUN1D5	Dcun1d5	1.664880e-33	0.2613954	0.266	0.130	2.333496e-29	2
HCFC1	Hcfc1	1.986581e-33	0.1921750	0.264	0.135	2.784392e-29	2
MOB4	Mob4	2.416241e-33	0.1663175	0.333	0.190	3.386603e-29	2
SGCE	Sgce	2.507305e-33	0.1829254	0.212	0.097	3.514238e-29	2
SNRPG	Snrpg	2.619491e-33	0.1807439	0.228	0.113	3.671479e-29	2
EXOC5	Exoc5	3.004359e-33	0.3135083	0.298	0.147	4.210910e-29	2
DHX9	Dhx9	3.153812e-33	0.2477481	0.283	0.144	4.420383e-29	2
ZNF22	Zfp422	3.745539e-33	0.3025917	0.221	0.093	5.249747e-29	2
TRIL	Tril	3.856229e-33	0.2187139	0.238	0.112	5.404891e-29	2
TAB2	Tab2	4.137665e-33	0.1649260	0.255	0.131	5.799351e-29	2
EIF5B	Eif5b	4.424129e-33	0.2675087	0.282	0.140	6.200859e-29	2
RBM25	Rbm25	5.739666e-33	0.2071175	0.306	0.163	8.044716e-29	2
ANXA6	Anxa6	6.943113e-33	0.3482032	0.349	0.183	9.731467e-29	2
ANKRD17	Ankrd17	1.141386e-32	0.2498892	0.269	0.131	1.599766e-28	2
SMAD4	Smad4	1.156310e-32	0.1782400	0.339	0.193	1.620685e-28	2
DCHS1	Dchs1	1.330235e-32	0.1716840	0.288	0.156	1.864457e-28	2
GGNBP2	Ggnbp2	2.755587e-32	0.1753128	0.310	0.172	3.862231e-28	2
PSMA5	Psma5	3.043055e-32	0.1658475	0.302	0.172	4.265146e-28	2
CMPK1	Cmpk1	3.498286e-32	0.1585721	0.316	0.182	4.903197e-28	2
EIF2S2	Eif2s2	3.916978e-32	0.2849045	0.297	0.150	5.490036e-28	2
PSMA4	Psma4	4.210565e-32	0.2407844	0.268	0.133	5.901528e-28	2
ST13	St13	4.575285e-32	0.3145006	0.208	0.084	6.412719e-28	2
RSL1D1	Rsl1d1	5.054798e-32	0.2307903	0.219	0.099	7.084805e-28	2
USP22	Usp22	9.713337e-32	0.3380586	0.256	0.116	1.361421e-27	2
OGFR	Ogfr	1.172921e-31	0.1714828	0.218	0.107	1.643967e-27	2
UBQLN2	Ubqln2	1.209048e-31	0.2059389	0.378	0.222	1.694602e-27	2
HIPK1	Hipk1	1.290666e-31	0.1746055	0.344	0.198	1.808997e-27	2
SMC4	Smc4	1.475426e-31	0.3184475	0.235	0.103	2.067957e-27	2
KBTBD2	Kbtbd2	1.801496e-31	0.1813558	0.275	0.148	2.524977e-27	2
AIMP1	Aimp1	2.206385e-31	0.2006799	0.219	0.108	3.092470e-27	2
RCN2	Rcn2	2.959317e-31	0.1731459	0.365	0.218	4.147779e-27	2
ENY2	Eny2	4.138877e-31	0.2134037	0.289	0.158	5.801050e-27	2
USP1	Usp1	4.146626e-31	0.1882832	0.204	0.095	5.811911e-27	2
MAN1C1	Man1c1	5.921893e-31	0.1926293	0.224	0.108	8.300125e-27	2
DEK	Dek	1.336508e-30	0.1500480	0.320	0.187	1.873249e-26	2
RABGGTB	Rabggtb	1.977385e-30	0.2901040	0.246	0.118	2.771503e-26	2
CNEP1R1	Cnep1r1	2.025522e-30	0.2068578	0.256	0.132	2.838972e-26	2
SHANK3	Shank3	2.143827e-30	0.2291230	0.413	0.251	3.004788e-26	2
SAE1	Sae1	7.370029e-30	0.1981509	0.235	0.120	1.032983e-25	2
VPS4B	Vps4b	1.011456e-29	0.1772310	0.240	0.125	1.417657e-25	2
YME1L1	Yme1l1	1.093289e-29	0.1607686	0.221	0.111	1.532354e-25	2
CDK17	Cdk17	1.497690e-29	0.1975512	0.301	0.165	2.099162e-25	2
TRIP12	Trip12	1.519934e-29	0.1682073	0.326	0.190	2.130339e-25	2
PNISR	Pnisr	2.131908e-29	0.3420477	0.236	0.105	2.988082e-25	2
RAB10	Rab10	3.096459e-29	0.1838988	0.322	0.186	4.339997e-25	2
EIF3B	Eif3b	3.715524e-29	0.1528160	0.312	0.185	5.207679e-25	2
IREB2	Ireb2	3.784858e-29	0.2912819	0.267	0.132	5.304858e-25	2
NIPSNAP2	Gbas	4.780050e-29	0.1705454	0.203	0.098	6.699718e-25	2
PAN3	Pan3	4.969593e-29	0.2292622	0.209	0.097	6.965381e-25	2
SELENON	Sepn1	6.109973e-29	0.2333212	0.237	0.119	8.563738e-25	2
MFF	Mff	6.560867e-29	0.1519376	0.259	0.142	9.195712e-25	2
HIPK3	Hipk3	1.081671e-28	0.1788017	0.285	0.159	1.516070e-24	2
MGAT2	Mgat2	1.383442e-28	0.1510551	0.209	0.109	1.939033e-24	2
SCAF11	Scaf11	1.499575e-28	0.1554420	0.225	0.120	2.101804e-24	2
YTHDF3	Ythdf3	2.058599e-28	0.2569499	0.245	0.120	2.885333e-24	2
ARFIP1	Arfip1	2.982818e-28	0.2127764	0.229	0.113	4.180718e-24	2
CHD3	Chd3	3.450435e-28	0.1684567	0.278	0.155	4.836130e-24	2
LUC7L3	Luc7l3	3.606337e-28	0.1597796	0.252	0.135	5.054642e-24	2
NDUFA9	Ndufa9	4.195641e-28	0.1569465	0.213	0.108	5.880610e-24	2
SEMA6D	Sema6d	5.106312e-28	0.2338575	0.221	0.108	7.157006e-24	2
ZRANB2	Zranb2	5.404518e-28	0.1916536	0.203	0.097	7.574972e-24	2
SFSWAP	Sfswap	6.168114e-28	0.2470904	0.211	0.096	8.645229e-24	2
COPS5	Cops5	6.444747e-28	0.2352460	0.208	0.099	9.032957e-24	2
N4BP3	N4bp3	7.186725e-28	0.2296806	0.207	0.096	1.007291e-23	2
TNRC6A	Tnrc6a	7.603611e-28	0.1693467	0.257	0.140	1.065722e-23	2
STX6	Stx6	1.011651e-27	0.2442633	0.211	0.099	1.417930e-23	2
PPID	Ppid	1.099325e-27	0.1904242	0.246	0.131	1.540813e-23	2
GAPDH	Gapdh	1.235619e-27	0.1827190	0.216	0.113	1.731844e-23	2
LIMD1	Limd1	1.926815e-27	0.2432224	0.227	0.110	2.700624e-23	2
FMNL2	Fmnl2	2.045307e-27	0.2093787	0.245	0.126	2.866702e-23	2
STK25	Stk25	2.483419e-27	0.2053607	0.239	0.121	3.480760e-23	2
SRP19	Srp19	3.083636e-27	0.1550925	0.282	0.162	4.322024e-23	2
TXNRD1	Txnrd1	3.179442e-27	0.1828992	0.218	0.111	4.456306e-23	2
LXN	Lxn	3.198932e-27	0.1554611	0.232	0.125	4.483623e-23	2
ACADL	Acadl	3.656455e-27	0.1535183	0.251	0.139	5.124887e-23	2
EXOC3L1	Exoc3l	3.746906e-27	0.1974990	0.204	0.098	5.251664e-23	2
FNBP1L	Fnbp1l	4.133890e-27	0.1750263	0.285	0.163	5.794060e-23	2
RAPGEF4	Rapgef4	4.176070e-27	0.2402673	0.267	0.139	5.853180e-23	2
SMARCE1	Smarce1	4.320615e-27	0.2135240	0.244	0.125	6.055774e-23	2
SRSF10	Srsf10	4.416741e-27	0.2429044	0.208	0.097	6.190504e-23	2
XRN2	Xrn2	4.463827e-27	0.1839726	0.252	0.137	6.256500e-23	2
MGEA5	Mgea5	4.503260e-27	0.1997097	0.278	0.154	6.311770e-23	2
AMMECR1L	Ammecr1l	5.924928e-27	0.1936073	0.205	0.099	8.304379e-23	2
SRRT	Srrt	1.374400e-26	0.2402501	0.217	0.106	1.926360e-22	2
EIF4E2	Eif4e2	1.605784e-26	0.1794574	0.219	0.113	2.250667e-22	2
ZC3H7A	Zc3h7a	2.633828e-26	0.2396594	0.212	0.101	3.691574e-22	2
UBE2A	Ube2a	4.797273e-26	0.1632922	0.244	0.136	6.723858e-22	2
CCNG2	Ccng2	5.328807e-26	0.2623193	0.214	0.099	7.468855e-22	2
PSMD14	Psmd14	6.194219e-26	0.1815673	0.216	0.115	8.681817e-22	2
PDHA1	Pdha1	9.111959e-26	0.2186862	0.232	0.119	1.277132e-21	2
MEX3C	Mex3c	1.217528e-25	0.1694890	0.245	0.136	1.706488e-21	2
COPS4	Cops4	1.962242e-25	0.1842771	0.214	0.110	2.750279e-21	2
PHF14	Phf14	2.002028e-25	0.1837335	0.209	0.107	2.806042e-21	2
ELF2	Elf2	2.318186e-25	0.1565055	0.271	0.158	3.249169e-21	2
PRNP	Prnp	2.511718e-25	0.2109883	0.223	0.113	3.520424e-21	2
CTNNBIP1	Ctnnbip1	4.724972e-25	0.1937533	0.216	0.111	6.622521e-21	2
CCAR1	Ccar1	5.620667e-25	0.2615721	0.275	0.145	7.877926e-21	2
MARK3	Mark3	6.738037e-25	0.1624123	0.241	0.134	9.444033e-21	2
DUSP11	Dusp11	1.015589e-24	0.1949526	0.257	0.141	1.423450e-20	2
C20orf24	1110008F13Rik	1.404331e-24	0.1638954	0.278	0.163	1.968311e-20	2
IDH3G	Idh3g	1.462233e-24	0.1526602	0.265	0.156	2.049466e-20	2
CNOT7	Cnot7	1.834313e-24	0.1721453	0.215	0.113	2.570973e-20	2
HUWE1	Huwe1	2.586201e-24	0.1859779	0.285	0.164	3.624820e-20	2
ZNF445	Zfp445	3.058272e-24	0.2224373	0.218	0.109	4.286474e-20	2
PLEKHA1	Plekha1	3.816083e-24	0.1626947	0.261	0.149	5.348622e-20	2
FAR1	Far1	5.386485e-24	0.2783575	0.219	0.107	7.549697e-20	2
IGBP1	Igbp1	1.369597e-23	0.2131175	0.213	0.111	1.919627e-19	2
MFAP3	Mfap3	1.517450e-23	0.2055645	0.275	0.156	2.126857e-19	2
JPT1	Hn1	1.665491e-23	0.2091537	0.226	0.119	2.334352e-19	2
PUM2	Pum2	1.836544e-23	0.2025260	0.380	0.239	2.574100e-19	2
ABI2	Abi2	2.053781e-23	0.2236070	0.221	0.112	2.878580e-19	2
MFSD14A	Hiat1	3.759611e-23	0.2266848	0.224	0.117	5.269471e-19	2
MMADHC	Mmadhc	3.777615e-23	0.1993280	0.214	0.112	5.294706e-19	2
MBD3	Mbd3	4.418631e-23	0.1671327	0.237	0.135	6.193153e-19	2
GTF3C2	Gtf3c2	2.136009e-22	0.2084719	0.224	0.117	2.993830e-18	2
FKBP3	Fkbp3	2.824435e-22	0.1532481	0.316	0.199	3.958728e-18	2
THSD1	Thsd1	1.163659e-21	0.1995925	0.206	0.110	1.630984e-17	2
CPNE1	Cpne1	2.213645e-21	0.1781063	0.267	0.159	3.102645e-17	2
RASA1	Rasa1	2.947096e-21	0.2224099	0.280	0.163	4.130650e-17	2
SUCLA2	Sucla2	1.103141e-20	0.1850555	0.216	0.118	1.546163e-16	2
PPP1R12C	Ppp1r12c	2.629005e-20	0.2160912	0.240	0.132	3.684814e-16	2
JKAMP	Jkamp	3.026272e-20	0.1554849	0.219	0.125	4.241623e-16	2
KIAA2026	9930021J03Rik	1.346367e-19	0.1941821	0.210	0.114	1.887068e-15	2
SNX2	Snx2	1.796576e-19	0.1754736	0.225	0.130	2.518081e-15	2
STT3B	Stt3b	6.095083e-19	0.1623597	0.206	0.116	8.542868e-15	2
PCNA	Pcna	1.328108e-18	0.2014174	0.260	0.155	1.861476e-14	2
PPP1R13B	Ppp1r13b	4.276833e-17	0.1685870	0.216	0.124	5.994410e-13	2
HMGN3	Hmgn3	6.934104e-17	0.1901119	0.205	0.116	9.718841e-13	2
XIST	Xist	1.219920e-14	0.3696529	0.269	0.162	1.709840e-10	2
#N/A	Rn45s	1.953553e-14	0.2941266	0.203	0.111	2.738099e-10	2
NXPE4	Nxpe4	2.845096e-14	0.1518590	0.209	0.127	3.987687e-10	2
PHF20L1	Phf20l1	3.273850e-13	0.1510636	0.240	0.153	4.588629e-09	2

## Sheet: AA&LA
Human	Mouse	p_val	avg_logFC	pct.1	pct.2	p_val_adj	Cluster
CXCL12	Cxcl12	3.670837e-181	2.6421056	0.686	0.054	5.145045e-177	3
VIM	Vim	1.064081e-154	1.4947504	0.952	0.477	1.491416e-150	3
FBLN5	Fbln5	4.233686e-147	2.4505640	0.631	0.086	5.933935e-143	3
STMN2	Stmn2	3.500940e-146	2.0342596	0.505	0.021	4.906917e-142	3
JAG1	Jag1	1.975178e-132	1.7877425	0.616	0.067	2.768409e-128	3
VEGFC	Vegfc	2.541994e-130	1.6654094	0.544	0.040	3.562858e-126	3
ELN	Eln	9.227523e-129	3.2703342	0.480	0.079	1.293330e-124	3
GJA4	Gja4	2.102519e-126	1.7337746	0.619	0.074	2.946891e-122	3
COL18A1	Col18a1	3.378223e-126	1.5834179	0.746	0.165	4.734917e-122	3
PCSK5	Pcsk5	1.818213e-121	1.7281739	0.592	0.082	2.548407e-117	3
MECOM	Mecom	4.527628e-119	1.6455500	0.650	0.107	6.345923e-115	3
FBLN2	Fbln2	3.282618e-115	2.0285881	0.568	0.076	4.600917e-111	3
GJA5	Gja5	2.749521e-97	1.7226955	0.429	0.031	3.853728e-93	3
FN1	Fn1	1.555356e-95	1.9515826	0.438	0.080	2.179987e-91	3
CAV1	Cav1	5.542738e-94	1.4369780	0.755	0.300	7.768702e-90	3
MGP	Mgp	5.228884e-92	3.4647292	0.293	0.018	7.328804e-88	3
LTBP4	Ltbp4	1.857010e-83	1.5009517	0.734	0.276	2.602785e-79	3
HEY1	Hey1	1.347770e-82	1.3137371	0.387	0.032	1.889035e-78	3
TMEM47	Tmem47	1.504793e-81	1.4315542	0.595	0.171	2.109118e-77	3
TGFB2	Tgfb2	6.491075e-78	1.4690919	0.438	0.053	9.097891e-74	3
ACE	Ace	5.741786e-77	1.2119597	0.254	0.005	8.047688e-73	3
TM4SF1	Tm4sf1	2.213784e-76	0.9436206	0.940	0.755	3.102839e-72	3
SLC45A4	Slc45a4	1.315023e-68	1.2529169	0.269	0.012	1.843136e-64	3
SOX17	Sox17	1.376096e-65	1.0003362	0.737	0.282	1.928736e-61	3
SERPINF1	Serpinf1	1.212223e-64	0.9419595	0.248	0.011	1.699052e-60	3
SAT1	Sat1	1.391134e-63	1.3218505	0.640	0.276	1.949813e-59	3
LAMA3	Lama3	4.518017e-62	1.0366109	0.338	0.036	6.332452e-58	3
EGFL8	Egfl8	6.079217e-60	1.1156512	0.326	0.035	8.520631e-56	3
VWF	Vwf	1.118588e-57	1.7176700	0.218	0.009	1.567812e-53	3
AZIN1	Azin1	1.094479e-55	1.1741866	0.568	0.197	1.534022e-51	3
EFNB2	Efnb2	6.416292e-53	0.8460881	0.776	0.404	8.993075e-49	3
ATP13A3	Atp13a3	3.422577e-49	1.1351885	0.477	0.130	4.797083e-45	3
FBN1	Fbn1	3.567828e-48	1.1412255	0.287	0.041	5.000668e-44	3
SLC8A1	Slc8a1	3.007304e-47	0.9729871	0.287	0.039	4.215038e-43	3
IGF2	Igf2	6.403481e-47	1.1096465	0.752	0.355	8.975119e-43	3
COL5A2	Col5a2	7.433957e-46	1.2830771	0.338	0.094	1.041943e-41	3
FSTL1	Fstl1	4.781836e-45	0.8204235	0.834	0.572	6.702221e-41	3
THSD7A	Thsd7a	5.815624e-44	0.8958912	0.329	0.058	8.151179e-40	3
S100A4	S100a4	1.380529e-43	0.9142250	0.378	0.082	1.934949e-39	3
EDN1	Edn1	5.179198e-43	1.1715360	0.299	0.045	7.259164e-39	3
ST8SIA6	St8sia6	3.075344e-40	0.7575612	0.278	0.043	4.310403e-36	3
MAP4K3	Map4k3	3.652103e-40	0.9308619	0.489	0.159	5.118788e-36	3
MAST4	Mast4	6.349980e-39	0.8219242	0.314	0.060	8.900132e-35	3
UNC5B	Unc5b	7.205345e-39	0.8801236	0.568	0.230	1.009901e-34	3
PREX2	Prex2	1.149677e-38	0.8556516	0.637	0.308	1.611388e-34	3
HTRA1	Htra1	2.021613e-38	1.2047344	0.236	0.030	2.833493e-34	3
SOX11	Sox11	1.011180e-37	1.0650315	0.426	0.159	1.417270e-33	3
CD93	Cd93	2.168771e-37	0.6517522	0.912	0.692	3.039750e-33	3
SYT11	Syt11	2.828843e-35	0.9009116	0.314	0.065	3.964906e-31	3
SOX6	Sox6	6.084738e-35	0.7084313	0.211	0.025	8.528369e-31	3
GLUL	Glul	1.165646e-33	0.7744539	0.526	0.212	1.633770e-29	3
ABLIM1	Ablim1	4.235305e-32	0.7059426	0.366	0.103	5.936203e-28	3
FAM198B	Fam198b	9.029454e-32	0.9494068	0.369	0.116	1.265568e-27	3
SYNPO	Synpo	9.489222e-32	0.9285753	0.353	0.099	1.330009e-27	3
MET	Met	4.179825e-31	0.6902474	0.224	0.034	5.858442e-27	3
CAVIN1	Ptrf	1.444448e-30	0.7800356	0.604	0.325	2.024539e-26	3
EFNA1	Efna1	1.738474e-30	0.7328907	0.650	0.364	2.436645e-26	3
NREP	Nrep	2.376038e-30	0.7424140	0.698	0.415	3.330255e-26	3
CDK19	Cdk19	2.776805e-30	0.8697246	0.311	0.087	3.891970e-26	3
CLDN5	Cldn5	2.461040e-29	0.8487271	0.341	0.125	3.449393e-25	3
ALOX12	Alox12	2.941923e-29	0.8781998	0.272	0.059	4.123399e-25	3
C10orf10	8430408G22Rik	2.968189e-29	0.8738756	0.390	0.123	4.160214e-25	3
MLLT3	Mllt3	7.744731e-29	0.5757718	0.254	0.055	1.085501e-24	3
TSC22D1	Tsc22d1	5.462696e-28	0.5166622	0.849	0.610	7.656514e-24	3
RTN4	Rtn4	5.576382e-28	0.6770524	0.731	0.476	7.815857e-24	3
CHD3	Chd3	1.573824e-26	0.7030553	0.441	0.173	2.205871e-22	3
NUAK1	Nuak1	2.209822e-26	0.6151381	0.311	0.089	3.097286e-22	3
UTRN	Utrn	2.538785e-26	0.6948386	0.508	0.223	3.558362e-22	3
TIMP2	Timp2	2.815317e-26	0.8186956	0.390	0.138	3.945948e-22	3
LPAR4	Lpar4	1.254895e-25	0.9611192	0.414	0.207	1.758860e-21	3
LAMA5	Lama5	4.770313e-25	0.7690669	0.492	0.218	6.686071e-21	3
CAV2	Cav2	7.721192e-25	0.5992975	0.592	0.299	1.082202e-20	3
EPAS1	Epas1	1.657598e-24	0.4781576	0.888	0.720	2.323290e-20	3
SLCO2A1	Slco2a1	3.953691e-24	0.8690059	0.208	0.042	5.541494e-20	3
ATP2A3	Atp2a3	4.134973e-23	0.7951392	0.208	0.043	5.795578e-19	3
IGFBP4	Igfbp4	4.736347e-23	0.6601152	0.698	0.437	6.638464e-19	3
AFAP1L2	Afap1l2	1.289274e-22	0.6318840	0.215	0.048	1.807046e-18	3
RABGAP1	Rabgap1	7.628816e-22	0.6733855	0.323	0.111	1.069255e-17	3
H19	H19	8.223256e-22	1.2560891	0.441	0.280	1.152572e-17	3
FLNA	Flna	9.204180e-22	0.5950969	0.589	0.330	1.290058e-17	3
PRDM16	Prdm16	1.335837e-21	0.7286762	0.211	0.046	1.872310e-17	3
NPNT	Npnt	2.499988e-21	0.3935619	0.245	0.077	3.503983e-17	3
TPD52	Tpd52	2.504743e-21	0.5179129	0.221	0.054	3.510648e-17	3
NOTCH4	Notch4	2.761660e-21	0.6026628	0.523	0.259	3.870742e-17	3
ITPR3	Itpr3	3.491341e-21	0.6456882	0.320	0.111	4.893463e-17	3
JAM2	Jam2	8.171499e-21	0.5380306	0.444	0.199	1.145317e-16	3
AGRN	Agrn	4.062982e-20	0.6339802	0.577	0.335	5.694676e-16	3
MFAP2	Mfap2	4.182913e-20	0.6939161	0.335	0.132	5.862771e-16	3
PLS3	Pls3	1.165833e-19	0.4824255	0.547	0.294	1.634031e-15	3
LMO2	Lmo2	1.511043e-19	0.4430720	0.725	0.491	2.117877e-15	3
NEDD9	Nedd9	3.454246e-19	0.5222921	0.396	0.174	4.841471e-15	3
ZEB2	Zeb2	5.341178e-19	0.7213830	0.242	0.069	7.486195e-15	3
CGNL1	Cgnl1	5.712527e-19	0.6309856	0.293	0.102	8.006678e-15	3
TRIM47	Trim47	7.095986e-19	0.5282442	0.399	0.172	9.945735e-15	3
CYTH3	Cyth3	1.637112e-18	0.3974283	0.417	0.194	2.294577e-14	3
TNKS2	Tnks2	3.549904e-18	0.6163399	0.495	0.261	4.975545e-14	3
PIK3R1	Pik3r1	4.766133e-18	0.5147506	0.236	0.071	6.680212e-14	3
#N/A	Scd2	6.149696e-18	0.6108198	0.535	0.306	8.619414e-14	3
PTPRB	Ptprb	1.510681e-17	0.4737193	0.873	0.701	2.117370e-13	3
FGFR1	Fgfr1	1.601704e-17	0.7228821	0.281	0.107	2.244949e-13	3
IQGAP1	Iqgap1	2.359649e-17	0.5567495	0.625	0.392	3.307284e-13	3
KITLG	Kitl	2.719688e-17	0.5066686	0.647	0.400	3.811915e-13	3
SFXN3	Sfxn3	2.759728e-17	0.5107382	0.296	0.109	3.868035e-13	3
PDLIM7	Pdlim7	3.063796e-17	0.5503912	0.390	0.173	4.294216e-13	3
FZD6	Fzd6	4.483747e-17	0.5252643	0.269	0.096	6.284419e-13	3
TM6SF1	Tm6sf1	8.404887e-17	0.5183877	0.366	0.160	1.178029e-12	3
PRDX4	Prdx4	1.597760e-16	0.6676284	0.429	0.236	2.239421e-12	3
DKK2	Dkk2	3.343182e-16	0.5128226	0.344	0.149	4.685804e-12	3
DLL4	Dll4	5.286578e-16	0.5422279	0.396	0.187	7.409668e-12	3
SPARCL1	Sparcl1	1.276116e-15	0.4526277	0.592	0.355	1.788605e-11	3
CRIP2	Crip2	1.692434e-15	0.3557233	0.846	0.685	2.372116e-11	3
PROM1	Prom1	2.266906e-15	0.4614708	0.215	0.070	3.177295e-11	3
CDKN1C	Cdkn1c	2.593153e-15	0.6914303	0.302	0.139	3.634564e-11	3
LIFR	Lifr	5.448998e-15	0.3039580	0.411	0.214	7.637315e-11	3
GATA2	Gata2	5.857960e-15	0.4082427	0.311	0.133	8.210517e-11	3
SPAG9	Spag9	6.281381e-15	0.6145469	0.495	0.304	8.803984e-11	3
PLAGL1	Plagl1	9.008954e-15	0.8112189	0.254	0.107	1.262695e-10	3
FOXP1	Foxp1	9.296314e-15	0.3648863	0.526	0.302	1.302971e-10	3
FRYL	Fryl	9.604529e-15	0.3432348	0.251	0.100	1.346171e-10	3
SH3BGRL	Sh3bgrl	1.191228e-14	0.3624907	0.547	0.326	1.669625e-10	3
CRISPLD1	Crispld1	1.289897e-14	0.4486958	0.208	0.068	1.807919e-10	3
PDGFB	Pdgfb	1.699424e-14	0.4186441	0.459	0.245	2.381912e-10	3
YBX1	Ybx1	2.385121e-14	0.4914736	0.665	0.464	3.342985e-10	3
ARL15	Arl15	2.772869e-14	0.3798734	0.211	0.074	3.886453e-10	3
SLC6A6	Slc6a6	3.056541e-14	0.4981780	0.671	0.485	4.284047e-10	3
RFK	Rfk	3.109537e-14	0.5251907	0.338	0.153	4.358327e-10	3
TJP1	Tjp1	3.716194e-14	0.4414710	0.716	0.511	5.208617e-10	3
PPP1R15A	Ppp1r15a	4.841838e-14	0.5011387	0.420	0.214	6.786320e-10	3
RALGAPA1	Ralgapa1	5.219506e-14	0.4451023	0.329	0.149	7.315660e-10	3
PLEC	Plec	5.413988e-14	0.4161805	0.508	0.290	7.588245e-10	3
MAPK3	Mapk3	7.233641e-14	0.4752180	0.514	0.307	1.013867e-09	3
NR4A1	Nr4a1	7.507353e-14	0.5749725	0.465	0.264	1.052231e-09	3
PICALM	Picalm	7.657466e-14	0.4129347	0.583	0.365	1.073270e-09	3
PRCP	Prcp	9.034118e-14	0.4173381	0.272	0.108	1.266222e-09	3
ACVRL1	Acvrl1	1.382332e-13	0.3858445	0.420	0.224	1.937476e-09	3
FBLIM1	Fblim1	1.385034e-13	0.6250212	0.257	0.102	1.941264e-09	3
MPHOSPH8	Mphosph8	2.197197e-13	0.5026719	0.287	0.120	3.079591e-09	3
TMEM44	Tmem44	3.617114e-13	0.3895002	0.287	0.128	5.069748e-09	3
FOS	Fos	3.973850e-13	0.3565458	0.634	0.427	5.569748e-09	3
DBN1	Dbn1	4.043533e-13	0.5032195	0.239	0.096	5.667415e-09	3
RGS2	Rgs2	6.881689e-13	0.6273989	0.308	0.140	9.645375e-09	3
NEDD4	Nedd4	8.483263e-13	0.3616476	0.807	0.615	1.189014e-08	3
PDLIM5	Pdlim5	8.806747e-13	0.5015180	0.341	0.161	1.234354e-08	3
MBNL1	Mbnl1	1.571090e-12	0.4279169	0.541	0.333	2.202039e-08	3
SWAP70	Swap70	2.244524e-12	0.2864766	0.314	0.156	3.145925e-08	3
EPHA4	Epha4	4.515612e-12	0.1867221	0.242	0.113	6.329082e-08	3
JARID2	Jarid2	4.964345e-12	0.5289359	0.302	0.139	6.958026e-08	3
GSTO1	Gsto1	7.614992e-12	0.4925008	0.211	0.079	1.067317e-07	3
ITPRIPL2	Itpripl2	8.603023e-12	0.3933156	0.260	0.111	1.205800e-07	3
TSPAN7	Tspan7	9.758806e-12	0.4419787	0.402	0.215	1.367794e-07	3
MYO10	Myo10	1.001084e-11	0.2279788	0.245	0.115	1.403120e-07	3
EMP3	Emp3	1.076225e-11	0.3807665	0.378	0.202	1.508437e-07	3
PIK3R3	Pik3r3	1.354896e-11	0.4913484	0.284	0.126	1.899022e-07	3
NOS3	Nos3	1.501856e-11	0.4001031	0.438	0.255	2.105001e-07	3
BTG2	Btg2	1.834164e-11	0.4343844	0.610	0.419	2.570765e-07	3
FXYD5	Fxyd5	2.999112e-11	0.3746970	0.480	0.292	4.203556e-07	3
MAGED2	Maged2	3.121211e-11	0.5475650	0.311	0.153	4.374690e-07	3
MCAM	Mcam	4.068456e-11	0.3257031	0.610	0.407	5.702348e-07	3
SSFA2	Ssfa2	4.769325e-11	0.4726678	0.299	0.142	6.684687e-07	3
SLC16A2	Slc16a2	7.760527e-11	0.3452572	0.239	0.104	1.087716e-06	3
TSG101	Tsg101	7.768517e-11	0.4154467	0.305	0.160	1.088835e-06	3
TEAD2	Tead2	8.757795e-11	0.4228541	0.353	0.188	1.227493e-06	3
ADGRE5	Adgre5	1.475172e-10	0.3960176	0.571	0.376	2.067601e-06	3
SIPA1L2	Sipa1l2	1.918580e-10	0.3974394	0.290	0.143	2.689082e-06	3
PPIC	Ppic	2.509230e-10	0.1994712	0.628	0.442	3.516936e-06	3
PLEKHA1	Plekha1	3.179441e-10	0.3979614	0.326	0.172	4.456305e-06	3
CYR61	Cyr61	3.270626e-10	0.6957787	0.269	0.126	4.584110e-06	3
CTNNB1	Ctnnb1	3.472762e-10	0.2561420	0.870	0.724	4.867423e-06	3
SOX13	Sox13	5.054213e-10	0.4569015	0.284	0.135	7.083985e-06	3
UACA	Uaca	5.953182e-10	0.3940942	0.332	0.173	8.343980e-06	3
DENND3	Dennd3	6.016535e-10	0.1777138	0.272	0.147	8.432776e-06	3
ZFAND5	Zfand5	6.189708e-10	0.2926113	0.465	0.288	8.675495e-06	3
WDR26	Wdr26	7.284838e-10	0.2808285	0.477	0.304	1.021043e-05	3
SMAD6	Smad6	7.340526e-10	0.2765145	0.202	0.088	1.028848e-05	3
YPEL3	Ypel3	7.594136e-10	0.2667991	0.323	0.176	1.064394e-05	3
ICAM2	Icam2	8.222244e-10	0.3177177	0.680	0.509	1.152430e-05	3
AFDN	Mllt4	9.488957e-10	0.4425424	0.505	0.327	1.329972e-05	3
REXO2	Rexo2	9.901806e-10	0.2478567	0.269	0.140	1.387837e-05	3
ADAMTS9	Adamts9	1.039072e-09	0.5002362	0.205	0.087	1.456363e-05	3
DST	Dst	1.959259e-09	0.3895089	0.236	0.108	2.746097e-05	3
GALNT1	Galnt1	2.055108e-09	0.4157472	0.281	0.137	2.880440e-05	3
ANXA5	Anxa5	2.514262e-09	0.2454888	0.710	0.542	3.523989e-05	3
SPECC1L	Specc1l	2.568456e-09	0.2900121	0.202	0.087	3.599948e-05	3
BTG1	Btg1	2.774689e-09	0.4021996	0.356	0.197	3.889005e-05	3
PTPRM	Ptprm	3.962879e-09	0.3817063	0.456	0.292	5.554371e-05	3
CLEC14A	Clec14a	4.372914e-09	0.2721458	0.556	0.381	6.129076e-05	3
ADIPOR2	Adipor2	4.763368e-09	0.4618155	0.287	0.143	6.676337e-05	3
PARVB	Parvb	4.961379e-09	0.3469519	0.378	0.217	6.953869e-05	3
TES	Tes	5.125961e-09	0.4649415	0.245	0.117	7.184547e-05	3
RGS3	Rgs3	6.208619e-09	0.4464825	0.205	0.086	8.702000e-05	3
NOTCH1	Notch1	7.897042e-09	0.2460789	0.544	0.368	1.106849e-04	3
LAMB2	Lamb2	8.202547e-09	0.2084447	0.438	0.282	1.149669e-04	3
CTSH	Ctsh	8.705747e-09	0.5388551	0.230	0.129	1.220197e-04	3
NRARP	Nrarp	1.025846e-08	0.4413705	0.221	0.100	1.437825e-04	3
#N/A	9430020K01Rik	1.051487e-08	0.4733840	0.387	0.234	1.473765e-04	3
CLK1	Clk1	1.053745e-08	0.3475982	0.450	0.284	1.476929e-04	3
CDH5	Cdh5	1.232134e-08	0.1708794	0.864	0.752	1.726960e-04	3
DOCK9	Dock9	1.523030e-08	0.4162905	0.320	0.177	2.134680e-04	3
CD2AP	Cd2ap	1.765703e-08	0.3906806	0.341	0.192	2.474810e-04	3
ATRX	Atrx	2.010081e-08	0.2415500	0.456	0.294	2.817329e-04	3
NPTN	Nptn	2.051389e-08	0.2683558	0.402	0.248	2.875227e-04	3
FNDC3B	Fndc3b	2.075278e-08	0.3784044	0.326	0.181	2.908710e-04	3
DYNC1LI2	Dync1li2	2.158258e-08	0.1943085	0.251	0.140	3.025015e-04	3
MKL2	Mkl2	2.390119e-08	0.3106293	0.254	0.130	3.349991e-04	3
KIAA1671	2900026A02Rik	2.422362e-08	0.2349430	0.311	0.178	3.395182e-04	3
CABLES2	Cables2	2.525435e-08	0.3879471	0.242	0.115	3.539650e-04	3
CCNYL1	Ccnyl1	3.882946e-08	0.2786756	0.205	0.097	5.442337e-04	3
GNPDA2	Gnpda2	4.072033e-08	0.3352238	0.236	0.112	5.707362e-04	3
ADAM10	Adam10	4.711075e-08	0.1590046	0.535	0.378	6.603042e-04	3
CLTB	Cltb	5.083821e-08	0.2140178	0.230	0.120	7.125484e-04	3
SMARCA2	Smarca2	5.510980e-08	0.3125225	0.281	0.151	7.724190e-04	3
SMPDL3A	Smpdl3a	5.727602e-08	0.3415478	0.305	0.174	8.027806e-04	3
CDC42SE1	Cdc42se1	7.036225e-08	0.2222341	0.302	0.183	9.861973e-04	3
SF3B1	Sf3b1	7.789804e-08	0.3028063	0.586	0.421	1.091819e-03	3
ATP5J	Atp5j	8.433980e-08	0.1590359	0.492	0.347	1.182107e-03	3
KIF26A	Kif26a	8.474299e-08	0.2738963	0.211	0.102	1.187758e-03	3
CEP170	Cep170	8.593155e-08	0.3358980	0.211	0.101	1.204417e-03	3
HSPA4	Hspa4	1.181735e-07	0.3809980	0.272	0.142	1.656319e-03	3
TMEM106B	Tmem106b	1.246580e-07	0.3940360	0.314	0.179	1.747206e-03	3
KCTD10	Kctd10	1.249429e-07	0.2962281	0.450	0.291	1.751200e-03	3
IER2	Ier2	1.297408e-07	0.2978538	0.502	0.343	1.818447e-03	3
SH2B3	Sh2b3	1.326926e-07	0.2303388	0.435	0.284	1.859819e-03	3
SENP6	Senp6	1.490736e-07	0.3532425	0.329	0.190	2.089416e-03	3
RSRP1	Rsrp1	1.603261e-07	0.2371957	0.619	0.453	2.247130e-03	3
UBR7	Ubr7	1.880757e-07	0.3799131	0.224	0.111	2.636069e-03	3
MCL1	Mcl1	1.902424e-07	0.2268004	0.571	0.409	2.666438e-03	3
CCDC28B	Ccdc28b	1.909138e-07	0.2801680	0.211	0.104	2.675847e-03	3
RAMP2	Ramp2	1.923136e-07	0.1952215	0.749	0.591	2.695468e-03	3
TMED10	Tmed10	2.057393e-07	0.3320242	0.393	0.250	2.883642e-03	3
EIF4G2	Eif4g2	2.075224e-07	0.2590219	0.782	0.637	2.908633e-03	3
AFF4	Aff4	2.835955e-07	0.2796252	0.287	0.161	3.974875e-03	3
CCDC50	Ccdc50	2.900387e-07	0.2951640	0.335	0.198	4.065183e-03	3
HMOX2	Hmox2	3.549274e-07	0.2726289	0.242	0.129	4.974662e-03	3
ANO6	Ano6	3.678774e-07	0.1995019	0.502	0.348	5.156169e-03	3
MAP4K4	Map4k4	4.223292e-07	0.3877123	0.477	0.329	5.919366e-03	3
RBM5	Rbm5	5.320640e-07	0.4165344	0.326	0.195	7.457408e-03	3
MMP14	Mmp14	5.408829e-07	0.4197675	0.281	0.160	7.581014e-03	3
LITAF	Litaf	5.511431e-07	0.3892875	0.414	0.268	7.724821e-03	3
MARCH6	March6	5.603644e-07	0.2234197	0.242	0.131	7.854067e-03	3
ZNF445	Zfp445	5.767941e-07	0.1869504	0.233	0.135	8.084347e-03	3
MALAT1	Malat1	6.044782e-07	0.2400670	0.456	0.306	8.472367e-03	3
BNIP2	Bnip2	6.079657e-07	0.1804421	0.444	0.310	8.521247e-03	3
RPS6KA3	Rps6ka3	6.782903e-07	0.3766146	0.372	0.233	9.506916e-03	3
HERC2	Herc2	6.800924e-07	0.3371757	0.275	0.152	9.532175e-03	3
CTTN	Cttn	6.881887e-07	0.1612642	0.230	0.130	9.645653e-03	3
SERINC1	Serinc1	6.897410e-07	0.2007443	0.580	0.431	9.667409e-03	3
#N/A	1810026B05Rik	7.353592e-07	0.2054552	0.272	0.159	1.030679e-02	3
SPOP	Spop	7.392114e-07	0.2466128	0.260	0.144	1.036079e-02	3
ATP7A	Atp7a	8.124430e-07	0.3450290	0.202	0.098	1.138720e-02	3
ADCY4	Adcy4	8.531513e-07	0.3938004	0.305	0.175	1.195777e-02	3
TMC6	Tmc6	8.937914e-07	0.3166522	0.215	0.107	1.252738e-02	3
DAG1	Dag1	9.049650e-07	0.2751136	0.356	0.224	1.268399e-02	3
CDC42BPA	Cdc42bpa	9.320357e-07	0.2500307	0.236	0.132	1.306341e-02	3
PUM2	Pum2	9.587128e-07	0.1676900	0.390	0.273	1.343732e-02	3
MSL1	Msl1	1.042118e-06	0.1724445	0.314	0.202	1.460632e-02	3
KLF2	Klf2	1.071442e-06	0.2718288	0.767	0.630	1.501733e-02	3
ATP1B3	Atp1b3	1.104072e-06	0.1793581	0.541	0.397	1.547467e-02	3
ZCCHC14	Zcchc14	1.108316e-06	0.3614903	0.275	0.158	1.553416e-02	3
FAM129B	Fam129b	1.147972e-06	0.2298938	0.311	0.195	1.608998e-02	3
ARID1A	Arid1a	1.191737e-06	0.2418505	0.414	0.273	1.670339e-02	3
TMOD3	Tmod3	1.218407e-06	0.4353172	0.372	0.239	1.707719e-02	3
ELMO2	Elmo2	1.343091e-06	0.3731350	0.221	0.112	1.882477e-02	3
UGCG	Ugcg	1.654144e-06	0.3152695	0.221	0.120	2.318448e-02	3
RAPGEF1	Rapgef1	1.707014e-06	0.2745847	0.317	0.189	2.392550e-02	3
CRIP1	Crip1	1.750886e-06	0.4407579	0.435	0.298	2.454042e-02	3
TIA1	Tia1	2.132292e-06	0.4896544	0.293	0.190	2.988620e-02	3
SKIL	Skil	2.411384e-06	0.2485725	0.251	0.139	3.379796e-02	3
HOXD8	Hoxd8	2.423768e-06	0.3514171	0.215	0.112	3.397154e-02	3
TBCA	Tbca	2.438873e-06	0.2569476	0.356	0.233	3.418324e-02	3
KRTCAP2	Krtcap2	2.445292e-06	0.2795841	0.474	0.335	3.427321e-02	3
SMAD7	Smad7	2.457120e-06	0.2839495	0.263	0.150	3.443899e-02	3
NHSL2	Nhsl2	2.473892e-06	0.3062203	0.281	0.161	3.467408e-02	3
RNASEK	Rnasek	2.491667e-06	0.2221262	0.480	0.340	3.492320e-02	3
ECSCR	Ecscr	2.656567e-06	0.3043718	0.568	0.426	3.723444e-02	3
ITGB1	Itgb1	2.747498e-06	0.2277877	0.807	0.681	3.850893e-02	3
ACOX1	Acox1	2.753536e-06	0.3769441	0.242	0.129	3.859357e-02	3
ID1	Id1	3.203859e-06	0.2294303	0.414	0.285	4.490529e-02	3
CYB5R3	Cyb5r3	3.239909e-06	0.2618234	0.387	0.254	4.541056e-02	3
ARGLU1	Arglu1	3.623814e-06	0.3708547	0.372	0.238	5.079138e-02	3
IREB2	Ireb2	4.290833e-06	0.3159970	0.278	0.165	6.014031e-02	3
SMAD2	Smad2	4.502393e-06	0.2548604	0.208	0.111	6.310553e-02	3
STRN3	Strn3	4.647082e-06	0.3078187	0.408	0.273	6.513350e-02	3
GLS	Gls	4.734527e-06	0.2807808	0.338	0.214	6.635913e-02	3
CAVIN3	Prkcdbp	4.883111e-06	0.1953125	0.610	0.473	6.844168e-02	3
CALU	Calu	5.208131e-06	0.3601295	0.453	0.317	7.299716e-02	3
RBM39	Rbm39	5.227244e-06	0.1530424	0.559	0.427	7.326506e-02	3
CAMK2D	Camk2d	5.956438e-06	0.2264597	0.248	0.142	8.348544e-02	3
SYNJ2BP	Synj2bp	6.138793e-06	0.2352228	0.269	0.158	8.604132e-02	3
MAT2B	Mat2b	6.251370e-06	0.1796963	0.281	0.173	8.761920e-02	3
FKBP3	Fkbp3	6.952239e-06	0.3579957	0.353	0.225	9.744258e-02	3
KLHL24	Klhl24	7.347516e-06	0.2387622	0.221	0.121	1.029828e-01	3
ZNF148	Zfp148	7.523539e-06	0.2878236	0.311	0.192	1.054499e-01	3
RC3H2	Rc3h2	8.071971e-06	0.2985444	0.254	0.142	1.131367e-01	3
PTEN	Pten	8.508102e-06	0.3993583	0.239	0.136	1.192496e-01	3
SSU72	Ssu72	8.534829e-06	0.2768627	0.341	0.227	1.196242e-01	3
CD63	Cd63	8.830829e-06	0.3727746	0.218	0.120	1.237729e-01	3
BPTF	Bptf	9.738991e-06	0.2149203	0.338	0.215	1.365017e-01	3
PSME4	Psme4	1.216388e-05	0.2516005	0.211	0.120	1.704889e-01	3
CCNL1	Ccnl1	1.291002e-05	0.3721880	0.353	0.237	1.809468e-01	3
HHEX	Hhex	1.398250e-05	0.3255100	0.266	0.156	1.959788e-01	3
LRRFIP1	Lrrfip1	1.410376e-05	0.3057774	0.221	0.133	1.976782e-01	3
ERGIC3	Ergic3	1.611758e-05	0.2001640	0.308	0.199	2.259040e-01	3
LRRC32	Lrrc32	1.656472e-05	0.1560598	0.311	0.203	2.321711e-01	3
FTL	Ftl1	1.844173e-05	0.1925987	0.761	0.637	2.584792e-01	3
PROCR	Procr	1.913285e-05	0.4011018	0.227	0.128	2.681660e-01	3
ELMO1	Elmo1	2.172104e-05	0.1897905	0.208	0.126	3.044421e-01	3
IGF1R	Igf1r	2.191008e-05	0.1517115	0.251	0.162	3.070917e-01	3
ABRACL	Abracl	2.231446e-05	0.2124907	0.257	0.152	3.127595e-01	3
MAP7D1	Map7d1	2.545457e-05	0.1827009	0.474	0.343	3.567712e-01	3
DNAJA1	Dnaja1	2.626670e-05	0.1676295	0.456	0.329	3.681540e-01	3
MSRB3	Msrb3	2.690009e-05	0.2490472	0.260	0.157	3.770317e-01	3
LSM14A	Lsm14a	2.754748e-05	0.1849610	0.363	0.248	3.861055e-01	3
RAB18	Rab18	2.788044e-05	0.2342363	0.417	0.296	3.907722e-01	3
ADCY6	Adcy6	2.825671e-05	0.2048321	0.236	0.141	3.960461e-01	3
SEC23A	Sec23a	3.212944e-05	0.2864511	0.202	0.117	4.503263e-01	3
SLC38A2	Slc38a2	3.215054e-05	0.2784238	0.595	0.461	4.506220e-01	3
ARL2BP	Arl2bp	3.428462e-05	0.2684646	0.269	0.161	4.805332e-01	3
ZDHHC20	Zdhhc20	4.214070e-05	0.3591948	0.411	0.301	5.906440e-01	3
GNAQ	Gnaq	4.354556e-05	0.2013630	0.332	0.219	6.103346e-01	3
TAGLN2	Tagln2	4.382236e-05	0.2324999	0.692	0.563	6.142142e-01	3
MFAP3	Mfap3	4.570039e-05	0.2262260	0.293	0.184	6.405366e-01	3
SRSF6	Srsf6	4.906409e-05	0.3000780	0.420	0.303	6.876823e-01	3
PAFAH1B1	Pafah1b1	4.934715e-05	0.1887990	0.369	0.252	6.916496e-01	3
RNF38	Rnf38	5.164008e-05	0.3248828	0.205	0.112	7.237873e-01	3
NXPE4	Nxpe4	5.227406e-05	0.3023247	0.236	0.145	7.326733e-01	3
HNRNPA2B1	Hnrnpa2b1	5.366897e-05	0.2295461	0.492	0.364	7.522243e-01	3
ID2	Id2	5.437538e-05	0.2577872	0.353	0.237	7.621253e-01	3
MBTD1	Mbtd1	5.467086e-05	0.2704827	0.266	0.173	7.662668e-01	3
ELOVL5	Elovl5	5.698127e-05	0.2077883	0.344	0.232	7.986495e-01	3
PPP3CA	Ppp3ca	5.924586e-05	0.1892457	0.462	0.336	8.303899e-01	3
IL2RG	Il2rg	6.004887e-05	0.2742382	0.329	0.220	8.416449e-01	3
TRA2A	Tra2a	6.090114e-05	0.3040672	0.381	0.264	8.535904e-01	3
EML1	Eml1	6.122266e-05	0.2410987	0.224	0.131	8.580968e-01	3
SURF4	Surf4	6.122556e-05	0.1620223	0.363	0.251	8.581374e-01	3
CCNL2	Ccnl2	6.184151e-05	0.3229989	0.323	0.212	8.667706e-01	3
MGEA5	Mgea5	6.219198e-05	0.2384549	0.290	0.183	8.716828e-01	3
SEPT11	Sept11	6.311372e-05	0.2150061	0.450	0.324	8.846018e-01	3
C5orf24	B230219D22Rik	6.347741e-05	0.2608430	0.420	0.294	8.896994e-01	3
PMEPA1	Pmepa1	6.465204e-05	0.2676029	0.314	0.203	9.061630e-01	3
CALCRL	Calcrl	6.634251e-05	0.2275010	0.644	0.516	9.298566e-01	3
SFPQ	Sfpq	6.652247e-05	0.2262900	0.526	0.403	9.323790e-01	3
SOX7	Sox7	6.762415e-05	0.1944539	0.375	0.259	9.478201e-01	3
FAM126A	Fam126a	6.841619e-05	0.3595431	0.211	0.119	9.589213e-01	3
SON	Son	6.935870e-05	0.2505689	0.550	0.420	9.721315e-01	3
WDR1	Wdr1	7.090345e-05	0.2898988	0.360	0.247	9.937828e-01	3
UBE2B	Ube2b	7.989044e-05	0.2213728	0.408	0.292	1.000000e+00	3
SS18	Ss18	8.709068e-05	0.2315802	0.239	0.149	1.000000e+00	3
DNMT3A	Dnmt3a	9.306531e-05	0.2235779	0.205	0.117	1.000000e+00	3
CAVIN2	Sdpr	9.548383e-05	0.2153322	0.450	0.328	1.000000e+00	3
COX14	Cox14	9.610201e-05	0.3485474	0.230	0.134	1.000000e+00	3
DDX3Y	Ddx3y	1.015625e-04	0.3308712	0.224	0.129	1.000000e+00	3
CNOT7	Cnot7	1.070537e-04	0.1502239	0.224	0.138	1.000000e+00	3
PAIP2	Paip2	1.100882e-04	0.2017755	0.450	0.327	1.000000e+00	3
NAV1	Nav1	1.105924e-04	0.3184233	0.390	0.271	1.000000e+00	3
TMEM64	Tmem64	1.131897e-04	0.2286994	0.202	0.114	1.000000e+00	3
MSI2	Msi2	1.172342e-04	0.2773037	0.221	0.127	1.000000e+00	3
NCK1	Nck1	1.368456e-04	0.3337723	0.239	0.141	1.000000e+00	3
HNRNPA0	Hnrnpa0	1.426057e-04	0.2182969	0.532	0.404	1.000000e+00	3
UBR3	Ubr3	1.494354e-04	0.2739390	0.239	0.142	1.000000e+00	3
DPYSL2	Dpysl2	1.552796e-04	0.1801873	0.465	0.348	1.000000e+00	3
LPP	Lpp	1.600127e-04	0.2392781	0.429	0.308	1.000000e+00	3
EIF4A2	Eif4a2	1.625918e-04	0.3025083	0.245	0.147	1.000000e+00	3
DDIT4	Ddit4	1.772587e-04	0.2108478	0.208	0.123	1.000000e+00	3
LXN	Lxn	1.819498e-04	0.3560143	0.239	0.151	1.000000e+00	3
B4GALT1	B4galt1	2.032169e-04	0.1892953	0.248	0.156	1.000000e+00	3
ARPC1B	Arpc1b	2.162733e-04	0.2829501	0.438	0.321	1.000000e+00	3
ZNF207	Zfp207	2.187183e-04	0.1739105	0.378	0.268	1.000000e+00	3
ZNF326	Zfp326	2.337600e-04	0.3629813	0.221	0.136	1.000000e+00	3
ANXA6	Anxa6	2.380391e-04	0.2680656	0.335	0.225	1.000000e+00	3
LRCH3	Lrch3	2.608002e-04	0.1902748	0.239	0.156	1.000000e+00	3
SHE	She	2.609381e-04	0.2486663	0.429	0.310	1.000000e+00	3
TMEM123	Tmem123	2.652060e-04	0.2143767	0.372	0.259	1.000000e+00	3
EIF4A1	Eif4a1	2.957858e-04	0.2356027	0.411	0.294	1.000000e+00	3
HNRNPR	Hnrnpr	3.124263e-04	0.3463022	0.266	0.172	1.000000e+00	3
GAS5	Gas5	3.195924e-04	0.2536651	0.405	0.293	1.000000e+00	3
PNISR	Pnisr	3.257455e-04	0.1964525	0.227	0.138	1.000000e+00	3
PLK2	Plk2	3.392108e-04	0.2436888	0.465	0.351	1.000000e+00	3
ATXN10	Atxn10	3.582527e-04	0.1832073	0.287	0.199	1.000000e+00	3
BTBD3	Btbd3	3.637523e-04	0.2941415	0.202	0.122	1.000000e+00	3
ARMCX1	Armcx1	3.972466e-04	0.2809455	0.215	0.129	1.000000e+00	3
HMGN3	Hmgn3	3.980403e-04	0.2269146	0.224	0.137	1.000000e+00	3
P4HB	P4hb	4.155291e-04	0.1858537	0.565	0.447	1.000000e+00	3
PBRM1	Pbrm1	4.191688e-04	0.2043893	0.465	0.348	1.000000e+00	3
CNOT6L	Cnot6l	4.316959e-04	0.2723909	0.369	0.263	1.000000e+00	3
MATR3	Matr3	4.414368e-04	0.1856174	0.450	0.340	1.000000e+00	3
PXDN	Pxdn	4.579388e-04	0.2674362	0.474	0.361	1.000000e+00	3
CAPZA2	Capza2	4.615332e-04	0.1550143	0.311	0.223	1.000000e+00	3
PKD1	Pkd1	4.680656e-04	0.1724542	0.227	0.142	1.000000e+00	3
GARS	Gars	4.776628e-04	0.2260966	0.230	0.141	1.000000e+00	3
ZYX	Zyx	4.971090e-04	0.2940479	0.353	0.247	1.000000e+00	3
UBE2E3	Ube2e3	5.006507e-04	0.1545533	0.353	0.252	1.000000e+00	3
RCN2	Rcn2	5.139059e-04	0.2174549	0.363	0.255	1.000000e+00	3
G3BP2	G3bp2	5.142699e-04	0.1649885	0.396	0.288	1.000000e+00	3
ENY2	Eny2	5.480477e-04	0.1946540	0.287	0.190	1.000000e+00	3
TRIM8	Trim8	5.609901e-04	0.2792841	0.275	0.179	1.000000e+00	3
RASA1	Rasa1	5.807159e-04	0.2378039	0.290	0.191	1.000000e+00	3
ZCCHC6	Zcchc6	6.095150e-04	0.1657785	0.211	0.131	1.000000e+00	3
ARRB1	Arrb1	6.516364e-04	0.2299623	0.221	0.137	1.000000e+00	3
DENND5A	Dennd5a	7.092047e-04	0.2581899	0.347	0.242	1.000000e+00	3
KIAA1191	4833439L19Rik	7.325259e-04	0.2769659	0.215	0.130	1.000000e+00	3
RMND5A	Rmnd5a	7.611379e-04	0.3652921	0.233	0.154	1.000000e+00	3
FAM171A1	Fam171a1	7.642168e-04	0.2192058	0.429	0.322	1.000000e+00	3
PRDX2	Prdx2	8.290088e-04	0.1558435	0.435	0.329	1.000000e+00	3
USP34	Usp34	8.343660e-04	0.2439398	0.242	0.153	1.000000e+00	3
FAM76B	Fam76b	8.510951e-04	0.2167132	0.202	0.121	1.000000e+00	3
CCND2	Ccnd2	8.718569e-04	0.2220115	0.420	0.311	1.000000e+00	3
USE1	Use1	8.891660e-04	0.2207755	0.278	0.186	1.000000e+00	3
TNRC6A	Tnrc6a	9.373646e-04	0.1953180	0.257	0.169	1.000000e+00	3
SOX18	Sox18	1.056324e-03	0.2798608	0.453	0.349	1.000000e+00	3
PPP2R2A	Ppp2r2a	1.143431e-03	0.1727111	0.284	0.196	1.000000e+00	3
ERBIN	Erbb2ip	1.179620e-03	0.2859858	0.308	0.211	1.000000e+00	3
CENPB	Cenpb	1.271132e-03	0.1744163	0.260	0.175	1.000000e+00	3
DUSP11	Dusp11	1.283609e-03	0.2428823	0.260	0.169	1.000000e+00	3
NOP53	Gltscr2	1.283652e-03	0.1682537	0.350	0.255	1.000000e+00	3
GLOD4	Glod4	1.358756e-03	0.2750437	0.248	0.160	1.000000e+00	3
SEL1L	Sel1l	1.439019e-03	0.1543745	0.284	0.201	1.000000e+00	3
ABI1	Abi1	1.496166e-03	0.1801094	0.320	0.227	1.000000e+00	3
PKD2	Pkd2	1.600999e-03	0.2760878	0.205	0.126	1.000000e+00	3
ZMYM5	Zmym5	1.726708e-03	0.2183009	0.227	0.144	1.000000e+00	3
SPCS1	Spcs1	1.758695e-03	0.1707962	0.326	0.231	1.000000e+00	3
API5	Api5	1.905144e-03	0.2197080	0.308	0.214	1.000000e+00	3
CLEC1A	Clec1a	1.943812e-03	0.2011433	0.218	0.141	1.000000e+00	3
HSD17B11	Hsd17b11	1.949401e-03	0.1745739	0.239	0.162	1.000000e+00	3
S100A6	S100a6	2.138253e-03	0.1732081	0.335	0.244	1.000000e+00	3
FLNB	Flnb	2.151540e-03	0.1697288	0.314	0.227	1.000000e+00	3
MYADM	Myadm	2.176475e-03	0.1791638	0.375	0.289	1.000000e+00	3
DOCK6	Dock6	2.215514e-03	0.1612219	0.387	0.288	1.000000e+00	3
TCF12	Tcf12	2.273510e-03	0.2124031	0.248	0.164	1.000000e+00	3
DCTN2	Dctn2	2.322896e-03	0.1840345	0.341	0.258	1.000000e+00	3
MYH10	Myh10	2.365144e-03	0.1596792	0.224	0.147	1.000000e+00	3
PRDX5	Prdx5	2.496945e-03	0.2092728	0.211	0.135	1.000000e+00	3
TOP2B	Top2b	2.635861e-03	0.2418457	0.350	0.254	1.000000e+00	3
PTPN12	Ptpn12	2.737085e-03	0.1550352	0.366	0.284	1.000000e+00	3
CAPN2	Capn2	2.755158e-03	0.1539526	0.323	0.234	1.000000e+00	3
XRN2	Xrn2	2.755244e-03	0.2312552	0.242	0.166	1.000000e+00	3
YTHDF3	Ythdf3	2.769522e-03	0.2123185	0.233	0.152	1.000000e+00	3
SELENON	Sepn1	2.830480e-03	0.2475367	0.230	0.148	1.000000e+00	3
ARID2	Arid2	3.032158e-03	0.1665387	0.266	0.183	1.000000e+00	3
RPL22L1	Rpl22l1	3.071446e-03	0.2972228	0.257	0.187	1.000000e+00	3
FILIP1L	Filip1l	3.077499e-03	0.1991426	0.202	0.133	1.000000e+00	3
GGNBP2	Ggnbp2	3.265886e-03	0.2001015	0.290	0.208	1.000000e+00	3
ARHGEF2	Arhgef2	3.279881e-03	0.2303568	0.227	0.148	1.000000e+00	3
OAZ2	Oaz2	3.341509e-03	0.1908626	0.299	0.216	1.000000e+00	3
TMEM147	Tmem147	3.415656e-03	0.2311168	0.263	0.179	1.000000e+00	3
TPI1	Tpi1	3.467736e-03	0.1727984	0.221	0.147	1.000000e+00	3
S1PR1	S1pr1	3.686996e-03	0.1567613	0.486	0.393	1.000000e+00	3
PTOV1	Ptov1	3.787244e-03	0.2483164	0.248	0.167	1.000000e+00	3
TRAF7	Traf7	3.788172e-03	0.1515751	0.224	0.159	1.000000e+00	3
NRAS	Nras	4.198110e-03	0.1979956	0.411	0.313	1.000000e+00	3
CCT2	Cct2	5.391883e-03	0.1587716	0.402	0.318	1.000000e+00	3
SKI	Ski	5.472517e-03	0.2097430	0.263	0.183	1.000000e+00	3
PDHB	Pdhb	5.604526e-03	0.2517293	0.233	0.157	1.000000e+00	3
OGT	Ogt	5.632575e-03	0.1873884	0.224	0.151	1.000000e+00	3
BNIP3L	Bnip3l	5.990754e-03	0.1883057	0.341	0.254	1.000000e+00	3
UBE3A	Ube3a	6.024865e-03	0.3375089	0.208	0.142	1.000000e+00	3
SSNA1	Ssna1	6.078019e-03	0.2070110	0.218	0.145	1.000000e+00	3
HM13	H13	6.152077e-03	0.2049968	0.275	0.194	1.000000e+00	3
ABCA1	Abca1	6.209096e-03	0.2523958	0.233	0.156	1.000000e+00	3
ADAM15	Adam15	6.277013e-03	0.1964950	0.405	0.310	1.000000e+00	3
NCKAP1	Nckap1	6.838606e-03	0.1743420	0.372	0.286	1.000000e+00	3
TMEM167A	Tmem167	7.311240e-03	0.1522051	0.215	0.145	1.000000e+00	3
SRSF5	Srsf5	7.621166e-03	0.1801809	0.514	0.419	1.000000e+00	3
MFSD14A	Hiat1	7.838024e-03	0.2231215	0.215	0.144	1.000000e+00	3
UBE2E1	Ube2e1	8.709689e-03	0.1506111	0.242	0.167	1.000000e+00	3
ITM2C	Itm2c	8.711820e-03	0.2295186	0.471	0.379	1.000000e+00	3
KLF6	Klf6	9.360016e-03	0.2288398	0.302	0.221	1.000000e+00	3
PPP1R12C	Ppp1r12c	9.484129e-03	0.2962239	0.215	0.161	1.000000e+00	3
PTP4A3	Ptp4a3	9.527331e-03	0.1525906	0.329	0.252	1.000000e+00	3
PPID	Ppid	9.779075e-03	0.2584944	0.233	0.161	1.000000e+00	3
RSRC2	Rsrc2	1.022459e-02	0.1709204	0.251	0.177	1.000000e+00	3
CFAP20	Cfap20	1.037509e-02	0.2147837	0.263	0.185	1.000000e+00	3
MCFD2	Mcfd2	1.074956e-02	0.2215265	0.218	0.146	1.000000e+00	3
#N/A	1810058I24Rik	1.127588e-02	0.2215087	0.236	0.164	1.000000e+00	3
SPPL3	Sppl3	1.152919e-02	0.1675511	0.227	0.158	1.000000e+00	3
MFF	Mff	1.331343e-02	0.1544788	0.236	0.173	1.000000e+00	3
SNRPE	Snrpe	1.438020e-02	0.2209439	0.290	0.215	1.000000e+00	3
ABHD17A	Abhd17a	1.450665e-02	0.1546224	0.329	0.248	1.000000e+00	3
MRPL20	Mrpl20	1.529227e-02	0.2474775	0.236	0.178	1.000000e+00	3
SERP1	Serp1	1.560976e-02	0.2487044	0.287	0.211	1.000000e+00	3
PPP1R14B	Ppp1r14b	1.717210e-02	0.2295601	0.208	0.142	1.000000e+00	3
MIA3	Mia3	1.866866e-02	0.1991616	0.202	0.138	1.000000e+00	3
NUDT4	Nudt4	2.003750e-02	0.2594744	0.260	0.213	1.000000e+00	3
ARMCX2	Armcx2	2.043180e-02	0.2070246	0.215	0.150	1.000000e+00	3
CPD	Cpd	2.059136e-02	0.1762509	0.511	0.425	1.000000e+00	3
PAFAH1B2	Pafah1b2	2.160999e-02	0.1626495	0.296	0.225	1.000000e+00	3
CERS2	Cers2	2.569663e-02	0.2354041	0.284	0.218	1.000000e+00	3
DLGAP4	Dlgap4	2.685556e-02	0.2508859	0.230	0.172	1.000000e+00	3
VDAC1	Vdac1	2.716408e-02	0.1563427	0.320	0.246	1.000000e+00	3
ATP5C1	Atp5c1	2.759309e-02	0.2038078	0.411	0.337	1.000000e+00	3
KIF5B	Kif5b	2.801089e-02	0.2179462	0.387	0.306	1.000000e+00	3
UBE2K	Ube2k	2.831693e-02	0.1718313	0.281	0.210	1.000000e+00	3
MYEF2	Myef2	2.839117e-02	0.1929150	0.205	0.142	1.000000e+00	3
CYFIP1	Cyfip1	2.976853e-02	0.2167802	0.323	0.249	1.000000e+00	3
WDFY3	Wdfy3	3.067149e-02	0.1813591	0.215	0.152	1.000000e+00	3
IDS	Ids	3.177086e-02	0.1839520	0.211	0.150	1.000000e+00	3
RNF7	Rnf7	3.210335e-02	0.1755151	0.302	0.231	1.000000e+00	3
ANKRD10	Ankrd10	3.378471e-02	0.2181248	0.211	0.161	1.000000e+00	3
NFIA	Nfia	3.439844e-02	0.1746856	0.215	0.151	1.000000e+00	3
HNRNPLL	Hnrnpll	3.808941e-02	0.1567262	0.236	0.183	1.000000e+00	3
MYO1B	Myo1b	3.853991e-02	0.2111935	0.211	0.149	1.000000e+00	3
RAB14	Rab14	3.934126e-02	0.1515235	0.541	0.467	1.000000e+00	3
PARVA	Parva	3.946101e-02	0.1719857	0.211	0.154	1.000000e+00	3
USP7	Usp7	4.203650e-02	0.1948730	0.239	0.176	1.000000e+00	3
NISCH	Nisch	4.309678e-02	0.1967943	0.432	0.355	1.000000e+00	3
UQCRC2	Uqcrc2	4.338913e-02	0.1915256	0.299	0.230	1.000000e+00	3
TRAPPC4	Trappc4	4.511343e-02	0.2276581	0.233	0.174	1.000000e+00	3
ARF4	Arf4	4.583458e-02	0.1565700	0.495	0.418	1.000000e+00	3
ESYT2	Esyt2	4.928114e-02	0.1686494	0.211	0.155	1.000000e+00	3
COPG1	Copg1	4.956831e-02	0.1986324	0.227	0.172	1.000000e+00	3
SAR1A	Sar1a	5.890846e-02	0.1809945	0.323	0.254	1.000000e+00	3
CPSF6	Cpsf6	7.180271e-02	0.1611434	0.257	0.197	1.000000e+00	3
PRELID1	Prelid1	8.951240e-02	0.1694324	0.269	0.209	1.000000e+00	3
DCUN1D5	Dcun1d5	9.272284e-02	0.1514860	0.218	0.167	1.000000e+00	3
BRD3	Brd3	9.595939e-02	0.1516364	0.260	0.200	1.000000e+00	3
UBXN4	Ubxn4	1.043153e-01	0.2176560	0.218	0.179	1.000000e+00	3
LIN7C	Lin7c	1.122310e-01	0.1850599	0.224	0.170	1.000000e+00	3
RTL8A	Cxx1b	1.269394e-01	0.1745617	0.227	0.179	1.000000e+00	3
LYPLA1	Lypla1	1.298310e-01	0.1620253	0.260	0.218	1.000000e+00	3
PDCD6	Pdcd6	1.655143e-01	0.1854458	0.242	0.190	1.000000e+00	3
RAB6A	Rab6a	1.788659e-01	0.1512155	0.423	0.372	1.000000e+00	3
FKBP9	Fkbp9	1.820684e-01	0.1641535	0.251	0.199	1.000000e+00	3
IRAK1	Irak1	2.188803e-01	0.1632944	0.202	0.170	1.000000e+00	3
TCF25	Tcf25	2.550831e-01	0.1644203	0.263	0.219	1.000000e+00	3
TIAL1	Tial1	2.639181e-01	0.1558667	0.218	0.184	1.000000e+00	3
SUGT1	Sugt1	2.811730e-01	0.1526565	0.205	0.166	1.000000e+00	3
C11orf58	1110004F10Rik	3.789801e-01	0.1515750	0.227	0.192	1.000000e+00	3

## Sheet: AVR&V
Human	Mouse	p_val	avg_logFC	pct.1	pct.2	p_val_adj	Cluster
CRYAB	Cryab	2.694809e-107	3.1338500	0.417	0.023	3.777044e-103	4
PLVAP	Plvap	4.510927e-90	1.0113446	0.965	0.761	6.322516e-86	4
APOE	Apoe	4.798648e-84	1.5319952	0.721	0.244	6.725786e-80	4
NRGN	Nrgn	5.951948e-55	1.3539826	0.314	0.042	8.342251e-51	4
SLCO4A1	Slco4a1	2.437172e-54	1.3329184	0.282	0.024	3.415941e-50	4
CA2	Car2	4.817015e-52	1.2478140	0.215	0.012	6.751529e-48	4
IGFBP7	Igfbp7	9.316173e-49	1.0294446	0.635	0.253	1.305755e-44	4
SEMA3D	Sema3d	8.802854e-45	1.2134015	0.359	0.070	1.233808e-40	4
TMTC1	Tmtc1	4.066506e-43	1.1841880	0.327	0.056	5.699615e-39	4
EDNRB	Ednrb	9.144632e-42	0.8910968	0.740	0.515	1.281712e-37	4
BGN	Bgn	8.398645e-41	1.0913465	0.497	0.174	1.177154e-36	4
GSN	Gsn	6.138276e-40	1.2329198	0.343	0.074	8.603407e-36	4
IGF1	Igf1	1.659809e-39	1.0668790	0.647	0.340	2.326389e-35	4
TLN2	Tln2	2.853359e-38	1.0798224	0.282	0.053	3.999267e-34	4
GSTM1	Gstm1	7.474400e-38	1.2307226	0.446	0.171	1.047612e-33	4
SERINC3	Serinc3	1.192878e-35	0.6023884	0.936	0.877	1.671938e-31	4
ADGRL4	Adgrl4	1.939542e-34	0.7222048	0.869	0.673	2.718462e-30	4
COL4A5	Col4a5	4.968298e-33	1.1478031	0.234	0.053	6.963567e-29	4
LEPR	Lepr	7.165145e-31	1.0385383	0.234	0.045	1.004267e-26	4
IFI44	Ifi44	1.215703e-29	0.8771162	0.603	0.343	1.703929e-25	4
CHST2	Chst2	4.600552e-27	0.8856762	0.423	0.178	6.448134e-23	4
EHD4	Ehd4	8.172488e-27	0.6621141	0.721	0.479	1.145456e-22	4
RDX	Rdx	1.167926e-25	0.6720987	0.686	0.555	1.636965e-21	4
SRGN	Srgn	7.110289e-23	0.5082645	0.798	0.561	9.965781e-19	4
NEAT1	Neat1	1.948412e-22	0.8690773	0.349	0.134	2.730894e-18	4
CAVIN2	Sdpr	2.254882e-22	0.7135593	0.580	0.319	3.160443e-18	4
ATP1B3	Atp1b3	3.474756e-22	0.7170009	0.567	0.396	4.870218e-18	4
PMP22	Pmp22	3.161277e-21	0.7400183	0.484	0.274	4.430846e-17	4
GAS6	Gas6	5.504239e-20	0.7384290	0.558	0.313	7.714741e-16	4
MARCKS	Marcks	9.735315e-20	0.5544273	0.859	0.693	1.364502e-15	4
ALDOA	Aldoa	1.333750e-19	0.5972036	0.606	0.460	1.869384e-15	4
EPHA4	Epha4	1.633442e-19	0.9767302	0.288	0.110	2.289432e-15	4
GAS7	Gas7	2.042437e-18	0.7322433	0.228	0.065	2.862680e-14	4
CHCHD10	Chchd10	8.828918e-18	1.0388345	0.263	0.106	1.237461e-13	4
SLC2A1	Slc2a1	9.858335e-18	0.7716807	0.218	0.075	1.381744e-13	4
CD9	Cd9	1.290163e-16	0.6391316	0.577	0.402	1.808292e-12	4
FAM167B	Fam167b	1.882362e-16	0.5697590	0.606	0.417	2.638318e-12	4
PHLDA1	Phlda1	2.403480e-16	0.8948599	0.250	0.115	3.368717e-12	4
C11orf96	Gm13889	3.313122e-16	0.8829046	0.212	0.090	4.643672e-12	4
ENPEP	Enpep	8.102017e-16	0.7764777	0.224	0.066	1.135579e-11	4
LMO2	Lmo2	7.242254e-15	0.5610967	0.574	0.503	1.015074e-10	4
NFAT5	Nfat5	9.451963e-15	0.6032732	0.529	0.415	1.324787e-10	4
GRAP	Grap	2.588233e-14	0.7359286	0.282	0.130	3.627668e-10	4
#N/A	Ly6c1	3.486036e-14	0.4414867	0.885	0.760	4.886028e-10	4
HSPA1B	Hspa1b	3.648188e-14	0.8454465	0.567	0.481	5.113300e-10	4
TMEM252	Tmem252	7.459806e-14	0.6243684	0.221	0.073	1.045566e-09	4
CD34	Cd34	1.497989e-13	0.3849370	0.766	0.700	2.099581e-09	4
TINAGL1	Tinagl1	1.575488e-13	0.5390427	0.619	0.439	2.208204e-09	4
PLAC8	Plac8	3.584035e-13	0.7449048	0.295	0.126	5.023384e-09	4
H1F0	H1f0	5.746883e-13	0.4868982	0.561	0.439	8.054831e-09	4
HSPH1	Hsph1	2.806644e-12	0.7145916	0.247	0.117	3.933792e-08	4
CAVIN3	Prkcdbp	5.892968e-12	0.5517450	0.615	0.474	8.259584e-08	4
CTSD	Ctsd	2.375383e-11	0.5617661	0.522	0.395	3.329337e-07	4
ATP8A1	Atp8a1	3.860835e-11	0.5573702	0.202	0.073	5.411346e-07	4
LAPTM4B	Laptm4b	7.156149e-11	0.5875750	0.391	0.269	1.003006e-06	4
NPR1	Npr1	9.088908e-11	0.5259211	0.439	0.316	1.273901e-06	4
FSTL1	Fstl1	1.341480e-10	0.4453167	0.651	0.586	1.880218e-06	4
ENG	Eng	1.659650e-10	0.4433588	0.644	0.488	2.326165e-06	4
ETNK1	Etnk1	2.070934e-10	0.6142544	0.321	0.232	2.902621e-06	4
GNG11	Gng11	5.115308e-10	0.4735682	0.606	0.518	7.169615e-06	4
GABARAPL1	Gabarapl1	6.931754e-10	0.5999790	0.317	0.201	9.715547e-06	4
ESAM	Esam	7.139859e-10	0.3987118	0.699	0.637	1.000723e-05	4
HSPB1	Hspb1	8.877947e-10	0.7136829	0.388	0.279	1.244333e-05	4
PALM	Palm	8.994176e-10	0.4209309	0.356	0.202	1.260624e-05	4
ADGRF5	Adgrf5	9.589224e-10	0.3364394	0.724	0.683	1.344026e-05	4
ERG	Erg	1.254132e-09	0.3550776	0.298	0.300	1.757791e-05	4
NR2F2	Nr2f2	1.257448e-09	0.5632746	0.346	0.223	1.762439e-05	4
JAM3	Jam3	1.351120e-09	0.7114260	0.282	0.180	1.893730e-05	4
VAMP5	Vamp5	1.555938e-09	0.4648268	0.478	0.394	2.180803e-05	4
TRIL	Tril	2.653108e-09	0.6056253	0.263	0.142	3.718596e-05	4
IPO11	Ipo11	2.778844e-09	0.5301207	0.317	0.246	3.894827e-05	4
ZFP36	Zfp36	3.238906e-09	0.4763683	0.404	0.453	4.539651e-05	4
TSPAN13	Tspan13	3.460633e-09	0.6085530	0.228	0.108	4.850423e-05	4
MAL	Mal	4.565602e-09	0.6530075	0.279	0.139	6.399148e-05	4
HIF1A	Hif1a	4.856727e-09	0.4989734	0.359	0.280	6.807188e-05	4
TWSG1	Twsg1	6.904484e-09	0.6065354	0.208	0.124	9.677324e-05	4
#N/A	Gm1821	7.288544e-09	0.4849662	0.372	0.313	1.021562e-04	4
TXNIP	Txnip	7.792297e-09	0.3853107	0.750	0.655	1.092168e-04	4
TEK	Tek	1.006609e-08	0.3488419	0.692	0.623	1.410864e-04	4
PKM	Pkm	1.102017e-08	0.4048227	0.468	0.379	1.544587e-04	4
TCN2	Tcn2	1.955458e-08	0.5643215	0.359	0.254	2.740770e-04	4
IFI27	Ifi27	2.680352e-08	0.6123825	0.308	0.185	3.756782e-04	4
CA8	Car8	3.073562e-08	0.6035798	0.256	0.150	4.307905e-04	4
ARRDC3	Arrdc3	3.134649e-08	0.4540595	0.205	0.099	4.393524e-04	4
HSPA1A	Hspa1a	3.726809e-08	0.6370322	0.490	0.384	5.223495e-04	4
SMAD1	Smad1	4.403845e-08	0.5788562	0.346	0.249	6.172429e-04	4
CLEC14A	Clec14a	4.698628e-08	0.4488105	0.481	0.388	6.585597e-04	4
ITM2B	Itm2b	5.417428e-08	0.2641271	0.888	0.844	7.593068e-04	4
HIPK1	Hipk1	7.054855e-08	0.5139329	0.340	0.235	9.888085e-04	4
SDF4	Sdf4	1.200956e-07	0.4139413	0.346	0.293	1.683259e-03	4
ISYNA1	Isyna1	2.250692e-07	0.4784078	0.205	0.104	3.154569e-03	4
MXRA8	Mxra8	3.048639e-07	0.5955962	0.228	0.131	4.272972e-03	4
RGCC	Rgcc	3.353923e-07	0.2738897	0.631	0.479	4.700859e-03	4
STAB1	Stab1	4.040406e-07	0.4302977	0.317	0.231	5.663033e-03	4
ITM2C	Itm2c	5.543079e-07	0.3754908	0.439	0.382	7.769179e-03	4
PTPRB	Ptprb	6.547389e-07	0.3220211	0.792	0.708	9.176821e-03	4
MFGE8	Mfge8	6.784116e-07	0.4702703	0.439	0.313	9.508617e-03	4
MDFIC	Mdfic	8.050404e-07	0.4678469	0.240	0.139	1.128345e-02	4
SMAD5	Smad5	8.278891e-07	0.2065913	0.196	0.260	1.160369e-02	4
RNF130	Rnf130	1.027311e-06	0.4143332	0.327	0.250	1.439879e-02	4
LDHA	Ldha	1.098072e-06	0.3803700	0.532	0.483	1.539058e-02	4
MMRN2	Mmrn2	1.143747e-06	0.3072140	0.724	0.671	1.603076e-02	4
UQCC2	Uqcc2	1.415128e-06	0.1574731	0.167	0.225	1.983444e-02	4
SLCO3A1	Slco3a1	1.489445e-06	0.5468613	0.231	0.143	2.087606e-02	4
#N/A	H2-T23	2.078933e-06	0.3416455	0.269	0.151	2.913833e-02	4
SUMO3	Sumo3	2.398308e-06	0.3302056	0.234	0.242	3.361469e-02	4
CLDN15	Cldn15	2.549628e-06	0.5137116	0.378	0.265	3.573559e-02	4
CRIM1	Crim1	3.739365e-06	0.4458925	0.321	0.226	5.241094e-02	4
GNGT2	Gngt2	3.979695e-06	0.4218622	0.375	0.292	5.577941e-02	4
FMNL2	Fmnl2	4.713190e-06	0.4094834	0.269	0.154	6.606007e-02	4
LY6E	Ly6e	5.964945e-06	0.2588608	0.933	0.905	8.360467e-02	4
ZFP36L1	Zfp36l1	5.979295e-06	0.3123962	0.625	0.570	8.380580e-02	4
LRRC8A	Lrrc8a	5.994713e-06	0.3500789	0.381	0.362	8.402190e-02	4
JUNB	Junb	6.366731e-06	0.2227176	0.359	0.418	8.923610e-02	4
JUN	Jun	6.657863e-06	0.3242608	0.561	0.568	9.331661e-02	4
HEXA	Hexa	9.430519e-06	0.4354726	0.212	0.135	1.321782e-01	4
UBC	Ubc	9.915074e-06	0.2870011	0.606	0.609	1.389697e-01	4
LIMA1	Lima1	1.012802e-05	0.3849792	0.263	0.227	1.419543e-01	4
C16orf89	AU021092	1.217091e-05	0.3345122	0.381	0.280	1.705875e-01	4
GIMAP6	Gimap6	1.426661e-05	0.2064975	0.712	0.706	1.999608e-01	4
RABAC1	Rabac1	1.676906e-05	0.3434954	0.484	0.425	2.350351e-01	4
TMEM109	Tmem109	1.973472e-05	0.4009903	0.240	0.241	2.766019e-01	4
FOS	Fos	2.041238e-05	0.3854636	0.417	0.444	2.861000e-01	4
IFNAR1	Ifnar1	2.047177e-05	0.3111501	0.253	0.236	2.869323e-01	4
PNRC1	Pnrc1	2.056913e-05	0.3128430	0.359	0.365	2.882969e-01	4
PIM3	Pim3	2.082120e-05	0.3899767	0.212	0.206	2.918299e-01	4
ACTN4	Actn4	2.192392e-05	0.2542184	0.596	0.571	3.072856e-01	4
IFITM2	Ifitm2	2.285175e-05	0.2617170	0.538	0.434	3.202901e-01	4
KCTD12	Kctd12	2.449672e-05	0.3445386	0.449	0.379	3.433460e-01	4
SPEN	Spen	2.540820e-05	0.4836564	0.212	0.136	3.561214e-01	4
ETF1	Etf1	2.686574e-05	0.2024106	0.189	0.217	3.765502e-01	4
SOX7	Sox7	2.945308e-05	0.3977499	0.279	0.267	4.128143e-01	4
PPFIBP1	Ppfibp1	3.133435e-05	0.2078680	0.244	0.291	4.391822e-01	4
FTH1	Fth1	3.197774e-05	0.2451802	0.702	0.722	4.482000e-01	4
SDCBP	Sdcbp	3.295525e-05	0.2326602	0.490	0.496	4.619008e-01	4
TGM2	Tgm2	3.446799e-05	0.4770653	0.285	0.221	4.831033e-01	4
FMNL3	Fmnl3	3.661830e-05	0.2903954	0.362	0.365	5.132420e-01	4
TMEM59	Tmem59	4.063355e-05	0.2361646	0.510	0.526	5.695199e-01	4
ATF3	Atf3	4.082137e-05	0.6508027	0.253	0.204	5.721523e-01	4
NREP	Nrep	4.099775e-05	0.2137324	0.397	0.438	5.746245e-01	4
PDIA5	Pdia5	4.235266e-05	0.3794259	0.337	0.260	5.936149e-01	4
RBPMS	Rbpms	5.040181e-05	0.1916182	0.247	0.270	7.064318e-01	4
MFNG	Mfng	5.681283e-05	0.3253967	0.218	0.191	7.962886e-01	4
TGFBR2	Tgfbr2	5.800724e-05	0.2869892	0.516	0.512	8.130295e-01	4
#N/A	Ly6a	6.303853e-05	0.2668327	0.772	0.670	8.835480e-01	4
PLSCR4	Plscr4	7.201966e-05	0.4380804	0.234	0.182	1.000000e+00	4
CNOT6L	Cnot6l	7.302527e-05	0.1963617	0.269	0.271	1.000000e+00	4
MBNL2	Mbnl2	7.419649e-05	0.2714706	0.423	0.414	1.000000e+00	4
SLC50A1	Slc50a1	7.581921e-05	0.4550647	0.218	0.152	1.000000e+00	4
BCAP31	Bcap31	7.585755e-05	0.1714914	0.228	0.269	1.000000e+00	4
ARHGEF15	Arhgef15	7.774092e-05	0.1718616	0.346	0.403	1.000000e+00	4
JUND	Jund	8.024444e-05	0.4605277	0.256	0.183	1.000000e+00	4
#N/A	Tgoln1	8.691260e-05	0.3150578	0.304	0.269	1.000000e+00	4
USHBP1	Ushbp1	8.803316e-05	0.2678397	0.298	0.307	1.000000e+00	4
ROBO4	Robo4	9.023231e-05	0.3312510	0.487	0.448	1.000000e+00	4
TPRG1L	Tprgl	9.890890e-05	0.3583558	0.369	0.301	1.000000e+00	4
SKP1	Skp1a	1.084568e-04	0.1650406	0.247	0.280	1.000000e+00	4
UTRN	Utrn	1.121511e-04	0.3744032	0.337	0.237	1.000000e+00	4
ATOX1	Atox1	1.297141e-04	0.1920193	0.452	0.471	1.000000e+00	4
FSCN1	Fscn1	1.509332e-04	0.2913528	0.397	0.347	1.000000e+00	4
SPTSSA	Sptssa	1.656481e-04	0.2939977	0.324	0.348	1.000000e+00	4
DYNLL2	Dynll2	1.669383e-04	0.3629604	0.240	0.176	1.000000e+00	4
CAPNS1	Capns1	1.712736e-04	0.1646600	0.522	0.539	1.000000e+00	4
SIPA1	Sipa1	2.005474e-04	0.1753445	0.308	0.328	1.000000e+00	4
ITGA6	Itga6	2.111634e-04	0.2005711	0.413	0.424	1.000000e+00	4
KLF6	Klf6	2.275821e-04	0.3936742	0.250	0.225	1.000000e+00	4
DEGS1	Degs1	2.334083e-04	0.3124327	0.330	0.301	1.000000e+00	4
PBX1	Pbx1	2.705354e-04	0.2609310	0.788	0.747	1.000000e+00	4
MALAT1	Malat1	2.860348e-04	0.4028718	0.407	0.310	1.000000e+00	4
ROCK1	Rock1	2.872747e-04	0.1928123	0.196	0.230	1.000000e+00	4
ANO6	Ano6	3.302985e-04	0.2931001	0.401	0.356	1.000000e+00	4
SVBP	Ccdc23	3.328095e-04	0.3088659	0.212	0.202	1.000000e+00	4
TSPAN12	Tspan12	3.519062e-04	0.1787648	0.301	0.290	1.000000e+00	4
KDM7A	Kdm7a	3.773438e-04	0.4353461	0.215	0.143	1.000000e+00	4
DDB1	Ddb1	4.099812e-04	0.1755990	0.311	0.338	1.000000e+00	4
IL10RB	Il10rb	4.198541e-04	0.3899493	0.401	0.313	1.000000e+00	4
RHOB	Rhob	5.203559e-04	0.2431904	0.542	0.428	1.000000e+00	4
PTTG1IP	Pttg1ip	6.055930e-04	0.1772203	0.359	0.388	1.000000e+00	4
ZNF148	Zfp148	6.121142e-04	0.1937283	0.167	0.203	1.000000e+00	4
ATP6V0B	Atp6v0b	8.755365e-04	0.3433035	0.231	0.191	1.000000e+00	4
CD300LG	Cd300lg	8.829771e-04	0.2820372	0.417	0.310	1.000000e+00	4
RNF187	Rnf187	8.954339e-04	0.1939264	0.183	0.201	1.000000e+00	4
KLF9	Klf9	9.243417e-04	0.4735544	0.260	0.184	1.000000e+00	4
NFIB	Nfib	9.894947e-04	0.2505266	0.484	0.476	1.000000e+00	4
STAT3	Stat3	1.220491e-03	0.2525261	0.234	0.229	1.000000e+00	4
LAMP1	Lamp1	1.228428e-03	0.2574095	0.490	0.477	1.000000e+00	4
JUP	Jup	1.306423e-03	0.1763726	0.455	0.399	1.000000e+00	4
DUSP1	Dusp1	1.346519e-03	0.2957040	0.548	0.533	1.000000e+00	4
APLP2	Aplp2	1.412366e-03	0.2278109	0.593	0.562	1.000000e+00	4
RTN3	Rtn3	1.451757e-03	0.2043553	0.269	0.297	1.000000e+00	4
KANK3	Kank3	1.479134e-03	0.2622975	0.381	0.335	1.000000e+00	4
LAPTM4A	Laptm4a	1.491549e-03	0.1856839	0.788	0.785	1.000000e+00	4
SEC62	Sec62	1.518061e-03	0.1762793	0.317	0.341	1.000000e+00	4
SERPINE2	Serpine2	1.560068e-03	0.3745444	0.218	0.186	1.000000e+00	4
PDE2A	Pde2a	1.697576e-03	0.1858687	0.481	0.453	1.000000e+00	4
MAN1C1	Man1c1	1.706221e-03	0.3632084	0.202	0.139	1.000000e+00	4
ACO2	Aco2	1.732175e-03	0.2021335	0.228	0.242	1.000000e+00	4
ABCG1	Abcg1	1.769667e-03	0.3544968	0.256	0.201	1.000000e+00	4
BTG2	Btg2	1.820948e-03	0.3909706	0.433	0.433	1.000000e+00	4
SMTN	Smtn	1.998035e-03	0.3992344	0.256	0.199	1.000000e+00	4
CYB5B	Cyb5b	1.998800e-03	0.2578705	0.327	0.328	1.000000e+00	4
TMEM50A	Tmem50a	2.032349e-03	0.3127549	0.381	0.360	1.000000e+00	4
REEP3	Reep3	2.153267e-03	0.1870322	0.478	0.473	1.000000e+00	4
VASP	Vasp	2.237511e-03	0.2465125	0.324	0.300	1.000000e+00	4
CDS2	Cds2	2.495842e-03	0.3145125	0.327	0.285	1.000000e+00	4
S100A6	S100a6	2.856467e-03	0.3379104	0.337	0.244	1.000000e+00	4
PECAM1	Pecam1	3.392525e-03	0.1885127	0.667	0.608	1.000000e+00	4
DOCK6	Dock6	3.869814e-03	0.2821177	0.324	0.293	1.000000e+00	4
MYL12A	Myl12a	3.912714e-03	0.1682642	0.728	0.729	1.000000e+00	4
BRD2	Brd2	3.957994e-03	0.1994295	0.381	0.402	1.000000e+00	4
TM6SF1	Tm6sf1	4.137804e-03	0.2836118	0.205	0.172	1.000000e+00	4
SH2D3C	Sh2d3c	4.332479e-03	0.2832490	0.244	0.184	1.000000e+00	4
RCSD1	Rcsd1	4.484399e-03	0.2109722	0.266	0.210	1.000000e+00	4
TNS1	Tns1	4.688631e-03	0.2930604	0.388	0.322	1.000000e+00	4
PRKD3	Prkd3	4.744137e-03	0.1966973	0.196	0.212	1.000000e+00	4
SOCS3	Socs3	4.926007e-03	0.3717549	0.215	0.212	1.000000e+00	4
APP	App	5.234681e-03	0.1580672	0.760	0.750	1.000000e+00	4
RPN2	Rpn2	5.237559e-03	0.1656422	0.288	0.299	1.000000e+00	4
FAS	Fas	5.555218e-03	0.3545534	0.218	0.141	1.000000e+00	4
EPHB4	Ephb4	5.563368e-03	0.2322727	0.359	0.318	1.000000e+00	4
NCOR1	Ncor1	5.575259e-03	0.1988907	0.260	0.270	1.000000e+00	4
TPST2	Tpst2	6.070911e-03	0.2173563	0.256	0.235	1.000000e+00	4
BNIP3L	Bnip3l	6.364790e-03	0.2094827	0.256	0.261	1.000000e+00	4
PPP1R16B	Ppp1r16b	6.522075e-03	0.2551883	0.247	0.230	1.000000e+00	4
PDIA6	Pdia6	6.905432e-03	0.1719952	0.311	0.339	1.000000e+00	4
CDC42EP4	Cdc42ep4	7.456717e-03	0.2937173	0.285	0.217	1.000000e+00	4
TTC28	Ttc28	7.765200e-03	0.3099953	0.234	0.215	1.000000e+00	4
FLT1	Flt1	7.874578e-03	0.2278117	0.612	0.578	1.000000e+00	4
PSAP	Psap	7.923272e-03	0.1984805	0.282	0.251	1.000000e+00	4
FABP4	Fabp4	8.124501e-03	0.1527066	0.885	0.820	1.000000e+00	4
MYLK	Mylk	8.364619e-03	0.2882016	0.224	0.159	1.000000e+00	4
PSMA6	Psma6	8.598570e-03	0.1630385	0.224	0.240	1.000000e+00	4
GNG12	Gng12	9.021106e-03	0.1569002	0.231	0.245	1.000000e+00	4
TPP1	Tpp1	9.270027e-03	0.2303415	0.208	0.211	1.000000e+00	4
COMT	Comt	9.313886e-03	0.1766249	0.696	0.648	1.000000e+00	4
SELENOM	Selm	9.776266e-03	0.1915826	0.240	0.236	1.000000e+00	4
ARL6IP1	Arl6ip1	9.964886e-03	0.1647632	0.317	0.317	1.000000e+00	4
RBMS1	Rbms1	1.052370e-02	0.1696000	0.369	0.385	1.000000e+00	4
USP25	Usp25	1.116953e-02	0.3642915	0.221	0.174	1.000000e+00	4
BSG	Bsg	1.173850e-02	0.1785417	0.388	0.380	1.000000e+00	4
CYTH3	Cyth3	1.232161e-02	0.2956316	0.276	0.205	1.000000e+00	4
SQSTM1	Sqstm1	1.458559e-02	0.1778298	0.378	0.388	1.000000e+00	4
ARHGAP29	Arhgap29	1.461471e-02	0.2092021	0.304	0.300	1.000000e+00	4
CRK	Crk	1.610204e-02	0.1937910	0.279	0.291	1.000000e+00	4
TNFRSF1A	Tnfrsf1a	1.626154e-02	0.2204949	0.420	0.374	1.000000e+00	4
PITPNM2	Pitpnm2	1.651323e-02	0.3025902	0.224	0.179	1.000000e+00	4
SLFN5	Slfn5	1.886272e-02	0.2752340	0.420	0.370	1.000000e+00	4
NDUFA7	Ndufa7	1.983756e-02	0.1622173	0.304	0.309	1.000000e+00	4
TLN1	Tln1	2.403691e-02	0.1847663	0.356	0.342	1.000000e+00	4
MTA2	Mta2	2.457624e-02	0.1695062	0.192	0.201	1.000000e+00	4
SMIM10L1	Smim10l1	2.481786e-02	0.1958393	0.186	0.203	1.000000e+00	4
MGAT1	Mgat1	2.891347e-02	0.1529189	0.192	0.205	1.000000e+00	4
NOS3	Nos3	3.204600e-02	0.1870628	0.266	0.268	1.000000e+00	4
RIPOR1	Fam65a	3.281028e-02	0.2188727	0.269	0.250	1.000000e+00	4
ID2	Id2	3.301658e-02	0.2773296	0.253	0.245	1.000000e+00	4
ATP6AP1	Atp6ap1	3.323235e-02	0.1702258	0.237	0.238	1.000000e+00	4
PRKCH	Prkch	3.573229e-02	0.2269379	0.314	0.294	1.000000e+00	4
MYCBP2	Mycbp2	3.723425e-02	0.2119420	0.212	0.209	1.000000e+00	4
ELF1	Elf1	4.275169e-02	0.2286022	0.276	0.233	1.000000e+00	4
PLXND1	Plxnd1	4.356080e-02	0.2187709	0.439	0.390	1.000000e+00	4
TMEM204	Tmem204	4.576790e-02	0.2029272	0.490	0.423	1.000000e+00	4
PTPRU	Ptpru	4.654053e-02	0.2692376	0.304	0.264	1.000000e+00	4
BST2	Bst2	4.654871e-02	0.1512707	0.439	0.407	1.000000e+00	4
PPP2R5A	Ppp2r5a	4.667465e-02	0.2018212	0.250	0.228	1.000000e+00	4
TSPAN4	Tspan4	5.003308e-02	0.1543652	0.215	0.191	1.000000e+00	4
RER1	Rer1	5.123756e-02	0.1700368	0.253	0.260	1.000000e+00	4
ADIPOR1	Adipor1	5.232419e-02	0.1544183	0.202	0.202	1.000000e+00	4
SRP14	Srp14	5.262279e-02	0.1586968	0.276	0.274	1.000000e+00	4
ICAM1	Icam1	5.310554e-02	0.3078375	0.234	0.193	1.000000e+00	4
MIF	Mif	5.335865e-02	0.1754165	0.237	0.214	1.000000e+00	4
GHITM	Ghitm	5.562888e-02	0.1665570	0.298	0.295	1.000000e+00	4
TNFSF10	Tnfsf10	5.830008e-02	0.2812785	0.228	0.222	1.000000e+00	4
MPZL1	Mpzl1	6.202478e-02	0.1503189	0.394	0.391	1.000000e+00	4
KLF2	Klf2	6.387677e-02	0.1691735	0.625	0.641	1.000000e+00	4
JAM2	Jam2	6.413503e-02	0.2574262	0.237	0.215	1.000000e+00	4
IFNAR2	Ifnar2	6.923402e-02	0.2740276	0.234	0.216	1.000000e+00	4
ABCG2	Abcg2	7.231299e-02	0.1560448	0.240	0.237	1.000000e+00	4
S1PR1	S1pr1	7.378519e-02	0.1934272	0.413	0.399	1.000000e+00	4
MAPK12	Mapk12	7.529272e-02	0.2297176	0.218	0.184	1.000000e+00	4
CTBP1	Ctbp1	8.244821e-02	0.1519605	0.247	0.223	1.000000e+00	4
NUCB1	Nucb1	9.645607e-02	0.1765462	0.292	0.264	1.000000e+00	4
LGALS3BP	Lgals3bp	1.091029e-01	0.2563371	0.276	0.224	1.000000e+00	4
WWTR1	Wwtr1	1.115459e-01	0.1656070	0.365	0.359	1.000000e+00	4
UNC45B	Unc45b	1.121024e-01	0.1649841	0.244	0.216	1.000000e+00	4
NECTIN2	Pvrl2	1.123805e-01	0.1711472	0.218	0.206	1.000000e+00	4
RFLNB	Fam101b	1.254114e-01	0.1580319	0.436	0.435	1.000000e+00	4
TRIM8	Trim8	1.316635e-01	0.2213215	0.215	0.184	1.000000e+00	4
DNM2	Dnm2	1.810944e-01	0.1875921	0.221	0.188	1.000000e+00	4
GRN	Grn	2.075599e-01	0.1882636	0.292	0.283	1.000000e+00	4
CPNE3	Cpne3	2.165988e-01	0.2224693	0.208	0.172	1.000000e+00	4
#N/A	Bvht	2.853455e-01	0.1941132	0.224	0.197	1.000000e+00	4
DDOST	Ddost	3.377659e-01	0.2130104	0.240	0.234	1.000000e+00	4
TMBIM1	Tmbim1	4.139231e-01	0.1648934	0.266	0.238	1.000000e+00	4
IER3	Ier3	6.458736e-01	0.1682300	0.228	0.207	1.000000e+00	4

## Sheet: EA
Human	Mouse	p_val	avg_logFC	pct.1	pct.2	p_val_adj	Cluster
S100A4	S100a4	3.257740e-126	1.9119630	0.627	0.067	4.566048e-122	5
GLUL	Glul	2.193509e-120	1.8115709	0.763	0.198	3.074422e-116	5
TSPAN8	Tspan8	9.797147e-117	2.6414926	0.498	0.043	1.373168e-112	5
TM4SF1	Tm4sf1	3.951522e-96	1.1013865	0.963	0.755	5.538453e-92	5
SLC6A6	Slc6a6	5.974677e-93	1.1371873	0.902	0.471	8.374107e-89	5
EFHD1	Efhd1	6.619211e-87	1.5945050	0.383	0.021	9.277486e-83	5
TGFB2	Tgfb2	8.950651e-85	1.5971130	0.485	0.053	1.254523e-80	5
SOX17	Sox17	2.291573e-74	1.2578963	0.766	0.284	3.211869e-70	5
THBS2	Thbs2	3.284767e-74	1.6203255	0.383	0.033	4.603929e-70	5
FBLN5	Fbln5	2.681289e-73	0.8859185	0.519	0.098	3.758095e-69	5
TIMP3	Timp3	7.900783e-71	0.9951059	0.953	0.724	1.107374e-66	5
FBLN2	Fbln2	6.786937e-68	1.1307332	0.495	0.085	9.512571e-64	5
KLF4	Klf4	1.389498e-67	1.2578575	0.776	0.306	1.947520e-63	5
CALCA	Calca	6.235389e-65	2.1891735	0.234	0.005	8.739522e-61	5
CRIP1	Crip1	6.274904e-65	1.1914062	0.719	0.279	8.794906e-61	5
S100A6	S100a6	3.239766e-61	1.1915767	0.671	0.222	4.540857e-57	5
AIF1L	Aif1l	5.639762e-60	1.2259264	0.329	0.035	7.904690e-56	5
THBD	Thbd	2.373322e-52	1.0609069	0.769	0.378	3.326448e-48	5
LTBP4	Ltbp4	3.085371e-51	0.6665200	0.715	0.281	4.324456e-47	5
PODXL	Podxl	3.304251e-47	0.5968233	0.939	0.715	4.631238e-43	5
ATP13A3	Atp13a3	1.445923e-45	1.0116280	0.485	0.132	2.026605e-41	5
#N/A	Ly6a	4.054870e-44	0.2648949	0.946	0.658	5.683306e-40	5
FXYD5	Fxyd5	2.989916e-43	0.8901492	0.668	0.280	4.190666e-39	5
GADD45G	Gadd45g	6.387771e-43	1.0657359	0.458	0.117	8.953100e-39	5
PLTP	Pltp	1.612389e-42	0.9747856	0.441	0.105	2.259924e-38	5
VIM	Vim	1.994371e-41	0.7382263	0.814	0.491	2.795311e-37	5
PI16	Pi16	4.823565e-41	0.9588010	0.349	0.064	6.760709e-37	5
SLC9A3R2	Slc9a3r2	5.392705e-41	0.5995217	0.915	0.686	7.558416e-37	5
CLIC5	Clic5	1.087960e-40	0.8577812	0.668	0.276	1.524885e-36	5
KLF2	Klf2	7.538731e-40	0.7902104	0.908	0.621	1.056629e-35	5
CXCL12	Cxcl12	1.879946e-38	1.0331840	0.373	0.081	2.634933e-34	5
JAM2	Jam2	5.234077e-38	1.0610225	0.532	0.195	7.336083e-34	5
HSPB1	Hspb1	2.346852e-37	0.6849903	0.637	0.262	3.289348e-33	5
LRRC32	Lrrc32	1.686992e-36	0.9084177	0.532	0.189	2.364488e-32	5
LMNA	Lmna	2.094942e-36	1.0280383	0.444	0.133	2.936271e-32	5
TINAGL1	Tinagl1	2.652820e-35	0.6460133	0.763	0.430	3.718192e-31	5
C1orf21	1700025G04Rik	3.695314e-35	1.0402822	0.492	0.181	5.179352e-31	5
PCSK5	Pcsk5	3.702963e-34	0.8459454	0.390	0.100	5.190073e-30	5
CAV1	Cav1	2.240356e-33	0.7023824	0.658	0.310	3.140083e-29	5
HSPA1A	Hspa1a	2.816443e-33	0.7627807	0.725	0.368	3.947527e-29	5
EGR1	Egr1	6.769387e-33	0.9824040	0.678	0.345	9.487973e-29	5
PLSCR2	Plscr2	1.212296e-32	0.6184292	0.671	0.311	1.699154e-28	5
IER2	Ier2	2.335052e-31	0.9542046	0.634	0.335	3.272809e-27	5
RNF152	Rnf152	6.071458e-31	1.0075502	0.237	0.040	8.509756e-27	5
SORBS2	Sorbs2	6.382010e-30	0.8956665	0.258	0.049	8.945025e-26	5
EMP3	Emp3	8.036678e-30	0.9067644	0.488	0.196	1.126421e-25	5
FOXP1	Foxp1	1.809229e-29	0.7277881	0.617	0.298	2.535815e-25	5
AZIN1	Azin1	3.309211e-29	0.8736794	0.502	0.205	4.638190e-25	5
SFXN3	Sfxn3	5.196058e-29	0.8570837	0.366	0.106	7.282795e-25	5
EPHX1	Ephx1	5.474103e-28	0.6376970	0.414	0.137	7.672503e-24	5
CST3	Cst3	1.136858e-27	0.8275052	0.861	0.664	1.593420e-23	5
COBLL1	Cobll1	7.209976e-27	0.7743233	0.234	0.041	1.010550e-22	5
FOS	Fos	1.105155e-26	0.9522548	0.712	0.423	1.548985e-22	5
NPNT	Npnt	3.264079e-26	0.7445707	0.298	0.075	4.574933e-22	5
JUNB	Junb	1.389221e-25	0.8296737	0.692	0.395	1.947132e-21	5
TSC22D3	Tsc22d3	4.194881e-25	0.6105757	0.485	0.206	5.879546e-21	5
CALCRL	Calcrl	6.556923e-25	0.7105517	0.736	0.510	9.190183e-21	5
PLSCR1	Plscr1	6.735913e-25	0.8021621	0.332	0.095	9.441056e-21	5
EBF1	Ebf1	1.891820e-23	0.5293874	0.417	0.162	2.651575e-19	5
PLEC	Plec	5.567620e-23	0.7150968	0.563	0.288	7.803576e-19	5
SLC16A2	Slc16a2	1.329877e-22	0.7035615	0.325	0.099	1.863955e-18	5
PKN3	Pkn3	2.143465e-22	0.6589344	0.203	0.036	3.004280e-18	5
CRIP2	Crip2	3.404358e-22	0.4666833	0.864	0.686	4.771548e-18	5
SERTAD1	Sertad1	5.990843e-22	0.9004133	0.403	0.166	8.396766e-18	5
CLIC4	Clic4	8.310054e-22	0.4954564	0.831	0.621	1.164737e-17	5
CD24	Cd24a	1.901926e-21	0.4622518	0.729	0.454	2.665740e-17	5
PDGFB	Pdgfb	8.345001e-21	0.5741172	0.505	0.244	1.169635e-16	5
AHNAK	Ahnak	1.492272e-20	0.5307599	0.566	0.304	2.091568e-16	5
IER3	Ier3	3.054403e-20	0.7776177	0.444	0.192	4.281052e-16	5
ADGRF5	Adgrf5	6.499996e-20	0.4650548	0.847	0.674	9.110394e-16	5
NR4A1	Nr4a1	6.957968e-20	0.8469861	0.502	0.263	9.752288e-16	5
CA7	Car7	1.949296e-19	0.6301137	0.234	0.060	2.732133e-15	5
TMBIM1	Tmbim1	9.897154e-19	0.6603396	0.464	0.225	1.387185e-14	5
HSPA1B	Hspa1b	1.075394e-18	0.4264994	0.739	0.470	1.507272e-14	5
FOSB	Fosb	1.773983e-18	0.9619180	0.403	0.177	2.486415e-14	5
LAMA5	Lama5	2.939657e-18	0.5547262	0.464	0.222	4.120223e-14	5
C10orf10	8430408G22Rik	5.179226e-18	0.7582003	0.346	0.128	7.259203e-14	5
PPP1R15A	Ppp1r15a	5.314793e-18	0.6981981	0.437	0.215	7.449213e-14	5
PLSCR4	Plscr4	6.460703e-18	0.5636701	0.403	0.171	9.055322e-14	5
PLCB1	Plcb1	1.027136e-17	0.8326181	0.298	0.111	1.439633e-13	5
GADD45B	Gadd45b	3.382418e-17	0.6825836	0.254	0.075	4.740797e-13	5
CLTB	Cltb	5.408062e-17	0.5988520	0.319	0.115	7.579940e-13	5
EFR3B	Efr3b	7.092072e-17	0.6247047	0.203	0.050	9.940248e-13	5
RFK	Rfk	2.133761e-16	0.6413956	0.359	0.153	2.990680e-12	5
AKAP13	Akap13	2.902604e-16	0.4503150	0.376	0.168	4.068290e-12	5
PALMD	Palmd	3.321974e-16	0.6473747	0.261	0.084	4.656079e-12	5
GPX1	Gpx1	6.443078e-16	0.6033353	0.631	0.416	9.030618e-12	5
PLS3	Pls3	1.287815e-15	0.5240185	0.522	0.298	1.805001e-11	5
NUAK1	Nuak1	2.282578e-15	0.6055679	0.271	0.093	3.199261e-11	5
CAVIN1	Ptrf	2.288002e-15	0.5591516	0.546	0.331	3.206864e-11	5
ZFP36	Zfp36	5.731663e-15	0.4302279	0.671	0.435	8.033499e-11	5
CD93	Cd93	1.103635e-14	0.3456629	0.847	0.698	1.546855e-10	5
EPAS1	Epas1	1.229516e-14	0.3536958	0.898	0.721	1.723290e-10	5
PIK3R3	Pik3r3	1.755057e-14	0.5241137	0.312	0.125	2.459888e-10	5
TBC1D1	Tbc1d1	2.079555e-14	0.7608971	0.295	0.120	2.914705e-10	5
ADAM15	Adam15	2.231338e-14	0.5389206	0.529	0.302	3.127444e-10	5
TSPO	Tspo	3.633541e-14	0.5899864	0.468	0.250	5.092771e-10	5
CDKN1A	Cdkn1a	1.402117e-13	0.6647768	0.468	0.250	1.965207e-09	5
ACVRL1	Acvrl1	1.542777e-13	0.5164126	0.437	0.224	2.162356e-09	5
ABR	Abr	1.621005e-13	0.5553906	0.231	0.076	2.272001e-09	5
CTTNBP2	Cttnbp2	2.910281e-13	0.4267839	0.220	0.074	4.079049e-09	5
ATF3	Atf3	8.920945e-13	0.7225043	0.383	0.195	1.250360e-08	5
JUN	Jun	9.376837e-13	0.4302833	0.769	0.554	1.314257e-08	5
JARID2	Jarid2	1.013937e-12	0.5907090	0.315	0.139	1.421134e-08	5
APOLD1	Apold1	1.553173e-12	0.6266395	0.488	0.303	2.176927e-08	5
KCTD10	Kctd10	1.874159e-12	0.5731007	0.461	0.291	2.626822e-08	5
ZEB2	Zeb2	1.891885e-12	0.7173002	0.214	0.073	2.651667e-08	5
ADGRG1	Adgrg1	2.128240e-12	0.4184743	0.356	0.170	2.982942e-08	5
DENND5B	Dennd5b	2.220739e-12	0.5892844	0.285	0.115	3.112587e-08	5
TSPAN7	Tspan7	2.694840e-12	0.5086284	0.417	0.215	3.777088e-08	5
IER5	Ier5	4.194035e-12	0.6164934	0.468	0.265	5.878359e-08	5
ADCY4	Adcy4	5.480310e-12	0.3356189	0.353	0.172	7.681202e-08	5
C21orf91	D16Ertd472e	2.220321e-11	0.5003907	0.220	0.078	3.112002e-07	5
TRAK1	Trak1	3.380644e-11	0.5478746	0.203	0.070	4.738310e-07	5
TMOD3	Tmod3	5.201850e-11	0.5046600	0.403	0.238	7.290913e-07	5
ANXA2	Anxa2	5.383492e-11	0.4323916	0.688	0.520	7.545503e-07	5
EIF1	Eif1	6.686806e-11	0.3485365	0.797	0.617	9.372227e-07	5
ARHGEF3	Arhgef3	7.868658e-11	0.3588358	0.420	0.245	1.102871e-06	5
HIP1	Hip1	7.932941e-11	0.3918262	0.437	0.254	1.111881e-06	5
TOB1	Tob1	2.016248e-10	0.5285711	0.254	0.107	2.825973e-06	5
NDRG1	Ndrg1	2.408434e-10	0.4160994	0.431	0.242	3.375661e-06	5
TBX3	Tbx3	2.426142e-10	0.4393192	0.234	0.093	3.400480e-06	5
ST3GAL1	St3gal1	2.580395e-10	0.3871635	0.308	0.149	3.616682e-06	5
ATF4	Atf4	3.123292e-10	0.4412793	0.590	0.395	4.377607e-06	5
LIMS2	Lims2	3.834878e-10	0.2429992	0.359	0.198	5.374965e-06	5
BCAM	Bcam	4.341455e-10	0.4311078	0.322	0.157	6.084983e-06	5
EEF2	Eef2	5.202440e-10	0.3141373	0.827	0.684	7.291740e-06	5
C9orf3	2010111I01Rik	6.186078e-10	0.4870459	0.424	0.254	8.670407e-06	5
KLF9	Klf9	6.290094e-10	0.3682477	0.342	0.178	8.816196e-06	5
CLDN15	Cldn15	1.480581e-09	0.1913605	0.431	0.262	2.075182e-05	5
#N/A	1110007C09Rik	1.703970e-09	0.4423491	0.227	0.101	2.388284e-05	5
RPS3	Rps3	2.278312e-09	0.2167156	0.919	0.806	3.193282e-05	5
SLAIN2	Slain2	2.611837e-09	0.5101833	0.278	0.136	3.660751e-05	5
LAMB2	Lamb2	2.835839e-09	0.2407446	0.444	0.283	3.974712e-05	5
DDX5	Ddx5	4.198133e-09	0.3137422	0.864	0.734	5.884104e-05	5
ADGRE5	Adgre5	4.374097e-09	0.4318425	0.536	0.380	6.130734e-05	5
BTG1	Btg1	4.470849e-09	0.5478569	0.349	0.199	6.266342e-05	5
DDX3X	Ddx3x	4.715725e-09	0.3961143	0.698	0.527	6.609560e-05	5
ANXA5	Anxa5	4.872597e-09	0.3577257	0.712	0.543	6.829432e-05	5
RPLP1	Rplp1	6.313788e-09	0.1606419	0.922	0.781	8.849405e-05	5
SOCS3	Socs3	6.661918e-09	0.3399567	0.363	0.201	9.337344e-05	5
KRAS	Kras	1.883987e-08	0.5513264	0.319	0.184	2.640597e-04	5
SWAP70	Swap70	2.100347e-08	0.4688457	0.305	0.158	2.943846e-04	5
MFAP2	Mfap2	2.673401e-08	0.4814883	0.275	0.138	3.747039e-04	5
FRMD4A	Frmd4a	2.888808e-08	0.5462220	0.261	0.128	4.048953e-04	5
MAP4K3	Map4k3	2.954689e-08	0.4443977	0.325	0.173	4.141292e-04	5
CKB	Ckb	3.656846e-08	0.5228516	0.231	0.108	5.125435e-04	5
TGFB1I1	Tgfb1i1	3.751096e-08	0.2629842	0.234	0.112	5.257536e-04	5
DUSP1	Dusp1	3.856847e-08	0.3362348	0.695	0.523	5.405757e-04	5
FAM129B	Fam129b	3.892871e-08	0.4263915	0.336	0.194	5.456249e-04	5
BTG2	Btg2	4.310139e-08	0.3165201	0.603	0.421	6.041090e-04	5
ARF6	Arf6	7.077470e-08	0.3934851	0.349	0.200	9.919782e-04	5
RGS2	Rgs2	7.397862e-08	0.6073844	0.271	0.144	1.036884e-03	5
PLAC8	Plac8	7.663148e-08	0.5568916	0.251	0.129	1.074067e-03	5
SLC38A2	Slc38a2	7.679549e-08	0.3997469	0.627	0.460	1.076366e-03	5
PDLIM5	Pdlim5	9.245537e-08	0.4446750	0.308	0.165	1.295854e-03	5
S100A13	S100a13	9.877802e-08	0.3144368	0.488	0.323	1.384473e-03	5
H3F3B	H3f3b	1.083194e-07	0.3129484	0.759	0.650	1.518204e-03	5
FAM198B	Fam198b	1.167359e-07	0.4405559	0.251	0.126	1.636170e-03	5
ALS2CL	Als2cl	1.341990e-07	0.2010655	0.237	0.124	1.880933e-03	5
REXO2	Rexo2	1.376115e-07	0.3416797	0.275	0.141	1.928763e-03	5
GJA4	Gja4	1.499658e-07	0.4189010	0.210	0.107	2.101921e-03	5
SMIM14	Smim14	1.650483e-07	0.3304357	0.302	0.166	2.313317e-03	5
CD200	Cd200	1.693904e-07	0.1724076	0.631	0.465	2.374176e-03	5
TPT1	Tpt1	2.363746e-07	0.1971117	0.919	0.797	3.313026e-03	5
TMEM44	Tmem44	2.958919e-07	0.3605797	0.261	0.131	4.147221e-03	5
BAG3	Bag3	3.063306e-07	0.3820758	0.247	0.122	4.293529e-03	5
FZD6	Fzd6	3.070432e-07	0.5172567	0.214	0.102	4.303517e-03	5
EFNB2	Efnb2	5.553668e-07	0.3007311	0.586	0.420	7.784021e-03	5
CALML4	Calml4	6.169608e-07	0.4696629	0.271	0.145	8.647323e-03	5
FKBP3	Fkbp3	6.243721e-07	0.4569146	0.363	0.226	8.751200e-03	5
RRAS	Rras	6.310698e-07	0.1927731	0.454	0.316	8.845074e-03	5
POLR2E	Polr2e	6.432473e-07	0.4729199	0.359	0.226	9.015754e-03	5
ANO6	Ano6	6.499242e-07	0.3732660	0.505	0.349	9.109337e-03	5
JAG1	Jag1	6.881935e-07	0.3518717	0.207	0.100	9.645721e-03	5
S100A10	S100a10	7.011941e-07	0.1659334	0.820	0.689	9.827936e-03	5
SPTBN1	Sptbn1	8.443709e-07	0.2830513	0.844	0.751	1.183470e-02	5
DNAJB1	Dnajb1	9.616254e-07	0.3598945	0.285	0.158	1.347814e-02	5
RTL8A	Cxx1b	1.085929e-06	0.3510999	0.308	0.174	1.522038e-02	5
NOS3	Nos3	1.099400e-06	0.3253307	0.407	0.258	1.540919e-02	5
NCOA7	Ncoa7	1.468169e-06	0.3930417	0.373	0.227	2.057785e-02	5
FAM3C	Fam3c	1.580611e-06	0.4757099	0.278	0.154	2.215385e-02	5
ID1	Id1	1.876681e-06	0.3564018	0.437	0.284	2.630356e-02	5
RPL9	Rpl9	1.907981e-06	0.2210997	0.837	0.707	2.674226e-02	5
NPTN	Nptn	1.909573e-06	0.4297716	0.393	0.250	2.676458e-02	5
FOSL2	Fosl2	1.911389e-06	0.4117200	0.305	0.176	2.679003e-02	5
CYB5R3	Cyb5r3	1.981396e-06	0.4073019	0.386	0.256	2.777124e-02	5
#N/A	Cxx1a	2.149043e-06	0.4177308	0.203	0.098	3.012098e-02	5
MBNL1	Mbnl1	2.500007e-06	0.3688926	0.485	0.338	3.504010e-02	5
#N/A	Kctd12b	2.768183e-06	0.2253472	0.373	0.241	3.879885e-02	5
KITLG	Kitl	3.268742e-06	0.2209523	0.559	0.408	4.581469e-02	5
S100A1	S100a1	3.620068e-06	0.4605152	0.319	0.186	5.073887e-02	5
SEMA7A	Sema7a	4.598536e-06	0.3873392	0.224	0.114	6.445308e-02	5
ELOVL1	Elovl1	4.772681e-06	0.3662951	0.315	0.184	6.689390e-02	5
PDLIM7	Pdlim7	5.246420e-06	0.2563234	0.298	0.182	7.353383e-02	5
KDM6B	Kdm6b	5.444255e-06	0.2815402	0.281	0.161	7.630668e-02	5
KLF13	Klf13	6.030324e-06	0.2468697	0.505	0.354	8.452102e-02	5
GATA2	Gata2	6.674700e-06	0.2913003	0.254	0.138	9.355259e-02	5
RABAC1	Rabac1	6.988272e-06	0.3006614	0.573	0.419	9.794762e-02	5
TUBB2A	Tubb2a	8.045974e-06	0.3541394	0.261	0.143	1.127724e-01	5
UACA	Uaca	8.075922e-06	0.2951306	0.302	0.176	1.131921e-01	5
TNS1	Tns1	8.205726e-06	0.2719461	0.464	0.317	1.150115e-01	5
MAL	Mal	8.723550e-06	0.3977747	0.258	0.142	1.222693e-01	5
MYADM	Myadm	1.113742e-05	0.4198504	0.397	0.288	1.561021e-01	5
SMCO4	Smco4	1.160049e-05	0.1831442	0.288	0.180	1.625925e-01	5
CLIC1	Clic1	1.308772e-05	0.2745235	0.539	0.398	1.834375e-01	5
EIF4A2	Eif4a2	1.317147e-05	0.4406858	0.247	0.147	1.846114e-01	5
PICALM	Picalm	1.520216e-05	0.3424493	0.505	0.372	2.130735e-01	5
CCDC50	Ccdc50	1.623568e-05	0.4484250	0.292	0.202	2.275593e-01	5
TNRC6C	Tnrc6c	1.825101e-05	0.3962078	0.214	0.110	2.558062e-01	5
CYTH3	Cyth3	1.856891e-05	0.3992230	0.319	0.203	2.602619e-01	5
GNB1	Gnb1	2.075717e-05	0.2495312	0.725	0.604	2.909325e-01	5
AK3	Ak3	2.138527e-05	0.3158222	0.214	0.111	2.997360e-01	5
MEIS2	Meis2	2.473561e-05	0.3095825	0.634	0.536	3.466943e-01	5
KLHL5	Klhl5	2.781511e-05	0.3279759	0.254	0.146	3.898565e-01	5
BRD2	Brd2	3.605599e-05	0.2922639	0.522	0.392	5.053608e-01	5
PTMA	Ptma	3.787789e-05	0.3187755	0.536	0.409	5.308965e-01	5
ETS1	Ets1	4.252727e-05	0.2975386	0.586	0.456	5.960623e-01	5
RPS15	Rps15	4.334923e-05	0.1557466	0.841	0.720	6.075829e-01	5
CMIP	Cmip	4.498178e-05	0.1825502	0.369	0.249	6.304647e-01	5
PTMS	Ptms	5.431634e-05	0.2541207	0.434	0.311	7.612979e-01	5
ADAMTS1	Adamts1	5.556843e-05	0.4894719	0.393	0.304	7.788472e-01	5
TRIM47	Trim47	5.831897e-05	0.3367888	0.298	0.181	8.173986e-01	5
RPS9	Rps9	5.979229e-05	0.1535761	0.824	0.701	8.380488e-01	5
MAPK3	Mapk3	6.731355e-05	0.2539963	0.447	0.313	9.434667e-01	5
IMPDH1	Impdh1	7.937775e-05	0.1936456	0.264	0.167	1.000000e+00	5
ARPC2	Arpc2	8.141037e-05	0.2986386	0.620	0.522	1.000000e+00	5
FAM117B	Fam117b	9.057795e-05	0.2700546	0.519	0.388	1.000000e+00	5
MYCT1	Myct1	9.627832e-05	0.2568779	0.532	0.431	1.000000e+00	5
DKK2	Dkk2	1.256984e-04	0.2360624	0.254	0.157	1.000000e+00	5
SLC12A2	Slc12a2	1.280441e-04	0.2555136	0.214	0.123	1.000000e+00	5
CENPB	Cenpb	1.351296e-04	0.2881780	0.275	0.175	1.000000e+00	5
DOCK9	Dock9	1.531848e-04	0.3819394	0.288	0.180	1.000000e+00	5
DUSP3	Dusp3	1.620447e-04	0.2119351	0.569	0.435	1.000000e+00	5
RPL8	Rpl8	1.674775e-04	0.1545706	0.851	0.742	1.000000e+00	5
FAU	Fau	1.694154e-04	0.1732310	0.769	0.648	1.000000e+00	5
UBC	Ubc	2.141810e-04	0.2756116	0.712	0.602	1.000000e+00	5
#N/A	9430020K01Rik	2.309472e-04	0.2917595	0.349	0.238	1.000000e+00	5
YBX1	Ybx1	2.385810e-04	0.2755962	0.590	0.471	1.000000e+00	5
NFE2L1	Nfe2l1	2.437288e-04	0.3070196	0.295	0.187	1.000000e+00	5
GNAQ	Gnaq	2.452468e-04	0.2245563	0.332	0.220	1.000000e+00	5
DDAH2	Ddah2	2.457060e-04	0.3022752	0.454	0.346	1.000000e+00	5
TGM2	Tgm2	2.547137e-04	0.2942876	0.329	0.218	1.000000e+00	5
STOM	Stom	2.884783e-04	0.1926224	0.254	0.161	1.000000e+00	5
#N/A	Cd59a	3.322999e-04	0.3432499	0.220	0.126	1.000000e+00	5
MCL1	Mcl1	3.876762e-04	0.2389418	0.532	0.413	1.000000e+00	5
RNASEK	Rnasek	4.397631e-04	0.2294471	0.458	0.343	1.000000e+00	5
ITPR3	Itpr3	4.549077e-04	0.2100972	0.207	0.121	1.000000e+00	5
PURB	Purb	4.847350e-04	0.1510843	0.502	0.380	1.000000e+00	5
SLC20A1	Slc20a1	4.879351e-04	0.3556343	0.203	0.124	1.000000e+00	5
DAB2IP	Dab2ip	5.634456e-04	0.2589720	0.275	0.173	1.000000e+00	5
OGDH	Ogdh	5.737209e-04	0.3346296	0.319	0.216	1.000000e+00	5
VEZF1	Vezf1	6.449819e-04	0.1786596	0.292	0.226	1.000000e+00	5
KIF5B	Kif5b	6.811683e-04	0.1966545	0.420	0.304	1.000000e+00	5
ARL2BP	Arl2bp	7.017885e-04	0.2329844	0.251	0.163	1.000000e+00	5
SPAG9	Spag9	7.431434e-04	0.2496823	0.400	0.312	1.000000e+00	5
KLF6	Klf6	8.077060e-04	0.2640012	0.325	0.220	1.000000e+00	5
SERINC1	Serinc1	8.261907e-04	0.3049338	0.542	0.434	1.000000e+00	5
NUMB	Numb	8.276861e-04	0.2570225	0.305	0.201	1.000000e+00	5
NREP	Nrep	1.013302e-03	0.1899930	0.454	0.434	1.000000e+00	5
EEF1A1	Eef1a1	1.070674e-03	0.1564284	0.919	0.850	1.000000e+00	5
NES	Nes	1.142379e-03	0.2014293	0.319	0.224	1.000000e+00	5
TBCA	Tbca	1.145770e-03	0.3497456	0.312	0.237	1.000000e+00	5
CTBP2	Ctbp2	1.233977e-03	0.2860654	0.231	0.147	1.000000e+00	5
RAB14	Rab14	1.234967e-03	0.1861887	0.573	0.465	1.000000e+00	5
OSBPL9	Osbpl9	1.252464e-03	0.2860347	0.275	0.186	1.000000e+00	5
CHD3	Chd3	1.253202e-03	0.3316771	0.264	0.188	1.000000e+00	5
DNAJA1	Dnaja1	1.305699e-03	0.2189751	0.444	0.331	1.000000e+00	5
PKD1	Pkd1	1.416516e-03	0.1870376	0.227	0.143	1.000000e+00	5
IRF2BPL	Irf2bpl	1.438589e-03	0.3473626	0.227	0.140	1.000000e+00	5
TMEM123	Tmem123	1.506828e-03	0.1709816	0.353	0.261	1.000000e+00	5
NCK1	Nck1	1.552045e-03	0.3500203	0.224	0.143	1.000000e+00	5
RTN3	Rtn3	1.706551e-03	0.2507803	0.397	0.288	1.000000e+00	5
MLLT6	Mllt6	1.752826e-03	0.3364733	0.247	0.158	1.000000e+00	5
NME2	Nme2	1.797140e-03	0.2202089	0.515	0.411	1.000000e+00	5
UQCC2	Uqcc2	1.827567e-03	0.1551735	0.305	0.216	1.000000e+00	5
MYL6	Myl6	1.842140e-03	0.1578457	0.525	0.421	1.000000e+00	5
COX7A2L	Cox7a2l	1.985865e-03	0.2229805	0.386	0.285	1.000000e+00	5
#N/A	Rpl37rt	2.034014e-03	0.2349881	0.471	0.370	1.000000e+00	5
MPHOSPH8	Mphosph8	2.159908e-03	0.2277074	0.203	0.128	1.000000e+00	5
VDAC3	Vdac3	2.179568e-03	0.2913125	0.231	0.158	1.000000e+00	5
TMCO1	Tmco1	2.194028e-03	0.3803869	0.292	0.222	1.000000e+00	5
RASGRP3	Rasgrp3	2.489846e-03	0.1606091	0.542	0.448	1.000000e+00	5
#N/A	1810026B05Rik	2.636037e-03	0.3036293	0.244	0.162	1.000000e+00	5
FGD5	Fgd5	2.645832e-03	0.2249041	0.454	0.350	1.000000e+00	5
BHLHE40	Bhlhe40	2.653917e-03	0.2866515	0.227	0.142	1.000000e+00	5
SAV1	Sav1	2.710410e-03	0.2054065	0.373	0.276	1.000000e+00	5
RPL18	Rpl18	2.817818e-03	0.1867472	0.654	0.547	1.000000e+00	5
CALD1	Cald1	3.266646e-03	0.2300143	0.532	0.426	1.000000e+00	5
CDC14A	Cdc14a	3.448700e-03	0.2191501	0.237	0.155	1.000000e+00	5
SPOP	Spop	3.683036e-03	0.2409400	0.227	0.148	1.000000e+00	5
ATP6V0B	Atp6v0b	3.933185e-03	0.1644964	0.275	0.188	1.000000e+00	5
MAP4	Map4	4.470638e-03	0.2850486	0.322	0.254	1.000000e+00	5
NINJ1	Ninj1	4.586745e-03	0.3703500	0.207	0.153	1.000000e+00	5
IQGAP1	Iqgap1	4.611830e-03	0.2358241	0.508	0.402	1.000000e+00	5
ATRAID	Atraid	4.830961e-03	0.2647154	0.292	0.201	1.000000e+00	5
LATS2	Lats2	5.385274e-03	0.3607656	0.346	0.263	1.000000e+00	5
UTRN	Utrn	5.647769e-03	0.2299401	0.322	0.238	1.000000e+00	5
PPP1R2	Ppp1r2	6.190385e-03	0.2961528	0.349	0.262	1.000000e+00	5
BCL2L1	Bcl2l1	6.209069e-03	0.3067042	0.234	0.155	1.000000e+00	5
RAB11B	Rab11b	6.682478e-03	0.2228596	0.271	0.185	1.000000e+00	5
RMND5A	Rmnd5a	6.740952e-03	0.2291142	0.234	0.154	1.000000e+00	5
TRIM44	Trim44	6.903455e-03	0.2875742	0.224	0.152	1.000000e+00	5
RBM39	Rbm39	7.437961e-03	0.2188617	0.525	0.431	1.000000e+00	5
#N/A	Rpl14-ps1	7.502105e-03	0.2487121	0.458	0.388	1.000000e+00	5
DSTYK	Dstyk	7.727261e-03	0.2998972	0.214	0.140	1.000000e+00	5
ARPC1B	Arpc1b	7.949329e-03	0.1909072	0.417	0.323	1.000000e+00	5
KARS	Kars	7.996532e-03	0.3036412	0.214	0.157	1.000000e+00	5
TRIM8	Trim8	8.241083e-03	0.1579894	0.254	0.181	1.000000e+00	5
CCNL1	Ccnl1	8.294315e-03	0.2726359	0.325	0.240	1.000000e+00	5
H3F3A	H3f3a	8.600934e-03	0.2045898	0.241	0.175	1.000000e+00	5
ANXA1	Anxa1	9.011480e-03	0.3042565	0.244	0.179	1.000000e+00	5
EIF3G	Eif3g	9.467776e-03	0.2278388	0.298	0.211	1.000000e+00	5
NXPE4	Nxpe4	9.669678e-03	0.3028571	0.210	0.148	1.000000e+00	5
RPL37	Rpl37	9.976236e-03	0.1658594	0.647	0.548	1.000000e+00	5
SLC50A1	Slc50a1	1.048262e-02	0.1961271	0.224	0.151	1.000000e+00	5
CUL1	Cul1	1.068219e-02	0.2256068	0.247	0.169	1.000000e+00	5
CALM2	Calm2	1.092485e-02	0.2238644	0.573	0.486	1.000000e+00	5
AEBP2	Aebp2	1.139476e-02	0.2498224	0.224	0.151	1.000000e+00	5
GNA11	Gna11	1.165072e-02	0.2161282	0.353	0.263	1.000000e+00	5
USE1	Use1	1.169938e-02	0.2670324	0.268	0.187	1.000000e+00	5
GPBP1	Gpbp1	1.223257e-02	0.2666188	0.217	0.147	1.000000e+00	5
SMARCA2	Smarca2	1.281913e-02	0.2435739	0.231	0.155	1.000000e+00	5
VAMP3	Vamp3	1.283373e-02	0.2234276	0.363	0.277	1.000000e+00	5
NEDD9	Nedd9	1.392645e-02	0.2237285	0.264	0.185	1.000000e+00	5
CLK1	Clk1	1.414081e-02	0.2050819	0.315	0.295	1.000000e+00	5
SYNCRIP	Syncrip	1.490393e-02	0.2822337	0.308	0.241	1.000000e+00	5
CAPN2	Capn2	1.502846e-02	0.2880639	0.305	0.236	1.000000e+00	5
RNF11	Rnf11	1.650500e-02	0.3009461	0.214	0.147	1.000000e+00	5
PIM3	Pim3	1.726328e-02	0.3084348	0.264	0.202	1.000000e+00	5
SOX11	Sox11	1.825032e-02	0.3251574	0.224	0.175	1.000000e+00	5
SOX13	Sox13	1.852047e-02	0.2558578	0.210	0.141	1.000000e+00	5
IMP3	Imp3	1.998010e-02	0.1664288	0.268	0.191	1.000000e+00	5
SEPT11	Sept11	2.139368e-02	0.1866399	0.417	0.328	1.000000e+00	5
EIF4B	Eif4b	2.146979e-02	0.2222272	0.308	0.237	1.000000e+00	5
CMPK1	Cmpk1	2.164163e-02	0.2711730	0.281	0.218	1.000000e+00	5
MANF	Manf	2.288216e-02	0.1970151	0.251	0.246	1.000000e+00	5
ADIPOR2	Adipor2	2.349786e-02	0.2591241	0.217	0.149	1.000000e+00	5
PLEKHO1	Plekho1	2.362801e-02	0.2226034	0.214	0.145	1.000000e+00	5
ARF2P	Arf2	2.532343e-02	0.2361525	0.231	0.161	1.000000e+00	5
ANKRD13A	Ankrd13a	2.555308e-02	0.3112341	0.214	0.153	1.000000e+00	5
RPL38	Rpl38	2.612684e-02	0.1509849	0.349	0.267	1.000000e+00	5
DCTN6	Dctn6	2.817136e-02	0.2408635	0.251	0.187	1.000000e+00	5
HHEX	Hhex	2.825126e-02	0.2711206	0.203	0.161	1.000000e+00	5
ZNF326	Zfp326	2.826270e-02	0.2058779	0.203	0.138	1.000000e+00	5
HYAL2	Hyal2	3.015495e-02	0.1909495	0.308	0.233	1.000000e+00	5
CCSER2	Ccser2	3.461931e-02	0.2256150	0.275	0.214	1.000000e+00	5
MTDH	Mtdh	3.535178e-02	0.2206417	0.369	0.322	1.000000e+00	5
FTL	Ftl1	4.157099e-02	0.1633884	0.702	0.642	1.000000e+00	5
MTCH2	Mtch2	4.170432e-02	0.1833275	0.258	0.194	1.000000e+00	5
SYF2	Syf2	4.398533e-02	0.1987369	0.281	0.210	1.000000e+00	5
EIF3E	Eif3e	4.428213e-02	0.1865569	0.397	0.335	1.000000e+00	5
NENF	Nenf	4.430522e-02	0.2422399	0.237	0.173	1.000000e+00	5
EMC7	Emc7	4.602319e-02	0.2258585	0.227	0.161	1.000000e+00	5
TRAPPC4	Trappc4	4.641972e-02	0.2277299	0.234	0.175	1.000000e+00	5
CETN3	Cetn3	4.661318e-02	0.1838129	0.312	0.247	1.000000e+00	5
#N/A	1810011O10Rik	4.724448e-02	0.1577701	0.529	0.449	1.000000e+00	5
PARVB	Parvb	4.745151e-02	0.2070612	0.288	0.224	1.000000e+00	5
WDR26	Wdr26	5.010073e-02	0.2241927	0.353	0.314	1.000000e+00	5
SP1	Sp1	5.151967e-02	0.1867900	0.292	0.228	1.000000e+00	5
RPS6	Rps6	5.154790e-02	0.1529307	0.532	0.449	1.000000e+00	5
KLC1	Klc1	5.254222e-02	0.1732084	0.251	0.187	1.000000e+00	5
RSRC2	Rsrc2	5.855990e-02	0.2427553	0.227	0.180	1.000000e+00	5
FNBP1L	Fnbp1l	5.856464e-02	0.2168008	0.220	0.199	1.000000e+00	5
BNIP2	Bnip2	5.867940e-02	0.1738782	0.380	0.315	1.000000e+00	5
AMFR	Amfr	6.242271e-02	0.1670596	0.254	0.188	1.000000e+00	5
XRN2	Xrn2	6.305067e-02	0.2088507	0.210	0.169	1.000000e+00	5
TMEM184B	Tmem184b	6.342811e-02	0.1649447	0.292	0.224	1.000000e+00	5
RALBP1	Ralbp1	6.783431e-02	0.2587134	0.244	0.184	1.000000e+00	5
XIST	Xist	7.035694e-02	0.1794727	0.254	0.190	1.000000e+00	5
KIAA0355	4931406P16Rik	7.041636e-02	0.2387587	0.420	0.361	1.000000e+00	5
USP34	Usp34	7.548762e-02	0.2329548	0.210	0.156	1.000000e+00	5
TAOK1	Taok1	7.572874e-02	0.1899115	0.393	0.319	1.000000e+00	5
S100A16	S100a16	7.624697e-02	0.1598069	0.610	0.552	1.000000e+00	5
DDX6	Ddx6	7.803651e-02	0.1922875	0.498	0.431	1.000000e+00	5
ADAM10	Adam10	8.020425e-02	0.1581454	0.451	0.385	1.000000e+00	5
TMEM30A	Tmem30a	8.208987e-02	0.1533186	0.478	0.409	1.000000e+00	5
CSDE1	Csde1	8.212852e-02	0.1775874	0.353	0.291	1.000000e+00	5
PTPRM	Ptprm	8.763398e-02	0.1798489	0.369	0.300	1.000000e+00	5
RHOA	Rhoa	8.793826e-02	0.1879988	0.444	0.374	1.000000e+00	5
RPS6KA3	Rps6ka3	9.348384e-02	0.1700204	0.302	0.239	1.000000e+00	5
PTK2	Ptk2	9.484523e-02	0.2098665	0.268	0.234	1.000000e+00	5
BIRC6	Birc6	9.565694e-02	0.1615468	0.207	0.153	1.000000e+00	5
PSMC2	Psmc2	9.665633e-02	0.2286426	0.227	0.176	1.000000e+00	5
SRSF2	Srsf2	9.895197e-02	0.1994968	0.393	0.367	1.000000e+00	5
GLS	Gls	1.131389e-01	0.1609535	0.281	0.219	1.000000e+00	5
CDC42SE1	Cdc42se1	1.141941e-01	0.1531745	0.247	0.188	1.000000e+00	5
SP3	Sp3	1.167174e-01	0.1989160	0.203	0.177	1.000000e+00	5
RBM25	Rbm25	1.358165e-01	0.2325223	0.258	0.203	1.000000e+00	5
PPP1R11	Ppp1r11	1.364048e-01	0.1629671	0.214	0.164	1.000000e+00	5
CDC37	Cdc37	1.559123e-01	0.1719510	0.292	0.234	1.000000e+00	5
AFDN	Mllt4	1.599455e-01	0.1766143	0.393	0.336	1.000000e+00	5
TPP1	Tpp1	1.628948e-01	0.1783708	0.251	0.208	1.000000e+00	5
CUEDC2	Cuedc2	1.697103e-01	0.1756453	0.214	0.167	1.000000e+00	5
TOMM22	Tomm22	1.744064e-01	0.1967057	0.237	0.219	1.000000e+00	5
EMP1	Emp1	1.770611e-01	0.1724592	0.559	0.505	1.000000e+00	5
DAG1	Dag1	1.784427e-01	0.1561944	0.285	0.230	1.000000e+00	5
CCM2L	Ccm2l	1.792439e-01	0.2006471	0.227	0.179	1.000000e+00	5
ATP5E	Atp5e	1.846411e-01	0.1925540	0.363	0.319	1.000000e+00	5
NFIC	Nfic	2.163905e-01	0.1535605	0.315	0.259	1.000000e+00	5
ATP6V1E1	Atp6v1e1	2.335082e-01	0.1821399	0.234	0.214	1.000000e+00	5
CLEC14A	Clec14a	2.552995e-01	0.1604115	0.447	0.390	1.000000e+00	5
DYNLT3	Dynlt3	2.600184e-01	0.1732245	0.231	0.185	1.000000e+00	5
TTC3	Ttc3	3.189985e-01	0.1657875	0.258	0.219	1.000000e+00	5
IGF1R	Igf1r	3.406654e-01	0.1738615	0.207	0.166	1.000000e+00	5
KIF1B	Kif1b	3.614100e-01	0.1629162	0.203	0.187	1.000000e+00	5
ATP6V1A	Atp6v1a	3.715946e-01	0.1644501	0.264	0.233	1.000000e+00	5
NIPBL	Nipbl	4.438177e-01	0.1924716	0.231	0.206	1.000000e+00	5
LUC7L2	Luc7l2	4.542189e-01	0.1545622	0.285	0.254	1.000000e+00	5
PHF20L1	Phf20l1	5.085027e-01	0.1506432	0.203	0.177	1.000000e+00	5

## Sheet: GC
Human	Mouse	p_val	avg_logFC	pct.1	pct.2	p_val_adj	Cluster
EHD3	Ehd3	2.424898e-245	2.4701810	0.942	0.239	3.398736e-241	6
PLAT	Plat	4.804595e-239	2.6389462	0.921	0.304	6.734120e-235	6
SEMA5A	Sema5a	1.670921e-131	1.6983238	0.437	0.006	2.341963e-127	6
LPL	Lpl	4.998127e-126	2.2775359	0.430	0.010	7.005374e-122	6
SOCS3	Socs3	1.034981e-125	1.9362788	0.755	0.177	1.450629e-121	6
DKK2	Dkk2	8.860670e-119	1.7576753	0.755	0.125	1.241911e-114	6
MAPT	Mapt	8.598622e-115	1.5401303	0.444	0.013	1.205183e-110	6
TBX3	Tbx3	4.439300e-114	1.5307353	0.628	0.068	6.222124e-110	6
NRP1	Nrp1	1.496987e-108	1.1170047	1.000	0.842	2.098177e-104	6
CD24	Cd24a	1.009188e-102	1.3108507	0.935	0.442	1.414478e-98	6
CYP4B1	Cyp4b1	4.435251e-94	1.5032950	0.729	0.156	6.216447e-90	6
LIFR	Lifr	4.779506e-92	1.4300202	0.751	0.194	6.698955e-88	6
PI16	Pi16	7.130512e-91	1.5462036	0.520	0.054	9.994126e-87	6
DLC1	Dlc1	6.754391e-79	1.1513232	0.921	0.444	9.466955e-75	6
JUNB	Junb	2.944480e-77	1.0964118	0.895	0.383	4.126983e-73	6
GATA5	Gata5	1.966536e-70	0.9603057	0.249	0.004	2.756297e-66	6
SMAD6	Smad6	2.870127e-70	1.2983873	0.495	0.070	4.022770e-66	6
EMCN	Emcn	2.055023e-69	0.6999884	0.982	0.829	2.880321e-65	6
IGFBP5	Igfbp5	1.538230e-68	0.6693430	0.884	0.433	2.155983e-64	6
FGF1	Fgf1	4.770948e-67	1.0908937	0.408	0.042	6.686961e-63	6
HECW2	Hecw2	1.768413e-64	1.2569990	0.563	0.122	2.478608e-60	6
ADAMTS5	Adamts5	2.615159e-63	1.4676083	0.419	0.063	3.665407e-59	6
CD300LG	Cd300lg	8.909788e-59	0.4157308	0.736	0.290	1.248796e-54	6
MGLL	Mgll	2.251998e-58	0.8275379	0.668	0.200	3.156400e-54	6
CDKN1A	Cdkn1a	2.152692e-57	1.3921344	0.675	0.237	3.017214e-53	6
ATF3	Atf3	2.626453e-55	1.0752355	0.625	0.180	3.681237e-51	6
PLPP3	Ppap2b	3.472587e-55	0.6897226	0.982	0.743	4.867178e-51	6
NOSTRIN	Nostrin	4.739142e-55	1.1277954	0.357	0.039	6.642381e-51	6
EFNB2	Efnb2	2.270627e-53	0.9661063	0.827	0.405	3.182511e-49	6
FOSB	Fosb	1.520486e-51	1.3435198	0.563	0.167	2.131114e-47	6
CX3CL1	Cx3cl1	2.136340e-51	1.1802849	0.469	0.093	2.994295e-47	6
SGK1	Sgk1	5.250483e-51	0.8044368	0.964	0.663	7.359077e-47	6
TMEM26	Tmem26	5.954326e-51	1.1524966	0.451	0.086	8.345583e-47	6
ZFP36	Zfp36	1.496954e-49	0.9445803	0.841	0.425	2.098130e-45	6
ARAP2	Arap2	1.629359e-49	0.9753814	0.343	0.043	2.283710e-45	6
BTG2	Btg2	1.935323e-49	1.1125126	0.791	0.410	2.712548e-45	6
JUN	Jun	2.216402e-49	0.7966473	0.921	0.545	3.106509e-45	6
ADAMTS1	Adamts1	1.530950e-48	1.2257871	0.686	0.285	2.145780e-44	6
SERTAD1	Sertad1	3.433354e-48	1.0280004	0.563	0.157	4.812189e-44	6
FOS	Fos	5.903333e-48	0.9603865	0.838	0.416	8.274111e-44	6
CLU	Clu	2.091543e-47	1.1233314	0.249	0.017	2.931507e-43	6
EGR1	Egr1	3.822800e-47	1.1656630	0.744	0.343	5.358036e-43	6
HBEGF	Hbegf	1.448283e-46	1.1959646	0.549	0.160	2.029913e-42	6
CSF1	Csf1	3.420552e-46	1.0502872	0.451	0.095	4.794246e-42	6
CSRNP1	Csrnp1	4.548606e-46	1.1520063	0.495	0.123	6.375326e-42	6
PLSCR2	Plscr2	9.989284e-45	0.4266009	0.715	0.310	1.400098e-40	6
TNS3	Tns3	4.352349e-43	0.9256992	0.473	0.119	6.100252e-39	6
ADGRL2	Adgrl2	7.513887e-43	0.8530220	0.650	0.241	1.053146e-38	6
PPP1R15A	Ppp1r15a	1.353581e-42	1.1376145	0.581	0.206	1.897179e-38	6
CCND1	Ccnd1	4.661172e-42	0.7789995	0.787	0.372	6.533099e-38	6
IER3	Ier3	1.069321e-41	1.0263127	0.567	0.185	1.498761e-37	6
KLF4	Klf4	3.461066e-41	1.0692459	0.711	0.312	4.851030e-37	6
KDR	Kdr	4.831124e-41	0.6040852	0.903	0.542	6.771303e-37	6
CLIC5	Clic5	2.635016e-40	0.6369579	0.682	0.276	3.693238e-36	6
GIMAP4	Gimap4	4.408563e-39	0.6197023	0.877	0.537	6.179042e-35	6
NR4A1	Nr4a1	2.785833e-38	0.9504223	0.639	0.255	3.904624e-34	6
P2RY1	P2ry1	1.183242e-37	0.7973510	0.206	0.016	1.658432e-33	6
PLSCR1	Plscr1	1.928234e-36	0.8423260	0.397	0.091	2.702613e-32	6
CLIC4	Clic4	2.417252e-35	0.6570917	0.910	0.617	3.388021e-31	6
JUND	Jund	6.769749e-35	0.8013411	0.513	0.167	9.488480e-31	6
PRICKLE2	Prickle2	1.243975e-34	0.8224627	0.285	0.046	1.743556e-30	6
IER2	Ier2	1.184540e-33	0.7217974	0.708	0.332	1.660252e-29	6
ADAMTS16	Adamts16	1.279671e-33	0.8073962	0.202	0.019	1.793587e-29	6
ANKRD44	Ankrd44	1.754531e-33	0.6753895	0.220	0.025	2.459151e-29	6
HSPA1A	Hspa1a	3.789534e-33	0.6333117	0.736	0.369	5.311411e-29	6
PLPP1	Ppap2a	4.187830e-33	0.5065358	0.957	0.774	5.869663e-29	6
LMNA	Lmna	1.283465e-31	0.6319439	0.437	0.135	1.798904e-27	6
TSPAN7	Tspan7	1.579327e-31	0.9364385	0.531	0.209	2.213584e-27	6
INPP5K	Inpp5k	2.248077e-31	0.7448886	0.451	0.140	3.150905e-27	6
HSPA1B	Hspa1b	1.508870e-30	0.5151137	0.812	0.466	2.114832e-26	6
#N/A	Ces2e	1.539790e-30	0.7104467	0.343	0.083	2.158170e-26	6
ARL4D	Arl4d	1.554204e-30	0.9083973	0.292	0.055	2.178373e-26	6
SLFN5	Slfn5	4.192221e-30	0.7644445	0.697	0.352	5.875817e-26	6
#N/A	Kctd12b	4.365370e-30	0.9865194	0.523	0.231	6.118503e-26	6
TMEM2	Tmem2	7.653536e-30	0.8321342	0.455	0.152	1.072720e-25	6
S100A1	S100a1	3.480401e-29	0.5961319	0.484	0.176	4.878130e-25	6
ITGA3	Itga3	9.818521e-29	0.6086210	0.300	0.068	1.376164e-24	6
FAS	Fas	1.239917e-28	0.6662943	0.415	0.129	1.737867e-24	6
FOSL2	Fosl2	1.623904e-28	0.9026949	0.469	0.166	2.276063e-24	6
BHLHE40	Bhlhe40	2.015388e-28	0.7891046	0.419	0.130	2.824767e-24	6
IER5	Ier5	5.486283e-28	0.6819103	0.592	0.258	7.689574e-24	6
SYNE1	Syne1	1.374280e-27	0.7497282	0.347	0.091	1.926191e-23	6
DUSP1	Dusp1	1.494438e-27	0.6722648	0.823	0.516	2.094605e-23	6
VEGFA	Vegfa	1.672190e-27	0.8915085	0.256	0.049	2.343741e-23	6
MEIS2	Meis2	1.746192e-27	0.5639451	0.823	0.524	2.447463e-23	6
MYO1C	Myo1c	3.060001e-27	0.6434715	0.704	0.373	4.288898e-23	6
DUSP3	Dusp3	5.317674e-27	0.5740372	0.747	0.424	7.453252e-23	6
CMTM8	Cmtm8	7.700543e-27	0.5548941	0.614	0.292	1.079308e-22	6
HSPB1	Hspb1	1.538738e-26	0.3913918	0.578	0.267	2.156695e-22	6
RASGRP3	Rasgrp3	1.984929e-26	0.6503308	0.747	0.435	2.782076e-22	6
NUMB	Numb	2.135948e-26	0.6615946	0.495	0.189	2.993744e-22	6
CAVIN2	Sdpr	2.624897e-26	0.7729833	0.643	0.317	3.679056e-22	6
NFKBIZ	Nfkbiz	3.826243e-26	0.8493827	0.325	0.085	5.362862e-22	6
CHPT1	Chpt1	4.813929e-25	0.6839058	0.209	0.032	6.747203e-21	6
IRF1	Irf1	9.364217e-25	1.0310259	0.412	0.155	1.312489e-20	6
ZFHX3	Zfhx3	1.894203e-24	0.6204347	0.495	0.200	2.654916e-20	6
#N/A	Ctla2a	2.378416e-24	0.6763803	0.729	0.433	3.333588e-20	6
MYLIP	Mylip	3.921519e-24	0.7029055	0.368	0.113	5.496401e-20	6
HEXIM1	Hexim1	4.766054e-24	0.7871553	0.354	0.105	6.680101e-20	6
PTPRG	Ptprg	1.618529e-23	0.4999303	0.686	0.380	2.268531e-19	6
TAGLN2	Tagln2	4.465114e-22	0.4752148	0.830	0.556	6.258304e-18	6
KLF2	Klf2	4.539593e-22	0.5001872	0.884	0.624	6.362694e-18	6
S100A6	S100a6	6.100294e-22	0.4110653	0.509	0.234	8.550172e-18	6
SMPDL3A	Smpdl3a	6.231546e-22	0.3781268	0.415	0.168	8.734134e-18	6
MCC	Mcc	7.128456e-22	0.6760832	0.365	0.121	9.991245e-18	6
CTSL	Ctsl	7.746252e-22	0.7091959	0.610	0.323	1.085715e-17	6
PITPNC1	Pitpnc1	1.358598e-21	0.6459193	0.458	0.185	1.904210e-17	6
MAP3K8	Map3k8	1.430578e-21	0.8306357	0.245	0.058	2.005099e-17	6
FAM110A	Fam110a	1.725909e-21	0.5746781	0.231	0.050	2.419035e-17	6
IRF2BPL	Irf2bpl	2.946127e-21	0.4410227	0.361	0.132	4.129292e-17	6
RFLNA	Fam101a	4.057168e-21	0.4847658	0.292	0.087	5.686526e-17	6
ATF4	Atf4	4.762527e-21	0.6414627	0.671	0.390	6.675158e-17	6
DNAJB1	Dnajb1	1.032917e-20	0.7236740	0.401	0.151	1.447737e-16	6
TMEM176A	Tmem176a	5.032090e-20	0.5444587	0.531	0.252	7.052977e-16	6
CCRL2	Ccrl2	6.835388e-20	0.3437648	0.227	0.065	9.580480e-16	6
PLAUR	Plaur	7.381864e-20	0.6676015	0.379	0.137	1.034642e-15	6
ADGRE5	Adgre5	1.129832e-19	0.5623198	0.661	0.372	1.583572e-15	6
TMEM204	Tmem204	1.761171e-19	0.1919849	0.675	0.412	2.468458e-15	6
PCP4L1	Pcp4l1	1.813143e-19	0.5706831	0.224	0.053	2.541301e-15	6
MGAT1	Mgat1	4.624077e-19	0.4305116	0.433	0.189	6.481107e-15	6
APOLD1	Apold1	7.798562e-19	0.7313967	0.567	0.298	1.093046e-14	6
DLL4	Dll4	8.684635e-19	0.6870430	0.440	0.187	1.217238e-14	6
ATP2A3	Atp2a3	8.691010e-19	0.6415277	0.209	0.045	1.218132e-14	6
ENC1	Enc1	1.055746e-18	0.7018733	0.220	0.050	1.479734e-14	6
TMCC3	Tmcc3	1.095026e-18	0.4737841	0.238	0.067	1.534789e-14	6
STARD8	Stard8	1.183910e-18	0.4599646	0.448	0.200	1.659368e-14	6
SBNO2	Sbno2	1.438627e-18	0.8462705	0.253	0.071	2.016379e-14	6
PODXL	Podxl	1.573353e-18	0.2321121	0.931	0.717	2.205211e-14	6
RFK	Rfk	1.851288e-18	0.5293317	0.386	0.152	2.594765e-14	6
PLCB1	Plcb1	2.579499e-18	0.5246033	0.321	0.110	3.615426e-14	6
GADD45B	Gadd45b	6.321916e-18	0.6666660	0.264	0.075	8.860798e-14	6
BMPR2	Bmpr2	7.081749e-18	0.4733926	0.679	0.403	9.925779e-14	6
GSTM1	Gstm1	1.060713e-17	0.2649975	0.386	0.177	1.486696e-13	6
KIAA1217	Etl4	1.060763e-17	0.3361167	0.361	0.156	1.486765e-13	6
FXYD5	Fxyd5	1.229601e-17	0.3168732	0.542	0.290	1.723408e-13	6
CCDC80	Ccdc80	1.693635e-17	0.6871500	0.235	0.062	2.373799e-13	6
H3F3B	H3f3b	1.733839e-17	0.4345455	0.866	0.643	2.430149e-13	6
#N/A	Iigp1	2.717860e-17	1.0815031	0.292	0.126	3.809353e-13	6
PLEKHO1	Plekho1	4.573462e-17	0.4041222	0.347	0.137	6.410165e-13	6
ZFAND5	Zfand5	5.273612e-17	0.6779509	0.516	0.287	7.391495e-13	6
RIN2	Rin2	5.849589e-17	0.4909064	0.278	0.090	8.198784e-13	6
CEBPD	Cebpd	7.369359e-17	0.6161966	0.339	0.126	1.032889e-12	6
SLC44A2	Slc44a2	8.335326e-17	0.4947539	0.401	0.169	1.168279e-12	6
LRRC3B	Lrrc3b	9.153932e-17	0.3277910	0.231	0.074	1.283015e-12	6
ADCY6	Adcy6	1.314830e-16	0.5786397	0.350	0.134	1.842866e-12	6
APP	App	1.482324e-16	0.3484389	0.913	0.741	2.077625e-12	6
IL2RG	Il2rg	1.490345e-16	0.5039666	0.455	0.214	2.088868e-12	6
RGL1	Rgl1	1.683952e-16	0.5159855	0.350	0.136	2.360226e-12	6
MPPED2	Mpped2	2.078179e-16	0.6068030	0.209	0.051	2.912775e-12	6
CBFA2T3	Cbfa2t3	3.090105e-16	0.5202310	0.596	0.334	4.331091e-12	6
IER5L	Ier5l	3.165159e-16	0.6441271	0.256	0.077	4.436287e-12	6
PBX1	Pbx1	3.479912e-16	0.3773427	0.917	0.739	4.877444e-12	6
PRKCE	Prkce	3.914625e-16	0.5732225	0.336	0.127	5.486739e-12	6
ADGRF5	Adgrf5	4.795874e-16	0.2497660	0.888	0.672	6.721897e-12	6
SELENOP	Sepp1	5.587418e-16	0.3838206	0.729	0.469	7.831325e-12	6
ATP8A1	Atp8a1	7.095384e-16	0.5155441	0.238	0.072	9.944891e-12	6
DDX3X	Ddx3x	1.176429e-15	0.4762296	0.765	0.523	1.648883e-11	6
RARG	Rarg	1.278816e-15	0.2607215	0.430	0.218	1.792389e-11	6
KLF9	Klf9	1.341694e-15	0.4353703	0.390	0.176	1.880518e-11	6
C16orf89	AU021092	1.374630e-15	0.1621957	0.487	0.274	1.926681e-11	6
SGMS1	Sgms1	1.686605e-15	0.4044303	0.379	0.167	2.363946e-11	6
ANXA1	Anxa1	1.774494e-15	0.5251758	0.390	0.170	2.487131e-11	6
RCSD1	Rcsd1	2.178640e-15	0.4475935	0.430	0.200	3.053582e-11	6
NFKBIA	Nfkbia	3.939521e-15	0.4377444	0.675	0.420	5.521633e-11	6
FAM117B	Fam117b	4.201167e-15	0.2591377	0.625	0.381	5.888356e-11	6
ABCC4	Abcc4	4.821573e-15	0.5029333	0.282	0.098	6.757917e-11	6
ELF1	Elf1	9.905810e-15	0.5674735	0.451	0.222	1.388398e-10	6
ITGA6	Itga6	1.127414e-14	0.4496297	0.661	0.408	1.580184e-10	6
C9orf3	2010111I01Rik	1.254183e-14	0.2868540	0.469	0.252	1.757863e-10	6
DDAH2	Ddah2	1.329252e-14	0.4959104	0.585	0.338	1.863080e-10	6
#N/A	Ifi203	2.214508e-14	0.2247755	0.296	0.130	3.103854e-10	6
EPAS1	Epas1	2.234355e-14	0.2960533	0.910	0.721	3.131672e-10	6
GALNT18	Galnt18	2.748420e-14	0.4547055	0.231	0.073	3.852186e-10	6
TRIM47	Trim47	3.148734e-14	0.1540951	0.339	0.179	4.413265e-10	6
ARHGEF3	Arhgef3	3.364587e-14	0.3853614	0.466	0.242	4.715805e-10	6
TGFBR2	Tgfbr2	4.619891e-14	0.3722348	0.693	0.501	6.475239e-10	6
AKAP12	Akap12	5.345424e-14	0.6471056	0.354	0.155	7.492147e-10	6
CR1L	Cr1l	5.585416e-14	0.6042795	0.404	0.189	7.828519e-10	6
TLNRD1	Mesdc1	7.164189e-14	0.2399768	0.260	0.112	1.004133e-09	6
EIF1	Eif1	7.863692e-14	0.2037424	0.838	0.615	1.102175e-09	6
PPP1R10	Ppp1r10	1.132276e-13	0.5634324	0.206	0.060	1.586999e-09	6
ENDOD1	Endod1	1.139917e-13	0.2093411	0.285	0.128	1.597708e-09	6
SPRY4	Spry4	1.144240e-13	0.3585296	0.242	0.090	1.603767e-09	6
FAM110D	Grrp1	1.202061e-13	0.4791705	0.357	0.156	1.684809e-09	6
SPTBN1	Sptbn1	1.321509e-13	0.2281724	0.928	0.746	1.852227e-09	6
MTUS1	Mtus1	1.505252e-13	0.4591029	0.440	0.221	2.109761e-09	6
TOB1	Tob1	1.891953e-13	0.5484259	0.282	0.106	2.651761e-09	6
EML1	Eml1	2.483811e-13	0.5293680	0.314	0.126	3.481310e-09	6
PPP1R16B	Ppp1r16b	2.667473e-13	0.3128347	0.422	0.219	3.738731e-09	6
SEMA3F	Sema3f	3.292597e-13	0.2958223	0.336	0.156	4.614903e-09	6
B3GNT2	B3gnt2	3.769576e-13	0.3578457	0.368	0.176	5.283438e-09	6
IMPDH1	Impdh1	4.340932e-13	0.3601527	0.350	0.162	6.084250e-09	6
RHOB	Rhob	5.614920e-13	0.3216395	0.657	0.422	7.869872e-09	6
PDE12	Pde12	5.946867e-13	0.5315227	0.220	0.076	8.335128e-09	6
NEDD9	Nedd9	7.405348e-13	0.4054981	0.375	0.178	1.037934e-08	6
LNX2	Lnx2	8.238231e-13	0.2962279	0.220	0.082	1.154670e-08	6
PPP3CA	Ppp3ca	1.185583e-12	0.4691315	0.549	0.332	1.661713e-08	6
ACER2	Acer2	1.199245e-12	0.4551180	0.498	0.275	1.680862e-08	6
PALMD	Palmd	1.345442e-12	0.5798263	0.245	0.085	1.885772e-08	6
KLF7	Klf7	1.671639e-12	0.4639848	0.321	0.138	2.342969e-08	6
PPP1R2	Ppp1r2	1.763165e-12	0.3851882	0.469	0.255	2.471251e-08	6
ENG	Eng	1.825645e-12	0.1620576	0.697	0.486	2.558825e-08	6
CYP26B1	Cyp26b1	2.409774e-12	0.8170826	0.310	0.136	3.377539e-08	6
GADD45G	Gadd45g	2.661431e-12	0.1749568	0.278	0.130	3.730262e-08	6
PDGFB	Pdgfb	3.027323e-12	0.1506174	0.426	0.250	4.243096e-08	6
#N/A	Mndal	3.808278e-12	0.2414084	0.310	0.149	5.337682e-08	6
PIM3	Pim3	3.863303e-12	0.4696629	0.394	0.194	5.414805e-08	6
UBC	Ubc	4.340887e-12	0.2761396	0.809	0.596	6.084188e-08	6
MMD	Mmd	4.998018e-12	0.4395166	0.318	0.140	7.005222e-08	6
SEC62	Sec62	6.161240e-12	0.3113977	0.545	0.326	8.635594e-08	6
PREX2	Prex2	6.907008e-12	0.2762352	0.523	0.320	9.680862e-08	6
RAP1B	Rap1b	7.506037e-12	0.4381664	0.718	0.516	1.052046e-07	6
PEG13	Peg13	7.837706e-12	0.2456991	0.292	0.138	1.098533e-07	6
PTTG1IP	Pttg1ip	8.050586e-12	0.2003742	0.578	0.373	1.128370e-07	6
LMCD1	Lmcd1	8.137018e-12	0.1861797	0.303	0.147	1.140484e-07	6
POLB	Polb	8.237325e-12	0.4918739	0.209	0.069	1.154543e-07	6
#N/A	Tgoln1	8.567088e-12	0.2214397	0.451	0.260	1.200763e-07	6
IQSEC1	Iqsec1	1.071593e-11	0.2837500	0.227	0.093	1.501944e-07	6
SHANK3	Shank3	1.072485e-11	0.2928248	0.487	0.288	1.503195e-07	6
KDM6B	Kdm6b	1.123656e-11	0.5297226	0.336	0.158	1.574916e-07	6
CAV2	Cav2	1.318067e-11	0.3393954	0.520	0.307	1.847403e-07	6
TIMP3	Timp3	1.393901e-11	0.2521045	0.888	0.729	1.953691e-07	6
CLEC1A	Clec1a	1.415816e-11	0.3470259	0.303	0.137	1.984408e-07	6
WSB1	Wsb1	1.416916e-11	0.4212448	0.520	0.301	1.985950e-07	6
ID1	Id1	1.581956e-11	0.2896295	0.484	0.282	2.217270e-07	6
SLC16A2	Slc16a2	1.582157e-11	0.3856668	0.260	0.104	2.217551e-07	6
RIPK1	Ripk1	1.665652e-11	0.5096366	0.220	0.076	2.334578e-07	6
SLC9A3R2	Slc9a3r2	1.828161e-11	0.2426230	0.870	0.690	2.562351e-07	6
CCNL1	Ccnl1	1.948031e-11	0.6097693	0.419	0.235	2.730360e-07	6
CTTNBP2NL	Cttnbp2nl	2.176890e-11	0.3696283	0.383	0.193	3.051129e-07	6
GIMAP5	Gimap5	2.715350e-11	0.4112960	0.462	0.254	3.805834e-07	6
ID3	Id3	2.908731e-11	0.2005634	0.729	0.516	4.076877e-07	6
BICD2	Bicd2	2.944750e-11	0.4668440	0.368	0.185	4.127361e-07	6
SQSTM1	Sqstm1	3.032324e-11	0.3638222	0.592	0.374	4.250106e-07	6
MECP2	Mecp2	3.129173e-11	0.3227102	0.264	0.112	4.385848e-07	6
VANGL1	Vangl1	3.294554e-11	0.4914739	0.253	0.099	4.617647e-07	6
MCL1	Mcl1	3.406631e-11	0.3899289	0.628	0.408	4.774735e-07	6
PIP4K2A	Pip4k2a	4.139054e-11	0.5046761	0.267	0.107	5.801299e-07	6
LRRC8C	Lrrc8c	4.969221e-11	0.2956674	0.271	0.122	6.964861e-07	6
ST3GAL1	St3gal1	5.062891e-11	0.3383022	0.318	0.149	7.096148e-07	6
GIMAP8	Gimap8	5.143589e-11	0.3750717	0.466	0.263	7.209255e-07	6
HOOK3	Hook3	5.288438e-11	0.1896708	0.350	0.193	7.412275e-07	6
RAPH1	Raph1	7.085397e-11	0.5803424	0.430	0.242	9.930893e-07	6
KLF13	Klf13	7.292026e-11	0.4277718	0.567	0.351	1.022050e-06	6
TNS1	Tns1	7.418017e-11	0.1727423	0.495	0.315	1.039709e-06	6
SERINC3	Serinc3	7.755384e-11	0.2328689	0.968	0.875	1.086995e-06	6
F2R	F2r	8.832926e-11	0.2357509	0.704	0.499	1.238023e-06	6
TSPAN15	Tspan15	9.170301e-11	0.2458057	0.383	0.209	1.285309e-06	6
PTP4A3	Ptp4a3	1.012752e-10	0.1709209	0.415	0.247	1.419473e-06	6
#N/A	Bvht	1.780613e-10	0.3190007	0.365	0.188	2.495707e-06	6
ARHGEF12	Arhgef12	1.823469e-10	0.3811836	0.527	0.323	2.555774e-06	6
TRIB2	Trib2	2.050917e-10	0.2285197	0.242	0.109	2.874565e-06	6
SMAD7	Smad7	2.113338e-10	0.3960267	0.314	0.148	2.962054e-06	6
INPP5A	Inpp5a	3.110881e-10	0.3665460	0.282	0.125	4.360211e-06	6
MIDN	Midn	3.115822e-10	0.4406128	0.390	0.203	4.367136e-06	6
DNAJA1	Dnaja1	3.227277e-10	0.3507832	0.531	0.326	4.523351e-06	6
SORBS1	Sorbs1	3.402949e-10	0.3710230	0.296	0.138	4.769573e-06	6
TCN2	Tcn2	3.413840e-10	0.2621701	0.433	0.250	4.784838e-06	6
SRGN	Srgn	3.440235e-10	0.1758636	0.765	0.565	4.821833e-06	6
DDX5	Ddx5	3.895995e-10	0.3072376	0.877	0.734	5.460627e-06	6
KIAA0355	4931406P16Rik	4.619621e-10	0.2290181	0.549	0.353	6.474861e-06	6
CALCRL	Calcrl	5.238220e-10	0.2948354	0.718	0.513	7.341889e-06	6
PRR13	Prr13	5.490685e-10	0.2735829	0.242	0.109	7.695745e-06	6
ATP1A1	Atp1a1	6.174126e-10	0.3603213	0.437	0.248	8.653655e-06	6
NOTCH1	Notch1	6.416332e-10	0.2441805	0.560	0.369	8.993131e-06	6
MYO1E	Myo1e	6.658509e-10	0.2141482	0.220	0.098	9.332566e-06	6
BRD2	Brd2	7.655477e-10	0.2715784	0.592	0.388	1.072992e-05	6
HPCAL1	Hpcal1	8.611948e-10	0.2664445	0.401	0.229	1.207051e-05	6
CORO2B	Coro2b	1.154007e-09	0.2335607	0.271	0.140	1.617456e-05	6
RASAL2	Rasal2	1.154613e-09	0.3002201	0.264	0.122	1.618305e-05	6
PHLDA1	Phlda1	1.298331e-09	0.2612575	0.249	0.116	1.819740e-05	6
TANC1	Tanc1	1.490018e-09	0.1561917	0.202	0.094	2.088410e-05	6
CALM2	Calm2	1.521978e-09	0.2886103	0.682	0.479	2.133204e-05	6
KIAA0513	6430548M08Rik	1.529905e-09	0.1950694	0.271	0.136	2.144315e-05	6
GNA13	Gna13	1.762016e-09	0.1861265	0.282	0.145	2.469641e-05	6
KITLG	Kitl	1.870948e-09	0.1555032	0.592	0.407	2.622321e-05	6
CSGALNACT1	Csgalnact1	1.911443e-09	0.3476646	0.235	0.100	2.679079e-05	6
KANK4	Kank4	1.940159e-09	0.2778953	0.206	0.085	2.719326e-05	6
LGALS3BP	Lgals3bp	2.128966e-09	0.2547741	0.383	0.217	2.983959e-05	6
SGPP1	Sgpp1	2.292396e-09	0.3832510	0.267	0.122	3.213023e-05	6
CTDSPL	Ctdspl	3.526643e-09	0.4214968	0.249	0.107	4.942943e-05	6
ASAP1	Asap1	4.458063e-09	0.2430605	0.307	0.160	6.248421e-05	6
CSNK1A1	Csnk1a1	4.848493e-09	0.4218541	0.502	0.312	6.795648e-05	6
PICALM	Picalm	5.082895e-09	0.3255100	0.563	0.369	7.124186e-05	6
ADD3	Add3	5.710710e-09	0.3621401	0.307	0.152	8.004132e-05	6
LUZP1	Luzp1	5.936250e-09	0.2450926	0.289	0.147	8.320248e-05	6
SEMA6A	Sema6a	5.955906e-09	0.3223198	0.390	0.224	8.347798e-05	6
SMURF2	Smurf2	6.501949e-09	0.5122807	0.383	0.211	9.113131e-05	6
ZNF710	Zfp710	7.069565e-09	0.3891587	0.235	0.100	9.908702e-05	6
MAGED2	Maged2	7.372936e-09	0.3865058	0.310	0.155	1.033391e-04	6
RHOG	Rhog	7.495019e-09	0.2597399	0.267	0.129	1.050502e-04	6
PLA2G16	Pla2g16	7.569206e-09	0.2818961	0.227	0.102	1.060900e-04	6
IRGM	Irgm1	9.670317e-09	0.5700416	0.274	0.130	1.355392e-04	6
HSPA8	Hspa8	1.192563e-08	0.2484254	0.755	0.569	1.671497e-04	6
PLK2	Plk2	1.240622e-08	0.4940677	0.523	0.348	1.738856e-04	6
DAZAP2	Dazap2	1.270397e-08	0.1908663	0.682	0.498	1.780589e-04	6
CREM	Crem	1.281479e-08	0.3957972	0.217	0.088	1.796121e-04	6
GATA2	Gata2	1.335439e-08	0.2556106	0.274	0.138	1.871752e-04	6
CPEB4	Cpeb4	1.354176e-08	0.4218994	0.274	0.128	1.898013e-04	6
PCDH17	Pcdh17	1.418618e-08	0.2150281	0.408	0.245	1.988335e-04	6
MAPRE2	Mapre2	2.231083e-08	0.3369594	0.307	0.157	3.127085e-04	6
SEMA6D	Sema6d	2.350750e-08	0.3293998	0.274	0.134	3.294811e-04	6
LITAF	Litaf	2.578727e-08	0.3636719	0.437	0.268	3.614343e-04	6
ZNF436	Zfp46	2.695101e-08	0.4134336	0.238	0.104	3.777454e-04	6
LDB2	Ldb2	4.767737e-08	0.2819158	0.596	0.409	6.682460e-04	6
MTCH1	Mtch1	4.845281e-08	0.1859389	0.560	0.387	6.791146e-04	6
SMCO4	Smco4	6.115365e-08	0.2359930	0.321	0.178	8.571296e-04	6
#N/A	Cxx1a	6.138591e-08	0.1827853	0.206	0.098	8.603849e-04	6
NDEL1	Ndel1	6.266923e-08	0.2074389	0.444	0.285	8.783719e-04	6
ACVRL1	Acvrl1	6.371592e-08	0.2330715	0.383	0.229	8.930424e-04	6
TSPAN12	Tspan12	7.055484e-08	0.2279043	0.448	0.281	9.888967e-04	6
DAB2	Dab2	8.181767e-08	0.2940341	0.238	0.112	1.146757e-03	6
ASAP2	Asap2	8.304781e-08	0.2157571	0.300	0.169	1.163998e-03	6
RTL8A	Cxx1b	8.888919e-08	0.1940690	0.307	0.174	1.245871e-03	6
RAMP2	Ramp2	8.921150e-08	0.1514631	0.762	0.592	1.250388e-03	6
SLC43A3	Slc43a3	9.151867e-08	0.2377669	0.509	0.335	1.282726e-03	6
HSP90B1	Hsp90b1	9.462306e-08	0.2137452	0.639	0.458	1.326237e-03	6
CDH5	Cdh5	1.072671e-07	0.1684163	0.895	0.752	1.503456e-03	6
QKI	Qk	1.451747e-07	0.2272986	0.682	0.508	2.034768e-03	6
MOSPD2	Mospd2	1.500986e-07	0.2683875	0.285	0.151	2.103782e-03	6
PLSCR4	Plscr4	1.902459e-07	0.2603030	0.314	0.177	2.666487e-03	6
NAV1	Nav1	1.972196e-07	0.2053642	0.426	0.270	2.764231e-03	6
GIMAP1	Gimap1	1.985275e-07	0.2661207	0.285	0.150	2.782561e-03	6
BAG3	Bag3	1.999864e-07	0.3069461	0.249	0.122	2.803009e-03	6
PTPRB	Ptprb	2.087082e-07	0.2490995	0.848	0.705	2.925254e-03	6
TIMELESS	Timeless	2.101846e-07	0.3342131	0.220	0.101	2.945947e-03	6
CDC42EP4	Cdc42ep4	2.113295e-07	0.3267103	0.368	0.212	2.961994e-03	6
BCAR1	Bcar1	2.319295e-07	0.3095975	0.292	0.154	3.250724e-03	6
SEMA7A	Sema7a	2.597445e-07	0.1564248	0.217	0.115	3.640579e-03	6
#N/A	Trim30a	2.599490e-07	0.2023070	0.285	0.160	3.643445e-03	6
MYO18A	Myo18a	2.776306e-07	0.2479410	0.282	0.151	3.891271e-03	6
ARHGAP26	Arhgap26	2.996027e-07	0.3217974	0.213	0.098	4.199231e-03	6
NFE2L2	Nfe2l2	3.449624e-07	0.1515446	0.350	0.215	4.834994e-03	6
LAMB1	Lamb1	3.727756e-07	0.2945134	0.235	0.116	5.224823e-03	6
COL4A3BP	Col4a3bp	4.212251e-07	0.2588769	0.238	0.119	5.903892e-03	6
ETS1	Ets1	4.388465e-07	0.2929656	0.621	0.454	6.150872e-03	6
TOB2	Tob2	4.786992e-07	0.1952564	0.224	0.118	6.709448e-03	6
TSC22D1	Tsc22d1	6.919992e-07	0.2687652	0.776	0.618	9.699061e-03	6
MSRB3	Msrb3	7.278960e-07	0.2755005	0.285	0.157	1.020219e-02	6
MAPK14	Mapk14	8.986612e-07	0.1635569	0.224	0.122	1.259564e-02	6
PHLDB2	Phldb2	9.169659e-07	0.2577161	0.267	0.142	1.285219e-02	6
CNN3	Cnn3	9.581091e-07	0.2405638	0.671	0.511	1.342886e-02	6
ATP13A3	Atp13a3	9.927109e-07	0.5691624	0.267	0.148	1.391384e-02	6
DPYSL2	Dpysl2	1.014512e-06	0.1508835	0.498	0.348	1.421940e-02	6
CSNK1E	Csnk1e	1.017304e-06	0.1864492	0.347	0.214	1.425853e-02	6
PRKAR1A	Prkar1a	1.078454e-06	0.2969271	0.675	0.509	1.511561e-02	6
MYLK	Mylk	1.092833e-06	0.2045442	0.274	0.156	1.531715e-02	6
THBD	Thbd	1.097445e-06	0.5180576	0.531	0.395	1.538179e-02	6
TSPAN14	Tspan14	1.322665e-06	0.2752363	0.531	0.364	1.853848e-02	6
PITPNA	Pitpna	1.340324e-06	0.2672908	0.484	0.326	1.878599e-02	6
DYNLL1	Dynll1	1.814804e-06	0.2464007	0.686	0.521	2.543629e-02	6
OSTF1	Ostf1	1.935850e-06	0.1709214	0.505	0.358	2.713288e-02	6
TMEM176B	Tmem176b	1.941355e-06	0.2945210	0.650	0.486	2.721003e-02	6
SEPT7	Sept7	2.444274e-06	0.1702571	0.545	0.389	3.425894e-02	6
ARPC3	Arpc3	2.543517e-06	0.1579443	0.368	0.237	3.564994e-02	6
SNAP23	Snap23	2.756240e-06	0.2602434	0.238	0.125	3.863146e-02	6
SASH1	Sash1	2.965218e-06	0.2128403	0.325	0.195	4.156050e-02	6
CSNK1D	Csnk1d	3.178882e-06	0.1922928	0.386	0.250	4.455522e-02	6
GNAQ	Gnaq	3.305416e-06	0.2392932	0.357	0.219	4.632870e-02	6
NID2	Nid2	3.374921e-06	0.4267756	0.422	0.312	4.730289e-02	6
IFRD1	Ifrd1	3.988786e-06	0.3406965	0.227	0.115	5.590682e-02	6
CLIP1	Clip1	4.471282e-06	0.1651565	0.242	0.134	6.266949e-02	6
CCDC88A	Ccdc88a	4.595482e-06	0.3567751	0.231	0.117	6.441027e-02	6
RSRC2	Rsrc2	4.772636e-06	0.4007473	0.307	0.175	6.689327e-02	6
CASKIN2	Caskin2	5.142192e-06	0.2539857	0.285	0.161	7.207296e-02	6
HSPH1	Hsph1	6.215399e-06	0.3216550	0.231	0.119	8.711503e-02	6
MEF2A	Mef2a	6.342613e-06	0.1945451	0.469	0.323	8.889807e-02	6
FRMD4A	Frmd4a	6.471886e-06	0.2538036	0.242	0.130	9.070996e-02	6
DDIT4	Ddit4	7.251288e-06	0.2554710	0.231	0.122	1.016341e-01	6
ATP2C1	Atp2c1	7.911451e-06	0.2088154	0.249	0.139	1.108869e-01	6
TUBB2A	Tubb2a	8.007245e-06	0.2217867	0.256	0.144	1.122295e-01	6
LIMA1	Lima1	9.020907e-06	0.2891735	0.357	0.221	1.264370e-01	6
DRAP1	Drap1	9.817870e-06	0.2576110	0.404	0.261	1.376073e-01	6
RAP1A	Rap1a	1.003885e-05	0.1969692	0.379	0.253	1.407045e-01	6
TMEM30A	Tmem30a	1.330182e-05	0.1984021	0.556	0.404	1.864383e-01	6
ARHGEF15	Arhgef15	1.379546e-05	0.1746131	0.538	0.390	1.933571e-01	6
SKI	Ski	1.704518e-05	0.1735823	0.296	0.182	2.389052e-01	6
CD38	Cd38	1.717445e-05	0.2479674	0.617	0.468	2.407171e-01	6
STX12	Stx12	1.807811e-05	0.1927445	0.329	0.206	2.533828e-01	6
MSI2	Msi2	1.914378e-05	0.3005714	0.238	0.127	2.683192e-01	6
CLK1	Clk1	2.290934e-05	0.2422895	0.422	0.288	3.210974e-01	6
PDCD10	Pdcd10	2.297346e-05	0.1690131	0.220	0.127	3.219961e-01	6
CMTM6	Cmtm6	2.298873e-05	0.1991001	0.310	0.193	3.222100e-01	6
PAK1IP1	Pak1ip1	2.574804e-05	0.2995232	0.242	0.131	3.608845e-01	6
ATXN2L	Atxn2l	2.590582e-05	0.1528820	0.256	0.156	3.630959e-01	6
ELOVL5	Elovl5	2.706779e-05	0.2030329	0.357	0.232	3.793821e-01	6
ECH1	Ech1	2.764597e-05	0.1848772	0.260	0.152	3.874859e-01	6
MTSS1	Mtss1	2.780363e-05	0.3275708	0.455	0.311	3.896956e-01	6
DGKZ	Dgkz	2.784956e-05	0.1824861	0.310	0.194	3.903395e-01	6
NFIC	Nfic	2.894439e-05	0.1811175	0.375	0.255	4.056846e-01	6
MYO6	Myo6	2.904648e-05	0.2625010	0.249	0.141	4.071154e-01	6
ZBTB7A	Zbtb7a	3.632193e-05	0.2253771	0.202	0.108	5.090881e-01	6
RNF44	Rnf44	3.687935e-05	0.1763228	0.383	0.258	5.169010e-01	6
DENND6A	Dennd6a	3.708088e-05	0.2142849	0.260	0.151	5.197257e-01	6
C4orf3	1810037I17Rik	4.133237e-05	0.1579753	0.289	0.182	5.793144e-01	6
CCSER2	Ccser2	4.229875e-05	0.1766996	0.329	0.211	5.928592e-01	6
#N/A	9430020K01Rik	4.489683e-05	0.2272155	0.365	0.237	6.292740e-01	6
TSC22D3	Tsc22d3	4.923219e-05	0.1844689	0.336	0.217	6.900383e-01	6
HSPA5	Hspa5	5.084402e-05	0.2749782	0.614	0.470	7.126297e-01	6
RHOA	Rhoa	5.475406e-05	0.1609307	0.505	0.371	7.674330e-01	6
DNAJC3	Dnajc3	6.266620e-05	0.2173228	0.357	0.235	8.783295e-01	6
PPP1R11	Ppp1r11	6.432778e-05	0.2235893	0.264	0.161	9.016181e-01	6
RAP2A	Rap2a	8.025570e-05	0.2297630	0.260	0.152	1.000000e+00	6
DENND3	Dennd3	8.913660e-05	0.2451922	0.256	0.150	1.000000e+00	6
PHF20L1	Phf20l1	9.656356e-05	0.2781315	0.285	0.172	1.000000e+00	6
PPP1R9B	Ppp1r9b	9.692288e-05	0.1598688	0.282	0.179	1.000000e+00	6
FAM120A	Fam120a	1.025979e-04	0.1791231	0.394	0.271	1.000000e+00	6
TP53INP2	Trp53inp2	1.093515e-04	0.2862879	0.206	0.110	1.000000e+00	6
TAOK1	Taok1	1.287009e-04	0.2499048	0.440	0.317	1.000000e+00	6
LYN	Lyn	1.355620e-04	0.1772144	0.285	0.179	1.000000e+00	6
KRAS	Kras	1.363661e-04	0.1597072	0.289	0.187	1.000000e+00	6
PCNA	Pcna	1.516191e-04	0.2260786	0.289	0.180	1.000000e+00	6
NAMPT	Nampt	1.656331e-04	0.3088029	0.220	0.121	1.000000e+00	6
SFR1	Sfr1	1.730506e-04	0.2334116	0.394	0.268	1.000000e+00	6
MBNL1	Mbnl1	2.015385e-04	0.1788569	0.466	0.340	1.000000e+00	6
AKAP13	Akap13	2.353061e-04	0.2341444	0.282	0.175	1.000000e+00	6
PCNX1	Pcnx	2.419540e-04	0.2195507	0.209	0.122	1.000000e+00	6
EPN2	Epn2	2.586676e-04	0.3362696	0.231	0.131	1.000000e+00	6
SPPL2A	Sppl2a	2.596038e-04	0.2172244	0.354	0.240	1.000000e+00	6
SMARCD2	Smarcd2	3.035768e-04	0.2337944	0.213	0.121	1.000000e+00	6
KIF5B	Kif5b	3.205155e-04	0.2075781	0.430	0.304	1.000000e+00	6
MESD	Mesdc2	3.269202e-04	0.2386580	0.224	0.128	1.000000e+00	6
SEC63	Sec63	3.286782e-04	0.2698153	0.289	0.181	1.000000e+00	6
XIAP	Xiap	3.411877e-04	0.2162956	0.458	0.330	1.000000e+00	6
ZMIZ1	Zmiz1	3.793246e-04	0.2945786	0.422	0.300	1.000000e+00	6
RAB10	Rab10	3.796067e-04	0.2581843	0.336	0.220	1.000000e+00	6
DNM2	Dnm2	3.972472e-04	0.1959177	0.285	0.184	1.000000e+00	6
FLI1	Fli1	4.141929e-04	0.1993952	0.397	0.280	1.000000e+00	6
TMEM33	Tmem33	4.227161e-04	0.2739674	0.242	0.143	1.000000e+00	6
SIPA1L2	Sipa1l2	4.447930e-04	0.2507066	0.245	0.148	1.000000e+00	6
DCHS1	Dchs1	4.526631e-04	0.2431407	0.296	0.190	1.000000e+00	6
RC3H1	Rc3h1	4.588621e-04	0.1529076	0.267	0.173	1.000000e+00	6
RLIM	Rlim	4.861056e-04	0.1868848	0.209	0.123	1.000000e+00	6
SPRY1	Spry1	5.042803e-04	0.3222638	0.260	0.158	1.000000e+00	6
HES1	Hes1	5.242291e-04	0.3195215	0.390	0.270	1.000000e+00	6
GCHFR	Gchfr	5.684176e-04	0.2878981	0.213	0.126	1.000000e+00	6
SMAP1	Smap1	6.460355e-04	0.1954768	0.350	0.240	1.000000e+00	6
CTNND1	Ctnnd1	6.569726e-04	0.2409038	0.458	0.336	1.000000e+00	6
GOLPH3	Golph3	8.646720e-04	0.1614485	0.264	0.178	1.000000e+00	6
TAX1BP1	Tax1bp1	9.398979e-04	0.3096935	0.325	0.218	1.000000e+00	6
STAT3	Stat3	9.598654e-04	0.1790979	0.325	0.223	1.000000e+00	6
MAT2A	Mat2a	9.702638e-04	0.1898225	0.386	0.274	1.000000e+00	6
SBDS	Sbds	1.101740e-03	0.2197686	0.260	0.166	1.000000e+00	6
AZIN1	Azin1	1.114635e-03	0.2646001	0.325	0.218	1.000000e+00	6
SLC20A1	Slc20a1	1.132743e-03	0.1812017	0.206	0.124	1.000000e+00	6
NSMCE1	Nsmce1	1.167686e-03	0.1992078	0.202	0.120	1.000000e+00	6
UNC50	Unc50	1.389395e-03	0.1973888	0.238	0.150	1.000000e+00	6
TPP1	Tpp1	1.522472e-03	0.1509581	0.292	0.205	1.000000e+00	6
TVP23B	Tvp23b	1.586869e-03	0.3157953	0.206	0.121	1.000000e+00	6
DDX24	Ddx24	1.608298e-03	0.1628654	0.202	0.124	1.000000e+00	6
EIF4G3	Eif4g3	1.624679e-03	0.2366134	0.347	0.239	1.000000e+00	6
EIF5	Eif5	1.652599e-03	0.2012067	0.440	0.326	1.000000e+00	6
WAPL	Wapal	1.993525e-03	0.2070331	0.217	0.134	1.000000e+00	6
ARHGEF7	Arhgef7	2.294278e-03	0.1721016	0.318	0.221	1.000000e+00	6
TOP1	Top1	2.527003e-03	0.2702542	0.282	0.185	1.000000e+00	6
SKIL	Skil	2.801402e-03	0.2451989	0.227	0.142	1.000000e+00	6
ROCK1	Rock1	2.848632e-03	0.2204117	0.321	0.222	1.000000e+00	6
HYAL2	Hyal2	3.077963e-03	0.2460303	0.332	0.231	1.000000e+00	6
MEX3C	Mex3c	3.211704e-03	0.2691257	0.253	0.164	1.000000e+00	6
RER1	Rer1	5.089700e-03	0.1544302	0.347	0.254	1.000000e+00	6
API5	Api5	5.776832e-03	0.1749921	0.303	0.216	1.000000e+00	6
ARF2P	Arf2	6.272323e-03	0.1678557	0.231	0.161	1.000000e+00	6
SNX1	Snx1	7.080085e-03	0.2037064	0.224	0.144	1.000000e+00	6
PPP2R5C	Ppp2r5c	7.809795e-03	0.2578709	0.347	0.257	1.000000e+00	6
BLMH	Blmh	8.807748e-03	0.2599722	0.227	0.147	1.000000e+00	6
TMCO1	Tmco1	9.090720e-03	0.2183398	0.310	0.221	1.000000e+00	6
TSC22D2	Tsc22d2	1.059810e-02	0.2183945	0.217	0.145	1.000000e+00	6
SAT1	Sat1	1.149768e-02	0.2924834	0.390	0.297	1.000000e+00	6
VPS29	Vps29	1.346649e-02	0.1737412	0.264	0.183	1.000000e+00	6
MAP4	Map4	1.500978e-02	0.1605650	0.339	0.253	1.000000e+00	6
EDNRB	Ednrb	1.836422e-02	0.2122428	0.610	0.525	1.000000e+00	6
PCBP1	Pcbp1	1.877285e-02	0.1507119	0.520	0.431	1.000000e+00	6
PSMA6	Psma6	1.931466e-02	0.1508280	0.314	0.234	1.000000e+00	6
UBE3A	Ube3a	1.934311e-02	0.1622162	0.209	0.142	1.000000e+00	6
MTPN	Mtpn	2.100799e-02	0.1582385	0.433	0.343	1.000000e+00	6
ASH1L	Ash1l	2.439525e-02	0.1918080	0.217	0.148	1.000000e+00	6
TFPI	Tfpi	2.553119e-02	0.1614489	0.260	0.185	1.000000e+00	6
CAPZA2	Capza2	2.773219e-02	0.2443880	0.303	0.225	1.000000e+00	6
CFDP1	Cfdp1	2.872243e-02	0.2083138	0.285	0.209	1.000000e+00	6
HSP90AA1	Hsp90aa1	2.976872e-02	0.2449237	0.357	0.277	1.000000e+00	6
NCK1	Nck1	3.311464e-02	0.1840930	0.209	0.144	1.000000e+00	6
MINDY2	Fam63b	3.364275e-02	0.1888749	0.303	0.224	1.000000e+00	6
ITFG1	Itfg1	3.559075e-02	0.2280795	0.227	0.161	1.000000e+00	6
STIM2	Stim2	3.767594e-02	0.1605091	0.227	0.165	1.000000e+00	6
PELI1	Peli1	3.772634e-02	0.2024455	0.231	0.166	1.000000e+00	6
ZC3H11A	Zc3h11a	4.420586e-02	0.1678560	0.419	0.338	1.000000e+00	6
SAR1B	Sar1b	5.237412e-02	0.1783444	0.231	0.164	1.000000e+00	6
VPS35	Vps35	5.820192e-02	0.1586573	0.278	0.208	1.000000e+00	6
ERP44	Erp44	6.075396e-02	0.1508683	0.224	0.163	1.000000e+00	6
IRAK1	Irak1	6.423919e-02	0.1737491	0.227	0.169	1.000000e+00	6
CALM3	Calm3	7.181984e-02	0.1884679	0.282	0.212	1.000000e+00	6
DHX15	Dhx15	7.691305e-02	0.1720705	0.329	0.265	1.000000e+00	6
STRAP	Strap	9.851413e-02	0.1822337	0.292	0.235	1.000000e+00	6
ELOC	Tceb1	1.053502e-01	0.2357267	0.231	0.184	1.000000e+00	6
TPR	Tpr	1.085766e-01	0.1631775	0.245	0.184	1.000000e+00	6
PKN2	Pkn2	1.489565e-01	0.1500957	0.202	0.158	1.000000e+00	6
RTF1	Rtf1	2.236318e-01	0.1694142	0.231	0.184	1.000000e+00	6
DLGAP4	Dlgap4	3.647649e-01	0.1683296	0.209	0.174	1.000000e+00	6
CSNK1G2	Csnk1g2	3.904066e-01	0.2174938	0.217	0.185	1.000000e+00	6
ZNF207	Zfp207	7.696408e-01	0.1745494	0.285	0.276	1.000000e+00	6

## Sheet: DVR
Human	Mouse	p_val	avg_logFC	pct.1	pct.2	p_val_adj	Cluster
AQP1	Aqp1	3.752807e-263	4.1285002	0.898	0.072	5.259934e-259	7
SCIN	Scin	6.764758e-251	2.9691199	0.889	0.024	9.481485e-247	7
SLC14A1	Slc14a1	9.403347e-204	3.4691715	0.690	0.007	1.317973e-199	7
IGFBP7	Igfbp7	2.550360e-160	2.3074845	0.944	0.246	3.574584e-156	7
NPNT	Npnt	1.454369e-136	2.2727612	0.685	0.060	2.038443e-132	7
HPGD	Hpgd	5.738467e-113	2.2042177	0.500	0.017	8.043035e-109	7
PROM1	Prom1	1.356921e-107	1.9611536	0.588	0.055	1.901860e-103	7
HTRA1	Htra1	6.334925e-89	1.5876500	0.477	0.023	8.879031e-85	7
FAM107A	Fam107a	1.100832e-70	1.4388259	0.403	0.021	1.542926e-66	7
COL18A1	Col18a1	1.275862e-70	1.4088055	0.722	0.182	1.788248e-66	7
TSPAN8	Tspan8	9.512913e-66	1.4224902	0.481	0.052	1.333330e-61	7
GDF15	Gdf15	3.482018e-64	2.1608958	0.241	0.002	4.880397e-60	7
PCP4L1	Pcp4l1	3.879502e-63	1.1868908	0.454	0.044	5.437511e-59	7
PRSS23	Prss23	1.301147e-58	1.6501275	0.375	0.029	1.823688e-54	7
LSR	Lsr	1.373330e-58	1.0489855	0.264	0.005	1.924860e-54	7
TIMP3	Timp3	7.853213e-58	1.0480651	0.981	0.727	1.100706e-53	7
CSF2RBP1	Csf2rb2	3.143385e-57	1.3381828	0.264	0.007	4.405769e-53	7
PLTP	Pltp	5.750565e-57	1.3409548	0.569	0.105	8.059992e-53	7
SYTL2	Sytl2	4.971350e-56	1.0208289	0.282	0.009	6.967845e-52	7
RHOJ	Rhoj	7.925552e-55	1.3794422	0.639	0.238	1.110845e-50	7
LEF1	Lef1	2.776635e-54	1.2080931	0.273	0.009	3.891732e-50	7
C1orf115	C130074G19Rik	5.422600e-52	1.0998927	0.644	0.171	7.600317e-48	7
COL12A1	Col12a1	9.266234e-52	1.1606976	0.259	0.008	1.298755e-47	7
SOX17	Sox17	1.747592e-50	1.2110983	0.755	0.294	2.449426e-46	7
EFHD1	Efhd1	3.644007e-50	1.2583610	0.352	0.029	5.107440e-46	7
CSF2RB	Csf2rb	7.103532e-50	1.3643145	0.333	0.034	9.956310e-46	7
FTH1	Fth1	2.732393e-49	0.9463281	0.912	0.712	3.829722e-45	7
EPS8L2	Eps8l2	6.051456e-49	1.2681716	0.315	0.021	8.481721e-45	7
MAL	Mal	1.091971e-48	1.0909598	0.574	0.128	1.530506e-44	7
FAM181B	Fam181b	1.840596e-48	1.0392095	0.333	0.026	2.579780e-44	7
EPHX1	Ephx1	1.993020e-48	0.9990487	0.583	0.133	2.793417e-44	7
ST8SIA6	St8sia6	6.859313e-47	1.2180953	0.384	0.044	9.614014e-43	7
TINAGL1	Tinagl1	2.491932e-46	1.0218832	0.847	0.432	3.492692e-42	7
CTHRC1	Cthrc1	5.106523e-46	1.2035397	0.333	0.032	7.157303e-42	7
PRKAR2B	Prkar2b	2.140940e-45	1.1278658	0.343	0.033	3.000741e-41	7
SNCG	Sncg	2.307648e-42	1.0051137	0.514	0.113	3.234400e-38	7
DST	Dst	2.677011e-42	1.2734911	0.458	0.100	3.752098e-38	7
LGR5	Lgr5	4.340952e-42	1.4519880	0.273	0.018	6.084278e-38	7
TM4SF1	Tm4sf1	1.171370e-41	0.5929768	0.963	0.759	1.641792e-37	7
GSN	Gsn	1.960619e-41	1.0910685	0.435	0.076	2.748004e-37	7
TIMP2	Timp2	2.310031e-41	1.1544694	0.537	0.137	3.237739e-37	7
VIM	Vim	6.759363e-41	0.8691956	0.884	0.493	9.473924e-37	7
ADIPOR2	Adipor2	4.761795e-39	1.0593487	0.519	0.135	6.674132e-35	7
JAG1	Jag1	3.134431e-38	1.1753676	0.435	0.090	4.393218e-34	7
TNFRSF19	Tnfrsf19	5.247550e-38	0.7204155	0.213	0.009	7.354966e-34	7
FBXO7	Fbxo7	1.009085e-37	1.0547285	0.338	0.046	1.414334e-33	7
FBLN5	Fbln5	7.922108e-37	0.9067025	0.468	0.108	1.110363e-32	7
TMEM252	Tmem252	3.805316e-36	1.5169728	0.370	0.069	5.333531e-32	7
GJA5	Gja5	7.035030e-35	1.1304825	0.329	0.046	9.860298e-31	7
TBC1D1	Tbc1d1	1.633539e-33	1.1480331	0.449	0.115	2.289568e-29	7
RECK	Reck	2.057528e-33	1.0972912	0.380	0.081	2.883832e-29	7
LPIN2	Lpin2	1.263999e-31	1.0899701	0.269	0.032	1.771620e-27	7
EGFL8	Egfl8	2.775727e-31	1.1228581	0.296	0.044	3.890459e-27	7
FXYD5	Fxyd5	3.178226e-31	0.8880311	0.671	0.287	4.454601e-27	7
S100A4	S100a4	6.301146e-31	0.8886719	0.398	0.089	8.831686e-27	7
CTGF	Ctgf	1.851545e-30	1.4941280	0.259	0.032	2.595125e-26	7
PTPRR	Ptprr	4.227482e-30	0.8845955	0.273	0.036	5.925238e-26	7
CH25H	Ch25h	1.210832e-29	1.1108373	0.218	0.019	1.697103e-25	7
BMX	Bmx	2.624807e-29	0.7471816	0.208	0.016	3.678929e-25	7
TSPO	Tspo	6.784361e-28	0.9503256	0.593	0.248	9.508960e-24	7
VEGFC	Vegfc	9.980247e-28	0.8530223	0.329	0.064	1.398831e-23	7
#N/A	H2-K1	1.081763e-27	0.7197386	0.843	0.499	1.516199e-23	7
TMSB4X	Tmsb4x	1.338712e-27	0.5999559	0.981	0.854	1.876339e-23	7
VCAM1	Vcam1	1.796015e-26	1.0751002	0.222	0.024	2.517295e-22	7
DSTYK	Dstyk	2.584849e-26	0.9645086	0.435	0.130	3.622925e-22	7
ATP1B3	Atp1b3	4.430575e-26	0.7727172	0.727	0.392	6.209893e-22	7
EPAS1	Epas1	5.435376e-26	0.5612333	0.917	0.723	7.618223e-22	7
BCAM	Bcam	7.054701e-26	0.6532431	0.472	0.152	9.887869e-22	7
GADD45G	Gadd45g	8.213399e-26	1.1082625	0.431	0.125	1.151190e-21	7
MSX1	Msx1	1.293081e-25	0.8243923	0.273	0.043	1.812382e-21	7
SLCO4A1	Slco4a1	1.661100e-25	1.1276504	0.241	0.032	2.328198e-21	7
GLUL	Glul	4.435749e-25	0.7639752	0.565	0.218	6.217146e-21	7
MGST1	Mgst1	1.289875e-24	1.0640968	0.278	0.050	1.807888e-20	7
CLDN5	Cldn5	1.337492e-24	0.7624984	0.412	0.127	1.874629e-20	7
SLC5A3	Slc5a3	3.205096e-24	1.0979493	0.315	0.074	4.492263e-20	7
FAM198B	Fam198b	6.784845e-24	1.0068454	0.398	0.121	9.509639e-20	7
GJA4	Gja4	1.657957e-23	0.7900149	0.370	0.100	2.323792e-19	7
NUPR1	Nupr1	1.894010e-23	1.0535454	0.227	0.031	2.654645e-19	7
#N/A	Ly6a	2.724534e-23	0.5889794	0.898	0.666	3.818708e-19	7
CA7	Car7	3.311399e-23	0.9235186	0.296	0.060	4.641256e-19	7
UTRN	Utrn	4.674874e-23	0.8693119	0.546	0.229	6.552303e-19	7
CALM1	Calm1	3.580044e-22	0.4594673	0.977	0.871	5.017789e-18	7
ARL2BP	Arl2bp	5.008219e-22	0.7319506	0.454	0.155	7.019520e-18	7
SEMA7A	Sema7a	1.265395e-21	0.6577223	0.375	0.108	1.773577e-17	7
#N/A	Cd59a	1.338311e-21	0.8866049	0.389	0.120	1.875777e-17	7
#N/A	Ifi27l2a	3.048502e-21	1.2255264	0.231	0.038	4.272780e-17	7
NR3C1	Nr3c1	3.273079e-21	0.8445695	0.620	0.325	4.587547e-17	7
HIST1H2BC	Hist1h2bc	3.719704e-21	0.9478357	0.361	0.103	5.213538e-17	7
ZEB2	Zeb2	4.778754e-21	0.8613037	0.301	0.071	6.697902e-17	7
MLLT3	Mllt3	1.187766e-20	0.9224959	0.269	0.059	1.664773e-16	7
SYT11	Syt11	3.058396e-20	0.8695334	0.301	0.073	4.286648e-16	7
CYB5B	Cyb5b	3.201634e-20	0.7814076	0.602	0.314	4.487410e-16	7
CLDN15	Cldn15	5.464045e-20	0.5923211	0.551	0.259	7.658405e-16	7
#N/A	Ly6c1	1.213450e-19	0.4740476	0.944	0.760	1.700771e-15	7
MECOM	Mecom	1.925518e-19	0.7464371	0.403	0.133	2.698806e-15	7
JAM2	Jam2	3.421021e-19	0.5580169	0.491	0.203	4.794903e-15	7
EDN1	Edn1	5.343641e-19	1.1907715	0.245	0.055	7.489647e-15	7
#N/A	H2-D1	6.750078e-19	0.5127685	0.903	0.679	9.460909e-15	7
TJP2	Tjp2	1.045157e-18	0.6773758	0.356	0.110	1.464892e-14	7
MOSPD2	Mospd2	1.240773e-18	0.8359725	0.412	0.146	1.739067e-14	7
B2M	B2m	3.760255e-18	0.4003359	0.995	0.950	5.270373e-14	7
RGS2	Rgs2	3.895388e-18	0.9835865	0.375	0.141	5.459776e-14	7
S100A6	S100a6	6.548768e-18	0.8265408	0.523	0.237	9.178754e-14	7
ZFP36	Zfp36	9.621328e-18	0.8624006	0.685	0.438	1.348525e-13	7
FOS	Fos	1.552721e-17	0.8570391	0.662	0.431	2.176294e-13	7
CEBPD	Cebpd	5.236758e-17	1.0702504	0.343	0.129	7.339840e-13	7
LMO2	Lmo2	9.636476e-17	0.5722376	0.773	0.495	1.350649e-12	7
ANXA5	Anxa5	1.273909e-16	0.5500826	0.787	0.542	1.785511e-12	7
PLAT	Plat	1.345417e-16	0.2137653	0.593	0.329	1.885737e-12	7
TNS1	Tns1	2.102244e-16	0.5499615	0.606	0.312	2.946505e-12	7
CGNL1	Cgnl1	2.931735e-16	0.6690263	0.329	0.105	4.109120e-12	7
TPD52	Tpd52	4.129253e-16	0.8694617	0.227	0.059	5.787561e-12	7
MET	Met	5.567123e-16	0.6669834	0.204	0.040	7.802880e-12	7
ADGRG1	Adgrg1	6.475307e-16	0.5685119	0.421	0.170	9.075791e-12	7
IGFBP3	Igfbp3	7.678768e-16	0.4251008	0.787	0.500	1.076256e-11	7
TSPAN13	Tspan13	1.235652e-15	0.4040185	0.306	0.106	1.731889e-11	7
MMRN2	Mmrn2	1.638773e-15	0.5066684	0.861	0.665	2.296904e-11	7
PLSCR4	Plscr4	2.558823e-15	0.6291522	0.426	0.174	3.586446e-11	7
MYL12A	Myl12a	2.560440e-15	0.4872359	0.880	0.721	3.588712e-11	7
ADGRF5	Adgrf5	2.682679e-15	0.4139307	0.898	0.675	3.760043e-11	7
CXCL12	Cxcl12	2.813499e-15	0.3733568	0.273	0.092	3.943400e-11	7
ATP2A3	Atp2a3	4.229994e-15	0.6253282	0.213	0.047	5.928760e-11	7
ALDOA	Aldoa	4.420009e-15	0.5564244	0.699	0.458	6.195085e-11	7
NFKBIA	Nfkbia	5.311684e-15	0.5684095	0.704	0.422	7.444856e-11	7
SAT1	Sat1	1.846348e-14	0.6021420	0.556	0.290	2.587842e-10	7
IRF7	Irf7	2.243266e-14	0.4095039	0.306	0.110	3.144161e-10	7
LAMB2	Lamb2	3.352833e-14	0.5444033	0.551	0.280	4.699330e-10	7
ABLIM1	Ablim1	3.818457e-14	0.6307647	0.324	0.112	5.351949e-10	7
HSPA1B	Hspa1b	4.971365e-14	0.5301399	0.741	0.475	6.967865e-10	7
TNK2	Tnk2	7.769029e-14	0.6709652	0.301	0.100	1.088907e-09	7
MRPS6	Mrps6	8.330776e-14	0.6958718	0.319	0.118	1.167642e-09	7
ARL15	Arl15	8.629466e-14	0.7046694	0.255	0.075	1.209506e-09	7
MAP4K3	Map4k3	9.306477e-14	0.6072891	0.403	0.172	1.304396e-09	7
APOE	Apoe	1.012298e-13	0.4310214	0.519	0.265	1.418837e-09	7
PTPRB	Ptprb	1.117034e-13	0.3491961	0.898	0.705	1.565635e-09	7
LRRC32	Lrrc32	1.407414e-13	0.6116323	0.444	0.199	1.972632e-09	7
SLC6A6	Slc6a6	2.219601e-13	0.3024078	0.731	0.487	3.110993e-09	7
ACVRL1	Acvrl1	3.213651e-13	0.4819246	0.472	0.226	4.504253e-09	7
HBEGF	Hbegf	6.190551e-13	0.6405943	0.403	0.172	8.676677e-09	7
HSPA1A	Hspa1a	6.435799e-13	0.6559752	0.634	0.379	9.020416e-09	7
NOTCH4	Notch4	7.230688e-13	0.5264765	0.514	0.267	1.013453e-08	7
SRP14	Srp14	7.900640e-13	0.6346944	0.505	0.263	1.107354e-08	7
PRNP	Prnp	1.245685e-12	0.8263320	0.310	0.138	1.745952e-08	7
KCTD10	Kctd10	1.922967e-12	0.6534605	0.514	0.292	2.695230e-08	7
ATF3	Atf3	2.729072e-12	0.9943075	0.394	0.198	3.825067e-08	7
CYR61	Cyr61	2.736409e-12	0.9966391	0.278	0.129	3.835351e-08	7
SLC9A3R2	Slc9a3r2	3.682572e-12	0.3349801	0.880	0.692	5.161493e-08	7
BCL2L1	Bcl2l1	4.235136e-12	0.5033010	0.361	0.150	5.935966e-08	7
CST3	Cst3	5.416978e-12	0.6799171	0.782	0.672	7.592436e-08	7
GPRC5B	Gprc5b	5.618073e-12	0.6986293	0.231	0.074	7.874291e-08	7
EHD4	Ehd4	1.858827e-11	0.4579322	0.718	0.485	2.605331e-07	7
RBP1	Rbp1	1.895210e-11	0.7431622	0.412	0.260	2.656327e-07	7
LGALS3BP	Lgals3bp	2.077342e-11	0.5283154	0.444	0.216	2.911603e-07	7
IL10RB	Il10rb	2.820467e-11	0.4506911	0.551	0.308	3.953167e-07	7
NSF	Nsf	2.880980e-11	0.7888389	0.213	0.083	4.037981e-07	7
FURIN	Furin	3.220429e-11	0.5796709	0.310	0.121	4.513753e-07	7
DKK2	Dkk2	3.738320e-11	0.3636602	0.343	0.154	5.239629e-07	7
NFE2L1	Nfe2l1	3.920759e-11	0.4891457	0.394	0.184	5.495336e-07	7
IER3	Ier3	4.197629e-11	0.5507978	0.417	0.198	5.883397e-07	7
CAV1	Cav1	5.296526e-11	0.4429868	0.560	0.321	7.423611e-07	7
CD63	Cd63	6.428689e-11	0.6095877	0.292	0.119	9.010451e-07	7
GPX1	Gpx1	6.768784e-11	0.5154631	0.625	0.420	9.487128e-07	7
HIF1A	Hif1a	1.011838e-10	0.6641050	0.440	0.278	1.418191e-06	7
LAMA5	Lama5	1.094664e-10	0.4821513	0.449	0.227	1.534282e-06	7
ISG15	Isg15	1.241636e-10	0.4917127	0.236	0.078	1.740278e-06	7
SGMS1	Sgms1	1.344768e-10	0.5783079	0.370	0.171	1.884827e-06	7
ABR	Abr	1.548987e-10	0.5133707	0.236	0.079	2.171060e-06	7
IFI27	Ifi27	1.624798e-10	0.4461532	0.389	0.184	2.277317e-06	7
FRYL	Fryl	3.111989e-10	0.6197261	0.273	0.103	4.361764e-06	7
BTG2	Btg2	3.687676e-10	0.7441998	0.523	0.429	5.168646e-06	7
CKB	Ckb	4.245786e-10	0.5498511	0.278	0.108	5.950893e-06	7
HSPB1	Hspb1	4.969253e-10	0.5162606	0.491	0.276	6.964904e-06	7
TMCC2	Tmcc2	1.264318e-09	0.5467833	0.250	0.094	1.772068e-05	7
ANO6	Ano6	1.330191e-09	0.4920089	0.565	0.349	1.864396e-05	7
RASSF3	Rassf3	1.796242e-09	0.5641865	0.310	0.135	2.517613e-05	7
S1PR1	S1pr1	2.222019e-09	0.4422604	0.602	0.390	3.114382e-05	7
APLP2	Aplp2	2.839669e-09	0.4154675	0.745	0.555	3.980080e-05	7
THSD7A	Thsd7a	3.156876e-09	0.3413723	0.204	0.071	4.424677e-05	7
EGR1	Egr1	3.225188e-09	0.5232934	0.542	0.358	4.520423e-05	7
GOLIM4	Golim4	3.634068e-09	0.7059768	0.310	0.162	5.093510e-05	7
CRIP1	Crip1	4.328301e-09	0.2511057	0.500	0.298	6.066547e-05	7
IFNAR1	Ifnar1	4.775244e-09	0.4462665	0.417	0.228	6.692982e-05	7
PSMB8	Psmb8	5.572876e-09	0.3331650	0.356	0.181	7.810942e-05	7
CCND2	Ccnd2	5.588331e-09	0.4542270	0.519	0.309	7.832604e-05	7
CRIP2	Crip2	8.046707e-09	0.2482512	0.856	0.689	1.127826e-04	7
SOX13	Sox13	1.137584e-08	0.4323256	0.306	0.138	1.594437e-04	7
TACC1	Tacc1	1.200324e-08	0.5955291	0.384	0.204	1.682375e-04	7
TGFBR3	Tgfbr3	1.223409e-08	0.3201010	0.245	0.101	1.714730e-04	7
ACOX1	Acox1	1.411711e-08	0.4572225	0.292	0.129	1.978654e-04	7
UBC	Ubc	2.439478e-08	0.4582459	0.745	0.602	3.419173e-04	7
#N/A	AW112010	2.520084e-08	0.3606613	0.213	0.094	3.532150e-04	7
AQR	Aqr	2.528619e-08	0.5131646	0.204	0.072	3.544113e-04	7
MAPKAPK2	Mapkapk2	2.842733e-08	0.4027983	0.282	0.125	3.984374e-04	7
TOB1	Tob1	3.178248e-08	0.5714429	0.264	0.109	4.454633e-04	7
PLS3	Pls3	3.587125e-08	0.3716511	0.505	0.303	5.027714e-04	7
TM6SF1	Tm6sf1	3.587690e-08	0.6425648	0.324	0.167	5.028506e-04	7
ABCG2	Abcg2	3.728016e-08	0.4714854	0.398	0.229	5.225188e-04	7
LY6E	Ly6e	3.750219e-08	0.2288209	0.972	0.904	5.256307e-04	7
DUSP1	Dusp1	3.903598e-08	0.4750761	0.704	0.526	5.471283e-04	7
LIMA1	Lima1	3.981496e-08	0.4147719	0.407	0.220	5.580464e-04	7
ATP6V1D	Atp6v1d	4.011769e-08	0.3021157	0.259	0.122	5.622895e-04	7
SLC38A2	Slc38a2	4.361421e-08	0.4422702	0.657	0.461	6.112968e-04	7
PCSK5	Pcsk5	6.742330e-08	0.3618318	0.255	0.112	9.450050e-04	7
DYNLL2	Dynll2	7.869656e-08	0.3915966	0.343	0.173	1.103011e-03	7
ITM2C	Itm2c	8.861773e-08	0.2240964	0.565	0.377	1.242066e-03	7
ESAM	Esam	9.846027e-08	0.3281401	0.801	0.634	1.380019e-03	7
SLC3A2	Slc3a2	9.938285e-08	0.4026341	0.417	0.237	1.392950e-03	7
KLF4	Klf4	1.201336e-07	0.3746429	0.523	0.327	1.683792e-03	7
SPOP	Spop	1.273007e-07	0.5467595	0.296	0.146	1.784247e-03	7
LIPA	Lipa	1.346249e-07	0.4239652	0.222	0.087	1.886903e-03	7
PRCP	Prcp	1.500745e-07	0.5536048	0.259	0.113	2.103444e-03	7
MYL12B	Myl12b	1.863056e-07	0.1847275	0.704	0.529	2.611260e-03	7
SSFA2	Ssfa2	1.982796e-07	0.5086859	0.306	0.145	2.779087e-03	7
TPGS2	Tpgs2	2.180551e-07	0.6346072	0.204	0.083	3.056261e-03	7
DBI	Dbi	2.585597e-07	0.4901428	0.389	0.217	3.623973e-03	7
CREG1	Creg1	2.607362e-07	0.5714912	0.278	0.128	3.654479e-03	7
CDKN1A	Cdkn1a	2.616480e-07	0.1835249	0.417	0.256	3.667258e-03	7
PLSCR2	Plscr2	2.650889e-07	0.3452036	0.519	0.326	3.715486e-03	7
TAPBP	Tapbp	2.737692e-07	0.2861962	0.523	0.331	3.837149e-03	7
TPI1	Tpi1	2.796582e-07	0.5233216	0.264	0.146	3.919690e-03	7
RABAC1	Rabac1	4.445835e-07	0.1805896	0.602	0.420	6.231282e-03	7
DDIT4	Ddit4	5.936066e-07	0.2707928	0.255	0.123	8.319990e-03	7
TXNIP	Txnip	5.969542e-07	0.4085427	0.796	0.654	8.366910e-03	7
MYLK	Mylk	6.263609e-07	0.5221465	0.306	0.156	8.779074e-03	7
FAM13C	Fam13c	6.778095e-07	0.5703343	0.204	0.082	9.500178e-03	7
CX3CL1	Cx3cl1	7.358542e-07	0.3036199	0.236	0.110	1.031373e-02	7
S100A11	S100a11	7.430708e-07	0.3468727	0.574	0.385	1.041488e-02	7
TWSG1	Twsg1	8.226461e-07	0.5208502	0.264	0.123	1.153021e-02	7
LAPTM4A	Laptm4a	9.232602e-07	0.2289962	0.912	0.779	1.294041e-02	7
C18orf32	BC031181	1.098150e-06	0.3403898	0.287	0.142	1.539168e-02	7
KLF2	Klf2	1.266914e-06	0.4110978	0.782	0.633	1.775707e-02	7
SIGIRR	Sigirr	1.332601e-06	0.3756222	0.222	0.097	1.867774e-02	7
ANXA7	Anxa7	1.342430e-06	0.2875896	0.375	0.213	1.881550e-02	7
SNX3	Snx3	1.385547e-06	0.3508442	0.676	0.512	1.941983e-02	7
NFAT5	Nfat5	1.441875e-06	0.4258646	0.588	0.415	2.020931e-02	7
RNF7	Rnf7	1.454037e-06	0.3403208	0.398	0.228	2.037978e-02	7
MPZL1	Mpzl1	1.466617e-06	0.4051606	0.565	0.383	2.055610e-02	7
ENPP4	Enpp4	1.471363e-06	0.4358556	0.227	0.097	2.062262e-02	7
ISYNA1	Isyna1	1.493304e-06	0.3390826	0.236	0.105	2.093014e-02	7
HIP1	Hip1	1.788007e-06	0.3209584	0.431	0.258	2.506070e-02	7
CENPB	Cenpb	1.794856e-06	0.4404591	0.329	0.174	2.515671e-02	7
RRAS	Rras	2.347800e-06	0.3552332	0.491	0.317	3.290677e-02	7
AK3	Ak3	2.482004e-06	0.5387348	0.231	0.112	3.478777e-02	7
MALAT1	Malat1	2.517143e-06	0.5717959	0.477	0.309	3.528027e-02	7
#N/A	Tgoln1	3.174233e-06	0.1859397	0.421	0.264	4.449005e-02	7
DCAF8	Dcaf8	3.464095e-06	0.3824317	0.287	0.143	4.855275e-02	7
ZBTB4	Zbtb4	3.487845e-06	0.3850862	0.296	0.154	4.888564e-02	7
GLOD4	Glod4	3.511188e-06	0.4614030	0.306	0.160	4.921281e-02	7
NPC2	Npc2	3.530761e-06	0.4315328	0.500	0.335	4.948714e-02	7
TIMM10B	Timm10b	3.565924e-06	0.4327677	0.338	0.187	4.997999e-02	7
JUN	Jun	3.604625e-06	0.3268486	0.731	0.560	5.052243e-02	7
RTL8A	Cxx1b	3.900689e-06	0.4577079	0.319	0.176	5.467206e-02	7
JUNB	Junb	3.985527e-06	0.4963149	0.542	0.408	5.586114e-02	7
LMBRD1	Lmbrd1	4.101295e-06	0.1991493	0.273	0.147	5.748375e-02	7
MED28	Med28	5.080267e-06	0.3378703	0.389	0.227	7.120502e-02	7
CLIC4	Clic4	5.646181e-06	0.2403815	0.787	0.627	7.913687e-02	7
SFT2D2	Sft2d2	6.215827e-06	0.3652296	0.222	0.112	8.712103e-02	7
CLCN3	Clcn3	6.230364e-06	0.2034141	0.227	0.118	8.732478e-02	7
HSP90AA1	Hsp90aa1	6.332141e-06	0.5284248	0.412	0.276	8.875129e-02	7
CLTB	Cltb	7.329219e-06	0.3193773	0.250	0.122	1.027263e-01	7
GRN	Grn	7.438449e-06	0.2592677	0.435	0.276	1.042573e-01	7
ACER2	Acer2	8.919653e-06	0.4722042	0.440	0.281	1.250179e-01	7
ANXA1	Anxa1	9.549095e-06	0.2580689	0.310	0.177	1.338401e-01	7
PSMB9	Psmb9	1.028067e-05	0.2802390	0.231	0.115	1.440939e-01	7
APOLD1	Apold1	1.052612e-05	0.5537282	0.440	0.308	1.475342e-01	7
NDRG1	Ndrg1	1.166354e-05	0.3592913	0.403	0.247	1.634761e-01	7
CYTH3	Cyth3	1.174203e-05	0.3148242	0.347	0.203	1.645763e-01	7
ID1	Id1	1.183582e-05	0.4642020	0.449	0.286	1.658909e-01	7
MSRB3	Msrb3	1.244104e-05	0.3233415	0.292	0.158	1.743737e-01	7
TGM2	Tgm2	1.245618e-05	0.2758598	0.366	0.218	1.745858e-01	7
CYB5R3	Cyb5r3	1.290422e-05	0.4125925	0.417	0.256	1.808655e-01	7
SMARCC2	Smarcc2	1.375685e-05	0.2088694	0.250	0.136	1.928160e-01	7
ARRB1	Arrb1	1.467919e-05	0.4360265	0.264	0.137	2.057435e-01	7
PARVB	Parvb	1.694530e-05	0.2222287	0.356	0.222	2.375053e-01	7
EDF1	Edf1	1.710170e-05	0.2327568	0.426	0.272	2.396974e-01	7
FTL	Ftl1	1.975476e-05	0.2626729	0.792	0.639	2.768827e-01	7
FLII	Flii	1.981612e-05	0.3569597	0.273	0.146	2.777427e-01	7
FZD6	Fzd6	2.108794e-05	0.3983645	0.222	0.103	2.955685e-01	7
PKIG	Pkig	2.193154e-05	0.4508962	0.241	0.132	3.073925e-01	7
AFAP1L1	Afap1l1	2.651399e-05	0.3896264	0.486	0.326	3.716201e-01	7
KDM6B	Kdm6b	2.724438e-05	0.2855647	0.296	0.163	3.818573e-01	7
ADAM15	Adam15	3.074270e-05	0.1682065	0.458	0.310	4.308897e-01	7
HSPH1	Hsph1	3.411531e-05	0.4666361	0.241	0.120	4.781601e-01	7
ATP1A1	Atp1a1	3.616378e-05	0.2133605	0.398	0.252	5.068715e-01	7
RNH1	Rnh1	4.439251e-05	0.3733016	0.208	0.098	6.222054e-01	7
UQCRB	Uqcrb	4.563757e-05	0.1524028	0.282	0.169	6.396562e-01	7
PIM3	Pim3	5.181470e-05	0.4523713	0.333	0.200	7.262348e-01	7
C4orf3	1810037I17Rik	5.382581e-05	0.3399052	0.319	0.182	7.544226e-01	7
TMBIM1	Tmbim1	5.476746e-05	0.4200410	0.370	0.234	7.676208e-01	7
GNB1	Gnb1	5.614601e-05	0.1794534	0.759	0.605	7.869424e-01	7
NEAT1	Neat1	6.028771e-05	0.5446522	0.259	0.143	8.449925e-01	7
REXO2	Rexo2	6.558308e-05	0.3402923	0.269	0.143	9.192124e-01	7
SULT1A1	Sult1a1	7.069585e-05	0.3505121	0.227	0.114	9.908730e-01	7
ST3GAL1	St3gal1	7.246481e-05	0.3101340	0.278	0.153	1.000000e+00	7
CSRNP1	Csrnp1	7.355378e-05	0.3939588	0.264	0.140	1.000000e+00	7
ACTN4	Actn4	7.424563e-05	0.1670117	0.694	0.567	1.000000e+00	7
SPTBN1	Sptbn1	8.547539e-05	0.1614863	0.880	0.751	1.000000e+00	7
SWAP70	Swap70	1.069219e-04	0.4578921	0.287	0.161	1.000000e+00	7
RFK	Rfk	1.073776e-04	0.3716929	0.287	0.161	1.000000e+00	7
PAPSS1	Papss1	1.102159e-04	0.4054374	0.218	0.109	1.000000e+00	7
PHC2	Phc2	1.143690e-04	0.2473414	0.333	0.206	1.000000e+00	7
DYNC1LI2	Dync1li2	1.181304e-04	0.4304436	0.250	0.143	1.000000e+00	7
YPEL3	Ypel3	1.237214e-04	0.3212227	0.310	0.180	1.000000e+00	7
UACA	Uaca	1.302052e-04	0.4208649	0.306	0.178	1.000000e+00	7
GALNT1	Galnt1	1.350005e-04	0.1990052	0.250	0.143	1.000000e+00	7
TXNDC17	Txndc17	1.623964e-04	0.2337405	0.370	0.239	1.000000e+00	7
GRAP	Grap	1.789040e-04	0.2747320	0.245	0.135	1.000000e+00	7
PPP1R15A	Ppp1r15a	2.050619e-04	0.4181841	0.329	0.224	1.000000e+00	7
PBXIP1	Pbxip1	2.085904e-04	0.3848037	0.218	0.113	1.000000e+00	7
SLC50A1	Slc50a1	2.275260e-04	0.3082615	0.269	0.150	1.000000e+00	7
HEXA	Hexa	2.390260e-04	0.2680000	0.241	0.135	1.000000e+00	7
CLSTN1	Clstn1	2.659989e-04	0.1885999	0.250	0.145	1.000000e+00	7
RFLNB	Fam101b	2.771251e-04	0.3864649	0.565	0.428	1.000000e+00	7
PON2	Pon2	2.936150e-04	0.3393082	0.315	0.188	1.000000e+00	7
ERG	Erg	2.993074e-04	0.2415801	0.421	0.294	1.000000e+00	7
ATP6V1A	Atp6v1a	3.223899e-04	0.3493549	0.361	0.229	1.000000e+00	7
NDUFA7	Ndufa7	3.917211e-04	0.2357914	0.440	0.302	1.000000e+00	7
BHLHE40	Bhlhe40	4.067006e-04	0.3012573	0.255	0.142	1.000000e+00	7
PSAP	Psap	4.314722e-04	0.2793308	0.380	0.247	1.000000e+00	7
ETF1	Etf1	4.773374e-04	0.2420632	0.319	0.210	1.000000e+00	7
OGDH	Ogdh	4.918298e-04	0.2508803	0.343	0.216	1.000000e+00	7
CDC14A	Cdc14a	4.957742e-04	0.3613010	0.269	0.155	1.000000e+00	7
USF2	Usf2	5.516534e-04	0.2858523	0.245	0.138	1.000000e+00	7
CAVIN1	Ptrf	5.809351e-04	0.2139793	0.477	0.339	1.000000e+00	7
MAP7D1	Map7d1	6.197427e-04	0.1524521	0.463	0.347	1.000000e+00	7
ZFAND3	Zfand3	6.324235e-04	0.1687225	0.287	0.179	1.000000e+00	7
GBP7	Gbp7	6.542099e-04	0.4602952	0.296	0.189	1.000000e+00	7
OSBPL9	Osbpl9	6.589664e-04	0.3644847	0.301	0.186	1.000000e+00	7
MAPK3	Mapk3	6.694977e-04	0.3408378	0.444	0.316	1.000000e+00	7
GABARAP	Gabarap	7.004429e-04	0.1857578	0.602	0.461	1.000000e+00	7
TRIL	Tril	7.005658e-04	0.3623468	0.255	0.145	1.000000e+00	7
PEBP1	Pebp1	7.145177e-04	0.3380865	0.213	0.116	1.000000e+00	7
SUMO3	Sumo3	8.019156e-04	0.3067962	0.361	0.235	1.000000e+00	7
CAVIN3	Prkcdbp	9.266128e-04	0.1548773	0.606	0.477	1.000000e+00	7
PRDX5	Prdx5	9.659696e-04	0.3745996	0.236	0.135	1.000000e+00	7
TRAPPC4	Trappc4	1.048454e-03	0.2148703	0.278	0.174	1.000000e+00	7
LIFR	Lifr	1.057480e-03	0.1894235	0.338	0.223	1.000000e+00	7
CTSA	Ctsa	1.095567e-03	0.1891396	0.269	0.166	1.000000e+00	7
IER2	Ier2	1.109874e-03	0.4019510	0.458	0.350	1.000000e+00	7
ARPC1B	Arpc1b	1.169329e-03	0.3080217	0.444	0.324	1.000000e+00	7
TPP1	Tpp1	1.232993e-03	0.2091421	0.310	0.206	1.000000e+00	7
SDF4	Sdf4	1.256404e-03	0.3673528	0.417	0.291	1.000000e+00	7
LSM14A	Lsm14a	1.506390e-03	0.4106328	0.301	0.254	1.000000e+00	7
SFXN3	Sfxn3	1.555832e-03	0.2665937	0.208	0.119	1.000000e+00	7
UBE2G2	Ube2g2	1.662272e-03	0.3943686	0.222	0.130	1.000000e+00	7
MARC2	Marc2	1.739677e-03	0.3584894	0.329	0.218	1.000000e+00	7
DENND5A	Dennd5a	1.799982e-03	0.3762970	0.352	0.245	1.000000e+00	7
NPTN	Nptn	1.874208e-03	0.2455718	0.375	0.254	1.000000e+00	7
BSG	Bsg	1.912146e-03	0.2921454	0.505	0.375	1.000000e+00	7
IFITM3	Ifitm3	2.147066e-03	0.2045407	0.907	0.836	1.000000e+00	7
TMEM123	Tmem123	2.474597e-03	0.3069747	0.380	0.262	1.000000e+00	7
MLLT6	Mllt6	2.474753e-03	0.2321214	0.259	0.159	1.000000e+00	7
WWTR1	Wwtr1	2.625648e-03	0.2301211	0.481	0.354	1.000000e+00	7
HPRT1	Hprt	2.734819e-03	0.2302582	0.389	0.275	1.000000e+00	7
ADCY4	Adcy4	3.180729e-03	0.2691067	0.282	0.179	1.000000e+00	7
UBXN1	Ubxn1	3.191571e-03	0.2122691	0.338	0.231	1.000000e+00	7
POLR2A	Polr2a	3.370387e-03	0.3006603	0.301	0.202	1.000000e+00	7
NAV1	Nav1	3.457345e-03	0.3048883	0.389	0.274	1.000000e+00	7
TNS3	Tns3	3.560661e-03	0.3362460	0.204	0.137	1.000000e+00	7
SPEN	Spen	3.643377e-03	0.2631132	0.231	0.137	1.000000e+00	7
PTMS	Ptms	3.673785e-03	0.1711049	0.431	0.314	1.000000e+00	7
#N/A	Gm1821	4.324065e-03	0.2432154	0.426	0.312	1.000000e+00	7
SELENOK	Selk	4.324824e-03	0.1989062	0.528	0.403	1.000000e+00	7
IQGAP1	Iqgap1	4.618058e-03	0.1702651	0.519	0.403	1.000000e+00	7
SEC62	Sec62	4.620078e-03	0.2595982	0.454	0.334	1.000000e+00	7
BNIP2	Bnip2	4.685005e-03	0.2649588	0.426	0.314	1.000000e+00	7
WSB2	Wsb2	4.697716e-03	0.2300239	0.222	0.132	1.000000e+00	7
CHMP5	Chmp5	4.740903e-03	0.2198856	0.356	0.247	1.000000e+00	7
NOL7	Nol7	4.836319e-03	0.3982364	0.250	0.166	1.000000e+00	7
RERE	Rere	4.887167e-03	0.2215503	0.204	0.118	1.000000e+00	7
TMED10	Tmed10	4.941885e-03	0.2590900	0.361	0.256	1.000000e+00	7
DNAJB1	Dnajb1	5.278942e-03	0.1935147	0.255	0.162	1.000000e+00	7
NUS1	Nus1	5.567735e-03	0.3208866	0.310	0.240	1.000000e+00	7
WBP2	Wbp2	5.622652e-03	0.2530001	0.245	0.151	1.000000e+00	7
ELOB	Tceb2	5.816640e-03	0.1678261	0.449	0.332	1.000000e+00	7
NOP10	Nop10	5.852165e-03	0.4309980	0.213	0.156	1.000000e+00	7
SMIM14	Smim14	5.999123e-03	0.1899413	0.264	0.171	1.000000e+00	7
HIGD2A	Higd2a	6.010028e-03	0.2561192	0.319	0.213	1.000000e+00	7
ANAPC16	Anapc16	6.232272e-03	0.2002860	0.222	0.144	1.000000e+00	7
PLEC	Plec	6.306094e-03	0.1908901	0.407	0.301	1.000000e+00	7
PIK3C2A	Pik3c2a	6.514132e-03	0.2714842	0.231	0.142	1.000000e+00	7
ALKBH5	Alkbh5	6.664384e-03	0.1718739	0.245	0.157	1.000000e+00	7
SOCS3	Socs3	6.671305e-03	0.2619156	0.310	0.207	1.000000e+00	7
RTP4	Rtp4	6.860056e-03	0.2335401	0.310	0.208	1.000000e+00	7
LDHA	Ldha	6.977656e-03	0.1848258	0.602	0.481	1.000000e+00	7
M6PR	M6pr	7.106849e-03	0.3397444	0.264	0.171	1.000000e+00	7
TSG101	Tsg101	7.489470e-03	0.1883300	0.245	0.167	1.000000e+00	7
PGRMC1	Pgrmc1	7.494145e-03	0.2181000	0.301	0.203	1.000000e+00	7
CAPNS1	Capns1	7.776279e-03	0.1582758	0.644	0.533	1.000000e+00	7
DNAJC8	Dnajc8	7.779783e-03	0.2830826	0.319	0.224	1.000000e+00	7
RNPEPL1	Rnpepl1	8.105260e-03	0.2344607	0.213	0.128	1.000000e+00	7
ARHGDIA	Arhgdia	8.135460e-03	0.1897114	0.602	0.487	1.000000e+00	7
PPM1F	Ppm1f	8.284171e-03	0.2031590	0.315	0.219	1.000000e+00	7
RALGAPA1	Ralgapa1	8.633612e-03	0.2516509	0.250	0.157	1.000000e+00	7
NCOR1	Ncor1	8.676082e-03	0.1687374	0.366	0.265	1.000000e+00	7
KIF5B	Kif5b	8.865207e-03	0.2160823	0.412	0.307	1.000000e+00	7
TCEAL9	Wbp5	9.028897e-03	0.2807434	0.444	0.356	1.000000e+00	7
SAMD4B	Samd4b	9.341436e-03	0.2154150	0.231	0.145	1.000000e+00	7
RAPGEF1	Rapgef1	9.382733e-03	0.2735939	0.292	0.194	1.000000e+00	7
CHMP3	Chmp3	1.081200e-02	0.3840418	0.245	0.188	1.000000e+00	7
ATP11A	Atp11a	1.084419e-02	0.1990212	0.218	0.135	1.000000e+00	7
AES	Aes	1.191208e-02	0.1652516	0.338	0.243	1.000000e+00	7
SPARC	Sparc	1.192653e-02	0.1504010	0.968	0.931	1.000000e+00	7
NAMPT	Nampt	1.349157e-02	0.2671915	0.204	0.123	1.000000e+00	7
ASAH1	Asah1	1.417845e-02	0.3060437	0.287	0.193	1.000000e+00	7
GGTA1P	Ggta1	1.425316e-02	0.2509052	0.245	0.158	1.000000e+00	7
PIK3R3	Pik3r3	1.505275e-02	0.2131681	0.213	0.133	1.000000e+00	7
TMEM47	Tmem47	1.515470e-02	0.3554589	0.287	0.198	1.000000e+00	7
ZCRB1	Zcrb1	1.653210e-02	0.3052366	0.218	0.139	1.000000e+00	7
ID2	Id2	1.682178e-02	0.2338643	0.338	0.241	1.000000e+00	7
TRIM8	Trim8	1.697672e-02	0.2953992	0.269	0.182	1.000000e+00	7
BRD2	Brd2	1.699684e-02	0.1627835	0.505	0.395	1.000000e+00	7
STAT1	Stat1	1.717725e-02	0.2611855	0.231	0.151	1.000000e+00	7
FOSB	Fosb	1.743500e-02	0.2509868	0.273	0.187	1.000000e+00	7
NUMA1	Numa1	1.744841e-02	0.2072928	0.231	0.148	1.000000e+00	7
MAPRE1	Mapre1	1.959156e-02	0.2126163	0.468	0.364	1.000000e+00	7
UPP1	Upp1	1.977062e-02	0.1506389	0.213	0.141	1.000000e+00	7
TOR1AIP1	Tor1aip1	2.064234e-02	0.2299705	0.231	0.150	1.000000e+00	7
CD109	Cd109	2.079186e-02	0.2992249	0.245	0.166	1.000000e+00	7
ATP6V1F	Atp6v1f	2.089490e-02	0.2076231	0.287	0.197	1.000000e+00	7
GHITM	Ghitm	2.114887e-02	0.2466738	0.384	0.290	1.000000e+00	7
NDUFS7	Ndufs7	2.239722e-02	0.2817493	0.278	0.191	1.000000e+00	7
UQCR11	Uqcr11	2.253688e-02	0.2557651	0.301	0.211	1.000000e+00	7
MAP4	Map4	2.271558e-02	0.2300756	0.343	0.254	1.000000e+00	7
ETNK1	Etnk1	2.285601e-02	0.1936820	0.319	0.234	1.000000e+00	7
TRIM47	Trim47	2.287663e-02	0.2122614	0.269	0.185	1.000000e+00	7
ESD	Esd	2.301078e-02	0.1926080	0.324	0.232	1.000000e+00	7
TPM1	Tpm1	2.340511e-02	0.1718856	0.241	0.170	1.000000e+00	7
EBF1	Ebf1	2.352206e-02	0.1530428	0.255	0.175	1.000000e+00	7
TROVE2	Trove2	2.648966e-02	0.1824079	0.241	0.164	1.000000e+00	7
PSME1	Psme1	2.717514e-02	0.1668020	0.407	0.312	1.000000e+00	7
JUND	Jund	2.787319e-02	0.1696127	0.264	0.184	1.000000e+00	7
MAT2A	Mat2a	2.895089e-02	0.2839143	0.343	0.278	1.000000e+00	7
SPARCL1	Sparcl1	2.918857e-02	0.2075616	0.458	0.368	1.000000e+00	7
EEF1D	Eef1d	3.449348e-02	0.2278287	0.273	0.255	1.000000e+00	7
ARPC2	Arpc2	3.642881e-02	0.2225543	0.611	0.524	1.000000e+00	7
BNIP3L	Bnip3l	3.663226e-02	0.1894460	0.347	0.256	1.000000e+00	7
HYAL2	Hyal2	3.722676e-02	0.1860275	0.319	0.233	1.000000e+00	7
YBX1	Ybx1	4.242733e-02	0.2017043	0.569	0.474	1.000000e+00	7
DYNLT3	Dynlt3	4.414016e-02	0.2226153	0.264	0.184	1.000000e+00	7
TOMM6	Tomm6	4.460218e-02	0.2594200	0.278	0.197	1.000000e+00	7
RRAGA	Rraga	5.056568e-02	0.2252443	0.236	0.165	1.000000e+00	7
GDI1	Gdi1	5.095727e-02	0.2480235	0.231	0.158	1.000000e+00	7
C6orf106	D17Wsu92e	5.955355e-02	0.2908206	0.208	0.145	1.000000e+00	7
#N/A	9430020K01Rik	6.036421e-02	0.1824914	0.278	0.243	1.000000e+00	7
NEK9	Nek9	6.458886e-02	0.2178180	0.208	0.150	1.000000e+00	7
TSN	Tsn	6.710707e-02	0.2242251	0.296	0.256	1.000000e+00	7
SERPINE2	Serpine2	6.725028e-02	0.2040206	0.208	0.187	1.000000e+00	7
ABCA1	Abca1	7.556510e-02	0.1634787	0.227	0.159	1.000000e+00	7
TMEM184B	Tmem184b	7.563089e-02	0.1655265	0.301	0.225	1.000000e+00	7
CALM3	Calm3	8.021675e-02	0.2401917	0.273	0.214	1.000000e+00	7
TMBIM6	Tmbim6	8.318191e-02	0.1561478	0.606	0.518	1.000000e+00	7
TNFAIP2	Tnfaip2	8.492205e-02	0.1991223	0.389	0.305	1.000000e+00	7
UBE2Q1	Ube2q1	8.864349e-02	0.1520297	0.278	0.205	1.000000e+00	7
AMFR	Amfr	9.063369e-02	0.2522145	0.250	0.189	1.000000e+00	7
POLR2M	Polr2m	9.381049e-02	0.1818582	0.343	0.263	1.000000e+00	7
ANKRD13A	Ankrd13a	9.787387e-02	0.1638072	0.213	0.155	1.000000e+00	7
FAM110D	Grrp1	1.019695e-01	0.2501332	0.231	0.165	1.000000e+00	7
CERS2	Cers2	1.066217e-01	0.1691995	0.287	0.219	1.000000e+00	7
FAM129B	Fam129b	1.114845e-01	0.2419549	0.259	0.200	1.000000e+00	7
TSC22D2	Tsc22d2	1.240336e-01	0.2434126	0.204	0.146	1.000000e+00	7
GATA2	Gata2	1.316112e-01	0.2041327	0.204	0.143	1.000000e+00	7
ATP5E	Atp5e	1.379259e-01	0.1505910	0.394	0.319	1.000000e+00	7
MYH9	Myh9	1.386531e-01	0.1999753	0.444	0.367	1.000000e+00	7
SORBS1	Sorbs1	1.435826e-01	0.1766697	0.204	0.144	1.000000e+00	7
TBCB	Tbcb	1.545269e-01	0.1904096	0.255	0.190	1.000000e+00	7
CTBP2	Ctbp2	1.558831e-01	0.1807149	0.208	0.150	1.000000e+00	7
ATP5J	Atp5j	1.617401e-01	0.2004652	0.403	0.356	1.000000e+00	7
NENF	Nenf	1.677406e-01	0.1718480	0.236	0.174	1.000000e+00	7
KLF6	Klf6	1.794527e-01	0.1815839	0.287	0.224	1.000000e+00	7
KLC1	Klc1	1.818236e-01	0.1556193	0.250	0.188	1.000000e+00	7
UQCRC2	Uqcrc2	1.938333e-01	0.1621720	0.255	0.234	1.000000e+00	7
HDAC2	Hdac2	2.018178e-01	0.2126324	0.208	0.157	1.000000e+00	7
CSDE1	Csde1	2.040879e-01	0.1554968	0.361	0.292	1.000000e+00	7
ATP6AP2	Atp6ap2	2.060125e-01	0.1979480	0.245	0.185	1.000000e+00	7
VDAC3	Vdac3	2.093300e-01	0.1844214	0.204	0.161	1.000000e+00	7
UBE2L3	Ube2l3	2.137868e-01	0.1996311	0.250	0.218	1.000000e+00	7
PSMA7	Psma7	2.220303e-01	0.1662776	0.444	0.379	1.000000e+00	7
CSNK1G2	Csnk1g2	2.302146e-01	0.1795080	0.204	0.186	1.000000e+00	7
PRKACB	Prkacb	2.338823e-01	0.2176838	0.204	0.160	1.000000e+00	7
MSL1	Msl1	2.450354e-01	0.1697087	0.250	0.208	1.000000e+00	7
UQCRC1	Uqcrc1	2.761538e-01	0.2195281	0.222	0.192	1.000000e+00	7
HECTD1	Hectd1	3.177595e-01	0.1937839	0.208	0.169	1.000000e+00	7
TM9SF2	Tm9sf2	5.052851e-01	0.1518491	0.269	0.232	1.000000e+00	7
CCDC50	Ccdc50	5.373987e-01	0.1590948	0.241	0.206	1.000000e+00	7
