# Supplementary material for: Molecular determinants of nephron vascular specialization in the kidney
Source: Nat Commun. 2019 Dec 13;10:5705. doi: 10.1038/s41467-019-12872-5 (PMC6910926; doi:10.1038/s41467-019-12872-5)
Supplement: Supplementary file 9 — Supplementary Data 6 [file 41467_2019_12872_MOESM9_ESM.xlsx]

## Sheet: vascular progentior
names(all)[x]	Human	Mouse	myAUC	avg_diff	power	avg_logFC	pct.1	pct.2	Cluster	Population
Transporters	SLC29A1	Slc29a1	0.654	0.6994984	0.308	0.6994984	0.482	0.184	2	progenitor2
Transporters	ATP2B4	Atp2b4	0.597	0.5080649	0.194	0.5080649	0.338	0.145	2	progenitor2
Transporters	ANXA6	Anxa6	0.579	0.4697027	0.158	0.4697027	0.369	0.224	2	progenitor2
Transporters	ATPIF1	Atpif1	0.576	0.3342631	0.152	0.3342631	0.414	0.272	2	progenitor2
Transporters	ABCA1	Abca1	0.575	0.4379774	0.150	0.4379774	0.304	0.155	2	progenitor2
Transporters	ATP5G3	Atp5g3	0.572	0.2632976	0.144	0.2632976	0.649	0.526	2	progenitor2
Transporters	SLC25A3	Slc25a3	0.570	0.2212266	0.140	0.2212266	0.665	0.538	2	progenitor2
Transporters	ATP5B	Atp5b	0.561	0.1806174	0.122	0.1806174	0.693	0.572	2	progenitor2
Transporters	ATP5F1	Atp5f1	0.555	0.1734880	0.110	0.1734880	0.506	0.397	2	progenitor2
Transporters	ATP5C1	Atp5c1	0.553	0.2228649	0.106	0.2228649	0.460	0.348	2	progenitor2
Transporters	ATP5O	Atp5o	0.545	0.1985633	0.090	0.1985633	0.449	0.355	2	progenitor2
Transporters	ABCG2	Abcg2	0.542	0.1887297	0.084	0.1887297	0.336	0.249	2	progenitor2
Transporters	ATP5G1	Atp5g1	0.532	0.1837948	0.064	0.1837948	0.216	0.152	2	progenitor2
Transporters	ATP2B1	Atp2b1	0.525	0.1633406	0.050	0.1633406	0.272	0.222	2	progenitor2
Growth Factors	IGF1	Igf1	0.757	1.3002850	0.514	1.3002850	0.661	0.162	2	progenitor2
Growth Factors	IGFBP4	Igfbp4	0.736	0.8274749	0.472	0.8274749	0.774	0.364	2	progenitor2
Growth Factors	MARCKSL1	Marcksl1	0.679	0.7112271	0.358	0.7112271	0.689	0.393	2	progenitor2
Growth Factors	IGF2	Igf2	0.640	0.3363734	0.280	0.3363734	0.557	0.271	2	progenitor2
Growth Factors	TEK	Tek	0.617	0.3175856	0.234	0.3175856	0.826	0.657	2	progenitor2
Growth Factors	TIE1	Tie1	0.605	0.3318453	0.210	0.3318453	0.790	0.643	2	progenitor2
Growth Factors	FLT4	Flt4	0.604	0.3464066	0.208	0.3464066	0.503	0.288	2	progenitor2
Growth Factors	EPHB4	Ephb4	0.595	0.3537109	0.190	0.3537109	0.503	0.316	2	progenitor2
Growth Factors	IGF2R	Igf2r	0.565	0.3384085	0.130	0.3384085	0.259	0.127	2	progenitor2
Growth Factors	EFNB1	Efnb1	0.555	0.1847380	0.110	0.1847380	0.320	0.208	2	progenitor2
Transc Factors	NR2F2	Nr2f2	0.680	0.9041419	0.360	0.9041419	0.494	0.134	2	progenitor2
Transc Factors	ELK3	Elk3	0.665	0.5404318	0.330	0.5404318	0.793	0.575	2	progenitor2
Transc Factors	SOX4	Sox4	0.614	0.7014047	0.228	0.7014047	0.421	0.202	2	progenitor2
Transc Factors	SMAD5	Smad5	0.598	0.4891713	0.196	0.4891713	0.433	0.240	2	progenitor2
Transc Factors	TCF4	Tcf4	0.595	0.2941130	0.190	0.2941130	0.848	0.723	2	progenitor2
Transc Factors	NFAT5	Nfat5	0.587	0.3215681	0.174	0.3215681	0.626	0.461	2	progenitor2
Transc Factors	ETS1	Ets1	0.576	0.2416971	0.152	0.2416971	0.656	0.494	2	progenitor2
Transc Factors	RARB	Rarb	0.572	0.4391610	0.144	0.4391610	0.216	0.073	2	progenitor2
Transc Factors	MTA2	Mta2	0.572	0.2945881	0.144	0.2945881	0.342	0.203	2	progenitor2
Transc Factors	TP53	Trp53	0.565	0.3483300	0.130	0.3483300	0.293	0.164	2	progenitor2
Transc Factors	BCL6B	Bcl6b	0.565	0.3439720	0.130	0.3439720	0.347	0.221	2	progenitor2
Transc Factors	NFIB	Nfib	0.565	0.2104356	0.130	0.2104356	0.637	0.530	2	progenitor2
Transc Factors	XBP1	Xbp1	0.564	0.2598498	0.128	0.2598498	0.315	0.183	2	progenitor2
Transc Factors	MEF2C	Mef2c	0.562	0.2653873	0.124	0.2653873	0.503	0.376	2	progenitor2
Transc Factors	FLI1	Fli1	0.561	0.2044596	0.122	0.2044596	0.409	0.287	2	progenitor2
Transc Factors	ZEB1	Zeb1	0.560	0.2341107	0.120	0.2341107	0.344	0.223	2	progenitor2
Transc Factors	ZNF207	Zfp207	0.559	0.3021794	0.118	0.3021794	0.400	0.288	2	progenitor2
Transc Factors	NFKB1	Nfkb1	0.558	0.3599430	0.116	0.3599430	0.274	0.159	2	progenitor2
Transc Factors	SMAD1	Smad1	0.557	0.2980046	0.114	0.2980046	0.347	0.237	2	progenitor2
Transc Factors	ZNF664	Zfp664	0.557	0.1991298	0.114	0.1991298	0.369	0.252	2	progenitor2
Transc Factors	IRX3	Irx3	0.552	0.1654564	0.104	0.1654564	0.250	0.137	2	progenitor2
Transc Factors	KLF10	Klf10	0.550	0.3756725	0.100	0.3756725	0.225	0.126	2	progenitor2
Transc Factors	ERG	Erg	0.550	0.2102298	0.100	0.2102298	0.463	0.362	2	progenitor2
Transc Factors	IRX5	Irx5	0.549	0.2375460	0.098	0.2375460	0.208	0.109	2	progenitor2
Transc Factors	RC3H1	Rc3h1	0.541	0.2247586	0.082	0.2247586	0.278	0.196	2	progenitor2
Transc Factors	SMAD4	Smad4	0.539	0.2007109	0.078	0.2007109	0.335	0.257	2	progenitor2
Transc Factors	NFIA	Nfia	0.531	0.1839479	0.062	0.1839479	0.238	0.175	2	progenitor2
Transc Factors	MGA	Mga	0.531	0.1570056	0.062	0.1570056	0.205	0.141	2	progenitor2
Transc Factors	ELF2	Elf2	0.525	0.2173927	0.050	0.2173927	0.253	0.209	2	progenitor2
Transc Factors	HBP1	Hbp1	0.524	0.1619210	0.048	0.1619210	0.210	0.162	2	progenitor2

## Sheet: PTC
names(all)[x]	Human	Mouse	myAUC	avg_diff	power	avg_logFC	pct.1	pct.2	Cluster	Population
Transporters	SLC29A1	Slc29a1	0.573	0.6584984	0.146	0.6584984	0.283	0.147	3	PTC
Transporters	ABCG1	Abcg1	0.562	0.4712340	0.124	0.4712340	0.267	0.150	3	PTC
Transporters	ATP6AP2	Atp6ap2	0.523	0.2266751	0.046	0.2266751	0.256	0.221	3	PTC
Transporters	SLCO3A1	Slco3a1	0.517	0.1973672	0.034	0.1973672	0.208	0.180	3	PTC
Growth Factors	IGFBP5	Igfbp5	0.812	1.5648519	0.624	1.5648519	0.841	0.333	3	PTC
Growth Factors	FLT1	Flt1	0.773	1.0136623	0.546	1.0136623	0.874	0.587	3	PTC
Growth Factors	KDR	Kdr	0.701	0.7774907	0.402	0.7774907	0.781	0.492	3	PTC
Growth Factors	TEK	Tek	0.641	0.5405353	0.282	0.5405353	0.751	0.622	3	PTC
Growth Factors	IGFBP3	Igfbp3	0.608	0.5786014	0.216	0.5786014	0.600	0.447	3	PTC
Growth Factors	FLT4	Flt4	0.594	0.5856751	0.188	0.5856751	0.404	0.244	3	PTC
Growth Factors	EFNB1	Efnb1	0.564	0.5439101	0.128	0.5439101	0.291	0.176	3	PTC
Growth Factors	BMPR2	Bmpr2	0.557	0.2716180	0.114	0.2716180	0.581	0.510	3	PTC
Growth Factors	TGFBR2	Tgfbr2	0.517	0.1647050	0.034	0.1647050	0.552	0.565	3	PTC
Transc Factors	JUN	Jun	0.677	0.6679461	0.354	0.6679461	0.883	0.758	3	PTC
Transc Factors	IRX3	Irx3	0.616	0.8974176	0.232	0.8974176	0.300	0.076	3	PTC
Transc Factors	TCF4	Tcf4	0.603	0.3800029	0.206	0.3800029	0.775	0.703	3	PTC
Transc Factors	PBX1	Pbx1	0.595	0.2393467	0.190	0.2393467	0.857	0.810	3	PTC
Transc Factors	IRF7	Irf7	0.588	0.6681079	0.176	0.6681079	0.305	0.140	3	PTC
Transc Factors	MEOX1	Meox1	0.587	0.7449038	0.174	0.7449038	0.276	0.112	3	PTC
Transc Factors	RARG	Rarg	0.567	0.4029154	0.134	0.4029154	0.369	0.258	3	PTC
Transc Factors	KLF7	Klf7	0.561	0.3834668	0.122	0.3834668	0.291	0.180	3	PTC
Transc Factors	JUND	Jund	0.559	0.3408112	0.118	0.3408112	0.415	0.323	3	PTC
Transc Factors	MEF2A	Mef2a	0.543	0.2774685	0.086	0.2774685	0.444	0.393	3	PTC
Transc Factors	ELK3	Elk3	0.541	0.2387835	0.082	0.2387835	0.581	0.573	3	PTC
Transc Factors	SMAD7	Smad7	0.533	0.2876662	0.066	0.2876662	0.287	0.239	3	PTC
Transc Factors	ETS2	Ets2	0.532	0.2271742	0.064	0.2271742	0.585	0.564	3	PTC
Transc Factors	NFIB	Nfib	0.529	0.2318929	0.058	0.2318929	0.525	0.532	3	PTC
Transc Factors	ZBTB4	Zbtb4	0.528	0.3541743	0.056	0.3541743	0.283	0.246	3	PTC
Transc Factors	NCOA3	Ncoa3	0.524	0.2080601	0.048	0.2080601	0.223	0.181	3	PTC
Transc Factors	KLF9	Klf9	0.523	0.1969764	0.046	0.1969764	0.320	0.283	3	PTC
Transc Factors	FLI1	Fli1	0.522	0.2066267	0.044	0.2066267	0.311	0.278	3	PTC
Transc Factors	MBD2	Mbd2	0.521	0.2492346	0.042	0.2492346	0.353	0.339	3	PTC
Transc Factors	CEBPG	Cebpg	0.518	0.2951232	0.036	0.2951232	0.210	0.185	3	PTC
Transc Factors	ZFHX3	Zfhx3	0.515	0.1677768	0.030	0.1677768	0.269	0.250	3	PTC
Transc Factors	MEF2C	Mef2c	0.510	0.1831708	0.020	0.1831708	0.373	0.377	3	PTC
Transc Factors	SP1	Sp1	0.503	0.1721082	0.006	0.1721082	0.269	0.284	3	PTC
Transc Factors	NFE2L2	Nfe2l2	0.497	0.1521447	0.006	0.1521447	0.285	0.309	3	PTC

## Sheet: glomerular capillary
names(all)[x]	Human	Mouse	myAUC	avg_diff	power	avg_logFC	pct.1	pct.2	Cluster	Population
Transporters	ABCC4	Abcc4	0.612	0.7123445	0.224	0.7123445	0.305	0.082	4	glomerulus
Transporters	ATP1A1	Atp1a1	0.590	0.4311948	0.180	0.4311948	0.482	0.316	4	glomerulus
Transporters	ANXA1	Anxa1	0.586	0.4603022	0.172	0.4603022	0.390	0.223	4	glomerulus
Transporters	ATP8A1	Atp8a1	0.573	0.4431643	0.146	0.4431643	0.255	0.105	4	glomerulus
Transporters	SLCO2A1	Slco2a1	0.567	0.5778741	0.134	0.5778741	0.213	0.081	4	glomerulus
Transporters	ABCG1	Abcg1	0.560	0.2606334	0.120	0.2606334	0.287	0.160	4	glomerulus
Transporters	ATP6V0D1	Atp6v0d1	0.555	0.2429115	0.110	0.2429115	0.270	0.159	4	glomerulus
Transporters	ATP2A3	Atp2a3	0.551	0.3502588	0.102	0.3502588	0.227	0.124	4	glomerulus
Transporters	ATP2C1	Atp2c1	0.543	0.1814936	0.086	0.1814936	0.255	0.166	4	glomerulus
Transporters	SLC16A2	Slc16a2	0.539	0.1584918	0.078	0.1584918	0.255	0.175	4	glomerulus
Growth Factors	KDR	Kdr	0.774	0.8647705	0.548	0.8647705	0.926	0.499	4	glomerulus
Growth Factors	IGFBP5	Igfbp5	0.759	0.7086576	0.518	0.7086576	0.894	0.386	4	glomerulus
Growth Factors	EFNB2	Efnb2	0.727	0.8108178	0.454	0.8108178	0.844	0.490	4	glomerulus
Growth Factors	FGF1	Fgf1	0.692	1.1114569	0.384	1.1114569	0.433	0.046	4	glomerulus
Growth Factors	CSF1	Csf1	0.668	1.0222751	0.336	1.0222751	0.454	0.122	4	glomerulus
Growth Factors	TGFBR2	Tgfbr2	0.652	0.5314255	0.304	0.5314255	0.727	0.528	4	glomerulus
Growth Factors	BMPR2	Bmpr2	0.623	0.4089170	0.246	0.4089170	0.709	0.493	4	glomerulus
Growth Factors	MARCKSL1	Marcksl1	0.620	0.4945130	0.240	0.4945130	0.585	0.353	4	glomerulus
Growth Factors	VEGFA	Vegfa	0.614	0.9294201	0.228	0.9294201	0.291	0.068	4	glomerulus
Growth Factors	DLL4	Dll4	0.609	0.5616542	0.218	0.5616542	0.465	0.247	4	glomerulus
Growth Factors	NOTCH1	Notch1	0.572	0.1703592	0.144	0.1703592	0.574	0.435	4	glomerulus
Transc Factors	TBX3	Tbx3	0.748	1.2365523	0.496	1.2365523	0.617	0.141	4	glomerulus
Transc Factors	SMAD6	Smad6	0.692	1.0889112	0.384	1.0889112	0.504	0.130	4	glomerulus
Transc Factors	JUNB	Junb	0.691	0.5568512	0.382	0.5568512	0.894	0.601	4	glomerulus
Transc Factors	NR4A1	Nr4a1	0.653	0.5567200	0.306	0.5567200	0.670	0.376	4	glomerulus
Transc Factors	ZFHX3	Zfhx3	0.651	0.7162438	0.302	0.7162438	0.500	0.205	4	glomerulus
Transc Factors	MEIS2	Meis2	0.647	0.4253441	0.294	0.4253441	0.830	0.629	4	glomerulus
Transc Factors	FOSB	Fosb	0.643	0.7491734	0.286	0.7491734	0.578	0.347	4	glomerulus
Transc Factors	PBX1	Pbx1	0.636	0.3955832	0.272	0.3955832	0.922	0.802	4	glomerulus
Transc Factors	ATF3	Atf3	0.635	0.4219396	0.270	0.4219396	0.635	0.365	4	glomerulus
Transc Factors	EGR1	Egr1	0.632	0.5583090	0.264	0.5583090	0.755	0.564	4	glomerulus
Transc Factors	FOSL2	Fosl2	0.630	0.7504729	0.260	0.7504729	0.482	0.242	4	glomerulus
Transc Factors	GATA5	Gata5	0.628	0.9574679	0.256	0.9574679	0.259	0.003	4	glomerulus
Transc Factors	IRF1	Irf1	0.622	0.9077508	0.244	0.9077508	0.433	0.213	4	glomerulus
Transc Factors	JUND	Jund	0.619	0.4494840	0.238	0.4494840	0.546	0.308	4	glomerulus
Transc Factors	ELF1	Elf1	0.613	0.5824660	0.226	0.5824660	0.493	0.280	4	glomerulus
Transc Factors	ATF4	Atf4	0.613	0.4314572	0.226	0.4314572	0.688	0.515	4	glomerulus
Transc Factors	BHLHE40	Bhlhe40	0.610	0.5002343	0.220	0.5002343	0.436	0.218	4	glomerulus
Transc Factors	JUN	Jun	0.610	0.2152913	0.220	0.2152913	0.918	0.766	4	glomerulus
Transc Factors	FOS	Fos	0.603	0.2823156	0.206	0.2823156	0.858	0.680	4	glomerulus
Transc Factors	ETS1	Ets1	0.590	0.3548712	0.180	0.3548712	0.610	0.470	4	glomerulus
Transc Factors	PRDM1	Prdm1	0.588	0.7925406	0.176	0.7925406	0.209	0.035	4	glomerulus
Transc Factors	KLF13	Klf13	0.585	0.3231592	0.170	0.3231592	0.613	0.457	4	glomerulus
Transc Factors	ETS2	Ets2	0.584	0.1810619	0.168	0.1810619	0.702	0.543	4	glomerulus
Transc Factors	RARG	Rarg	0.582	0.2808245	0.164	0.2808245	0.433	0.258	4	glomerulus
Transc Factors	ZNF710	Zfp710	0.578	0.4399298	0.156	0.4399298	0.259	0.100	4	glomerulus
Transc Factors	KLF4	Klf4	0.576	0.4082909	0.152	0.4082909	0.723	0.598	4	glomerulus
Transc Factors	FOXO1	Foxo1	0.576	0.2047760	0.152	0.2047760	0.475	0.323	4	glomerulus
Transc Factors	ELK3	Elk3	0.572	0.2023393	0.144	0.2023393	0.681	0.553	4	glomerulus
Transc Factors	FLI1	Fli1	0.569	0.1914782	0.138	0.1914782	0.404	0.263	4	glomerulus
Transc Factors	KLF9	Klf9	0.567	0.2904061	0.134	0.2904061	0.404	0.271	4	glomerulus
Transc Factors	KLF7	Klf7	0.564	0.3643775	0.128	0.3643775	0.319	0.189	4	glomerulus
Transc Factors	ZNF436	Zfp46	0.560	0.3322351	0.120	0.3322351	0.234	0.114	4	glomerulus
Transc Factors	CREM	Crem	0.560	0.3103567	0.120	0.3103567	0.234	0.113	4	glomerulus
Transc Factors	NCOA3	Ncoa3	0.557	0.2868090	0.114	0.2868090	0.287	0.173	4	glomerulus
Transc Factors	MEF2A	Mef2a	0.556	0.1750681	0.112	0.1750681	0.507	0.386	4	glomerulus
Transc Factors	RC3H1	Rc3h1	0.553	0.2209518	0.106	0.2209518	0.287	0.177	4	glomerulus
Transc Factors	VEZF1	Vezf1	0.546	0.1518716	0.092	0.1518716	0.351	0.256	4	glomerulus
Transc Factors	SMAD7	Smad7	0.544	0.2142445	0.088	0.2142445	0.333	0.236	4	glomerulus
Transc Factors	TAX1BP1	Tax1bp1	0.538	0.2573369	0.076	0.2573369	0.337	0.267	4	glomerulus
Transc Factors	ZEB1	Zeb1	0.529	0.2085555	0.058	0.2085555	0.266	0.214	4	glomerulus
Transc Factors	STAT3	Stat3	0.528	0.1724464	0.056	0.1724464	0.344	0.284	4	glomerulus

## Sheet: efferent arterioles
names(all)[x]	Human	Mouse	myAUC	avg_diff	power	avg_logFC	pct.1	pct.2	Cluster	Population
Transporters	SLC6A6	Slc6a6	0.788	0.8624670	0.576	0.8624670	0.942	0.624	5	large arteries
Transporters	SLC9A3R2	Slc9a3r2	0.671	0.3869278	0.342	0.3869278	0.950	0.850	5	large arteries
Transporters	ANXA2	Anxa2	0.635	0.4585263	0.270	0.4585263	0.763	0.584	5	large arteries
Transporters	SLC16A2	Slc16a2	0.620	0.7419360	0.240	0.7419360	0.381	0.150	5	large arteries
Transporters	SLC38A2	Slc38a2	0.577	0.2959375	0.154	0.2959375	0.676	0.537	5	large arteries
Transporters	ANXA5	Anxa5	0.568	0.1873631	0.136	0.1873631	0.770	0.665	5	large arteries
Transporters	SLC12A2	Slc12a2	0.561	0.3409597	0.122	0.3409597	0.241	0.120	5	large arteries
Transporters	ATP2B1	Atp2b1	0.548	0.1813710	0.096	0.1813710	0.306	0.205	5	large arteries
Transporters	SLC25A5	Slc25a5	0.546	0.2103688	0.092	0.2103688	0.500	0.419	5	large arteries
Transporters	SLC20A1	Slc20a1	0.542	0.4077219	0.084	0.4077219	0.230	0.155	5	large arteries
Transporters	ATP5J	Atp5j	0.538	0.1568704	0.076	0.1568704	0.453	0.382	5	large arteries
Transporters	ATP5E	Atp5e	0.526	0.1883944	0.052	0.1883944	0.381	0.343	5	large arteries
Transporters	ANXA1	Anxa1	0.521	0.1793554	0.042	0.1793554	0.281	0.246	5	large arteries
Growth Factors	TGFB2	Tgfb2	0.685	1.0445482	0.370	1.0445482	0.500	0.136	5	large arteries
Growth Factors	PDGFB	Pdgfb	0.611	0.4725310	0.222	0.4725310	0.547	0.359	5	large arteries
Growth Factors	AMFR	Amfr	0.539	0.1775212	0.078	0.1775212	0.284	0.205	5	large arteries
Growth Factors	HDGF	Hdgf	0.533	0.2539800	0.066	0.2539800	0.349	0.287	5	large arteries
Growth Factors	FZD6	Fzd6	0.528	0.2350297	0.056	0.2350297	0.216	0.161	5	large arteries
Transc Factors	SOX17	Sox17	0.727	0.8467175	0.454	0.8467175	0.809	0.443	5	large arteries
Transc Factors	FOXP1	Foxp1	0.694	0.8151480	0.388	0.8151480	0.673	0.345	5	large arteries
Transc Factors	KLF4	Klf4	0.662	0.4820688	0.324	0.4820688	0.831	0.577	5	large arteries
Transc Factors	KLF2	Klf2	0.614	0.3442200	0.228	0.3442200	0.924	0.814	5	large arteries
Transc Factors	ETS1	Ets1	0.585	0.2883781	0.170	0.2883781	0.619	0.469	5	large arteries
Transc Factors	NR4A1	Nr4a1	0.567	0.3639515	0.134	0.3639515	0.525	0.406	5	large arteries
Transc Factors	EGR1	Egr1	0.565	0.2125332	0.130	0.2125332	0.701	0.575	5	large arteries
Transc Factors	KLF13	Klf13	0.563	0.2036729	0.126	0.2036729	0.594	0.462	5	large arteries
Transc Factors	ATF4	Atf4	0.563	0.1548710	0.126	0.1548710	0.647	0.523	5	large arteries
Transc Factors	MEF2C	Mef2c	0.559	0.2482482	0.118	0.2482482	0.468	0.358	5	large arteries
Transc Factors	SOX11	Sox11	0.556	0.4698927	0.112	0.4698927	0.270	0.162	5	large arteries
Transc Factors	CENPB	Cenpb	0.547	0.2097826	0.094	0.2097826	0.313	0.221	5	large arteries
Transc Factors	AEBP2	Aebp2	0.542	0.2980766	0.084	0.2980766	0.266	0.185	5	large arteries
Transc Factors	ETS2	Ets2	0.542	0.1995039	0.084	0.1995039	0.619	0.560	5	large arteries
Transc Factors	ZEB2	Zeb2	0.539	0.1607282	0.078	0.1607282	0.223	0.144	5	large arteries
Transc Factors	TERF2	Terf2	0.538	0.2532797	0.076	0.2532797	0.212	0.136	5	large arteries
Transc Factors	NFIX	Nfix	0.535	0.2355277	0.070	0.2355277	0.201	0.131	5	large arteries
Transc Factors	ZNF664	Zfp664	0.534	0.2388011	0.068	0.2388011	0.306	0.241	5	large arteries
Transc Factors	SP1	Sp1	0.532	0.1886090	0.064	0.1886090	0.335	0.269	5	large arteries
Transc Factors	SMAD4	Smad4	0.527	0.1778494	0.054	0.1778494	0.302	0.247	5	large arteries
Transc Factors	SP3	Sp3	0.525	0.2355002	0.050	0.2355002	0.245	0.201	5	large arteries
Transc Factors	HHEX	Hhex	0.524	0.2135722	0.048	0.2135722	0.223	0.179	5	large arteries
Transc Factors	FLI1	Fli1	0.520	0.2555017	0.040	0.2555017	0.313	0.282	5	large arteries
Transc Factors	FOS	Fos	0.511	0.1582640	0.022	0.1582640	0.734	0.705	5	large arteries

## Sheet: afferent arterioles & LA
names(all)[x]	Human	Mouse	myAUC	avg_diff	power	avg_logFC	pct.1	pct.2	Cluster	Population
Transporters	SLC8A1	Slc8a1	0.649	1.0042359	0.298	1.0042359	0.344	0.051	6	afferent arterioles
Transporters	SLC25A3	Slc25a3	0.608	0.3123251	0.216	0.3123251	0.708	0.507	6	afferent arterioles
Transporters	ATP5J	Atp5j	0.592	0.1942799	0.184	0.1942799	0.549	0.366	6	afferent arterioles
Transporters	ANXA6	Anxa6	0.590	0.5390971	0.180	0.5390971	0.364	0.199	6	afferent arterioles
Transporters	SLCO2A1	Slco2a1	0.582	0.6797401	0.164	0.6797401	0.241	0.078	6	afferent arterioles
Transporters	ATP5A1	Atp5a1	0.579	0.2000271	0.158	0.2000271	0.672	0.530	6	afferent arterioles
Transporters	ATP5F1	Atp5f1	0.577	0.1987846	0.154	0.1987846	0.530	0.373	6	afferent arterioles
Transporters	ATP2B4	Atp2b4	0.567	0.3780498	0.134	0.3780498	0.257	0.125	6	afferent arterioles
Transporters	SLC16A2	Slc16a2	0.565	0.2911729	0.130	0.2911729	0.300	0.169	6	afferent arterioles
Transporters	ATP5B	Atp5b	0.563	0.2061758	0.126	0.2061758	0.696	0.550	6	afferent arterioles
Transporters	ATP5C1	Atp5c1	0.557	0.2439787	0.114	0.2439787	0.435	0.333	6	afferent arterioles
Transporters	ATP2A3	Atp2a3	0.554	0.3099083	0.108	0.3099083	0.233	0.125	6	afferent arterioles
Transporters	ABCA1	Abca1	0.553	0.4632626	0.106	0.4632626	0.241	0.139	6	afferent arterioles
Transporters	ATP7A	Atp7a	0.551	0.3354084	0.102	0.3354084	0.213	0.113	6	afferent arterioles
Transporters	SLC25A4	Slc25a4	0.551	0.1841621	0.102	0.1841621	0.470	0.361	6	afferent arterioles
Transporters	ABCE1	Abce1	0.548	0.2437788	0.096	0.2437788	0.277	0.177	6	afferent arterioles
Transporters	ATP5G1	Atp5g1	0.546	0.2138866	0.092	0.2138866	0.229	0.138	6	afferent arterioles
Transporters	ATP6V1D	Atp6v1d	0.526	0.1687455	0.052	0.1687455	0.209	0.160	6	afferent arterioles
Growth Factors	IGF2	Igf2	0.851	2.5011849	0.702	2.5011849	0.810	0.173	6	afferent arterioles
Growth Factors	IGFBP4	Igfbp4	0.783	1.3887690	0.566	1.3887690	0.763	0.292	6	afferent arterioles
Growth Factors	VEGFC	Vegfc	0.767	1.4842357	0.534	1.4842357	0.609	0.084	6	afferent arterioles
Growth Factors	JAG1	Jag1	0.761	1.4206890	0.522	1.4206890	0.648	0.150	6	afferent arterioles
Growth Factors	EFNB2	Efnb2	0.724	0.6843405	0.448	0.6843405	0.826	0.500	6	afferent arterioles
Growth Factors	TGFB2	Tgfb2	0.691	1.1366063	0.382	1.1366063	0.514	0.140	6	afferent arterioles
Growth Factors	HEY1	Hey1	0.686	1.2154160	0.372	1.2154160	0.423	0.056	6	afferent arterioles
Growth Factors	EFNA1	Efna1	0.686	0.7731145	0.372	0.7731145	0.668	0.373	6	afferent arterioles
Growth Factors	NOTCH4	Notch4	0.631	0.4669429	0.262	0.4669429	0.597	0.352	6	afferent arterioles
Growth Factors	FGFR1	Fgfr1	0.610	0.7844406	0.220	0.7844406	0.312	0.098	6	afferent arterioles
Growth Factors	DLL4	Dll4	0.605	0.4149752	0.210	0.4149752	0.458	0.252	6	afferent arterioles
Growth Factors	FZD6	Fzd6	0.590	0.4987420	0.180	0.4987420	0.320	0.143	6	afferent arterioles
Growth Factors	NOTCH1	Notch1	0.574	0.1886935	0.148	0.1886935	0.597	0.434	6	afferent arterioles
Growth Factors	JAG2	Jag2	0.569	0.4568363	0.138	0.4568363	0.213	0.078	6	afferent arterioles
Growth Factors	PDGFB	Pdgfb	0.561	0.2143916	0.122	0.2143916	0.498	0.371	6	afferent arterioles
Growth Factors	IGFBP3	Igfbp3	0.560	0.2407611	0.120	0.2407611	0.597	0.470	6	afferent arterioles
Growth Factors	IGF2R	Igf2r	0.545	0.1822611	0.090	0.1822611	0.206	0.113	6	afferent arterioles
Transc Factors	MECOM	Mecom	0.795	1.4443478	0.590	1.4443478	0.711	0.170	6	afferent arterioles
Transc Factors	HEY1	Hey1	0.686	1.2154160	0.372	1.2154160	0.423	0.056	6	afferent arterioles
Transc Factors	SOX11	Sox11	0.683	1.1949280	0.366	1.1949280	0.474	0.127	6	afferent arterioles
Transc Factors	SOX17	Sox17	0.677	0.4679557	0.354	0.4679557	0.787	0.453	6	afferent arterioles
Transc Factors	PLAGL1	Plagl1	0.612	1.2405909	0.224	1.2405909	0.245	0.024	6	afferent arterioles
Transc Factors	SOX18	Sox18	0.587	0.3985077	0.174	0.3985077	0.530	0.377	6	afferent arterioles
Transc Factors	PRDM16	Prdm16	0.578	0.5871148	0.156	0.5871148	0.233	0.078	6	afferent arterioles
Transc Factors	SOX13	Sox13	0.576	0.3787289	0.152	0.3787289	0.356	0.205	6	afferent arterioles
Transc Factors	FOXP1	Foxp1	0.576	0.1666159	0.152	0.1666159	0.553	0.372	6	afferent arterioles
Transc Factors	HHEX	Hhex	0.575	0.3323394	0.150	0.3323394	0.312	0.163	6	afferent arterioles
Transc Factors	HOXA5	Hoxa5	0.574	0.5479771	0.148	0.5479771	0.229	0.083	6	afferent arterioles
Transc Factors	ZNF207	Zfp207	0.573	0.2469608	0.146	0.2469608	0.415	0.265	6	afferent arterioles
Transc Factors	SOX7	Sox7	0.564	0.1560414	0.128	0.1560414	0.447	0.304	6	afferent arterioles
Transc Factors	RC3H2	Rc3h2	0.563	0.3226769	0.126	0.3226769	0.281	0.157	6	afferent arterioles
Transc Factors	ZEB2	Zeb2	0.561	0.3949222	0.122	0.3949222	0.261	0.138	6	afferent arterioles
Transc Factors	ZNF664	Zfp664	0.561	0.1759102	0.122	0.1759102	0.360	0.232	6	afferent arterioles
Transc Factors	ZNF445	Zfp445	0.557	0.2431512	0.114	0.2431512	0.257	0.146	6	afferent arterioles
Transc Factors	ZNF148	Zfp148	0.557	0.2082059	0.114	0.2082059	0.328	0.213	6	afferent arterioles
Transc Factors	GATA2	Gata2	0.556	0.2313697	0.112	0.2313697	0.356	0.232	6	afferent arterioles
Transc Factors	TCF3	Tcf3	0.553	0.3369523	0.106	0.3369523	0.257	0.156	6	afferent arterioles
Transc Factors	NR4A1	Nr4a1	0.551	0.1956110	0.102	0.1956110	0.502	0.412	6	afferent arterioles
Transc Factors	UBP1	Ubp1	0.549	0.3435553	0.098	0.3435553	0.206	0.110	6	afferent arterioles
Transc Factors	SMAD2	Smad2	0.549	0.2577393	0.098	0.2577393	0.233	0.138	6	afferent arterioles
Transc Factors	ID2	Id2	0.547	0.1792513	0.094	0.1792513	0.407	0.314	6	afferent arterioles
Transc Factors	CERS2	Cers2	0.546	0.2967463	0.092	0.2967463	0.312	0.230	6	afferent arterioles
Transc Factors	CREB1	Creb1	0.545	0.2776927	0.090	0.2776927	0.249	0.162	6	afferent arterioles
Transc Factors	NFIX	Nfix	0.543	0.2968353	0.086	0.2968353	0.213	0.130	6	afferent arterioles
Transc Factors	MTA1	Mta1	0.542	0.1762338	0.084	0.1762338	0.206	0.121	6	afferent arterioles
Transc Factors	HBP1	Hbp1	0.539	0.1947916	0.078	0.1947916	0.229	0.150	6	afferent arterioles
Transc Factors	SOX4	Sox4	0.539	0.1623754	0.078	0.1623754	0.269	0.190	6	afferent arterioles
Transc Factors	TCF12	Tcf12	0.539	0.1575928	0.078	0.1575928	0.269	0.187	6	afferent arterioles
Transc Factors	HOXD8	Hoxd8	0.538	0.2418946	0.076	0.2418946	0.213	0.138	6	afferent arterioles
Transc Factors	SMAD7	Smad7	0.538	0.1755879	0.076	0.1755879	0.316	0.241	6	afferent arterioles

## Sheet: DVR
names(all)[x]	Human	Mouse	myAUC	avg_diff	power	avg_logFC	pct.1	pct.2	Cluster	Population
Transporters	SLC14A1	Slc14a1	0.861	3.4445654	0.722	3.4445654	0.729	0.015	7	DVR
Transporters	ATP1B3	Atp1b3	0.695	0.6674652	0.390	0.6674652	0.782	0.477	7	DVR
Transporters	ABCG2	Abcg2	0.653	0.7660291	0.306	0.7660291	0.493	0.210	7	DVR
Transporters	ANXA5	Anxa5	0.647	0.4903086	0.294	0.4903086	0.834	0.659	7	DVR
Transporters	SLC5A3	Slc5a3	0.626	0.8609518	0.252	0.8609518	0.349	0.102	7	DVR
Transporters	SLCO4A1	Slco4a1	0.591	0.8425808	0.182	0.8425808	0.245	0.064	7	DVR
Transporters	SLC38A2	Slc38a2	0.589	0.3250969	0.178	0.3250969	0.681	0.541	7	DVR
Transporters	ATP6V1D	Atp6v1d	0.581	0.3917653	0.162	0.3917653	0.306	0.146	7	DVR
Transporters	SLC3A2	Slc3a2	0.573	0.3487296	0.146	0.3487296	0.459	0.329	7	DVR
Transporters	ANXA1	Anxa1	0.562	0.1940319	0.124	0.1940319	0.362	0.234	7	DVR
Transporters	ANXA7	Anxa7	0.556	0.2673938	0.112	0.2673938	0.402	0.290	7	DVR
Transporters	ATP11A	Atp11a	0.554	0.2732760	0.108	0.2732760	0.253	0.146	7	DVR
Transporters	ATP7A	Atp7a	0.551	0.2168775	0.102	0.2168775	0.218	0.114	7	DVR
Transporters	ATP5E	Atp5e	0.551	0.1636769	0.102	0.1636769	0.445	0.334	7	DVR
Transporters	ABCA1	Abca1	0.550	0.3554291	0.100	0.3554291	0.240	0.141	7	DVR
Transporters	ATP6V1A	Atp6v1a	0.543	0.2000333	0.086	0.2000333	0.349	0.265	7	DVR
Transporters	ATP2A3	Atp2a3	0.542	0.2201504	0.084	0.2201504	0.214	0.130	7	DVR
Transporters	ATP6V1E1	Atp6v1e1	0.533	0.1935974	0.066	0.1935974	0.336	0.267	7	DVR
Transporters	SLC25A11	Slc25a11	0.530	0.1509229	0.060	0.1509229	0.201	0.139	7	DVR
Transporters	ATP5F1	Atp5f1	0.525	0.1775439	0.050	0.1775439	0.437	0.390	7	DVR
Transporters	ATP6AP2	Atp6ap2	0.524	0.1619062	0.048	0.1619062	0.271	0.224	7	DVR
Growth Factors	IGFBP7	Igfbp7	0.945	2.3112051	0.890	2.3112051	0.983	0.285	7	DVR
Growth Factors	IGFBP3	Igfbp3	0.733	0.8547223	0.466	0.8547223	0.834	0.434	7	DVR
Growth Factors	JAG1	Jag1	0.645	0.6432224	0.290	0.6432224	0.472	0.187	7	DVR
Growth Factors	VEGFC	Vegfc	0.599	0.4777216	0.198	0.4777216	0.341	0.136	7	DVR
Growth Factors	NOTCH4	Notch4	0.594	0.4095737	0.188	0.4095737	0.528	0.367	7	DVR
Growth Factors	FZD6	Fzd6	0.554	0.3513897	0.108	0.3513897	0.262	0.156	7	DVR
Growth Factors	AMFR	Amfr	0.517	0.1668768	0.034	0.1668768	0.245	0.214	7	DVR
Transc Factors	SOX17	Sox17	0.684	0.6700114	0.368	0.6700114	0.755	0.464	7	DVR
Transc Factors	NR3C1	Nr3c1	0.657	0.7974667	0.314	0.7974667	0.642	0.392	7	DVR
Transc Factors	NFAT5	Nfat5	0.641	0.6068000	0.282	0.6068000	0.655	0.430	7	DVR
Transc Factors	LEF1	Lef1	0.637	1.1426333	0.274	1.1426333	0.288	0.014	7	DVR
Transc Factors	MECOM	Mecom	0.613	0.4492319	0.226	0.4492319	0.454	0.221	7	DVR
Transc Factors	MSX1	Msx1	0.600	0.5602329	0.200	0.5602329	0.301	0.100	7	DVR
Transc Factors	ZEB2	Zeb2	0.598	0.6367825	0.196	0.6367825	0.323	0.130	7	DVR
Transc Factors	NFE2L1	Nfe2l1	0.593	0.4030378	0.186	0.4030378	0.419	0.238	7	DVR
Transc Factors	CENPB	Cenpb	0.586	0.4452168	0.172	0.4452168	0.380	0.214	7	DVR
Transc Factors	IRF7	Irf7	0.578	0.3981989	0.156	0.3981989	0.323	0.163	7	DVR
Transc Factors	EDF1	Edf1	0.576	0.3139253	0.152	0.3139253	0.467	0.316	7	DVR
Transc Factors	HOXD8	Hoxd8	0.561	0.2370645	0.122	0.2370645	0.258	0.132	7	DVR
Transc Factors	STAT1	Stat1	0.558	0.3600338	0.116	0.3600338	0.275	0.160	7	DVR
Transc Factors	ERG	Erg	0.554	0.1797651	0.108	0.1797651	0.445	0.349	7	DVR
Transc Factors	SMARCC2	Smarcc2	0.550	0.1615155	0.100	0.1615155	0.262	0.161	7	DVR
Transc Factors	EIF3K	Eif3k	0.546	0.1574959	0.092	0.1574959	0.454	0.355	7	DVR
Transc Factors	ID1	Id1	0.542	0.2207796	0.084	0.2207796	0.489	0.424	7	DVR
Transc Factors	FOS	Fos	0.541	0.2202430	0.082	0.2202430	0.721	0.708	7	DVR
Transc Factors	SOX13	Sox13	0.539	0.1571140	0.078	0.1571140	0.297	0.217	7	DVR
Transc Factors	RERE	Rere	0.537	0.1558253	0.074	0.1558253	0.227	0.149	7	DVR
Transc Factors	ATF3	Atf3	0.535	0.3043060	0.070	0.3043060	0.459	0.403	7	DVR
Transc Factors	TERF2	Terf2	0.530	0.1643984	0.060	0.1643984	0.201	0.141	7	DVR
Transc Factors	BCL6B	Bcl6b	0.527	0.2787680	0.054	0.2787680	0.262	0.214	7	DVR

## Sheet: AVR & veins
names(all)[x]	Human	Mouse	myAUC	avg_diff	power	avg_logFC	pct.1	pct.2	Cluster	Population
Transporters	SLCO4A1	Slco4a1	0.670	1.1331163	0.340	1.1331163	0.398	0.056	8	veins
Transporters	SLC2A1	Slc2a1	0.619	0.8555865	0.238	0.8555865	0.298	0.066	8	veins
Transporters	ATP1B3	Atp1b3	0.603	0.3807413	0.206	0.3807413	0.658	0.504	8	veins
Transporters	ABCG1	Abcg1	0.601	0.6019137	0.202	0.6019137	0.360	0.163	8	veins
Transporters	ATP8A1	Atp8a1	0.585	0.4899319	0.170	0.4899319	0.286	0.114	8	veins
Transporters	SLCO3A1	Slco3a1	0.583	0.5972755	0.166	0.5972755	0.329	0.172	8	veins
Transporters	SLC5A3	Slc5a3	0.578	0.6926104	0.156	0.6926104	0.273	0.121	8	veins
Transporters	ABCG2	Abcg2	0.574	0.5126864	0.148	0.5126864	0.366	0.237	8	veins
Transporters	ATP2B4	Atp2b4	0.550	0.2053842	0.100	0.2053842	0.236	0.135	8	veins
Transporters	ABCA1	Abca1	0.549	0.3034049	0.098	0.3034049	0.236	0.146	8	veins
Transporters	ATP5J2	Atp5j2	0.546	0.2093683	0.092	0.2093683	0.441	0.363	8	veins
Transporters	ATP5D	Atp5d	0.528	0.1547495	0.056	0.1547495	0.416	0.376	8	veins
Transporters	SLC25A3	Slc25a3	0.519	0.1709584	0.038	0.1709584	0.547	0.537	8	veins
Growth Factors	IGF1	Igf1	0.854	2.5321196	0.708	2.5321196	0.758	0.098	8	veins
Growth Factors	IGFBP7	Igfbp7	0.726	0.6288656	0.452	0.6288656	0.770	0.339	8	veins
Growth Factors	TEK	Tek	0.656	0.5007269	0.312	0.5007269	0.814	0.640	8	veins
Growth Factors	EPHB4	Ephb4	0.605	0.5505131	0.210	0.5505131	0.478	0.299	8	veins
Growth Factors	ANGPT2	Angpt2	0.604	1.2205071	0.208	1.2205071	0.242	0.037	8	veins
Growth Factors	EFNA1	Efna1	0.568	0.2629225	0.136	0.2629225	0.534	0.406	8	veins
Growth Factors	IGFBP4	Igfbp4	0.564	0.1661367	0.128	0.1661367	0.472	0.352	8	veins
Growth Factors	MARCKSL1	Marcksl1	0.551	0.2680387	0.102	0.2680387	0.460	0.385	8	veins
Growth Factors	FLT4	Flt4	0.541	0.2667607	0.082	0.2667607	0.360	0.280	8	veins
Transc Factors	NFAT5	Nfat5	0.706	0.8626914	0.412	0.8626914	0.733	0.432	8	veins
Transc Factors	NR2F2	Nr2f2	0.676	1.1644918	0.352	1.1644918	0.441	0.101	8	veins
Transc Factors	SMAD1	Smad1	0.606	0.6766658	0.212	0.6766658	0.410	0.218	8	veins
Transc Factors	ZBTB20	Zbtb20	0.571	0.6553741	0.142	0.6553741	0.224	0.085	8	veins
Transc Factors	NFIB	Nfib	0.561	0.2980956	0.122	0.2980956	0.609	0.522	8	veins
Transc Factors	RERE	Rere	0.556	0.4482641	0.112	0.4482641	0.255	0.149	8	veins
Transc Factors	IRX5	Irx5	0.556	0.2381089	0.112	0.2381089	0.211	0.098	8	veins
Transc Factors	KMT2C	Kmt2c	0.534	0.3799303	0.068	0.3799303	0.242	0.183	8	veins
Transc Factors	TCF4	Tcf4	0.534	0.1559687	0.068	0.1559687	0.745	0.720	8	veins
Transc Factors	SMAD4	Smad4	0.529	0.2160794	0.058	0.2160794	0.304	0.252	8	veins
Transc Factors	MTA2	Mta2	0.526	0.3440700	0.052	0.3440700	0.242	0.199	8	veins
Transc Factors	SOX7	Sox7	0.522	0.3204682	0.044	0.3204682	0.360	0.322	8	veins
Transc Factors	NCOA3	Ncoa3	0.515	0.1818462	0.030	0.1818462	0.217	0.190	8	veins
Transc Factors	ERG	Erg	0.512	0.2552161	0.024	0.2552161	0.366	0.362	8	veins
