# Supplementary material for: Molecular determinants of nephron vascular specialization in the kidney
Source: Nat Commun. 2019 Dec 13;10:5705. doi: 10.1038/s41467-019-12872-5 (PMC6910926; doi:10.1038/s41467-019-12872-5)
Supplement: Supplementary file 10 — Supplementary Data 7 [file 41467_2019_12872_MOESM10_ESM.xlsx]

## Sheet: DataS7_Tbx3_KO_RNAseq
GeneName	logFC	AveExpr	t	P.Value	adj.P.Val	B	Tbx3_KO_Kidney	Tbx3_KO_Kidney	Tbx3_KO_Kidney	Tbx3_CTRL_Kidney	Tbx3_CTRL_Kidney	Tbx3_CTRL_Kidney
Gm10800	7.92405	3.96203	53.1572	8.96068e-10	1.20898e-05	9.87081	8.22052	7.85049	7.70114	0	0	0
Gm10801	5.47109	2.73554	37.6428	8.26213e-09	5.57363e-05	9.17599	5.74472	5.43442	5.23412	0	0	0
A530016L24Rik	-3.91968	1.95984	-30.721	3.04756e-08	0.000104637	8.58992	0	0	0	3.69785	3.95431	4.10689
Gm21738	4.12391	2.06195	30.4884	3.19986e-08	0.000104637	8.56518	4.35434	4.12124	3.89614	0	0	0
Pianp	-4.11721	2.19475	-29.5888	3.87773e-08	0.000104637	8.4657	0.141607	0	0.266829	4.14115	4.48378	4.13512
Rprml	-3.28696	1.64348	-25.721	9.51474e-08	0.000213955	7.95754	0	0	0	3.20086	3.13657	3.52346
Eno1b	-3.71408	1.85704	-22.6102	2.16915e-07	0.000418087	7.42818	0	0	0	3.45519	4.05397	3.63309
Cacng4	2.13824	1.06912	21.1945	3.2767e-07	0.000552615	7.1411	2.18806	2.0069	2.21977	0	0	0
Csf2rb	-2.08633	5.39424	-19.947	4.82235e-07	0.000722924	6.85925	4.3967	4.42789	4.22863	6.47322	6.35295	6.48604
Serpina3n	-2.75431	1.37716	-19.0077	6.55373e-07	0.000884229	6.62687	0	0	0	2.51322	3.02311	2.72662
Cbln1	-2.7787	1.38935	-17.9108	9.55843e-07	0.00117238	6.33088	0	0	0	2.46771	3.02311	2.84528
Inf2	-1.60968	6.94925	-16.996	1.33255e-06	0.0012548	6.06141	6.16803	6.19754	6.06766	7.7541	7.80609	7.70208
Mxra7	2.18459	5.12484	16.9136	1.37416e-06	0.0012548	6.03607	6.11087	6.10739	6.43317	3.99377	3.95946	4.14441
Ptgds	-1.71765	0.906027	-16.7014	1.48844e-06	0.0012548	5.96991	0.141607	0	0	1.81667	1.81908	1.6588
Nfatc4	-1.87536	1.2678	-16.6119	1.53993e-06	0.0012548	5.94161	0.206548	0.464158	0.319654	2.15965	2.14255	2.31423
Gm12185	1.90117	2.25061	16.5889	1.5535e-06	0.0012548	5.93429	3.27602	3.25248	3.07507	1.1902	1.27499	1.43487
Car3	2.22835	1.11418	16.3419	1.70803e-06	0.0012548	5.85488	1.96223	2.33285	2.38998	0	0	0
Calr3	-3.11173	1.80827	-16.2347	1.78062e-06	0.0012548	5.81983	0	0.199076	0.558154	3.39973	3.09973	3.59295
Carnmt1	1.76392	1.3131	16.1781	1.82035e-06	0.0012548	5.8012	2.0882	2.31953	2.17747	0.480819	0.328798	0.483799
Ccl27a	1.55369	0.776844	16.1229	1.86007e-06	0.0012548	5.78294	1.44808	1.629	1.58399	0	0	0
Btla	-1.52494	0.787005	-15.7106	2.19062e-06	0.00140742	5.64356	0.0736038	0	0	1.63648	1.46077	1.55117
Vstm2a	1.64852	1.12571	15.1237	2.78494e-06	0.00170793	5.4358	2.05331	1.88558	1.91103	0.284838	0.195484	0.424036
Aqp1	-1.77912	11.408	-14.3844	3.81727e-06	0.00223925	5.1573	10.4586	10.5398	10.5569	12.0815	12.3906	12.4205
Kbtbd11	-1.81512	5.11418	-14.2111	4.11913e-06	0.00229379	5.08916	4.17936	4.39968	4.04082	6.03484	5.91512	6.11526
Nlrp1b	-1.98172	0.990861	-14.1403	4.25028e-06	0.00229379	5.061	0	0	0	2.23402	1.74944	1.96171
Slco4a1	-1.60162	6.43761	-13.6601	5.27871e-06	0.00268771	4.86471	5.5284	5.71694	5.66506	7.07167	7.31043	7.33316
Alad	-1.53745	5.88665	-13.6193	5.3786e-06	0.00268771	4.8476	5.08381	5.24657	5.02338	6.53519	6.75357	6.67735
Cxcl10	4.36766	6.3206	13.4312	5.86796e-06	0.00277088	4.76787	9.06083	7.76676	8.68569	4.2392	3.92829	4.24282
Olfm2	-2.10495	4.39733	-13.2739	6.31676e-06	0.00277088	4.70005	3.09062	3.64849	3.29547	5.36115	5.4826	5.50567
Zfp97	1.25052	0.644589	13.2395	6.42018e-06	0.00277088	4.68507	1.27721	1.34327	1.18907	0.0579856	0	0
Adcy7	-1.87952	3.2865	-13.2116	6.50538e-06	0.00277088	4.6729	2.07086	2.53081	2.43856	4.18867	4.20469	4.28542
Tdg	1.5779	2.94075	13.19	6.57226e-06	0.00277088	4.66345	3.80253	3.73633	3.65024	2.15965	2.31316	1.98257
Trim34b	-2.23668	1.11834	-13.1253	6.77728e-06	0.00277088	4.63503	0	0	0	2.43656	1.86371	2.40976
Gm9844	1.73299	0.866496	13.0234	7.11552e-06	0.0028236	4.58986	1.50081	1.75311	1.94505	0	0	0
Batf3	1.62242	0.811211	12.9056	7.53081e-06	0.00290302	4.5371	1.62479	1.42018	1.82229	0	0	0
Sowahc	1.08692	5.06868	12.2336	1.05093e-05	0.00384853	4.22372	5.58598	5.65597	5.59447	4.5212	4.50154	4.5529
Csf2rb2	-1.53086	5.78465	-12.2252	1.05541e-05	0.00384853	4.21969	5.00385	5.22172	4.8321	6.59461	6.54246	6.51318
Adgra2	-1.16848	6.47583	-11.8263	1.29694e-05	0.00448887	4.02309	5.96248	5.81988	5.8924	7.04157	7.1457	6.99292
Eps8l2	-1.39964	6.19651	-11.8254	1.29755e-05	0.00448887	4.02264	5.34766	5.65066	5.49175	6.79905	6.98581	6.90412
Irf1	1.37948	9.78997	11.7288	1.36527e-05	0.00460507	3.97379	10.6179	10.2897	10.5315	9.04934	9.12337	9.12797
Rnd1	1.80405	8.09468	11.67	1.4085e-05	0.004635	3.9438	8.88446	8.79219	9.31346	7.13975	7.23068	7.20752
Gpr17	-2.05225	2.63085	-11.4808	1.55852e-05	0.00500656	3.84612	1.64836	1.28962	1.87619	3.84154	3.4897	3.63967
Skil	1.19194	7.24194	11.3459	1.6768e-05	0.00505577	3.77523	7.96683	7.72127	7.82564	6.68521	6.59469	6.65803
Mum1l1	1.32585	0.662926	11.3262	1.69488e-05	0.00505577	3.76481	1.52648	1.2339	1.21718	0	0	0
Trim11	-1.02408	5.20496	-11.3238	1.69711e-05	0.00505577	3.76354	4.71395	4.71667	4.64814	5.73056	5.66703	5.75341
9430015G10Rik	-1.19944	3.74179	-11.2953	1.72373e-05	0.00505577	3.74842	3.25314	3.00865	3.16443	4.4053	4.32128	4.29796
Timp4	-2.03705	1.37298	-11.1709	1.84577e-05	0.00519195	3.68183	0.544652	0.199076	0.319654	2.73429	2.14255	2.29768
Klf10	1.40989	6.46003	11.1563	1.86079e-05	0.00519195	3.67393	7.2907	6.95321	7.25103	5.8343	5.66545	5.7655
Hcar1	-1.67782	0.838912	-11.1324	1.8856e-05	0.00519195	3.66101	0	0	0	1.49243	1.98986	1.55117
Trim30d	1.37987	3.54202	11.0349	1.99078e-05	0.00537192	3.60798	4.32173	4.16287	4.21126	2.94821	2.64261	2.96545
Pttg1	1.06225	5.48989	10.864	2.19186e-05	0.00543761	3.51366	5.97883	6.005	6.0792	4.94308	4.88115	5.05207
Ubc	1.26252	6.60373	10.839	2.22309e-05	0.00543761	3.49976	7.24747	7.06221	7.39529	6.02047	5.94399	5.95294
Topors	1.05619	6.06845	10.8273	2.23797e-05	0.00543761	3.4932	6.66268	6.53237	6.59459	5.61182	5.46098	5.54828
Aqp11	-1.0997	4.66773	-10.8086	2.26195e-05	0.00543761	3.48272	4.09182	4.22492	4.03688	5.16364	5.19455	5.29454
Pdk4	1.81353	5.29982	10.7959	2.27829e-05	0.00543761	3.47564	6.53021	5.93027	6.15928	4.49498	4.30923	4.37495
Btg3	1.14012	1.85197	10.7606	2.32482e-05	0.00543761	3.45574	2.53004	2.34605	2.38998	1.33239	1.17229	1.34104
Tspan11	-1.70456	0.863536	-10.6959	2.4127e-05	0.00543761	3.41918	0	0	0.0337622	1.49243	2.04903	1.60599
Rbp7	-2.26306	1.41169	-10.6944	2.41474e-05	0.00543761	3.41835	0	0.0777117	0.762763	2.52807	2.61676	2.48481
Gprc5b	-1.08503	6.14875	-10.6865	2.42568e-05	0.00543761	3.41389	5.63103	5.65199	5.53567	6.57686	6.73568	6.76125
Ccdc68	-1.27086	1.22976	-10.6493	2.47826e-05	0.00543761	3.39273	0.493522	0.688011	0.601463	2.04039	1.79624	1.75895
Fam107a	-1.09906	6.90596	-10.6255	2.51269e-05	0.00543761	3.3791	6.21909	6.39623	6.45399	7.43893	7.44088	7.48666
Arhgef25	-1.1664	4.24339	-10.6091	2.53655e-05	0.00543761	3.36977	3.52547	3.80486	3.65024	4.88656	4.80881	4.78441
Ikzf4	1.97502	1.18687	10.6074	2.53906e-05	0.00543761	3.36879	2.0882	2.13411	2.30083	0.598089	0	0
Azgp1	2.00076	1.00038	10.4261	2.82262e-05	0.00595044	3.26394	1.92412	2.4103	1.66788	0	0	0
Ncoa7	1.22402	6.73364	10.3617	2.93194e-05	0.0060858	3.22621	7.37169	7.40619	7.25908	6.1377	5.95434	6.27285
Gimap3	2.23223	4.46137	10.2571	3.1201e-05	0.00624193	3.16431	5.97185	5.422	5.3386	3.43956	3.55919	3.03701
Ccdc8	-1.57158	3.40478	-10.2494	3.1345e-05	0.00624193	3.15973	2.78519	2.60955	2.46224	4.23014	4.39535	3.94623
Atp6v0e2	-1.33524	4.64433	-10.2433	3.14595e-05	0.00624193	3.15609	3.97553	3.94158	4.01302	5.2735	5.54045	5.12191
Klf5	1.978	1.5281	10.1777	3.27209e-05	0.00639812	3.11689	2.90742	2.2788	2.36507	0.353166	0.563337	0.700798
Col5a3	-1.27656	3.05276	-9.9759	3.69846e-05	0.00712852	2.99436	2.28145	2.60955	2.35245	3.61678	3.63194	3.82438
Zfp281	1.24392	5.18159	9.945	3.76919e-05	0.00715433	2.97536	5.95659	5.7144	5.73965	4.60065	4.39535	4.68289
Cacnb1	-1.13285	2.7498	-9.90346	3.86675e-05	0.00715433	2.94972	2.18806	2.31953	2.04256	3.41579	3.29161	3.24128
Nfam1	-1.33121	0.786901	-9.89537	3.88607e-05	0.00715433	2.94471	0	0.363891	0	1.55179	1.40146	1.40426
Tfpi2	1.27498	3.18735	9.87305	3.94e-05	0.00715433	2.93087	3.61192	3.8657	3.99689	2.64171	2.5085	2.49936
Socs2	1.06872	4.83205	9.83971	4.02214e-05	0.00715433	2.91012	5.39196	5.28478	5.4225	4.42527	4.17401	4.2938
Gna14	1.65497	1.03211	9.83656	4.03001e-05	0.00715433	2.90816	1.64836	1.81137	2.11906	0.418404	0.195484	0
Ap5z1	-1.00119	4.38048	-9.80947	4.09835e-05	0.00718116	2.89124	3.86421	3.99703	3.77842	4.86332	4.93442	4.84548
Jag2	-1.2204	8.51889	-9.7236	4.32395e-05	0.00745209	2.83728	7.72714	8.055	7.94393	9.03463	9.2517	9.10094
Pag1	0.974111	3.43857	9.66683	4.4809e-05	0.00745209	2.80131	3.92818	3.89294	3.95577	3.06486	2.84537	2.94433
Tmem94	-0.907563	6.79284	-9.65876	4.50372e-05	0.00745209	2.79619	6.36757	6.31967	6.32992	7.2603	7.31647	7.16309
Npnt	-1.43043	7.92671	-9.63293	4.57772e-05	0.00745209	2.77973	6.91425	7.39829	7.32193	8.6532	8.58286	8.68971
Rasd1	-1.43903	6.38539	-9.60198	4.66823e-05	0.00745209	2.75995	5.92799	5.6143	5.45533	6.97402	7.21462	7.12606
Stau2	0.901225	2.60705	9.57979	4.73437e-05	0.00745209	2.74573	3.06458	3.03335	3.07507	2.10125	2.24732	2.12075
Cldn5	-1.47864	7.62777	-9.56479	4.77971e-05	0.00745209	2.73608	6.65761	6.96235	7.04538	8.14258	8.46809	8.49061
Gdf15	-0.999458	6.60537	-9.56238	4.78704e-05	0.00745209	2.73454	5.97418	6.15035	6.1924	7.05125	7.167	7.09705
Ifi211	2.36773	3.63217	9.55679	4.80408e-05	0.00745209	2.73094	5.3001	4.28442	4.86357	2.48304	2.40662	2.45526
Fam184b	-1.88954	1.06831	-9.54661	4.83529e-05	0.00745209	2.72439	0	0	0.370612	2.35559	1.70107	1.98257
Rnf39	1.05522	2.02186	9.53015	4.88627e-05	0.00745209	2.71377	2.53004	2.56508	2.55329	1.33239	1.51773	1.63264
Cdk20	-1.44696	2.61651	-9.51409	4.93663e-05	0.00745209	2.70339	2.0882	2.0069	1.58399	3.33362	3.39405	3.29231
Nr4a1	-1.15549	9.72257	-9.50322	4.97101e-05	0.00745209	2.69637	8.94741	9.24527	9.24182	10.3222	10.3662	10.2126
Capn15	-0.861234	4.94183	-9.40051	5.31006e-05	0.00766392	2.62947	4.47127	4.5781	4.48427	5.34236	5.40923	5.36576
Gm10717	0.96903	0.484515	9.39766	5.31983e-05	0.00766392	2.6276	1.08335	0.986622	0.837118	0	0	0
Tmed2	0.988357	5.08263	9.39423	5.33162e-05	0.00766392	2.62536	5.64867	5.56152	5.52024	4.48359	4.57047	4.71129
Klhl26	-0.842693	4.48534	-9.38773	5.35404e-05	0.00766392	2.6211	4.05703	4.0902	4.04475	4.87789	4.96291	4.87925
Tbx3	-1.47628	7.1332	-9.34444	5.50626e-05	0.00766392	2.59262	6.63935	6.41122	6.13461	7.97313	7.93487	7.706
Zbtb10	1.13483	5.81576	9.32366	5.58108e-05	0.00766392	2.5789	6.43518	6.17645	6.5379	5.24681	5.21837	5.27986
Xrra1	-1.35961	0.936163	-9.31784	5.60225e-05	0.00766392	2.57506	0.385482	0.0129733	0.370612	1.49243	1.57254	1.78294
Cxcl12	-1.56923	6.43874	-9.3154	5.61113e-05	0.00766392	2.57344	5.34586	5.9617	5.65482	7.22541	7.30286	7.1418
Celf4	1.04694	0.52347	9.30722	5.6411e-05	0.00766392	2.56803	1.18353	1.08438	0.872906	0	0	0
Six5	-1.03768	4.76446	-9.29454	5.68788e-05	0.00766392	2.55963	4.0832	4.32498	4.32867	5.32757	5.31595	5.20638
Klhl9	0.847546	5.48105	9.26797	5.7874e-05	0.00766392	2.54198	5.89512	5.85262	5.96674	5.03954	5.09512	5.03719
H2-Q6	1.14101	8.39205	9.23151	5.92719e-05	0.00766392	2.51768	8.89219	8.85543	9.14005	7.72014	7.79353	7.95098
3110001I22Rik	1.08033	2.63572	9.22084	5.96883e-05	0.00766392	2.51055	3.09062	3.28712	3.14991	1.93286	2.19589	2.15791
Igdcc3	-1.42504	1.92976	-9.18929	6.09394e-05	0.00766392	2.48941	1.18353	1.01995	1.44825	2.43656	2.78863	2.70167
Lrmp	-1.73605	2.51443	-9.18679	6.10396e-05	0.00766392	2.48774	1.99935	1.44493	1.49493	3.37529	3.59271	3.17937
Efr3b	-0.823617	6.72109	-9.18473	6.11226e-05	0.00766392	2.48635	6.30408	6.3363	6.28746	7.07862	7.15583	7.16423
Usp27x	1.16977	3.47103	9.18392	6.11553e-05	0.00766392	2.4858	4.20342	3.8657	4.09864	3.013	2.80016	2.84528
Serpina3i	-1.27938	0.639692	-9.17209	6.16338e-05	0.00766392	2.47786	0	0	0	1.33239	1.48953	1.01623
Gm42517	-1.22303	0.84629	-9.16517	6.19158e-05	0.00766392	2.4732	0.0736038	0.363891	0.266829	1.49243	1.27499	1.60599
Hddc3	-1.70856	1.55682	-9.11521	6.39964e-05	0.00771045	2.43948	0.687993	0.511794	0.907828	2.32189	2.75349	2.15791
Tifa	2.11795	5.46705	9.10354	6.44937e-05	0.00771045	2.43157	6.93536	6.07108	6.57164	4.18399	4.51909	4.52116
Car13	1.76074	1.07416	9.0958	6.48263e-05	0.00771045	2.42632	2.01757	1.58513	2.26087	0.284838	0	0.296527
Apob	2.997	4.57355	9.09234	6.49755e-05	0.00771045	2.42397	6.33254	5.80919	6.0744	3.5235	3.37105	2.3306
Tgtp1	1.8867	4.91426	9.07914	6.55482e-05	0.00771045	2.41501	5.62511	5.73336	6.21437	4.097	3.65752	4.15823
Sox17	-1.01854	8.82105	-9.06336	6.62407e-05	0.00771045	2.40427	8.20447	8.41115	8.31974	9.30116	9.22789	9.46192
Prom1	-1.17734	7.08735	-9.0622	6.62921e-05	0.00771045	2.40348	6.4562	6.6979	6.34194	7.7442	7.54646	7.73742
Sox7	1.0959	7.51323	9.03016	6.77252e-05	0.00780981	2.38161	8.14824	7.91142	8.12387	7.00089	6.81594	7.079
Pgm5	-1.29457	4.86835	-9.00439	6.89034e-05	0.00787835	2.36397	4.23878	4.41542	4.00901	5.35907	5.5301	5.65774
Asb4	1.83715	2.40668	8.97955	7.00614e-05	0.0079258	2.34691	3.6821	3.17323	3.12044	1.52242	1.20734	1.73456
Eln	-1.46191	7.6867	-8.97041	7.04934e-05	0.0079258	2.34062	6.62309	7.20172	7.04244	8.35613	8.43057	8.46628
Flad1	-0.849378	3.96627	-8.9573	7.11178e-05	0.00792992	2.33159	3.55071	3.6107	3.46334	4.43713	4.34901	4.38674
Fgfr3	-1.14739	7.18968	-8.91495	7.31794e-05	0.00809292	2.30231	6.67636	6.49878	6.67281	7.74896	7.95403	7.58715
Celsr1	-1.02026	5.20617	-8.90037	7.39047e-05	0.00810668	2.2922	4.77945	4.79577	4.51291	5.77171	5.68579	5.6914
Fbxw17	-1.11542	3.34211	-8.88215	7.48227e-05	0.00813242	2.27954	2.61622	2.94067	2.79631	3.81755	4.03458	3.84731
Tmx4	1.40301	6.49202	8.86957	7.54643e-05	0.00813242	2.27079	7.42596	6.87454	7.28006	5.85801	5.75406	5.75947
Akr1d1	1.17208	0.76681	8.86017	7.59475e-05	0.00813242	2.26424	1.36517	1.395	1.29839	0.418404	0.123903	0
Slc44a2	-1.1151	8.8044	-8.84458	7.67576e-05	0.00815443	2.25335	8.41618	8.12368	8.20069	9.22215	9.48864	9.37508
Apba1	-0.812175	4.97086	-8.82573	7.77496e-05	0.0081953	2.24017	4.51999	4.61674	4.55758	5.37148	5.42978	5.32957
Samd9l	1.03944	6.68508	8.75699	8.14945e-05	0.00846185	2.19184	7.36058	7.04461	7.20921	6.16647	6.08023	6.24936
Dyrk1b	-0.829001	4.72986	-8.7523	8.17573e-05	0.00846185	2.18853	4.32539	4.35794	4.26275	5.15409	5.20976	5.06924
Rusc2	-0.848063	7.7769	-8.74372	8.22409e-05	0.00846185	2.18246	7.35477	7.38676	7.31707	8.14649	8.30572	8.15057
4921536K21Rik	1.15899	0.579497	8.73409	8.27871e-05	0.00846185	2.17565	1.39334	0.952505	1.13114	0	0	0
Myom1	-1.71686	3.29182	-8.70302	8.45792e-05	0.00856343	2.15362	2.25098	2.77486	2.27431	4.4053	3.89642	4.14903
Nop58	1.97273	5.95292	8.68723	8.55069e-05	0.00856343	2.14239	7.30699	6.4606	7.05028	4.99746	4.79447	5.10774
Kitl	1.35973	7.95977	8.67488	8.62404e-05	0.00856343	2.1336	8.82592	8.35389	8.73909	7.17616	7.22375	7.4398
Slc14a1	-1.40464	8.0204	-8.63624	8.85827e-05	0.00856343	2.10599	7.17782	7.62843	7.14799	8.6669	8.61951	8.88175
Xrcc3	-1.11849	3.67819	-8.62631	8.91963e-05	0.00856343	2.09888	3.32071	2.92316	3.11298	4.32251	4.21334	4.17645
Dact1	1.10809	3.23996	8.62539	8.92538e-05	0.00856343	2.09822	3.73259	3.63241	4.01702	2.62798	2.75349	2.67628
D430019H16Rik	-1.91028	1.9839	-8.62423	8.93258e-05	0.00856343	2.09739	0.641777	1.46926	0.975234	2.74704	3.01324	3.05682
Tgtp2	1.56877	6.03674	8.62239	8.94399e-05	0.00856343	2.09607	6.97201	6.48169	7.00966	5.31478	5.03541	5.40686
Rnf122	1.52977	5.56888	8.62154	8.94933e-05	0.00856343	2.09545	6.62086	5.96384	6.41659	4.73795	4.83426	4.83978
Sgms2	1.24244	5.10246	8.60003	9.08442e-05	0.00862411	2.08001	5.96365	5.61157	5.59581	4.46441	4.63626	4.34303
Erf	1.11412	8.05716	8.5848	9.18151e-05	0.00862411	2.06905	8.68846	8.43296	8.72125	7.39757	7.66389	7.43886
Mrps11	-0.938698	3.75087	-8.56825	9.28835e-05	0.00862411	2.05711	3.15784	3.31424	3.3725	4.10693	4.26832	4.28542
Neurl1b	-1.10154	6.1637	-8.56821	9.28859e-05	0.00862411	2.05708	5.7878	5.40002	5.65096	6.73247	6.63467	6.77627
Nbeal2	-0.904711	7.09748	-8.56149	9.33235e-05	0.00862411	2.05224	6.63198	6.75716	6.54623	7.56763	7.62147	7.4604
Szt2	-1.04696	5.85551	-8.55059	9.40391e-05	0.00863113	2.04435	5.40759	5.4016	5.18692	6.47322	6.45036	6.21341
Plekhn1	-0.890447	5.62048	-8.52544	9.57131e-05	0.00872541	2.02614	5.08812	5.28306	5.15457	6.11328	5.96974	6.11408
Eif1a	2.14781	6.29446	8.50033	9.74193e-05	0.0087729	2.00789	7.73816	6.79013	7.57679	5.35699	5.19455	5.11011
Vcam1	1.89726	8.01439	8.48617	9.83969e-05	0.0087729	1.99757	8.91605	8.55895	9.41406	7.03509	6.93705	7.22514
Sbsn	-0.865555	0.432777	-8.47195	9.93893e-05	0.0087729	1.9872	0	0	0	0.990163	0.856195	0.750306
Ip6k3	-1.38401	4.4668	-8.47053	9.94888e-05	0.0087729	1.98617	3.71037	3.88844	3.72557	4.88079	5.45734	5.13828
Hyal1	-0.853809	4.08023	-8.46589	9.98154e-05	0.0087729	1.98278	3.66487	3.5942	3.7009	4.47595	4.6201	4.42535
Clmp	-0.993105	0.496552	-8.46137	0.000100135	0.0087729	1.97947	0	0	0	1.1902	0.856195	0.932917
Rtel1	-0.97923	4.74848	-8.44397	0.000101376	0.00882429	1.96674	4.35434	4.30484	4.11741	5.37148	5.17918	5.16362
Adipor2	-0.756944	7.54484	-8.42382	0.000102835	0.00889391	1.95196	7.13311	7.16821	7.19779	7.88211	7.91778	7.97004
Pknox2	1.15435	1.04738	8.39525	0.000104945	0.0090186	1.93094	1.84474	1.44493	1.58399	0.598089	0.450828	0.36169
Icam1	1.55644	9.49731	8.38579	0.000105654	0.00902209	1.92397	10.4287	9.8703	10.5276	8.63894	8.74242	8.77591
Gdpd5	-0.738917	5.98277	-8.36881	0.000106942	0.0090746	1.91143	5.60568	5.62381	5.61046	6.34066	6.39632	6.31972
Nfkbie	1.37978	4.18734	8.35984	0.000107629	0.00907585	1.90479	5.04438	4.64371	4.94359	3.28197	3.73763	3.47274
Ifitm10	-1.14277	3.2613	-8.33995	0.000109172	0.00911971	1.89005	2.50444	2.65268	2.91263	3.73032	3.94914	3.81859
Lcn2	1.85697	1.06796	8.32318	0.000110491	0.00911971	1.8776	1.60083	2.02343	2.36507	0.418404	0	0
Phf13	0.821198	5.79639	8.32313	0.000110495	0.00911971	1.87757	6.28447	6.09278	6.24371	5.35907	5.41674	5.38155
Crip1	-1.08416	6.64206	-8.31862	0.000110853	0.00911971	1.87421	5.98925	6.20117	6.10952	7.03444	7.12466	7.39332
Rel	2.07095	5.54171	8.28058	0.000113927	0.00931574	1.84586	7.0049	6.00395	6.7227	4.51376	4.48378	4.52116
Chsy3	1.7532	1.21494	8.26706	0.000115043	0.00933268	1.83575	2.15553	1.79221	2.32687	0.653333	0	0.36169
Fam110c	1.34712	1.30658	8.26135	0.000115517	0.00933268	1.83148	2.05331	2.17906	1.70806	0.757853	0.717184	0.424036
Apcdd1	-1.44924	2.73026	-8.2356	0.000117687	0.00937475	1.81216	1.9433	1.77279	2.30083	3.35043	3.68886	3.32535
Ing2	0.919286	4.29323	8.22652	0.000118463	0.00937475	1.80534	4.80588	4.5781	4.87465	3.82359	3.85281	3.82438
Lgr5	-1.29163	5.40357	-8.21857	0.000119148	0.00937475	1.79936	4.8472	4.92455	4.50152	6.17357	5.84173	6.13287
Wipf3	-0.766419	2.94968	-8.21773	0.00011922	0.00937475	1.79873	2.59212	2.56508	2.54222	3.25544	3.40164	3.34159
Neurl4	-0.79159	6.57543	-8.20371	0.000120439	0.00937475	1.78816	6.13087	6.26425	6.14379	6.90883	7.02809	6.97677
Nnt	-1.09529	5.97453	-8.19872	0.000120876	0.00937475	1.7844	5.3001	5.40633	5.57423	6.58931	6.65545	6.32177
H2-Q7	1.05924	7.42006	8.19843	0.000120902	0.00937475	1.78418	7.7761	7.91059	8.16234	6.88667	6.8131	6.97156
Il6	4.16476	4.261	8.17803	0.000122709	0.00946048	1.76877	7.35522	5.19096	6.48395	2.25203	1.96959	2.31423
Fam174b	-1.33021	6.10753	-8.15632	0.000124666	0.0094868	1.75233	5.14307	5.53583	5.64838	6.62257	6.9213	6.77402
Armc6	-1.15871	3.55106	-8.14121	0.000126049	0.0094868	1.74086	2.74203	3.00865	3.16443	3.98303	4.19599	4.21223
Tecpr1	-0.756751	7.9416	-8.13704	0.000126434	0.0094868	1.73769	7.50996	7.60768	7.57204	8.25344	8.35784	8.34866
Ptch2	-1.20129	3.75501	-8.13648	0.000126486	0.0094868	1.73726	3.25314	2.97506	3.23488	4.11679	4.42543	4.52472
Rasgrp4	-0.787368	2.53701	-8.13546	0.00012658	0.0094868	1.73649	2.10533	2.251	2.07364	2.93712	2.91063	2.94433
Gigyf1	-0.834862	6.74054	-8.11984	0.000128035	0.0094868	1.7246	6.224	6.40019	6.34513	7.24577	7.14852	7.07961
Lgals3	1.12641	4.16052	8.11766	0.00012824	0.0094868	1.72294	4.93845	4.68066	4.55207	3.69785	3.65117	3.44294
Sppl2b	-0.935986	5.37517	-8.10867	0.000129088	0.0094868	1.71609	4.77678	4.96789	4.97686	5.70464	5.94788	5.87697
Caskin2	-0.825646	9.17613	-8.1056	0.000129378	0.0094868	1.71374	8.68437	8.82776	8.7778	9.52223	9.69654	9.5481
Neurl3	1.67026	6.6831	8.0877	0.00013109	0.00956033	1.70007	7.60072	7.09728	7.85669	5.72895	5.80501	6.00995
Robo2	1.23829	1.71282	8.04785	0.000134993	0.00975395	1.66953	2.31128	2.4103	2.27431	0.990163	1.40146	0.889385
Mybpc1	-1.58613	0.793064	-8.04587	0.00013519	0.00975395	1.668	0	0	0	1.79227	1.13636	1.82975
Clec1b	-1.48131	3.39013	-8.0311	0.000136673	0.00980847	1.65664	3.03806	2.48381	2.42657	4.1217	4.01493	4.25573
Brat1	-0.910562	4.64317	-8.02112	0.000137686	0.00982885	1.64896	4.03037	4.31159	4.22171	5.01338	5.12521	5.15675
Pde12	1.34798	7.05164	7.99629	0.000140242	0.00988847	1.62978	8.07132	7.45155	7.65403	6.39738	6.33127	6.40431
Unk	-0.805362	5.50771	-7.98632	0.000141284	0.00988847	1.62207	5.00385	5.22172	5.08952	5.94499	5.87889	5.90729
Fbxo30	1.43818	5.62615	7.97333	0.000142655	0.00988847	1.612	6.72011	6.0651	6.25053	4.97052	4.80881	4.94185
Dixdc1	-0.985204	3.79619	-7.96924	0.00014309	0.00988847	1.60883	3.36405	3.1433	3.40342	4.16511	4.26832	4.43295
Spns3	1.90406	1.3753	7.95995	0.000144082	0.00988847	1.60162	2.28145	2.67378	2.02676	0.653333	0.616463	0
Pltp	-1.04693	7.6173	-7.95938	0.000144144	0.00988847	1.60117	7.19992	6.95752	7.12406	7.94331	8.29482	8.18417
Srebf1	-0.906545	6.64598	-7.9588	0.000144206	0.00988847	1.60072	6.10662	6.245	6.22652	6.97808	7.2602	7.05949
Hist2h3c2	-1.28014	0.640072	-7.95714	0.000144384	0.00988847	1.59944	0	0	0	0.946598	1.37087	1.52296
Esm1	1.72016	9.22236	7.91306	0.000149216	0.0100774	1.56509	9.77424	10.2763	10.1968	8.413	7.99347	8.68036
Gatsl3	-1.05745	4.99027	-7.90749	0.000149839	0.0100774	1.56074	4.3107	4.65171	4.42222	5.46129	5.68113	5.41456
Zbtb11	1.61356	5.43851	7.90401	0.00015023	0.0100774	1.55803	6.52465	5.80681	6.40441	4.78509	4.53986	4.57023
Gatd1	-0.968898	3.66944	-7.90375	0.00015026	0.0100774	1.55782	3.10772	3.37989	3.06737	4.07188	4.14266	4.24714
Rasgrp2	-0.946516	6.36521	-7.89828	0.000150876	0.0100774	1.55354	5.92919	5.74213	6.00453	6.97673	6.74017	6.7985
Dnaaf5	-0.720239	4.15763	-7.8778	0.000153213	0.0101342	1.5375	3.8337	3.83326	3.72557	4.49876	4.51209	4.5424
Kif22	-1.00191	1.24897	-7.87351	0.000153708	0.0101342	1.53412	0.859337	0.511794	0.872906	1.74219	1.77303	1.73456
Fos	-1.03759	11.3437	-7.87115	0.000153981	0.0101342	1.53227	10.6165	11.0522	10.8061	11.8421	11.8681	11.8774
Sirt7	-0.855282	5.58048	-7.85451	0.000155921	0.010212	1.5192	5.04216	5.29673	5.11962	5.93248	6.04554	6.04633
Mex3a	2.00525	2.30642	7.83455	0.000158284	0.0102793	1.50347	3.34975	2.79425	3.78313	1.11348	1.48953	1.30835
Cxadr	1.32615	3.57948	7.82205	0.000159785	0.0102793	1.49361	4.45132	4.17771	4.09864	3.2101	2.70526	2.83385
Agrn	-0.696759	8.96038	-7.81733	0.000160357	0.0102793	1.48988	8.63914	8.60016	8.59669	9.26213	9.34577	9.31837
Mmrn1	4.27116	2.13558	7.81488	0.000160654	0.0102793	1.48794	4.14663	3.15084	5.516	0	0	0
Pitpnm3	-0.896302	4.8123	-7.81403	0.000160757	0.0102793	1.48727	4.3107	4.31495	4.46681	5.41409	5.1389	5.22838
Arl5c	-1.38447	2.23069	-7.80427	0.00016195	0.0103067	1.47954	1.55169	1.20521	1.85845	2.99172	2.81159	2.96545
Tnfrsf19	-1.5929	3.28942	-7.78729	0.000164047	0.0103736	1.46609	2.28145	2.92316	2.27431	3.89409	4.19162	4.17192
Mettl17	-0.964378	3.77156	-7.78334	0.000164539	0.0103736	1.46296	3.28356	3.47909	3.10548	4.30537	4.19162	4.26428
9930111J21Rik2	0.966936	4.94385	7.77467	0.000165626	0.0103936	1.45607	5.36021	5.50379	5.41796	4.33101	4.38007	4.67008
Lrig1	-0.859047	4.43906	-7.75619	0.000167969	0.0104919	1.44137	3.899	4.13271	3.99689	4.9403	4.90803	4.75742
Sgsm3	-0.827693	5.75329	-7.737	0.000170443	0.0105973	1.42607	5.30937	5.4375	5.27147	6.04521	6.20363	6.25259
Ifi208	1.30167	4.8305	7.71958	0.000172724	0.0106269	1.41215	5.58598	5.422	5.43602	4.24371	3.84726	4.44803
Ap1b1	-0.907293	7.10453	-7.7135	0.000173529	0.0106269	1.40728	6.64595	6.68886	6.61785	7.41015	7.74701	7.51737
Tnfaip3	1.30156	7.53539	7.71072	0.000173897	0.0106269	1.40506	8.31788	7.84875	8.39186	6.99489	6.75209	6.90685
Adgre5	-0.798358	8.52632	-7.70942	0.00017407	0.0106269	1.40402	8.17764	8.19609	8.0077	8.87639	9.00696	8.89315
Aatk	-0.867376	6.03753	-7.68105	0.000177895	0.0107083	1.38125	5.70454	5.56434	5.54263	6.3913	6.62579	6.39655
Llgl1	-0.840183	6.11144	-7.68079	0.00017793	0.0107083	1.38105	5.63841	5.83985	5.59581	6.45195	6.56121	6.58145
Cd274	1.44384	6.70418	7.67984	0.00017806	0.0107083	1.38028	7.60787	7.05319	7.61725	5.93805	5.83334	6.1754
Map3k14	0.880803	4.96444	7.67606	0.000178577	0.0107083	1.37724	5.36199	5.28649	5.56605	4.61811	4.48735	4.46667
Sgsh	-0.958341	4.8508	-7.66287	0.000180395	0.0107694	1.36663	4.3107	4.55839	4.24579	5.2219	5.44455	5.32345
Has3	-1.41784	4.31667	-7.65037	0.000182138	0.0108256	1.35655	3.45372	3.99703	3.3725	4.98136	4.9318	5.16362
Kank3	-0.860866	8.7554	-7.64051	0.000183528	0.0108603	1.34859	8.2193	8.40997	8.34564	9.18265	9.06111	9.31375
Tfrc	1.32551	5.07073	7.62964	0.000185072	0.0109039	1.3398	5.7878	5.48899	5.92366	4.63193	4.44759	4.14441
Rgs9	2.37105	1.69324	7.60663	0.00018839	0.0110049	1.32117	2.56761	2.71506	3.35363	0.418404	0.0485851	1.05615
Ciapin1	-0.994136	5.10333	-7.6049	0.000188643	0.0110049	1.31976	4.44123	4.84774	4.52982	5.56756	5.62875	5.60489
Sipa1	-0.775557	8.37308	-7.58546	0.000191504	0.0110049	1.30397	7.87617	8.05851	8.02121	8.68462	8.76924	8.82872
Cldn4	2.01509	5.31075	7.57924	0.000192429	0.0110049	1.29891	6.90205	5.99874	6.05409	4.54331	4.26416	4.10213
Rnpepl1	-0.856528	7.12825	-7.56101	0.000195173	0.0110049	1.28405	6.65616	6.8539	6.58989	7.56403	7.63722	7.46828
Fam171a2	-0.928071	4.82824	-7.55564	0.000195989	0.0110049	1.27967	4.15488	4.47972	4.458	5.2219	5.34379	5.31113
Rnf215	-0.843598	6.8747	-7.55554	0.000196005	0.0110049	1.27959	6.37289	6.54817	6.43765	7.16373	7.3064	7.41938
Irgm1	1.98862	7.68461	7.55362	0.000196297	0.0110049	1.27802	9.04497	8.0757	8.91608	6.75474	6.51911	6.79703
Atp13a2	-0.766326	6.39672	-7.55274	0.000196432	0.0110049	1.2773	6.01894	6.11415	5.90758	6.73567	6.84197	6.76201
Mb21d1	1.94388	3.68956	7.55273	0.000196434	0.0110049	1.27729	5.15546	4.20694	4.62209	2.94821	2.46572	2.73893
Tshz2	0.907864	2.99921	7.55233	0.000196494	0.0110049	1.27697	3.34254	3.39267	3.62422	2.48304	2.66799	2.48481
Sytl2	-1.42202	4.86326	-7.54573	0.000197506	0.0110049	1.27158	3.85917	4.46164	4.13594	5.76074	5.34379	5.61828
Odc1	1.24673	7.53776	7.52383	0.000200906	0.0110049	1.25365	8.37462	7.8295	8.27926	6.91308	7.02502	6.8051
Tmem173	1.74044	5.63454	7.51959	0.000201572	0.0110049	1.25018	6.9106	6.00707	6.5966	4.67928	4.72057	4.8931
Reep4	-0.82587	3.67833	-7.51411	0.000202437	0.0110049	1.24568	3.11619	3.30751	3.3725	4.02028	4.15618	4.09736
Crtc1	-0.862101	5.10856	-7.50501	0.000203881	0.0110049	1.23821	4.80064	4.74186	4.49004	5.51447	5.54216	5.56221
Rps6kb2	-0.836506	4.70804	-7.49874	0.000204885	0.0110049	1.23305	4.28837	4.41229	4.1687	5.15649	5.01824	5.20416
Cd59a	-0.826586	5.98897	-7.49758	0.000205071	0.0110049	1.2321	5.48979	5.55443	5.68281	6.37906	6.30116	6.52656
Fam181b	-1.83122	2.54574	-7.49575	0.000205364	0.0110049	1.2306	1.7822	2.0069	1.10128	3.29071	3.45366	3.63967
Smo	-0.781605	5.13915	-7.49307	0.000205796	0.0110049	1.22839	4.60375	4.79337	4.84792	5.52191	5.52316	5.54478
Pear1	-0.712843	7.38248	-7.49125	0.000206089	0.0110049	1.22689	6.94788	7.10118	7.02912	7.68909	7.76661	7.76101
Dusp10	1.64437	2.88188	7.48911	0.000206436	0.0110049	1.22513	3.74903	3.5942	3.76896	2.17861	2.42162	1.57884
Cbfa2t3	-0.718889	7.89256	-7.48861	0.000206515	0.0110049	1.22473	7.46173	7.60665	7.53098	8.3171	8.20959	8.22934
Rps6ka1	-0.778255	4.8925	-7.48095	0.000207759	0.0110049	1.21841	4.4446	4.56687	4.49866	5.18723	5.40546	5.25221
Il13ra1	0.809547	5.7326	7.46821	0.000209847	0.0110049	1.2079	6.14957	6.16718	6.09538	5.42405	5.1681	5.39134
Fam46c	1.16721	4.12742	7.468	0.00020988	0.0110049	1.20774	4.83185	4.431	4.87023	3.40778	3.70734	3.51632
Pdpn	1.26366	1.60498	7.46601	0.000210209	0.0110049	1.20609	2.18806	2.0719	2.45045	1.22708	0.717184	0.975174
Ttpa	0.747878	2.52687	7.45303	0.000212364	0.0110049	1.19537	2.85775	2.94067	2.90401	2.26981	2.06823	2.12075
Capn5	-1.19238	6.26746	-7.45184	0.000212564	0.0110049	1.19438	5.82705	5.51406	5.67269	6.87582	7.1091	6.60603
Pnpla6	-0.732715	6.8347	-7.44777	0.000213245	0.0110049	1.19102	6.52146	6.50615	6.37742	7.22027	7.12637	7.25653
Aldh1a7	1.81426	0.975523	7.4473	0.000213323	0.0110049	1.19063	2.36916	1.90355	1.37526	0	0.123903	0.0812681
Notch4	-0.727725	9.52819	-7.44344	0.000213973	0.0110049	1.18743	9.12182	9.20701	9.16417	9.83717	9.9977	9.8413
Kdm4b	-0.743794	5.78449	-7.43667	0.000215116	0.0110049	1.18183	5.44002	5.3889	5.40885	6.04521	6.26106	6.16289
Acap3	-0.865785	6.27678	-7.4091	0.000219848	0.0110049	1.15894	6.01668	5.7681	5.7469	6.65338	6.80954	6.66611
Pigo	-0.671927	4.66504	-7.40906	0.000219855	0.0110049	1.15891	4.31439	4.39334	4.27952	5.00013	4.98327	5.01963
Ocel1	-0.878354	5.45543	-7.40807	0.000220026	0.0110049	1.15809	4.95271	5.14827	4.94779	5.74016	5.94009	6.00358
Tnfrsf12a	2.14576	5.42813	7.40783	0.000220069	0.0110049	1.15789	6.87234	5.80681	6.82387	4.25268	4.39154	4.42154
Parvb	-0.808735	7.73711	-7.40549	0.000220476	0.0110049	1.15594	7.27989	7.28847	7.42986	8.03489	8.27249	8.11705
Gm5431	1.14233	0.666113	7.40366	0.000220795	0.0110049	1.15442	1.39334	1.34327	0.975234	0.284838	0	0
Plekhg5	-0.76867	6.75426	-7.40309	0.000220895	0.0110049	1.15394	6.23766	6.48617	6.38596	7.11536	7.15863	7.1418
Ttc30b	-1.26623	2.20661	-7.40242	0.000221011	0.0110049	1.15339	1.50081	1.92129	1.29839	2.8333	2.91063	2.77526
Fbxo7	-0.754742	6.10185	-7.40168	0.00022114	0.0110049	1.15278	5.64867	5.79242	5.73236	6.37084	6.51823	6.54859
Pold1	-0.822897	5.25102	-7.39758	0.000221859	0.0110049	1.14936	4.69427	4.89566	4.92879	5.57474	5.6623	5.75038
Sfr1	1.05138	6.18322	7.37364	0.000226109	0.0111746	1.12939	6.61189	6.5652	6.94965	5.80868	5.5473	5.61662
Phactr2	0.720704	6.8616	7.35861	0.000228823	0.0112437	1.11683	7.28084	7.12339	7.26162	6.51483	6.44118	6.54772
Hip1r	-0.768707	6.82056	-7.35667	0.000229175	0.0112437	1.11521	6.38784	6.57644	6.34434	7.21741	7.23653	7.1608
E030030I06Rik	1.21103	0.605515	7.34932	0.000230519	0.0112687	1.10906	0.899172	1.51674	1.21718	0	0	0
Dus3l	-0.75485	5.67041	-7.32595	0.00023485	0.0113824	1.08945	5.37087	5.30351	5.20458	5.98591	6.00503	6.15257
Jag1	-1.28825	7.42302	-7.32036	0.0002359	0.0113824	1.08475	6.42072	7.05319	6.86277	8.10623	7.96143	8.13376
Dhcr7	-0.886227	4.40748	-7.31783	0.000236376	0.0113824	1.08263	3.84903	4.11354	3.93051	4.70238	4.93442	4.91497
Srms	-1.36577	4.49875	-7.31627	0.000236671	0.0113824	1.08131	3.79198	4.00538	3.65024	4.90943	5.5301	5.10536
Sox13	-1.11661	7.98328	-7.30617	0.000238588	0.0113824	1.07282	7.1221	7.64053	7.51231	8.47373	8.60068	8.55036
Cpeb4	1.04839	7.38871	7.30258	0.000239273	0.0113824	1.06979	8.12664	7.64521	7.96688	6.92716	6.80811	6.85829
Hcar2	1.23899	0.619493	7.30251	0.000239288	0.0113824	1.06973	1.47469	1.36937	0.872906	0	0	0
Txlnb	1.18354	1.46632	7.3008	0.000239615	0.0113824	1.06829	1.76074	2.26497	2.14856	0.706539	0.941945	0.975174
Sox9	2.14908	1.36841	7.29546	0.000240641	0.0113824	1.06379	3.04695	2.11881	2.16308	0.653333	0	0.228282
Irf2bp2	-0.909704	6.23544	-7.29192	0.000241323	0.0113824	1.06081	5.55358	5.86986	5.91832	6.69099	6.69535	6.68453
Nasp	1.44515	5.66741	7.28574	0.000242521	0.0113824	1.05559	6.64814	5.97557	6.54623	5.10787	4.91864	4.80798
Trpv4	-0.911296	6.12859	-7.28224	0.000243202	0.0113824	1.05263	5.59964	5.76565	5.65353	6.58132	6.76612	6.40527
Kif7	-0.744032	3.15908	-7.2778	0.00024407	0.0113824	1.04888	2.74203	2.84162	2.77755	3.59578	3.59271	3.4048
Xlr3b	-1.63483	1.16964	-7.2748	0.000244656	0.0113824	1.04635	0.641777	0.414895	0	2.23402	1.62533	2.1018
Hdac7	-0.80995	8.83054	-7.23995	0.000251606	0.0116047	1.01681	8.39457	8.59083	8.2913	9.27167	9.2368	9.19809
Samd8	0.977093	5.58339	7.23489	0.000252632	0.0116047	1.01252	6.19429	5.85954	6.16199	4.98136	5.05959	5.24359
Polrmt	-0.727667	5.04638	-7.23427	0.000252759	0.0116047	1.01199	4.6628	4.78127	4.60357	5.40607	5.48081	5.34375
Vnn1	2.48934	3.20148	7.22947	0.00025374	0.0116047	1.0079	4.95271	4.29466	4.09106	2.14045	2.42162	1.30835
Bfsp1	1.16051	0.651799	7.22577	0.000254498	0.0116047	1.00476	1.52648	0.952505	1.21718	0.0579856	0	0.156647
Tceal8	0.675563	5.17394	7.2253	0.000254594	0.0116047	1.00436	5.52999	5.42822	5.57694	4.84564	4.81166	4.85117
Arrdc2	-0.851265	6.4569	-7.21512	0.000256693	0.0116419	0.995696	6.18122	6.07009	5.8425	6.85976	6.86066	6.92718
Tbc1d2	-1.18279	4.36397	-7.21268	0.000257201	0.0116419	0.993611	3.61192	4.05043	3.65538	4.73795	5.08101	5.04712
Arrdc1	-0.830385	4.87754	-7.20392	0.000259027	0.0116419	0.986145	4.5007	4.58368	4.30266	5.25353	5.23333	5.39134
Ica1l	-0.845638	3.27372	-7.20306	0.000259208	0.0116419	0.985409	3.02911	2.80385	2.71976	3.61678	3.71954	3.75331
Trmu	-0.865934	3.58506	-7.2006	0.000259725	0.0116419	0.983308	3.05579	3.34086	3.05963	4.097	3.92829	4.02879
Kmt5c	-0.82351	4.95961	-7.18809	0.000262366	0.0117213	0.972628	4.69427	4.52105	4.42824	5.44572	5.40546	5.26291
Pigt	-0.947685	6.09192	-7.18274	0.000263506	0.0117223	0.968055	5.57833	5.80442	5.47147	6.50172	6.72513	6.47043
B9d1	-0.78452	2.81561	-7.17907	0.00026429	0.0117223	0.964916	2.39725	2.31953	2.55329	3.30803	3.1636	3.152
Pdlim2	-1.31394	4.89151	-7.16797	0.000266683	0.0117223	0.955402	4.29212	4.22492	4.18659	5.31478	5.95305	5.37762
Mex3c	1.17591	6.4126	7.1673	0.000266826	0.0117223	0.954834	7.15487	6.65876	7.18805	5.86241	5.73317	5.87836
Gm4841	3.57317	1.85762	7.1543	0.000269661	0.0117223	0.943678	4.74707	2.59856	3.587	0.213112	0	0
Nab2	1.16873	5.06148	7.15146	0.000270283	0.0117223	0.941242	5.7529	5.3153	5.86933	4.37686	4.50859	4.54591
Nckipsd	-0.932033	5.86803	-7.14773	0.000271104	0.0117223	0.938042	5.27193	5.62787	5.30624	6.24836	6.33028	6.42351
Pde4d	1.21914	4.5655	7.14654	0.000271368	0.0117223	0.937013	5.39371	4.82199	5.30951	3.95582	3.85833	4.05366
Plcg1	-0.707059	8.00838	-7.145	0.000271707	0.0117223	0.935693	7.54413	7.75072	7.66969	8.33701	8.3695	8.37922
Cldn7	1.01635	3.34704	7.14085	0.000272628	0.0117223	0.932122	3.93777	4.03012	3.59773	2.86874	2.92122	2.72662
Fbxl12	-0.770999	4.56721	-7.13549	0.00027382	0.0117223	0.927511	4.10039	4.18874	4.25599	5.02652	4.8145	5.0171
Xaf1	-0.867772	6.64529	-7.13512	0.000273903	0.0117223	0.927193	6.16088	6.25115	6.22219	7.08554	6.89332	7.25867
Cops7b	-1.02811	3.97735	-7.12665	0.000275801	0.0117223	0.919899	3.18226	3.66438	3.54325	4.44889	4.53297	4.49235
Casp3	1.08066	5.35969	7.1262	0.000275902	0.0117223	0.919511	5.84883	5.85378	5.99746	4.78509	4.57719	5.09582
Asnsd1	-0.90543	0.645951	-7.12518	0.000276131	0.0117223	0.918633	0.268691	0.311017	0	1.11348	1.20734	0.975174
Nfe2l3	-0.933953	0.535826	-7.12448	0.000276289	0.0117223	0.918029	0.206548	0	0	0.946598	0.856195	1.20561
Pmaip1	1.80245	3.97189	7.11101	0.000279342	0.0118147	0.906419	5.15134	4.51813	4.94988	3.54557	2.86745	2.79898
Gdf11	-0.790875	2.54984	-7.10573	0.000280551	0.0118287	0.901858	2.12226	2.14925	2.19171	2.93712	3.09973	2.79898
Lrrc61	-0.853101	3.09503	-7.09593	0.000282809	0.0118868	0.893384	2.5552	2.83227	2.61799	3.47065	3.65117	3.44294
Plscr3	-0.814939	6.00075	-7.08608	0.000285099	0.0119064	0.884861	5.53632	5.56576	5.67776	6.24387	6.53644	6.44434
Scin	-1.31629	7.73191	-7.08276	0.000285875	0.0119064	0.881989	6.85092	7.43389	6.9365	8.31817	8.2582	8.59381
Cpne4	1.78041	1.24699	7.07975	0.00028658	0.0119064	0.879383	2.03555	2.55375	1.82229	0.353166	0.717184	0
Abca5	-0.732318	4.2189	-7.0778	0.00028704	0.0119064	0.87769	3.82338	3.9802	3.75464	4.5506	4.56373	4.64084
Rap2c	0.835592	5.05735	7.07505	0.000287689	0.0119064	0.875302	5.53316	5.30857	5.58371	4.74751	4.55014	4.62102
Nabp1	1.14673	5.62918	7.05837	0.000291655	0.0120187	0.860827	6.40091	6.01433	6.1924	5.30619	5.01577	4.84548
Gata5	-2.32094	4.4432	-7.05617	0.000292182	0.0120187	0.858917	3.6821	3.36051	2.80559	5.63944	6.12446	5.04712
Pip5k1b	-0.791508	4.08255	-7.05052	0.000293544	0.012038	0.854002	3.82338	3.71614	3.52086	4.43713	4.48735	4.51043
Gm14326	0.786989	0.458656	7.04487	0.000294911	0.0120484	0.849086	0.732774	0.881751	0.941925	0	0.195484	0
Naa50	0.877218	5.7722	7.0421	0.000295584	0.0120484	0.846677	6.25599	6.00291	6.37352	5.398	5.2937	5.30907
Pkn3	-1.00508	6.66438	-7.0344	0.000297467	0.0120886	0.839961	5.95186	6.30369	6.22997	7.24014	6.97441	7.28621
Chpf2	-0.734258	5.42131	-7.0251	0.000299754	0.012145	0.831858	4.99008	5.08865	5.0838	5.66487	5.89779	5.80265
Emc9	-0.930496	2.18611	-7.01401	0.000302512	0.01222	0.822169	1.57647	1.69239	1.89372	2.52807	2.60367	2.82232
Ifi47	1.68137	6.25119	6.99494	0.000307319	0.0123772	0.805487	7.24264	6.59936	7.43361	5.2219	5.34379	5.66582
Ccdc61	-0.764282	4.48745	-6.98737	0.000309252	0.0124168	0.798851	4.03037	4.22134	4.06423	4.88079	4.97058	4.75742
Mlf1	1.30907	0.851016	6.98356	0.000310231	0.0124168	0.795508	1.33644	1.395	1.78521	0	0.508179	0.0812681
Ces1f	1.93511	1.48847	6.9786	0.000311509	0.0124168	0.791156	2.85775	2.33285	2.17747	0.706539	0.856195	0
Sort1	-0.799857	6.82963	-6.97676	0.000311985	0.0124168	0.78954	6.4587	6.57224	6.25816	7.18556	7.22321	7.2799
C1qtnf6	-1.00547	2.59132	-6.97039	0.000313637	0.0124459	0.783948	2.05331	1.88558	2.32687	2.95921	3.19886	3.1241
Gbp8	1.29375	1.10199	6.96598	0.000314788	0.0124549	0.780071	1.55169	1.73315	1.96177	0.540645	0.123903	0.700798
Gsn	-1.38304	7.34707	-6.93353	0.000323402	0.012746	0.751482	6.28353	6.9271	6.75602	7.79958	8.10717	8.20901
Il31ra	-1.1964	0.598202	-6.93119	0.000324035	0.012746	0.749411	0	0	0	0.901676	1.13636	1.55117
Ankrd39	-0.827694	2.84394	-6.92597	0.00032545	0.0127572	0.744798	2.25098	2.53081	2.50848	3.19156	3.21617	3.36562
Ifi206	1.52272	2.5182	6.91929	0.000327267	0.0127572	0.738898	2.99275	3.43034	3.4156	1.8875	1.33961	2.04342
Snx32	-0.756848	3.47128	-6.91794	0.000327638	0.0127572	0.737699	3.11619	3.22417	2.9382	3.88257	3.81921	3.84731
Spred1	0.864983	6.42016	6.91624	0.000328101	0.0127572	0.736201	6.74355	6.77983	7.03456	6.05934	5.84868	6.05497
Polr2h	0.873528	3.24351	6.91137	0.000329441	0.0127665	0.731886	3.54444	3.68531	3.81107	2.64171	2.8342	2.94433
Iigp1	2.98676	8.27772	6.90849	0.000330233	0.0127665	0.729341	10.6194	8.82172	9.87215	6.8044	6.54417	7.00445
Cpsf4l	-0.808454	1.08586	-6.89539	0.000333873	0.012869	0.717725	0.594032	0.807347	0.64351	1.63648	1.46077	1.373
Sele	2.78407	7.5398	6.89211	0.000334793	0.012869	0.714811	9.73282	8.02299	9.03968	6.28599	6.0755	6.08181
Selp	3.23256	4.0047	6.88666	0.000336323	0.012884	0.709977	6.33708	4.47372	6.05214	2.28738	2.56365	2.31423
Fgl2	1.4626	0.969608	6.88394	0.000337092	0.012884	0.707557	1.42097	1.56269	2.11906	0.418404	0	0.296527
Ccno	1.45818	3.00323	6.87864	0.000338594	0.0129048	0.702844	4.06142	3.64315	3.49239	2.45222	2.45117	1.91905
Nipal1	1.31599	0.657995	6.87473	0.000339706	0.0129107	0.699371	1.73895	1.01995	1.18907	0	0	0
Gm5127	-1.10373	0.551864	-6.86467	0.000342586	0.0129836	0.69042	0	0	0	0.807404	1.09952	1.40426
Anxa11	-0.631806	5.63363	-6.84345	0.000348758	0.0131257	0.67149	5.26433	5.35828	5.33058	5.89859	6.00503	5.94499
Smarca5	0.995783	5.54524	6.83828	0.00035028	0.0131257	0.666873	6.14957	5.79362	6.1862	5.05757	4.90269	5.18178
Fancg	-0.888493	3.52679	-6.83782	0.000350415	0.0131257	0.666465	3.03806	3.31424	2.89534	3.95582	3.98998	3.96731
Arhgap1	-0.868607	6.6941	-6.83647	0.000350815	0.0131257	0.665254	6.17413	6.44688	6.15837	7.00288	7.25392	7.1284
Ankrd24	-0.941854	4.0701	-6.83518	0.000351198	0.0131257	0.664097	3.70476	3.56627	3.52649	4.69582	4.293	4.63427
Emid1	-1.03047	6.08283	-6.82019	0.000355667	0.013256	0.650686	5.75561	5.27446	5.67269	6.5139	6.69458	6.58572
Casp4	2.21851	4.73988	6.81514	0.000357187	0.0132759	0.646162	6.47444	5.23952	5.83345	3.78081	3.27519	3.83589
Als2cl	-0.862498	8.27815	-6.78998	0.000364875	0.0135244	0.62357	7.64971	8.00308	7.88791	8.76754	8.59656	8.76409
Atg9a	-0.68515	5.06537	-6.77249	0.000370327	0.0136543	0.60783	4.82669	4.70391	4.63777	5.41409	5.47003	5.33971
Dcakd	-0.690055	3.99561	-6.77204	0.000370468	0.0136543	0.607426	3.66487	3.61616	3.67072	4.30537	4.46941	4.24714
Tra2b	1.05312	7.05896	6.76492	0.000372716	0.0136543	0.601006	7.73025	7.30081	7.72551	6.60691	6.36755	6.62274
Ppm1j	0.894858	3.725	6.76285	0.000373374	0.0136543	0.599133	4.27708	4.08233	4.15786	3.0951	3.25019	3.48741
Zdhhc7	-0.804386	5.7535	-6.75595	0.000375572	0.0136543	0.592901	5.22372	5.3793	5.4509	6.00063	6.26523	6.20122
Cyb561d1	-0.71761	4.47575	-6.7545	0.000376036	0.0136543	0.591593	4.15899	4.07442	4.11741	4.68591	4.89465	4.92309
Mical1	-0.647669	4.75138	-6.75379	0.000376263	0.0136543	0.590951	4.4446	4.50936	4.32867	5.07031	5.07153	5.0838
Sh3tc2	-0.767502	6.70401	-6.74817	0.000378068	0.0136543	0.585871	6.19328	6.35927	6.40823	6.95284	7.16923	7.14122
Chaf1b	-1.06878	3.02058	-6.74781	0.000378181	0.0136543	0.585553	2.18806	2.67378	2.59674	3.44739	3.70121	3.51632
Dtwd1	-0.595112	2.24685	-6.74683	0.000378499	0.0136543	0.58466	1.98091	1.93883	1.92814	2.52807	2.57711	2.52803
Ccm2l	-0.722519	7.8745	-6.74254	0.000379885	0.0136677	0.580782	7.47826	7.58071	7.48076	8.2833	8.09201	8.33198
Zfp408	-0.884984	4.06932	-6.73689	0.000381718	0.0136972	0.575669	3.44702	3.62702	3.80646	4.44498	4.43655	4.65391
Cxcl2	2.96733	2.92624	6.73142	0.000383504	0.0137248	0.570713	5.25859	3.40534	4.5658	1.29814	1.62533	1.40426
Elmo2	-0.739157	6.57952	-6.72612	0.000385243	0.0137505	0.565909	6.09165	6.36089	6.17728	6.93205	7.01455	6.9007
Tyk2	-0.733819	6.54402	-6.7196	0.000387393	0.0137888	0.56	6.1098	6.34043	6.08111	6.88161	6.89735	6.95384
1810055G02Rik	1.30837	3.9198	6.71626	0.000388501	0.0137888	0.556965	4.86491	4.19605	4.66099	3.46294	3.13657	3.19733
Rest	0.801684	5.40388	6.71361	0.000389382	0.0137888	0.55456	5.99386	5.67702	5.74328	5.0779	4.93703	4.99417
Espl1	-1.11731	2.9739	-6.69361	0.000396105	0.0138497	0.536375	2.61622	2.17906	2.45045	3.45519	3.78481	3.35766
C1qtnf9	-1.08804	3.19879	-6.69225	0.000396568	0.0138497	0.535134	2.39725	2.62045	2.94662	3.678	3.66384	3.88659
Nat6	-0.666597	4.84553	-6.68605	0.000398679	0.0138497	0.529494	4.46133	4.60854	4.46681	5.14449	5.26071	5.13128
Ccdc157	-0.661895	6.74133	-6.68241	0.000399927	0.0138497	0.526173	6.36491	6.40414	6.46209	7.11966	6.96292	7.13424
Hmgn5	0.909563	3.80596	6.68045	0.000400602	0.0138497	0.524383	4.3792	4.11354	4.28948	3.13446	3.44634	3.47274
Slc41a3	-0.656722	3.28226	-6.68001	0.000400753	0.0138497	0.523982	2.88776	2.91432	3.05963	3.58872	3.66384	3.57931
Hpcal4	1.26831	0.634155	6.67507	0.000402456	0.0138497	0.519476	1.62479	0.881751	1.29839	0	0	0
Plcb3	-0.627246	7.35171	-6.66992	0.000404242	0.0138497	0.514771	7.07723	7.0319	7.00513	7.59522	7.74179	7.65898
Spty2d1	0.932217	6.36497	6.66782	0.00040497	0.0138497	0.512858	7.0009	6.58899	6.90336	5.9993	5.78049	5.91681
Fem1c	0.75918	6.14826	6.66665	0.00040538	0.0138497	0.511784	6.64449	6.39146	6.54762	5.84472	5.65279	5.8085
Magix	-0.987649	4.79298	-6.66566	0.000405725	0.0138497	0.51088	4.1258	4.51229	4.25938	5.12995	5.25024	5.48022
Nxpe3	-0.661016	4.22041	-6.66399	0.000406305	0.0138497	0.509361	3.88915	3.92409	3.85647	4.58297	4.63304	4.43674
Zbtb1	0.633653	4.64306	6.66374	0.000406394	0.0138497	0.509129	5.01749	4.93551	4.92666	4.3645	4.2432	4.371
Igtp	1.67915	6.63288	6.66341	0.000406509	0.0138497	0.508828	7.78576	6.90274	7.72887	5.70953	5.68735	5.98302
Zdhhc24	-0.766702	3.99975	-6.66208	0.000406973	0.0138497	0.507615	3.64158	3.58866	3.61897	4.20725	4.4067	4.53535
Zfp523	-0.594435	5.2638	-6.65928	0.000407955	0.0138497	0.505054	4.93366	5.01411	4.95198	5.533	5.58611	5.56394
Vamp2	-0.63218	6.4577	-6.65494	0.000409481	0.0138497	0.501086	6.19328	6.13807	6.09349	6.85461	6.74763	6.71914
Cxcl1	1.85174	5.04272	6.65467	0.00040958	0.0138497	0.50083	6.42328	5.35991	6.12258	4.22103	3.89104	4.23849
Rgs7bp	-2.04604	2.18284	-6.65125	0.000410785	0.0138558	0.497706	1.76074	1.20521	0.513504	3.013	3.3633	3.24128
Maz	-0.663729	6.86994	-6.64663	0.000412426	0.0138633	0.49347	6.43688	6.58343	6.59392	7.15777	7.27885	7.16879
Dcun1d3	0.715329	4.49781	6.64483	0.000413063	0.0138633	0.491829	5.00841	4.79337	4.76464	4.19334	4.10132	4.12577
Zfp975	-0.978618	0.630616	-6.63803	0.000415492	0.0139102	0.485596	0.328268	0	0.0956527	1.26305	1.20734	0.889385
Samsn1	2.79695	2.25975	6.63313	0.000417253	0.0139346	0.481099	3.63569	2.93194	4.40704	0.757853	0.391103	1.43487
Eif3j1	1.0899	3.66776	6.6228	0.000420993	0.0140248	0.471611	4.45466	3.92409	4.25938	3.16329	3.25019	2.95493
Arhgap44	-1.32761	3.96585	-6.61889	0.000422418	0.014027	0.468019	3.01104	3.37989	3.51521	4.28365	4.77416	4.83117
Tmem201	-0.671268	5.34002	-6.61692	0.000423138	0.014027	0.466208	5.07297	5.02851	4.91168	5.68323	5.75406	5.58967
Dstyk	-0.72741	7.0914	-6.61055	0.000425475	0.0140699	0.460352	6.59456	6.73412	6.85441	7.43303	7.39363	7.53866
Eid3	1.57927	0.841853	6.60472	0.00042763	0.0141066	0.454978	2.07086	1.11555	1.70806	0	0	0.156647
Xylt2	-0.812101	5.75371	-6.59917	0.000429688	0.0141399	0.449874	5.17385	5.47253	5.39661	6.03484	6.26002	6.18443
Gja1	1.27395	8.27255	6.58536	0.000434868	0.0142665	0.437127	8.95156	8.56001	9.21701	7.59875	7.46733	7.84067
Eml3	-0.653683	5.90761	-6.58086	0.00043657	0.0142665	0.432971	5.52681	5.67702	5.53846	6.18884	6.31328	6.20122
Ypel3	-0.688282	6.15478	-6.57494	0.000438819	0.0142665	0.427505	5.73925	5.94336	5.74931	6.42839	6.53472	6.53365
Otoa	-0.952602	4.96715	-6.57331	0.000439442	0.0142665	0.425996	4.34716	4.7617	4.36368	5.44572	5.33984	5.54478
Lsm12	0.636682	4.05216	6.57155	0.000440115	0.0142665	0.424369	4.43785	4.35794	4.31572	3.68465	3.81921	3.69761
Abca13	1.39683	5.20823	6.56879	0.000441171	0.0142665	0.421818	6.25503	5.84915	5.61575	4.83074	4.38007	4.31862
Fermt3	-1.4591	4.16789	-6.56724	0.000441767	0.0142665	0.420381	3.95205	3.12809	3.23488	4.84564	4.93442	4.91225
Dus2	-0.861232	2.42654	-6.56079	0.000444254	0.0142665	0.414408	1.80335	2.22265	1.96177	2.91468	2.82294	2.83385
Gm2115	-0.803479	0.580246	-6.558	0.000445332	0.0142665	0.41183	0.268691	0	0.266829	1.07354	0.856195	1.01623
Zdhhc4	-0.695706	4.93051	-6.558	0.000445335	0.0142665	0.411824	4.657	4.55555	4.53541	5.14207	5.3614	5.3316
Hspa2	0.665799	6.11931	6.55505	0.000446479	0.0142665	0.409093	6.50381	6.3205	6.53231	5.77171	5.77173	5.81579
Zbtb20	-0.673246	7.97785	-6.55467	0.000446628	0.0142665	0.408738	7.68574	7.55181	7.68613	8.41025	8.22062	8.31255
Itpkc	1.21472	4.06645	6.55295	0.000447295	0.0142665	0.40715	4.90948	4.29126	4.8207	3.30803	3.4968	3.57245
Nexn	0.962134	3.12529	6.54649	0.000449821	0.0142665	0.401156	3.48678	3.87484	3.45746	2.77222	2.53634	2.62411
Irgm2	1.31754	6.62225	6.54511	0.000450364	0.0142665	0.399874	7.4559	6.88984	7.49734	5.87263	5.81214	6.20566
Prrt4	-1.03449	2.9587	-6.54401	0.000450798	0.0142665	0.398848	2.6862	2.16423	2.47394	3.49354	3.59271	3.34159
Scoc	0.740797	4.43388	6.54219	0.000451511	0.0142665	0.397167	4.82669	4.78854	4.7976	4.2482	3.96971	3.97254
Slfn2	2.05436	6.20219	6.53296	0.000455164	0.0143249	0.388591	7.79338	6.54316	7.35156	4.96234	5.19891	5.36377
Cox4i2	-0.827011	0.413505	-6.53091	0.000455979	0.0143249	0.386687	0	0	0	0.901676	0.982981	0.596375
Adamts4	4.41203	6.70174	6.52949	0.000456545	0.0143249	0.385365	10.2142	7.3281	9.181	4.68922	4.30923	4.48871
Psmc3ip	-2.759	2.25403	-6.52467	0.000458471	0.014352	0.380883	0.206548	1.90355	0.513504	3.678	3.71345	3.50915
Slc9a3r2	-0.93763	10.3201	-6.50279	0.00046734	0.0145497	0.360487	9.61619	9.97591	9.96173	10.6214	10.9177	10.8276
P2ry1	-1.13446	4.33552	-6.50204	0.000467646	0.0145497	0.35979	3.79726	3.54353	3.96409	4.99746	5.09979	4.611
Card10	-0.669022	8.10573	-6.49102	0.000472187	0.0145497	0.349499	7.6343	7.86375	7.81562	8.44931	8.46107	8.41035
Ap1g2	-0.691396	4.40827	-6.48891	0.000473063	0.0145497	0.347526	4.18339	3.96744	4.03688	4.81871	4.66176	4.78143
Arap1	-0.914183	5.52686	-6.4882	0.000473356	0.0145497	0.346867	5.05544	5.05488	5.09899	5.85064	6.26523	5.83599
Pacs2	-0.653706	6.23463	-6.48704	0.000473841	0.0145497	0.345775	5.79837	6.01846	5.9065	6.5955	6.55442	6.53453
Cdc42ep3	0.827298	5.43922	6.48616	0.000474206	0.0145497	0.344955	5.9328	5.77544	5.85038	4.95687	4.87843	5.24143
Zc3h3	-0.709291	3.04574	-6.48562	0.000474431	0.0145497	0.344451	2.62812	2.7552	2.68997	3.44739	3.50387	3.24991
Eif3a	0.765171	7.81297	6.48192	0.000475974	0.0145497	0.340992	8.32909	8.02402	8.23354	7.47148	7.33392	7.48574
Aspscr1	-0.703368	4.77092	-6.4812	0.000476278	0.0145497	0.340312	4.28462	4.49462	4.47848	5.08294	5.22052	5.06435
Ssu2	-1.36133	4.92266	-6.48031	0.000476651	0.0145497	0.33948	3.8337	4.61946	4.27283	5.43788	5.64163	5.73047
Pik3ip1	-0.938928	5.50095	-6.47161	0.000480308	0.0145934	0.331338	4.95034	5.23242	4.91168	5.75444	6.092	6.06479
Sfxn3	-0.755236	6.33754	-6.4716	0.000480313	0.0145934	0.331329	5.83221	6.08394	5.96363	6.58221	6.80883	6.75444
Slc6a9	-1.18613	2.00912	-6.4692	0.000481327	0.0145934	0.329081	1.30713	1.46926	1.47178	2.62798	2.93174	2.24684
Mamdc2	-1.07364	0.536822	-6.46503	0.000483097	0.0146142	0.325173	0	0	0	1.29814	0.717184	1.20561
Slfn3	1.34465	5.27867	6.45891	0.000485707	0.0146603	0.319432	6.28635	5.59369	5.97293	4.58297	4.38773	4.84833
Nynrin	-0.755208	4.14538	-6.45553	0.000487157	0.0146713	0.316257	3.69348	3.87939	3.73046	4.58652	4.62334	4.35908
Fbf1	-0.626944	6.04329	-6.44513	0.000491646	0.0147247	0.306484	5.64135	5.76196	5.78614	6.33539	6.42545	6.30943
Tiam1	-0.649946	5.16315	-6.43933	0.000494172	0.0147247	0.301025	4.80588	4.94638	4.76226	5.51261	5.53528	5.41648
Tcea2	-0.887706	3.45222	-6.4389	0.000494358	0.0147247	0.300623	3.14961	3.03335	2.84216	4.05146	3.70121	3.93556
Ugp2	0.654806	5.66029	6.43804	0.000494734	0.0147247	0.299814	6.00531	6.04804	5.90973	5.44181	5.28757	5.26929
Mast3	-0.730379	5.59217	-6.43709	0.000495148	0.0147247	0.298922	5.28138	5.32533	5.07422	6.03484	5.97991	5.85733
Tubgcp6	-0.69988	5.1214	-6.43633	0.000495481	0.0147247	0.298205	4.76874	4.77152	4.77414	5.61182	5.48081	5.3214
Fam187b	-0.631124	0.340097	-6.43042	0.000498075	0.0147604	0.292643	0.0736038	0	0	0.653333	0.563337	0.750306
Pcnx3	-0.654222	7.37709	-6.42862	0.000498868	0.0147604	0.290947	7.12052	7.04764	6.98176	7.74539	7.77284	7.59437
Kif26b	0.933451	1.5943	6.42529	0.000500342	0.0147716	0.287803	1.9433	2.34605	1.89372	1.1902	1.13636	1.05615
Zfp865	-0.650274	5.72299	-6.42192	0.000501833	0.0147759	0.284632	5.50277	5.41262	5.27816	6.04391	6.07787	6.0226
Atf6b	-0.702322	6.69573	-6.4186	0.000503312	0.0147759	0.281496	6.31332	6.36495	6.35545	6.89385	7.18305	7.06378
Timp2	-0.716881	7.32726	-6.41646	0.000504267	0.0147759	0.279476	7.02473	6.86254	7.01917	7.59478	7.82948	7.63282
Pex14	-0.646789	4.01381	-6.41511	0.00050487	0.0147759	0.278202	3.6821	3.78076	3.60839	4.36863	4.39154	4.25144
Taz	-0.619463	5.61222	-6.41262	0.000505983	0.0147765	0.275855	5.34766	5.30182	5.258	5.8668	5.88025	6.01881
Cables2	-0.723013	6.27713	-6.40799	0.000508063	0.014798	0.271483	5.86401	6.04602	5.83685	6.53427	6.62417	6.75747
Adamts10	-0.922877	6.80331	-6.40487	0.000509468	0.014798	0.268539	6.31516	6.52514	6.18531	7.40564	7.05239	7.33621
Dnah6	1.15491	0.653548	6.40313	0.000510259	0.014798	0.266886	1.60083	1.08438	1.00779	0	0	0.228282
Zfp654	0.593328	4.69018	6.40125	0.000511108	0.014798	0.265114	4.95508	4.97216	5.0333	4.45667	4.33323	4.39065
Itgb4	-1.0668	5.5493	-6.39567	0.000513644	0.0148396	0.259837	4.6829	5.23775	5.12705	5.98457	6.20363	6.05989
Aars2	-0.81845	3.94979	-6.38197	0.000519934	0.0149673	0.246861	3.40613	3.77589	3.43967	4.33945	4.4067	4.33088
Stk11ip	-0.709262	5.1171	-6.3779	0.000521818	0.0149673	0.243004	4.85735	4.76907	4.66099	5.36735	5.60101	5.44682
Pcdhb6	-1.23389	1.26053	-6.37646	0.000522488	0.0149673	0.241636	1.04835	0.511794	0.370612	1.76745	1.84157	2.02342
Ncl	0.967995	7.83892	6.37425	0.000523518	0.0149673	0.239537	8.56019	8.03807	8.3705	7.43942	7.29371	7.33164
Fbxw9	-0.868765	3.98165	-6.37003	0.000525488	0.0149673	0.235531	3.36405	3.5719	3.70587	4.42527	4.56711	4.25573
Samd1	-0.683211	4.98118	-6.36968	0.000525649	0.0149673	0.235205	4.50716	4.68066	4.73091	5.28448	5.27317	5.41071
Nufip2	1.24414	6.60309	6.36809	0.000526395	0.0149673	0.233693	7.53072	6.82	7.32476	5.97104	5.86387	6.10816
1810013L24Rik	1.20497	6.9508	6.36135	0.000529566	0.0149673	0.227288	7.83087	7.1542	7.67477	6.46552	6.24744	6.33197
Rnf157	-1.38516	4.9725	-6.36037	0.000530031	0.0149673	0.226353	4.6971	3.85651	4.28617	5.5872	5.81499	5.59306
Nprl3	-1.037	4.60421	-6.35798	0.000531158	0.0149673	0.224088	4.01685	4.41542	3.82484	5.08294	5.17033	5.11484
Efhd1	-0.788328	5.81155	-6.35746	0.000531404	0.0149673	0.223593	5.28327	5.60335	5.36554	6.14735	6.3253	6.14449
Kmt2b	-0.671391	7.00728	-6.35436	0.000532875	0.0149673	0.220645	6.56158	6.70496	6.74821	7.392	7.3998	7.23713
Tmod2	-0.786383	2.95106	-6.35009	0.000534913	0.0149673	0.216576	2.4248	2.77486	2.47394	3.38348	3.29161	3.35766
Ints6	1.69368	5.7812	6.34969	0.000535101	0.0149673	0.216199	7.00547	6.02257	6.85608	5.03174	4.74165	5.02969
Pdzd8	0.692937	6.30167	6.34808	0.000535873	0.0149673	0.214662	6.70824	6.48617	6.75002	5.91281	5.96462	5.98819
Ap3d1	-0.70121	7.50906	-6.34149	0.000539035	0.0149673	0.208388	7.00661	7.30758	7.16117	7.87196	7.87209	7.83494
Ip6k1	-0.677833	7.11046	-6.33662	0.000541387	0.0149673	0.203743	6.81622	6.84346	6.65494	7.34506	7.52925	7.47382
Spry4	0.7778	7.09427	6.33536	0.000541994	0.0149673	0.202549	7.6026	7.27214	7.57476	6.71391	6.75801	6.64418
R3hdm4	-0.724988	4.98896	-6.33428	0.000542518	0.0149673	0.201517	4.44123	4.75181	4.68635	5.36942	5.35945	5.32549
Rab20	1.97197	4.18119	6.33168	0.000543784	0.0149673	0.19903	5.76777	4.51521	5.21856	3.08509	3.42416	3.07637
Dnajb4	1.44173	6.56926	6.3276	0.000545773	0.0149673	0.195136	7.05756	7.00874	7.80408	5.90429	5.70125	5.93966
Hdac10	-0.809381	5.05288	-6.32581	0.000546644	0.0149673	0.193436	4.47787	4.86848	4.59823	5.39395	5.50038	5.47839
Trim12a	0.983034	4.57637	6.32162	0.0005487	0.0149673	0.189431	5.22764	4.92894	5.04707	4.0668	3.85281	4.33494
Mpp5	0.764787	5.28237	6.3202	0.000549399	0.0149673	0.188072	5.85517	5.48303	5.6561	4.91227	4.89734	4.89034
Laptm5	-0.937328	0.468664	-6.31987	0.000549562	0.0149673	0.187755	0	0	0	0.990163	1.17229	0.649531
Tax1bp1	0.777057	7.15674	6.31986	0.000549564	0.0149673	0.187752	7.71742	7.43002	7.48835	6.89098	6.65465	6.75899
Fam129c	-1.34623	1.49764	-6.31937	0.000549806	0.0149673	0.187281	1.24665	0.464158	0.762763	2.08125	2.06823	2.36279
Arhgef15	-0.921217	8.90576	-6.31501	0.000551961	0.0149673	0.183109	8.17865	8.69204	8.46476	9.33482	9.38612	9.37816
Mink1	-0.617787	7.38266	-6.31256	0.000553173	0.0149673	0.180768	6.98306	7.15561	7.08263	7.70061	7.73918	7.63488
Cnot3	-0.799347	5.44779	-6.3125	0.000553201	0.0149673	0.180714	4.92404	5.28306	4.93726	5.84472	5.83894	5.85874
Gtpbp3	-1.10253	5.23136	-6.3075	0.000555687	0.0149673	0.17593	4.41743	5.04074	4.58211	5.70953	5.75998	5.87836
Lysmd3	1.00042	5.34245	6.3061	0.000556387	0.0149673	0.174586	5.99616	5.52426	6.00756	4.91227	4.72964	4.88481
Trim65	-1.08789	4.84941	-6.30027	0.000559308	0.0149673	0.169	3.98944	4.62759	4.29938	5.31906	5.38264	5.47839
Npepl1	-0.718485	6.31863	-6.29954	0.000559673	0.0149673	0.168304	5.98694	6.09571	5.79549	6.63119	6.74763	6.65478
Plekhg1	0.672204	6.57911	6.29924	0.000559823	0.0149673	0.168019	6.94193	6.82708	6.97663	6.3109	6.1118	6.30633
Polr1b	-0.613889	4.26788	-6.29911	0.000559888	0.0149673	0.167894	3.89408	4.06247	3.92626	4.62503	4.55355	4.54591
Rep15	1.08916	0.816291	6.29832	0.000560285	0.0149673	0.167138	1.1509	1.60723	1.32447	0	0.391103	0.424036
Iffo1	-0.937564	5.32515	-6.29799	0.00056045	0.0149673	0.166823	4.83185	5.1178	4.61946	5.90144	5.74066	5.73969
Taf1c	-0.950945	3.58262	-6.29295	0.000562997	0.0149673	0.161984	2.90742	3.41789	2.99614	4.0668	4.05877	4.04872
Ptges	1.96964	2.67609	6.29148	0.000563742	0.0149673	0.160574	3.61192	3.67488	3.69591	1.99833	2.14255	0.932917
Mbd6	-0.736896	6.66729	-6.29017	0.000564404	0.0149673	0.159322	6.2181	6.34208	6.33635	7.21397	6.98707	6.90617
Bcor	0.933232	6.91472	6.28967	0.000564659	0.0149673	0.15884	7.61872	7.10069	7.4246	6.48278	6.46401	6.39753
Madd	-0.680197	5.67169	-6.28312	0.000567991	0.0149989	0.152559	5.198	5.43596	5.36082	6.07206	5.92569	6.03763
Ulbp1	1.18111	2.50811	6.28265	0.000568236	0.0149989	0.1521	3.09919	3.02516	3.17163	1.58058	2.29698	1.87509
Zfp959	0.753154	2.42049	6.28035	0.000569411	0.0149989	0.149895	2.65164	2.78458	2.95499	2.12098	1.92816	2.0826
Dock6	-0.619853	9.38517	-6.27863	0.000570295	0.0149989	0.14824	9.13126	9.02943	9.06504	9.7708	9.59297	9.72151
Dab2ip	-0.616291	8.42276	-6.27336	0.000573008	0.0150328	0.143174	8.05874	8.09146	8.19363	8.68171	8.81772	8.69328
Cttnbp2	-0.880227	4.71836	-6.27155	0.000573941	0.0150328	0.141437	4.04376	4.51813	4.27283	5.14207	5.11371	5.21962
Ccdc126	-0.832195	3.73362	-6.26792	0.00057582	0.0150328	0.137948	3.133	3.48507	3.3345	4.03595	4.11523	4.29796
Olfml2a	-1.13646	4.37481	-6.26623	0.000576698	0.0150328	0.136322	3.44702	4.14787	3.82484	4.93474	4.95519	4.93919
Ttc4	-0.743697	5.00108	-6.26535	0.000577156	0.0150328	0.135475	4.5007	4.75181	4.63517	5.28885	5.30992	5.52001
Dgkz	-0.625684	8.16367	-6.26095	0.000579453	0.0150635	0.131235	7.81045	7.8709	7.87114	8.38038	8.58868	8.46048
Ccne1	1.40002	0.700011	6.25438	0.0005829	0.0150975	0.124903	1.92412	1.11555	1.16039	0	0	0
Zfp971	0.837306	1.25473	6.25386	0.000583171	0.0150975	0.124406	1.57647	1.90355	1.54015	0.901676	0.717184	0.889385
Slc27a3	-1.07992	5.15635	-6.24917	0.000585646	0.0150975	0.119885	4.43447	4.93332	4.48138	5.4957	5.8459	5.74733
Limk1	-1.03385	5.09126	-6.24499	0.000587861	0.0150975	0.115854	4.85735	4.45861	4.40704	5.57831	5.81072	5.43552
Zfpm2	0.732836	0.366418	6.24365	0.000588575	0.0150975	0.114559	0.732774	0.557907	0.907828	0	0	0
Tgfb1i1	-0.664947	6.0852	-6.24342	0.000588696	0.0150975	0.11434	5.70032	5.83283	5.72503	6.32798	6.55101	6.37403
Katnb1	-0.570328	4.12831	-6.24279	0.000589034	0.0150975	0.113727	3.80253	3.88844	3.83848	4.36035	4.45854	4.42154
Tgfbr1	0.825348	5.80873	6.23719	0.000592026	0.0150975	0.108317	6.42839	6.01536	6.22046	5.38582	5.32396	5.47839
Bcl2l1	-0.938499	7.99787	-6.23632	0.000592492	0.0150975	0.107477	7.32492	7.54216	7.71877	8.2618	8.62479	8.51476
Tal2	-1.48031	1.57305	-6.23105	0.000595323	0.0150975	0.102387	0.687993	1.34327	0.467428	2.15965	2.28062	2.49936
Telo2	-0.839519	4.4416	-6.22788	0.000597033	0.0150975	0.0993244	4.01232	4.1058	3.9474	4.63536	4.88926	5.05945
Selenoo	-0.643203	4.10994	-6.22742	0.000597285	0.0150975	0.0988736	3.67638	3.81439	3.87424	4.3645	4.50859	4.42154
Eif1ax	0.586062	5.99082	6.22672	0.000597661	0.0150975	0.0982005	6.32067	6.20661	6.32428	5.66822	5.67174	5.75341
Nr4a3	1.941	5.20439	6.22523	0.000598466	0.0150975	0.096764	6.67277	5.44825	6.40365	4.39723	4.17401	4.13045
Tsc22d3	-1.19561	7.50006	-6.22503	0.000598579	0.0150975	0.0965622	6.52783	7.04055	7.13838	7.88608	8.24033	8.16718
Afap1l2	-0.965132	6.85135	-6.22165	0.000600412	0.0150975	0.0932967	6.11298	6.65942	6.33394	7.29328	7.41441	7.29405
Col18a1	-0.93077	8.54289	-6.22067	0.000600949	0.0150975	0.0923423	8.30079	7.92303	8.0087	8.92963	9.21624	8.87897
Tedc2	-0.656233	2.23393	-6.21736	0.00060275	0.0150975	0.0891466	1.7822	1.99018	1.94505	2.51322	2.52249	2.65043
Zfp668	-0.724629	2.76361	-6.21577	0.000603623	0.0150975	0.0876013	2.54267	2.22265	2.43856	3.1822	3.07148	3.1241
Sh3pxd2b	-0.73617	3.61044	-6.21551	0.000603765	0.0150975	0.0873498	3.11619	3.19528	3.4156	4.07694	3.90712	3.95153
Cav1	-0.752428	8.17276	-6.21126	0.000606095	0.0150975	0.0832359	7.6295	7.9189	7.84125	8.4778	8.49116	8.67797
Abr	-0.55318	7.90817	-6.21123	0.000606112	0.0150975	0.0832059	7.68325	7.61417	7.59733	8.1674	8.19738	8.18951
Trpv5	2.34395	2.01854	6.21054	0.000606495	0.0150975	0.0825313	3.32802	2.80385	3.43967	1.29814	1.24157	0
Wdr81	-0.817475	5.27133	-6.2017	0.000611383	0.0151898	0.0739575	4.66569	5.09453	4.82755	5.64115	5.69817	5.70087
Med24	-0.69158	5.85671	-6.19977	0.000612457	0.0151898	0.0720833	5.38672	5.63998	5.50607	6.10464	6.28176	6.22111
Bzw1	0.897092	7.69386	6.19407	0.000615636	0.0152113	0.0665527	8.27713	7.8817	8.26839	7.29274	7.10852	7.33469
Zdhhc8	-0.56534	6.45775	-6.19216	0.000616706	0.0152113	0.0646979	6.16088	6.1746	6.18975	6.69922	6.81381	6.70822
Itpk1	-0.630461	4.8328	-6.1917	0.000616966	0.0152113	0.0642471	4.5168	4.46467	4.57126	5.04213	5.25443	5.14754
Reep2	-0.888087	3.49001	-6.19015	0.000617833	0.0152113	0.062747	3.27602	2.96654	2.89534	3.7746	3.95431	4.07324
Shkbp1	-0.781823	4.81301	-6.18694	0.000619642	0.0152191	0.0596248	4.35075	4.61946	4.29609	5.09047	5.22052	5.30078
Tcaf2	0.600535	4.39962	6.18483	0.000620832	0.0152191	0.0575749	4.75794	4.70135	4.64037	4.02028	4.10132	4.17645
Skiv2l	-0.56489	6.64812	-6.18359	0.000621533	0.0152191	0.0563695	6.34702	6.40808	6.34194	6.98213	6.87368	6.93589
Sirt1	0.843103	6.34263	6.17283	0.000627657	0.0152224	0.0458932	6.92515	6.51859	6.8488	5.87118	5.87072	6.02134
Phf23	0.979631	6.44387	6.17188	0.000628201	0.0152224	0.0449675	6.85092	6.71708	7.23307	5.81777	6.03826	6.00613
Mindy4	-0.636902	4.06081	-6.171	0.000628705	0.0152224	0.0441109	3.74357	3.83326	3.65024	4.30967	4.47302	4.35508
Lyrm7	1.17931	0.7942	6.16929	0.000629686	0.0152224	0.0424445	1.76074	1.14606	1.24476	0.284838	0.328798	0
Krt18	1.01216	3.85241	6.16861	0.00063008	0.0152224	0.0417774	4.61874	4.28442	4.1723	3.47065	3.45366	3.11468
Serp1	0.63093	6.66369	6.1681	0.000630371	0.0152224	0.0412833	7.02867	6.84346	7.06534	6.35427	6.3253	6.36512
Clasrp	-0.925013	5.6498	-6.16523	0.000632026	0.0152224	0.0384824	4.99469	5.36964	5.19754	6.12432	5.91247	6.30011
Akr1b8	-1.03243	0.585065	-6.16154	0.000634158	0.0152224	0.0348836	0.206548	0	0	1.29814	0.765025	1.24068
Dnajb9	0.970069	6.76283	6.16085	0.000634559	0.0152224	0.0342087	7.49135	6.96181	7.29043	6.37803	6.15732	6.29804
Ifit1	1.77395	6.14899	6.1599	0.000635107	0.0152224	0.0332851	7.45757	6.48915	7.16117	5.13481	4.99836	5.65286
Sp3	0.660937	6.60438	6.1575	0.000636502	0.0152224	0.0309416	6.98364	6.89714	6.92376	6.31733	6.12446	6.37994
Rgs16	-0.610826	5.95534	-6.15736	0.000636581	0.0152224	0.0308085	5.5691	5.72075	5.65995	6.21432	6.21981	6.34814
Ttc30a1	0.634006	1.03669	6.15714	0.000636711	0.0152224	0.0305901	1.39334	1.34327	1.32447	0.653333	0.856195	0.649531
Pomt1	-0.641677	4.58154	-6.15585	0.000637463	0.0152224	0.0293286	4.22317	4.24972	4.30921	4.81568	5.04028	4.85117
Pcdhgc4	0.977588	1.45628	6.15195	0.000639735	0.0152497	0.0255269	2.23551	1.67156	1.92814	0.946598	0.899707	1.05615
Isyna1	-0.684603	6.87062	-6.14558	0.000643477	0.0152667	0.0192946	6.49409	6.61853	6.47233	7.06659	7.32746	7.24471
Ankrd1	1.50358	0.797669	6.1451	0.000643759	0.0152667	0.018825	1.82419	1.84895	0.975234	0.137633	0	0
Ap5b1	-0.906374	2.63468	-6.14495	0.000643845	0.0152667	0.0186826	2.0882	2.2788	2.17747	2.94821	3.37105	2.94433
S100a7a	-0.922072	0.570459	-6.14105	0.000646148	0.0152944	0.0148665	0.328268	0	0	1.11348	0.81133	1.16967
Dguok	-0.816649	5.01253	-6.13782	0.000648061	0.0153128	0.0117076	4.41055	4.81726	4.58481	5.34655	5.396	5.52001
Rabep2	-0.644516	5.41313	-6.13098	0.000652136	0.0153822	0.00500799	5.02426	5.08472	5.16363	5.64797	5.69663	5.86156
Tmem41a	-0.741244	3.80066	-6.1285	0.000653617	0.0153902	0.00258313	3.34975	3.54925	3.39113	3.99377	4.25581	4.26428
Tmcc2	-0.687047	7.47258	-6.12214	0.000657443	0.0154533	-0.00365544	7.0848	7.08355	7.2188	7.67581	7.95015	7.82234
Kctd11	1.17044	5.00101	6.11976	0.000658875	0.0154601	-0.00598252	5.89881	5.22708	5.63281	4.2482	4.57384	4.42535
Ube2n	0.610093	5.248	6.1172	0.000660425	0.0154696	-0.00849438	5.66897	5.45589	5.53428	4.9403	4.96547	4.92309
Ddx3x	1.00228	10.2984	6.11348	0.000662686	0.015478	-0.0121469	11.0194	10.488	10.8912	9.91693	9.65727	9.81754
Proser2	-1.68189	1.21157	-6.11283	0.000663082	0.015478	-0.0127857	0	0.845029	0.266829	2.40471	1.65102	2.1018
Arhgef1	-0.554719	8.12921	-6.10934	0.000665212	0.0155009	-0.0162147	7.78576	7.87915	7.89064	8.38421	8.40579	8.42971
Etv1	1.11601	2.16316	6.10673	0.000666809	0.0155114	-0.0187783	2.93643	2.59856	2.62849	1.86428	1.67626	1.27491
Ace	-0.888952	6.11293	-6.10029	0.000670766	0.0155286	-0.0251042	5.42815	5.83634	5.74086	6.46745	6.72513	6.47963
Ubxn2a	0.608591	5.34251	6.09954	0.000671229	0.0155286	-0.0258416	5.57372	5.70546	5.66123	5.11773	4.94484	5.05207
Emp1	2.07502	8.9894	6.09843	0.000671915	0.0155286	-0.0269331	10.6198	9.23588	10.225	7.87269	7.88433	8.09865
Rccd1	-1.0363	2.99149	-6.09533	0.000673838	0.0155286	-0.0299894	2.65164	2.5075	2.26087	3.7746	3.2669	3.48741
Gnai3	1.25669	7.51081	6.09053	0.000676824	0.0155286	-0.0347164	8.42389	7.71556	8.27801	7.04093	6.69689	6.90958
Sugp2	-0.613855	5.30018	-6.09017	0.000677044	0.0155286	-0.0350645	5.06642	4.95718	4.95615	5.54218	5.56261	5.71652
Ctgf	-1.05324	7.12987	-6.08819	0.00067828	0.0155286	-0.0370149	6.26745	6.9238	6.61851	7.62446	7.65954	7.68547
Coro7	-0.58115	5.63326	-6.08672	0.000679201	0.0155286	-0.0384653	5.30752	5.327	5.39353	5.8343	5.96718	5.97002
Hmgcs2	3.07939	3.90798	6.08644	0.000679378	0.0155286	-0.0387445	6.38082	5.22887	4.73335	2.25203	3.11827	1.73456
Islr2	-0.951524	4.73053	-6.08612	0.000679579	0.0155286	-0.0390601	4.03931	4.5384	4.18659	5.11773	5.3536	5.14754
Angptl8	-1.17056	0.637692	-6.08502	0.000680262	0.0155286	-0.0401354	0.00223627	0	0.154997	1.63648	1.09952	0.932917
Fuk	-0.829378	4.78208	-6.08181	0.000682279	0.0155286	-0.0433008	4.15488	4.6058	4.3415	5.1517	5.25234	5.18628
Zfp473	1.38011	1.81493	6.08144	0.000682511	0.0155286	-0.0436649	2.99275	2.35913	2.16308	1.22708	0.941945	1.20561
Rrad	1.14777	5.789	6.07802	0.000684669	0.0155418	-0.0470406	6.63493	6.03485	6.41886	5.27571	5.38838	4.98126
Cemip	-1.72939	2.42632	-6.07461	0.000686828	0.0155418	-0.0504073	1.04835	2.11881	1.51771	3.13446	3.14564	3.59295
Il1r1	0.761975	5.43378	6.07218	0.000688365	0.0155418	-0.0527975	5.81539	5.67047	5.95843	5.00013	4.94744	5.21081
Zfp36	-0.543782	11	-6.07085	0.000689211	0.0155418	-0.0541121	10.698	10.7871	10.6992	11.2739	11.2588	11.283
Trim14	-0.699708	3.06435	-6.07058	0.000689386	0.0155418	-0.0543828	2.81673	2.58748	2.73928	3.36705	3.32391	3.55166
Crtc3	-0.62786	5.60955	-6.06899	0.000690398	0.0155418	-0.0559511	5.19601	5.26232	5.42852	5.88134	5.93748	5.95162
A1cf	1.45887	2.62364	6.0678	0.000691155	0.0155418	-0.0571235	3.39224	3.30074	3.36624	2.06096	2.28062	1.34104
Kif2a	0.7549	4.62549	6.06586	0.000692395	0.0155437	-0.0590408	5.198	4.81963	4.99118	4.30105	4.19162	4.25144
Larp4	0.9095	5.76522	6.06184	0.000694969	0.0155694	-0.06301	6.43094	5.92258	6.3064	5.32757	5.35164	5.25221
Tpra1	-0.820002	6.20709	-6.05786	0.000697535	0.0155694	-0.0669516	5.57064	6.01122	5.80941	6.54435	6.65703	6.6499
Igfbp7	-0.623116	9.06563	-6.05695	0.000698118	0.0155694	-0.0678448	8.67508	8.87264	8.71449	9.34258	9.45212	9.33685
Klf2	-1.27799	10.2512	-6.05408	0.000699975	0.0155694	-0.0706863	9.14879	9.90925	9.77848	10.762	10.9092	10.9993
Tlr4	0.694091	5.60399	6.0507	0.000702171	0.0155694	-0.0740368	5.97068	5.88803	5.99442	5.1919	5.14343	5.43552
Ccl21a	3.6888	1.93934	6.04148	0.000708188	0.0155694	-0.0831638	3.92818	2.39768	5.02537	0.284838	0	0
Tmtc3	0.612214	5.36618	6.03746	0.000710831	0.0155694	-0.0871488	5.55826	5.74711	5.71151	5.11034	4.99335	5.07654
Grhl1	1.10447	0.617394	6.03737	0.000710889	0.0155694	-0.0872363	1.55169	0.917562	1.03963	0	0.195484	0
Btnl9	1.05641	8.29408	6.03625	0.00071163	0.0155694	-0.0883518	8.52542	8.94735	8.99407	7.7438	7.56431	7.9895
Tsc22d2	1.13342	6.74426	6.03491	0.000712513	0.0155694	-0.0896774	7.63135	6.99467	7.30688	6.32904	5.97483	6.22877
Zbtb41	0.555544	5.26284	6.03424	0.000712959	0.0155694	-0.090348	5.5814	5.553	5.48743	4.93474	4.98327	5.03719
Msantd3	0.872531	2.74658	6.03286	0.000713872	0.0155694	-0.091716	3.02911	3.1658	3.35363	2.51322	2.29698	2.12075
Klf6	0.823117	8.29464	6.03201	0.000714429	0.0155694	-0.0925511	8.80854	8.46357	8.84649	7.94262	7.77028	7.93635
Lrrc56	-0.621356	2.62124	-6.0313	0.000714902	0.0155694	-0.0932585	2.21986	2.38494	2.32687	2.88036	2.87837	3.03701
Thbs2	-0.841307	7.12164	-6.03026	0.000715596	0.0155694	-0.0942969	6.45035	6.8117	6.84092	7.42412	7.58279	7.61998
Rcsd1	-0.706226	7.76713	-6.02935	0.000716198	0.0155694	-0.0951973	7.33993	7.54108	7.36104	7.9799	8.24824	8.1326
Ehd2	-0.697353	8.54741	-6.02811	0.000717021	0.0155694	-0.0964248	8.19099	8.16523	8.23998	8.718	9.04409	8.92618
Syt15	-1.25404	4.71139	-6.02714	0.000717669	0.0155694	-0.0973922	3.74903	4.54414	3.95993	5.31478	5.29166	5.40879
Plin2	0.808068	5.95949	6.02569	0.000718634	0.0155694	-0.09883	6.34702	6.26251	6.48106	5.35491	5.56261	5.74885
Usp38	1.02443	5.49566	6.02257	0.000720717	0.0155694	-0.101927	6.27693	5.6926	6.05409	5.03954	4.83426	5.07654
Sirt6	-0.973363	3.35701	-6.02188	0.000721183	0.0155694	-0.102618	3.03806	3.00865	2.56427	3.68465	3.95431	3.89211
Slc30a4	0.696916	5.97356	6.0216	0.00072137	0.0155694	-0.102895	6.30315	6.21113	6.45177	5.61704	5.51094	5.74733
Zdhhc16	-0.805151	4.00317	-6.02157	0.000721391	0.0155694	-0.102926	3.3992	3.80486	3.59773	4.30537	4.49801	4.41387
Polm	-0.716876	3.68072	-6.02117	0.000721656	0.0155694	-0.103319	3.14132	3.37989	3.44562	4.11679	4.04914	3.95153
Col5a2	-0.729664	5.57957	-6.02008	0.000722385	0.0155694	-0.104399	5.00157	5.3153	5.32736	5.95602	5.96718	5.91002
Ccdc69	-0.638988	1.89076	-6.01661	0.000724722	0.0155892	-0.107855	1.50081	1.629	1.58399	2.15965	2.12433	2.34678
Myd88	0.898465	6.58396	6.01528	0.000725615	0.0155892	-0.109173	7.22658	6.75777	7.11522	6.01257	6.22303	6.16859
Tbx6	-0.53485	1.23403	-6.00357	0.000733559	0.0157333	-0.120825	0.937936	1.01995	0.941925	1.49243	1.51773	1.49419
Tiparp	1.8412	5.98342	6.0008	0.000735455	0.0157333	-0.123587	7.48564	6.26425	6.96217	5.23554	4.82864	5.12426
Phf1	-0.558338	7.11262	-6.00027	0.000735822	0.0157333	-0.12412	6.81492	6.84114	6.8443	7.31967	7.38696	7.46874
Dvl1	-0.526747	7.40062	-5.99221	0.000741363	0.0157783	-0.132149	7.16511	7.12722	7.11941	7.68329	7.6332	7.67549
Slc25a45	-0.778662	5.15028	-5.99208	0.000741454	0.0157783	-0.132281	4.51999	4.86848	4.89437	5.55674	5.57273	5.48936
Vps51	-0.611284	5.28637	-5.9911	0.000742131	0.0157783	-0.133258	4.90215	5.04074	4.9993	5.49002	5.68113	5.60489
Cd109	-0.879224	5.11502	-5.99042	0.000742605	0.0157783	-0.133941	4.53903	4.90238	4.58481	5.49948	5.41861	5.74581
Hsdl2	0.564157	5.21136	5.9884	0.000744002	0.0157831	-0.135953	5.40759	5.5315	5.54125	4.97052	4.916	4.90134
Ifit2	0.955133	6.53101	5.98661	0.000745244	0.0157847	-0.137737	6.85409	7.01908	7.15255	6.12676	5.77027	6.26329
Pim1	1.66708	6.80467	5.97881	0.00075069	0.0158614	-0.145531	8.18294	7.03241	7.69927	5.94913	5.90315	6.06112
Srsf10	0.888504	6.32629	5.97806	0.000751216	0.0158614	-0.14628	6.94966	6.57924	6.78272	6.00728	5.6623	5.97653
U2af1l4	-0.563363	4.42633	-5.97567	0.000752889	0.0158718	-0.148662	4.13834	4.10192	4.19368	4.65917	4.67747	4.78738
Cthrc1	-1.66725	3.46504	-5.96599	0.000759735	0.0159437	-0.158351	2.17188	3.20256	2.51982	4.16035	4.13812	4.59754
Scap	-0.61761	6.45051	-5.96435	0.000760903	0.0159437	-0.159995	6.1578	6.10351	6.1638	6.66435	6.89601	6.71758
Bcl10	1.02543	6.13706	5.96329	0.000761651	0.0159437	-0.161048	6.8471	6.2755	6.82673	5.58009	5.62552	5.66743
Tmem80	-0.69184	4.627	-5.96317	0.000761743	0.0159437	-0.161176	4.25038	4.36768	4.22517	5.04729	4.79735	5.07411
Cand2	-1.38381	2.06174	-5.96173	0.000762765	0.0159437	-0.162611	1.60083	1.67156	0.837118	2.85702	2.75349	2.65043
Ifrd1	1.62215	7.22616	5.95596	0.000766895	0.0159437	-0.168392	8.54163	7.43466	8.13543	6.43825	6.30824	6.49877
Tnfrsf11b	1.30859	3.46248	5.95561	0.00076715	0.0159437	-0.168749	4.33994	3.80963	4.20074	3.2101	2.57711	2.63733
Tprn	-0.681819	4.40059	-5.95473	0.000767783	0.0159437	-0.169632	4.15076	3.93723	4.09106	4.75699	4.85651	4.611
Coq10b	1.2789	5.79175	5.95261	0.000769307	0.0159437	-0.171754	6.80905	5.9977	6.48684	5.31478	5.09745	5.04465
Pgam2	1.05801	3.53489	5.95109	0.000770405	0.0159437	-0.173282	4.00777	4.20332	3.98058	3.17278	3.20754	2.63733
Poc5	-0.599329	4.56993	-5.94949	0.000771558	0.0159437	-0.174883	4.19544	4.23914	4.3762	4.93474	4.80595	4.86808
Klf4	-0.887487	10.0012	-5.94906	0.000771871	0.0159437	-0.175316	9.31654	9.7876	9.56825	10.5297	10.2991	10.5061
Ncaph	-0.66948	1.78097	-5.94745	0.000773037	0.0159437	-0.176932	1.30713	1.60723	1.42433	2.15965	2.12433	2.06314
Stx11	2.53664	4.12207	5.94702	0.000773343	0.0159437	-0.177357	6.12248	4.45556	5.59313	3.24649	2.71747	2.59731
Tlr2	0.813433	4.50988	5.94609	0.000774023	0.0159437	-0.178297	4.7223	4.93987	5.08761	4.03595	4.005	4.26853
Col5a1	-1.08373	3.8708	-5.94223	0.000776822	0.015977	-0.182162	2.93643	3.6107	3.43967	4.3645	4.41797	4.45551
Arhgap6	0.923203	2.71956	5.93986	0.000778555	0.0159882	-0.184548	3.12462	3.32094	3.09794	2.42072	2.39146	1.96171
Zer1	-0.684653	5.63913	-5.93814	0.000779811	0.0159897	-0.186275	5.29264	5.41262	5.18514	5.96423	6.11295	5.86718
Gja5	-1.55941	6.81547	-5.93406	0.000782801	0.0160172	-0.190371	5.50922	6.52369	6.0744	7.37052	7.6627	7.7523
Zfp619	1.56646	3.31213	5.93308	0.000783525	0.0160172	-0.191362	4.57021	3.63241	4.08345	2.55733	2.23038	2.79898
Zfp593	1.20129	0.641947	5.93126	0.000784867	0.0160203	-0.193193	1.33644	0.807347	1.58399	0	0.123903	0
Ssb	0.755689	6.05689	5.92508	0.00078943	0.0160784	-0.199401	6.45953	6.35927	6.4854	5.60658	5.5301	5.90046
Gemin8	-1.02651	2.39081	-5.92419	0.000790095	0.0160784	-0.200303	1.62479	2.22265	1.78521	2.78464	2.91063	3.01693
Pced1b	-0.605873	4.427	-5.92087	0.000792567	0.0161044	-0.203648	4.02588	4.17401	4.1723	4.63536	4.80309	4.75135
Stk17b	1.30352	4.05911	5.91629	0.000795984	0.0161495	-0.208255	5.02876	4.32498	4.77886	3.25544	3.25019	3.71642
Lrrc45	-0.727189	5.22171	-5.91261	0.000798748	0.0161812	-0.211968	4.9456	4.81726	4.8115	5.7576	5.40357	5.59476
Nrgn	-1.04658	5.06968	-5.90974	0.000800905	0.0162006	-0.214855	4.63652	4.81251	4.19014	5.48242	5.58777	5.70872
Mapk6	1.52237	6.27672	5.90328	0.000805797	0.0162528	-0.221377	7.4584	6.44918	7.20614	5.6153	5.41486	5.51644
Peli1	1.20189	6.13905	5.90315	0.000805894	0.0162528	-0.221507	6.94312	6.39146	6.8854	5.56396	5.25653	5.79382
Plcg2	-0.666725	6.24567	-5.89847	0.000809453	0.0163002	-0.226226	5.76103	6.00915	5.96674	6.48087	6.65862	6.5976
Raver1	-0.711399	6.17743	-5.89562	0.000811636	0.0163198	-0.229111	5.86275	5.93355	5.66888	6.46166	6.67749	6.46024
Pcf11	0.859303	7.25744	5.89217	0.000814283	0.0163473	-0.232598	7.92493	7.43427	7.70208	6.85093	6.73792	6.89452
Lef1	-1.26187	3.78491	-5.89068	0.000815425	0.0163473	-0.2341	2.85775	3.61616	2.988	4.46055	4.25162	4.53535
Zfp948	1.02105	4.25155	5.8891	0.00081664	0.0163473	-0.235694	5.02426	4.5384	4.72358	3.74311	3.5179	3.96207
Fbxo2	-1.47488	1.39018	-5.88401	0.000820574	0.0164018	-0.240842	0.328268	0.688011	0.941925	2.10125	1.72546	2.55614
Gm9493	0.736963	1.03737	5.88016	0.000823564	0.0164065	-0.244738	1.50081	1.44493	1.27182	0.757853	0.765025	0.483799
Dnttip2	0.97216	5.57124	5.87889	0.000824554	0.0164065	-0.246026	6.08087	5.81276	6.27831	5.31906	4.94225	4.99417
Sumo1	0.82637	5.24825	5.87794	0.000825294	0.0164065	-0.246986	5.79706	5.42356	5.76367	4.79126	4.73265	4.98126
Cdan1	-0.607635	5.60947	-5.87745	0.000825676	0.0164065	-0.247483	5.38672	5.31865	5.21159	5.90997	5.82631	6.00358
Nsun5	-0.6382	4.04958	-5.87524	0.000827404	0.0164167	-0.249722	3.5755	3.85651	3.75943	4.34366	4.39535	4.36704
Nefh	-1.45451	1.02595	-5.87275	0.000829357	0.0164234	-0.252248	0.818371	0.0777117	0	1.66364	1.57254	2.02342
Plxnd1	-0.597321	10.3318	-5.87136	0.000830445	0.0164234	-0.253652	9.91622	10.1308	10.0524	10.5765	10.6644	10.6505
Vps9d1	-0.705947	4.87194	-5.87015	0.000831399	0.0164234	-0.254882	4.4446	4.67805	4.43425	5.10787	5.35164	5.21522
Nrm	-0.853853	4.50327	-5.86861	0.000832611	0.0164234	-0.256443	3.79726	4.27754	4.15423	4.92635	4.86751	4.99673
Utp14b	0.757702	3.44656	5.86654	0.000834246	0.0164316	-0.258544	3.95677	3.82857	3.69091	3.17278	2.87837	3.152
Inhbb	2.83626	5.16959	5.86245	0.000837483	0.0164593	-0.262694	6.90082	5.47554	7.3868	3.56009	3.55919	4.13512
Kcnj8	1.52508	4.00091	5.86061	0.000838944	0.0164593	-0.264561	4.3967	4.71921	5.17442	2.8919	3.19013	3.63309
Hspa12b	-1.08515	7.42029	-5.86015	0.00083931	0.0164593	-0.265028	6.53021	7.18346	6.91949	7.79575	8.01496	8.0779
Mms19	-0.649947	5.93903	-5.85394	0.000844261	0.0165198	-0.27133	5.61468	5.75455	5.47293	6.27723	6.1971	6.31767
Rap1b	0.793339	8.84073	5.85321	0.000844845	0.0165198	-0.272071	9.32719	8.98766	9.39736	8.40724	8.40059	8.52435
Pced1a	-0.557458	4.08099	-5.84981	0.000847573	0.0165472	-0.275525	3.78668	3.79527	3.82484	4.4053	4.25999	4.41387
Lgals3bp	-0.754808	8.14803	-5.8483	0.000848788	0.0165472	-0.27706	7.85196	7.78959	7.67033	8.30664	8.6467	8.62296
Lrrk1	-0.603698	6.31198	-5.84689	0.000849928	0.0165472	-0.278498	5.9316	6.03791	6.06089	6.57239	6.73192	6.53718
Zfp579	-0.768889	4.1173	-5.8421	0.000853799	0.016578	-0.283367	3.80253	3.84725	3.54879	4.65241	4.35684	4.49599
Zmiz2	-0.610657	6.8523	-5.83876	0.000856506	0.016578	-0.28676	6.54127	6.57224	6.52741	7.13369	7.29575	7.04345
Apaf1	1.34118	5.51742	5.83875	0.000856522	0.016578	-0.286779	6.61189	5.70162	6.25053	4.89804	4.73566	4.90681
Emc1	-0.904909	5.29142	-5.83749	0.000857541	0.016578	-0.288053	4.69992	5.14071	4.67626	5.62397	5.83614	5.77151
Tmc7	-1.22898	3.43692	-5.83735	0.000857654	0.016578	-0.288195	2.35491	2.99195	3.12044	4.05146	3.94914	4.15364
Flvcr1	1.26629	4.97599	5.8311	0.00086277	0.0166531	-0.294568	6.04136	5.24481	5.54125	4.37275	4.15618	4.49961
Tcf7	-0.763567	2.4603	-5.82703	0.000866116	0.0166747	-0.298717	2.23551	2.0719	1.92814	2.90333	2.66799	2.95493
Tsen54	-0.716699	4.29053	-5.82421	0.000868442	0.0166747	-0.301591	3.78136	4.13652	3.87865	4.58297	4.66492	4.69873
Tmem44	-0.689138	7.52187	-5.82394	0.000868658	0.0166747	-0.301857	7.00262	7.31179	7.2175	7.88608	7.77722	7.93601
Dcp1b	-0.610675	5.32764	-5.81863	0.00087306	0.0166747	-0.307275	5.11797	4.97003	4.97891	5.62224	5.53701	5.73969
Myc	1.41545	4.17163	5.81855	0.00087313	0.0166747	-0.307361	5.27383	4.34485	5.01939	3.62371	3.35551	3.41251
Nisch	-0.537364	9.13478	-5.81752	0.000873985	0.0166747	-0.30841	8.94355	8.84574	8.80902	9.3991	9.42492	9.38638
Ints1	-0.584525	6.50888	-5.81594	0.0008753	0.0166747	-0.310021	6.2684	6.28324	6.09822	6.81806	6.83778	6.7476
Ccdc167	-0.587244	2.67187	-5.81523	0.000875893	0.0166747	-0.310747	2.41109	2.42281	2.30083	3.06486	2.95255	2.87906
Zfp316	-0.849407	3.60779	-5.81185	0.000878725	0.0166747	-0.314206	2.97422	3.35399	3.22106	3.85338	4.20034	4.04376
Zc3h15	0.866801	5.40885	5.81163	0.000878903	0.0166747	-0.314424	5.96248	5.61839	5.94588	5.17784	4.81734	4.93116
Wdr62	-1.01936	2.33656	-5.81123	0.000879236	0.0166747	-0.31483	2.10533	1.90355	1.47178	2.8333	2.94219	2.76325
Prickle1	-1.02551	5.90738	-5.81078	0.000879617	0.0166747	-0.315294	5.03771	5.6573	5.48887	6.51109	6.45127	6.29804
Ccl2	1.40603	0.71921	5.81037	0.000879959	0.0166747	-0.315711	1.52648	0.881751	1.85845	0	0.0485851	0
Rnf2	1.09728	5.29291	5.80477	0.000884669	0.0167405	-0.321433	6.00074	5.49937	6.02456	4.98136	4.5433	4.70816
Stard3	-0.612846	5.37342	-5.80145	0.000887478	0.0167701	-0.32483	5.15752	4.92014	5.12334	5.63602	5.70738	5.69614
Ttyh3	-0.62563	7.56885	-5.79587	0.000892214	0.0167789	-0.330536	7.36814	7.16774	7.23221	7.84774	7.99347	7.80377
Ptger1	-1.21254	0.919902	-5.79549	0.000892541	0.0167789	-0.330929	0	0.728897	0.211996	1.74219	1.40146	1.43487
Mtus2	-1.11287	2.01925	-5.79486	0.00089308	0.0167789	-0.331576	1.18353	1.73315	1.47178	2.48304	2.37613	2.86789
Zfp131	1.10076	5.83657	5.79384	0.000893953	0.0167789	-0.332622	6.67564	6.02975	6.45547	5.38582	5.08337	5.38939
Syncrip	0.798204	6.29833	5.79359	0.000894164	0.0167789	-0.332876	6.87109	6.45147	6.76973	5.92969	5.79928	5.96871
Map4k2	-0.653637	8.20098	-5.79086	0.000896501	0.0167994	-0.335674	7.96419	7.84353	7.81476	8.64875	8.37601	8.55863
Rapsn	0.756941	0.493453	5.78681	0.000899973	0.0168411	-0.339817	0.687993	1.01995	0.907828	0	0.26368	0.0812681
Pak1	1.39666	3.41899	5.78286	0.000903382	0.0168419	-0.343871	4.1258	4.02192	4.20425	2.98097	3.02311	2.15791
Trpm4	-0.659377	5.3845	-5.78253	0.000903668	0.0168419	-0.34421	4.96684	5.10427	5.09331	5.57115	5.86112	5.71028
Sde2	0.982429	6.10451	5.7811	0.0009049	0.0168419	-0.345671	6.71454	6.23793	6.83469	5.57652	5.68735	5.576
Crk	0.828938	8.24332	5.78042	0.000905493	0.0168419	-0.346373	8.7982	8.40741	8.76774	7.90861	7.68191	7.89602
Ccnt1	1.24013	6.6517	5.77824	0.000907384	0.0168419	-0.34861	7.67395	6.8312	7.31015	6.09094	5.927	6.07697
Ankrd13d	-0.526705	2.77833	-5.77809	0.000907507	0.0168419	-0.348755	2.5552	2.44752	2.54222	3.06486	3.01324	3.04695
Lrrc47	-0.536409	5.24274	-5.77514	0.00091008	0.0168665	-0.35179	4.90704	4.99119	5.02537	5.48622	5.48439	5.56221
Tnk2	-0.765436	7.12137	-5.76345	0.000920327	0.0169949	-0.363795	6.57548	6.68821	6.95227	7.4458	7.62997	7.4365
Sorbs3	-0.668585	8.0377	-5.76291	0.000920806	0.0169949	-0.364353	7.8111	7.55536	7.74375	8.33463	8.49294	8.2884
Osbpl7	-0.945707	4.39375	-5.7627	0.000920986	0.0169949	-0.364562	3.74357	4.27409	3.74502	4.84564	4.89734	4.85683
Lpin3	-0.766297	3.86426	-5.7615	0.000922046	0.0169949	-0.365795	3.55071	3.57751	3.31512	4.29672	4.05877	4.38674
Cabin1	-0.537689	6.50381	-5.75662	0.000926373	0.0170513	-0.370816	6.30686	6.24147	6.15656	6.78598	6.78437	6.7476
Afap1l1	-0.577439	8.18374	-5.74911	0.00093308	0.0171364	-0.378551	7.81761	7.95408	7.91338	8.37268	8.50289	8.54181
Cd36	0.82202	8.69387	5.7486	0.000933534	0.0171364	-0.379073	8.94221	9.15639	9.21603	8.37011	8.04827	8.43019
Proser3	-1.42452	1.71588	-5.74702	0.00093495	0.0171391	-0.380698	1.08335	1.36937	0.558154	2.70844	2.10587	2.47011
Rhob	-0.827914	11.042	-5.74352	0.000938105	0.0171636	-0.384311	10.3772	10.7723	10.7346	11.3063	11.5175	11.544
Ap2a1	-0.646758	6.47691	-5.74168	0.000939766	0.0171636	-0.386208	6.10874	6.2237	6.12815	6.65253	6.94616	6.80217
Pkd1	-0.578846	8.66247	-5.74114	0.000940255	0.0171636	-0.386765	8.38013	8.32897	8.41005	8.94268	9.0632	8.84981
Acadl	0.526764	6.55983	5.73885	0.000942323	0.0171636	-0.389121	6.84774	6.85217	6.76973	6.34905	6.29201	6.24829
E4f1	-0.643376	5.38635	-5.73777	0.0009433	0.0171636	-0.390233	4.95508	5.17625	5.06265	5.7079	5.59606	5.82014
Bclaf3	0.831616	3.89744	5.73699	0.000944013	0.0171636	-0.391043	4.50716	4.07838	4.35421	3.34205	3.4897	3.61316
Cc2d1a	-0.850608	5.23881	-5.73569	0.000945193	0.0171636	-0.392383	4.56093	4.96147	4.91812	5.61704	5.83053	5.54478
Tob2	0.761043	7.80153	5.732	0.000948551	0.0172014	-0.396187	8.35975	8.00542	8.18098	7.5748	7.35556	7.33266
Rad51ap1	-1.75014	1.19257	-5.72606	0.000953992	0.0172444	-0.40232	0	0.952505	0	1.84067	1.907	2.45526
Zgpat	-0.887486	5.27764	-5.72527	0.000954718	0.0172444	-0.403137	4.75252	5.14827	4.6009	5.74016	5.70125	5.72274
Natd1	-1.00654	4.27545	-5.72523	0.000954757	0.0172444	-0.403181	3.64158	4.10968	3.56529	4.66254	4.96547	4.70816
Wbp1l	-0.578958	6.86079	-5.71737	0.000962021	0.0173199	-0.41131	6.47938	6.62464	6.60992	7.05638	7.17367	7.22076
Smad6	-0.828109	7.80631	-5.71559	0.000963671	0.0173199	-0.413148	7.55274	7.21573	7.4083	8.11117	8.44234	8.10759
Bcl3	1.63277	6.20375	5.71481	0.000964395	0.0173199	-0.413954	7.47456	6.35193	7.23393	5.38378	5.48796	5.29036
Mmp25	0.86106	0.43053	5.71217	0.000966859	0.0173199	-0.41669	1.08335	0.557907	0.941925	0	0	0
Pnpla8	0.6101	5.90356	5.7115	0.000967477	0.0173199	-0.417376	6.25791	6.17552	6.1924	5.61182	5.46098	5.72274
Cul4b	0.601257	4.70593	5.70976	0.00096911	0.0173199	-0.419185	5.06642	4.93987	5.01339	4.53965	4.33323	4.34303
Maff	1.29767	6.84114	5.70953	0.000969323	0.0173199	-0.41942	7.71429	6.96876	7.78689	6.08969	6.2112	6.27602
Scyl2	0.93005	5.59381	5.70854	0.000970252	0.0173199	-0.420448	6.26555	5.72833	6.18263	5.16126	5.02317	5.20194
Sigirr	-0.661275	6.48957	-5.70828	0.000970489	0.0173199	-0.42071	6.04136	6.25728	6.17817	6.70086	6.95907	6.80071
Guca2b	2.3297	3.52746	5.70585	0.000972767	0.0173205	-0.423225	4.83185	4.76662	4.47848	2.8919	2.82294	1.373
Dusp22	-0.671787	4.70699	-5.70551	0.000973089	0.0173205	-0.42358	4.3107	4.52975	4.27283	4.92355	5.06915	5.13595
Osgin1	1.12984	4.68215	5.70177	0.000976608	0.017341	-0.427452	5.56136	4.92014	5.25969	4.07694	4.36074	3.914
Cul3	0.707805	6.70501	5.69751	0.000980638	0.017341	-0.43187	7.18741	6.83588	7.15346	6.37393	6.31429	6.36512
Fbxl6	-0.732307	4.58628	-5.69225	0.000985643	0.017341	-0.437331	4.03485	4.42479	4.20074	4.92635	5.03785	4.8931
Eif2s2	1.09554	5.51294	5.69206	0.000985826	0.017341	-0.43753	6.31884	5.70674	6.15656	5.15887	4.74761	4.98902
Cant1	-0.704382	6.53447	-5.69151	0.000986346	0.017341	-0.438095	6.07979	6.3205	6.14654	6.73247	7.03298	6.89452
Gbp5	1.38838	6.35578	5.69082	0.000987002	0.017341	-0.438808	7.39277	6.58203	7.17512	5.76232	5.34968	5.87278
Sipa1l3	-0.539704	6.32874	-5.69048	0.000987329	0.017341	-0.439164	6.0212	6.08394	6.07152	6.67607	6.60294	6.51676
Atp2a3	-0.956989	8.86099	-5.69035	0.000987454	0.017341	-0.439299	8.60717	8.12607	8.41423	9.256	9.57358	9.18886
Echdc1	-0.68913	1.60595	-5.68689	0.000990762	0.017341	-0.442888	1.30713	1.20521	1.27182	2.14045	1.92816	1.78294
Miip	-0.731458	4.11695	-5.68676	0.000990889	0.017341	-0.443025	3.6821	3.96316	3.60839	4.47595	4.39154	4.58053
Mxd4	-0.586671	8.53197	-5.68647	0.000991169	0.017341	-0.443329	8.13083	8.22853	8.35654	8.76656	8.84806	8.8613
Pxdc1	0.84473	6.44978	5.68596	0.000991661	0.017341	-0.443861	6.84072	6.69403	7.08168	5.85801	6.00752	6.21671
Zfp688	-1.00818	2.72938	-5.68592	0.000991698	0.017341	-0.4439	1.96223	2.56508	2.14856	3.08509	3.24176	3.37354
Grap	-0.929789	6.86648	-5.68529	0.000992306	0.017341	-0.444558	6.18626	6.53382	6.48467	7.06532	7.39411	7.53469
Mks1	-0.865914	2.709	-5.68402	0.000993523	0.017341	-0.445873	1.98091	2.5075	2.33972	3.07501	3.19886	3.152
6430548M08Rik	-0.670309	7.90512	-5.6814	0.000996044	0.0173626	-0.448592	7.50311	7.70086	7.50591	8.08347	8.31504	8.3223
Hemk1	-1.0067	3.45476	-5.67617	0.00100111	0.0174284	-0.454036	3.2299	3.01693	2.6074	3.84747	4.09666	3.9302
Ddx39b	-0.553728	7.33198	-5.67377	0.00100344	0.0174296	-0.456528	7.15178	7.01857	6.99502	7.54727	7.64563	7.63365
Fzr1	-0.693543	4.84276	-5.67283	0.00100435	0.0174296	-0.457507	4.35075	4.49165	4.64555	5.06013	5.20976	5.2987
Tgif1	0.912299	5.04957	5.67211	0.00100505	0.0174296	-0.458254	5.72685	5.25184	5.53846	4.73155	4.39154	4.65716
Coro2b	-0.588577	6.73566	-5.66774	0.00100932	0.0174465	-0.462802	6.56855	6.39146	6.36412	7.03118	7.09103	6.96764
Rptor	-0.607022	5.78374	-5.66729	0.00100976	0.0174465	-0.463268	5.62511	5.43287	5.38271	6.04262	6.14946	6.06967
Ift172	-0.538449	6.18795	-5.66714	0.00100991	0.0174465	-0.463427	5.82834	5.9872	5.94062	6.47418	6.47574	6.4216
Nxpe4	0.694373	5.84645	5.65928	0.00101765	0.0175577	-0.471615	6.18626	6.22994	6.1647	5.533	5.29574	5.66904
Kat2a	-0.566691	5.65957	-5.65647	0.00102043	0.0175702	-0.474545	5.39196	5.41419	5.32251	5.92549	6.05158	5.85167
Ipo7	0.915919	6.74063	5.65521	0.00102168	0.0175702	-0.475854	7.43361	6.88419	7.27797	6.40041	6.2058	6.24181
Gga3	-0.887589	5.58886	-5.6546	0.00102228	0.0175702	-0.47649	4.90215	5.43596	5.0971	6.13528	6.02972	5.93298
Arrb1	-0.628567	7.96749	-5.65104	0.00102583	0.017601	-0.480207	7.56518	7.74201	7.65242	8.19064	8.42616	8.22852
Pde4b	2.55254	5.77166	5.65019	0.00102668	0.017601	-0.481097	7.81924	5.98615	7.33842	4.56867	4.24742	4.67008
Edil3	0.837184	4.73737	5.64388	0.001033	0.0176633	-0.487681	4.96918	5.1426	5.35609	4.32676	4.13357	4.49599
Commd4	-0.512123	4.62808	-5.64378	0.00103309	0.0176633	-0.487781	4.34355	4.38697	4.38552	4.8397	4.94744	4.86528
Adamts5	-1.2745	5.36232	-5.64264	0.00103424	0.0176633	-0.488973	5.13475	4.33163	4.7088	6.1292	6.12675	5.74275
Bicra	-0.553593	5.59454	-5.63142	0.00104561	0.0178348	-0.5007	5.33683	5.30689	5.30951	5.98457	5.7863	5.84314
Nfe2l2	1.16584	7.74365	5.62821	0.00104889	0.0178681	-0.50406	8.67023	7.89944	8.41005	7.27579	7.01393	7.19249
Arl13b	1.61906	5.63031	5.6172	0.00106021	0.0180384	-0.51559	6.91971	5.78395	6.61587	4.97324	4.68992	4.79919
Agpat1	-0.586715	6.2721	-5.6141	0.00106343	0.0180532	-0.518837	6.03913	5.97132	5.92579	6.45293	6.68528	6.55818
Grn	-0.658258	8.17733	-5.61378	0.00106377	0.0180532	-0.519179	7.74876	7.92413	7.8717	8.33806	8.62398	8.55733
F3	2.3808	2.86914	5.6065	0.00107136	0.0180678	-0.52681	4.88241	3.53203	3.7642	2.21578	1.72546	1.09499
Cyp7b1	1.30212	2.02789	5.60596	0.00107193	0.0180678	-0.527381	2.34051	2.55375	3.1426	1.1902	1.30767	1.63264
Txnrd1	1.33448	7.07213	5.60561	0.00107229	0.0180678	-0.527747	8.18999	7.2229	7.80524	6.42938	6.36465	6.42065
AI467606	-0.747339	3.3414	-5.6036	0.0010744	0.0180678	-0.529852	2.76377	3.04148	3.09794	3.60282	3.86384	3.67856
Nup50	0.85627	5.99473	5.60351	0.0010745	0.0180678	-0.529954	6.61414	6.11029	6.54415	5.56756	5.61577	5.51644
Pcdh17	0.788695	7.3853	5.60298	0.00107505	0.0180678	-0.530503	7.95949	7.66838	7.71106	7.00885	6.79521	7.16879
Adat2	-1.28209	1.7019	-5.6001	0.00107808	0.0180678	-0.533526	0.594032	1.3167	1.27182	2.08125	2.52249	2.42509
Tmem175	-0.588904	3.99821	-5.59884	0.00107941	0.0180678	-0.534855	3.65909	3.75129	3.7009	4.19799	4.43286	4.24714
Ercc2	-0.772057	3.63549	-5.5986	0.00107967	0.0180678	-0.535106	3.49979	3.04148	3.20711	3.9722	4.06356	4.02879
Slc4a1	-0.951606	4.32838	-5.59714	0.00108121	0.0180678	-0.536637	3.73809	3.96316	3.85647	4.98136	4.97567	4.45551
Gbp6	1.11515	3.74344	5.59615	0.00108226	0.0180678	-0.537676	4.61874	3.95887	4.32544	3.14414	2.99329	3.42017
B3gnt8	-0.910245	1.20985	-5.59524	0.00108323	0.0180678	-0.538638	0.440513	0.881751	0.941925	1.76745	1.51773	1.70974
Cxcl9	1.27816	1.81279	5.59474	0.00108376	0.0180678	-0.539166	2.29644	2.74527	2.31391	1.6088	0.856195	1.05615
Itga3	-0.919624	8.45742	-5.59442	0.00108409	0.0180678	-0.539498	8.24416	7.74575	8.00291	8.8773	9.11445	8.75994
Mlh1	-0.560977	3.51284	-5.59347	0.0010851	0.0180678	-0.540493	3.20628	3.34086	3.14991	3.83558	3.73163	3.81278
Zfp219	-0.628751	5.21997	-5.59257	0.00108606	0.0180678	-0.54144	4.90948	5.01204	4.79528	5.59604	5.60595	5.40106
Mrgpre	-0.901468	4.9475	-5.59132	0.00108739	0.0180678	-0.542759	4.20342	4.68066	4.60623	5.2219	5.50918	5.46362
Kcna5	-1.51158	1.84561	-5.58629	0.00109276	0.0181177	-0.548048	0.818371	1.2339	1.21718	2.70844	3.05232	2.04342
Scd2	-1.06774	7.24895	-5.586	0.00109308	0.0181177	-0.548359	6.3658	7.10409	6.67535	7.72861	7.84383	7.77603
Chd5	0.518895	0.278776	5.58401	0.00109521	0.0181308	-0.550449	0.544652	0.602591	0.467428	0.0579856	0	0
Kptn	-0.658875	3.92007	-5.57937	0.0011002	0.0181415	-0.555332	3.56316	3.75129	3.45746	4.19334	4.36074	4.19445
Ipo13	-0.583534	5.31073	-5.57918	0.00110041	0.0181415	-0.555539	4.90948	5.10427	5.04315	5.50699	5.66072	5.63979
Nat8f2	1.56657	1.07112	5.57874	0.00110088	0.0181415	-0.555996	2.18806	2.10334	1.27182	0.598089	0.26368	0.00173295
Mfap2	-0.705661	3.76263	-5.57732	0.00110242	0.0181415	-0.557492	3.59988	3.23839	3.39113	4.00973	4.17843	4.15823
Bcl2l12	-0.609881	2.50099	-5.57538	0.00110453	0.0181415	-0.559542	2.03555	2.26497	2.28763	2.82129	2.84537	2.75115
Ap1m1	-0.654769	6.15809	-5.57512	0.0011048	0.0181415	-0.55981	5.87028	5.80322	5.81862	6.34276	6.67593	6.43775
Ddx21	0.92705	6.67848	5.57427	0.00110572	0.0181415	-0.560703	7.34984	6.79736	7.27881	6.26951	6.11526	6.26009
Pld2	-0.627145	5.9448	-5.57345	0.00110661	0.0181415	-0.56157	5.48489	5.78517	5.62364	6.20048	6.27662	6.29804
Cdr2	0.886517	5.673	5.57181	0.00110839	0.0181486	-0.563296	6.24057	5.80919	6.29902	5.34655	5.23969	5.10298
Dok3	-0.648771	2.2699	-5.56679	0.00111388	0.0182036	-0.568593	1.88497	2.02343	1.92814	2.51322	2.49438	2.77526
Trmt10c	0.684021	3.59499	5.56627	0.00111445	0.0182036	-0.569147	3.899	3.82857	4.08345	3.37529	3.09973	3.28393
Zdhhc1	-0.672259	6.18604	-5.562	0.00111913	0.0182579	-0.573646	5.72961	5.97875	5.84138	6.55255	6.37142	6.64254
Prr29	-0.603369	2.32425	-5.55926	0.00112215	0.0182851	-0.576539	2.05331	2.10334	1.91103	2.72142	2.64261	2.51377
Gltp	-0.685296	5.88116	-5.55712	0.00112452	0.0183016	-0.578805	5.37441	5.644	5.59714	6.20511	6.36173	6.10459
Iqce	-0.665201	4.77547	-5.55053	0.00113183	0.0183984	-0.585765	4.29585	4.64104	4.3917	5.09297	5.1547	5.07654
Nmd3	0.800781	4.46993	5.5439	0.00113925	0.0184968	-0.592782	4.87743	4.67282	5.06071	4.18399	3.88022	4.14441
Odf3b	-0.965004	2.43365	-5.54254	0.00114077	0.0184992	-0.594214	1.88497	1.99018	1.97829	2.80917	2.65536	3.28393
Nab1	0.679857	5.98615	5.54029	0.00114332	0.0185181	-0.596604	6.36224	6.18657	6.42942	5.80563	5.52142	5.6116
Katna1	1.36639	5.0913	5.53734	0.00114664	0.0185464	-0.599725	6.09594	5.24128	5.98627	4.64561	4.27659	4.30212
Rab5a	0.938353	6.4049	5.53565	0.00114855	0.0185464	-0.60151	6.95203	6.62531	7.04489	6.01389	5.67331	6.11998
Inppl1	-0.53417	6.89677	-5.5351	0.00114918	0.0185464	-0.6021	6.6216	6.59591	6.67154	7.16135	7.25183	7.0784
Smarcd1	-0.660816	5.21809	-5.52989	0.0011551	0.0186196	-0.607614	5.00385	4.8616	4.7976	5.5513	5.69508	5.39912
Sez6l2	-0.955681	1.61693	-5.52505	0.00116063	0.0186578	-0.612749	1.36517	0.807347	1.24476	1.97684	2.26407	2.04342
Supt7l	-0.817423	3.59009	-5.52256	0.0011635	0.0186578	-0.615396	3.09919	3.44881	2.99614	3.86513	4.08257	4.04872
2810408A11Rik	-0.987415	0.75419	-5.52205	0.00116408	0.0186578	-0.615933	0.641777	0.139669	0	1.26305	1.17229	1.30835
Nudcd3	-0.624829	6.70734	-5.52202	0.00116412	0.0186578	-0.615969	6.26078	6.51348	6.41051	6.90599	7.08339	7.06989
Lzts1	0.659151	2.61314	5.52179	0.00116439	0.0186578	-0.616214	3.00193	2.89649	2.92972	2.12098	2.46572	2.26398
Birc3	1.40333	6.04345	5.51393	0.00117346	0.0187782	-0.624554	7.21824	6.18014	6.83696	5.38582	5.30183	5.33769
Pias4	-0.597585	5.31405	-5.51288	0.00117468	0.0187782	-0.62567	4.96918	4.93114	5.14545	5.53116	5.70585	5.60152
Tmed5	0.75979	5.96395	5.50884	0.00117939	0.0188228	-0.629969	6.48348	6.18474	6.36333	5.52377	5.43903	5.78938
Dnaja2	0.579875	6.93384	5.50765	0.00118077	0.0188228	-0.631224	7.18338	7.17701	7.31096	6.76966	6.57805	6.58401
Tmem259	-0.52553	7.59525	-5.5069	0.00118166	0.0188228	-0.63203	7.39973	7.32268	7.27505	7.78767	7.91148	7.8749
BC067074	-1.22565	2.25777	-5.50497	0.00118391	0.018829	-0.634074	1.67155	1.93883	1.32447	3.23747	2.77701	2.59731
Vars	-0.561514	5.97078	-5.50418	0.00118484	0.018829	-0.634917	5.74745	5.7029	5.6197	6.2212	6.36368	6.16972
Lztr1	-0.535011	6.58317	-5.49541	0.00119518	0.0189148	-0.644252	6.2112	6.39305	6.34274	6.84278	6.88523	6.82401
Ankrd6	-0.829701	1.46215	-5.49512	0.00119553	0.0189148	-0.644562	0.937936	1.26203	0.941925	1.74219	2.10587	1.78294
Pald1	-0.726151	6.75404	-5.49304	0.00119799	0.0189148	-0.646775	6.19328	6.46136	6.51826	6.96381	7.2216	7.16594
Flna	-0.544851	8.91449	-5.49292	0.00119814	0.0189148	-0.646908	8.73409	8.58145	8.61067	9.24818	9.20287	9.10971
Lmbrd2	0.777814	5.53063	5.4927	0.0011984	0.0189148	-0.64714	6.14336	5.65994	5.9553	5.11527	5.18798	5.12191
Uncx	-1.42323	0.711613	-5.49128	0.00120009	0.0189148	-0.648656	0	0	0	2.01951	1.27499	0.975174
Pcsk5	-0.606952	6.59851	-5.49006	0.00120154	0.0189148	-0.649953	6.26078	6.17182	6.45251	6.88954	6.85929	6.95713
Stag2	0.52391	7.0293	5.48786	0.00120417	0.0189148	-0.652295	7.28836	7.29869	7.28671	6.82183	6.66415	6.81604
Sf3a1	-0.622236	6.3596	-5.48732	0.00120481	0.0189148	-0.652873	5.91104	6.19207	6.04235	6.60866	6.76096	6.64254
Flt3l	-0.862191	3.24223	-5.48546	0.00120704	0.0189148	-0.654859	2.94597	2.92316	2.56427	3.71742	3.46094	3.84161
Eif5b	0.493513	5.99164	5.48546	0.00120704	0.0189148	-0.654859	6.26459	6.24059	6.21	5.76074	5.69045	5.78345
Usf2	-0.521002	5.5758	-5.48544	0.00120706	0.0189148	-0.654876	5.22959	5.38411	5.33219	5.79492	5.86798	5.84599
BC037034	-0.559448	4.65658	-5.48244	0.00121066	0.0189492	-0.658073	4.47787	4.30484	4.34787	4.89518	4.88656	5.02718
Taf7	0.864201	5.22468	5.47591	0.00121854	0.0190505	-0.665045	5.67329	5.48303	5.81402	4.9009	4.51909	4.95775
Tmem229b	-0.850419	4.90422	-5.47106	0.00122444	0.0191055	-0.670228	4.33994	4.63029	4.46681	5.04729	5.47183	5.46917
Cc2d1b	-0.681129	4.72223	-5.46973	0.00122606	0.0191055	-0.671651	4.32173	4.58089	4.24238	5.16126	5.03297	4.99417
Arhgef2	-0.526769	7.87194	-5.46908	0.00122685	0.0191055	-0.672346	7.52197	7.6264	7.67731	8.10685	8.10543	8.19371
Mark4	-0.578254	7.88995	-5.46836	0.00122773	0.0191055	-0.673112	7.58134	7.55145	7.66969	8.14258	8.31253	8.08213
Kcnk7	0.738406	0.602187	5.46572	0.00123096	0.0191188	-0.675935	0.975687	0.807347	1.13114	0.418404	0.123903	0.156647
Ptk7	-0.84764	4.57566	-5.46485	0.00123202	0.0191188	-0.676861	4.17936	4.26717	4.00901	4.71866	5.20326	5.07654
Rerg	-1.47195	1.15379	-5.46334	0.00123388	0.0191188	-0.678478	0	0.986622	0.266829	2.14045	1.67626	1.8526
Btg2	-0.752133	10.1264	-5.46299	0.00123431	0.0191188	-0.678857	9.52544	9.99391	9.7315	10.4754	10.5131	10.5187
F830016B08Rik	0.944384	2.97682	5.46141	0.00123625	0.0191188	-0.68054	3.5755	3.54353	3.22799	2.64171	2.19589	2.67628
Tead3	1.07275	3.32704	5.46073	0.00123708	0.0191188	-0.681266	4.16309	3.74632	3.68085	3.02352	2.87837	2.47011
Nhej1	-0.568135	1.10408	-5.45444	0.00124487	0.0192044	-0.688007	0.818371	0.917562	0.724097	1.29814	1.40146	1.46483
Slc18b1	-0.641473	4.13924	-5.45258	0.00124718	0.0192044	-0.689999	3.6179	3.92848	3.90913	4.43319	4.48378	4.46296
Lad1	1.34684	4.54357	5.45195	0.00124795	0.0192044	-0.690665	5.23544	5.33364	5.08189	4.0668	4.23473	3.30892
Hip1	-0.562814	8.61234	-5.45166	0.00124832	0.0192044	-0.690978	8.23276	8.4401	8.31994	8.89316	8.82567	8.96241
Ppp1cb	0.715282	7.87783	5.4485	0.00125226	0.0192271	-0.694368	8.38912	8.01836	8.29892	7.59875	7.40783	7.55399
Nhlrc3	-0.494759	5.29668	-5.44819	0.00125264	0.0192271	-0.694695	5.08597	5.0326	5.02934	5.59074	5.48618	5.55526
Rasa3	-0.766328	4.35063	-5.44383	0.00125811	0.0192891	-0.699371	3.8337	4.20332	3.86538	4.60065	4.73265	4.86808
Ptprn2	-1.82547	1.57767	-5.44068	0.00126206	0.0193277	-0.702745	1.39334	0	0.601463	2.6553	2.42162	2.39427
Pllp	-0.687015	1.33581	-5.43763	0.00126592	0.0193616	-0.706026	1.04835	0.986622	0.941925	1.46181	1.84157	1.73456
Hpgd	-0.894604	5.05991	-5.43666	0.00126715	0.0193616	-0.707064	4.3686	4.80058	4.66864	5.56756	5.26902	5.68505
Miga2	-0.813762	4.51516	-5.433	0.00127178	0.0193948	-0.710991	3.91367	4.39016	4.02102	4.91509	5.02562	4.82541
Ctsc	0.801766	2.69184	5.43268	0.00127219	0.0193948	-0.711335	3.2299	2.81338	3.23488	2.21578	2.24732	2.40976
Map3k8	1.31124	6.69621	5.43137	0.00127386	0.0193949	-0.712745	7.72368	6.80574	7.52607	6.15216	5.927	6.04261
Slco1a4	1.22906	4.74325	5.42946	0.00127629	0.0193949	-0.714789	5.07079	5.65597	5.34658	4.36035	3.71954	4.30626
Kifc3	-0.599197	7.02969	-5.42929	0.00127651	0.0193949	-0.714973	6.73944	6.70624	6.7446	7.16966	7.46688	7.35133
Milr1	-0.618923	0.309461	-5.42554	0.0012813	0.0194403	-0.719001	0	0	0	0.807404	0.508179	0.541185
Dnajc16	-0.598888	5.20955	-5.42343	0.00128402	0.0194403	-0.721275	4.92162	5.04884	4.75987	5.47477	5.55923	5.493
Usp21	-0.576953	5.40197	-5.42216	0.00128564	0.0194403	-0.722636	5.09243	5.23065	5.0174	5.59428	5.74812	5.72893
Fam71a	-1.18877	2.18699	-5.42038	0.00128794	0.0194403	-0.724555	1.9433	1.56269	1.27182	3.10504	2.55006	2.68903
Rnf123	-0.616872	5.65443	-5.41957	0.00128899	0.0194403	-0.725427	5.43155	5.35012	5.25631	5.98052	6.09083	5.81724
Ncln	-0.651052	6.50864	-5.41936	0.00128926	0.0194403	-0.725655	6.03355	6.28496	6.23084	6.72362	6.97378	6.8051
Fam84b	0.80263	5.84566	5.41908	0.00128961	0.0194403	-0.725948	5.9996	6.38508	6.35624	5.43984	5.29166	5.60152
1700102P08Rik	0.624657	1.69852	5.41691	0.00129242	0.0194403	-0.728285	2.03555	1.93883	2.05818	1.36585	1.24157	1.55117
Rnf19a	0.60338	6.79484	5.41561	0.0012941	0.0194403	-0.729681	7.1378	6.98837	7.16343	6.62602	6.38393	6.4695
Uckl1	-0.642522	5.00028	-5.41544	0.00129432	0.0194403	-0.729867	4.78477	4.73936	4.51291	5.23554	5.29166	5.43741
Oxtr	-1.13736	0.811647	-5.41465	0.00129535	0.0194403	-0.730716	0	0.728897	0	1.36585	1.37087	1.40426
Smg9	-0.686535	4.8973	-5.41283	0.00129771	0.0194541	-0.732675	4.34355	4.62217	4.69637	5.21962	5.33391	5.16818
Gpr137	-0.547409	4.98135	-5.40976	0.00130172	0.0194926	-0.735989	4.7306	4.65171	4.74063	5.14689	5.3575	5.26077
Dcaf15	-0.620273	4.90631	-5.40549	0.00130729	0.0195352	-0.740581	4.73336	4.60306	4.4521	5.24457	5.28757	5.1172
Inpp5k	-0.546102	7.722	-5.4052	0.00130768	0.0195352	-0.7409	7.49542	7.44313	7.4083	7.8886	8.10223	7.99432
Polr3e	-0.477476	4.86433	-5.40426	0.00130891	0.0195352	-0.741909	4.60676	4.61674	4.65329	5.11034	5.13207	5.0668
Zbtb33	0.591619	4.64032	5.40154	0.00131248	0.0195669	-0.744838	4.95271	4.93114	4.92453	4.46055	4.17843	4.39454
Tctn3	-0.726614	3.72107	-5.3996	0.00131505	0.0195834	-0.746936	3.39224	3.56062	3.12044	4.03075	4.10132	4.12107
Plbd2	-0.587477	6.98708	-5.39694	0.00131857	0.0195903	-0.749808	6.68279	6.75716	6.64008	7.14095	7.40641	7.2951
Cdca7	-0.818758	1.05772	-5.39683	0.00131871	0.0195903	-0.749927	0.818371	0.363891	0.762763	1.33239	1.51773	1.55117
Zfp362	-0.779696	5.3182	-5.39596	0.00131986	0.0195903	-0.750864	4.86993	5.18178	4.73335	5.82831	5.68424	5.6116
Mcl1	0.939516	9.76183	5.39432	0.00132203	0.019601	-0.752631	10.4828	9.87144	10.3405	9.34835	9.18608	9.34178
Ank2	0.838911	1.68864	5.39128	0.00132608	0.0196317	-0.755914	2.25098	2.251	1.82229	1.43053	1.20734	1.16967
Efna2	1.10858	0.55429	5.39	0.00132778	0.0196317	-0.757291	1.57647	0.807347	0.941925	0	0	0
Itpr3	-0.540744	7.64798	-5.38948	0.00132847	0.0196317	-0.757855	7.43657	7.37272	7.32355	7.85328	8.03003	7.87176
Zfp839	-0.714484	3.78582	-5.38395	0.00133588	0.0197196	-0.763831	3.3353	3.67488	3.27556	4.20263	4.12443	4.10213
Paqr7	-0.776203	4.3019	-5.37952	0.00134185	0.0197622	-0.76862	3.88915	4.05043	3.80182	4.57226	4.94484	4.5529
Bcam	-0.662452	9.56066	-5.37735	0.00134477	0.0197622	-0.770962	9.23194	9.21006	9.2463	9.69354	10.0779	9.90416
A430105I19Rik	-0.579394	4.97468	-5.37726	0.0013449	0.0197622	-0.771061	4.82411	4.61401	4.61682	5.35074	5.21837	5.22401
Rsrc2	0.739017	7.07257	5.3769	0.00134539	0.0197622	-0.771452	7.60637	7.23803	7.48185	6.82334	6.54589	6.73996
Pias3	-0.724934	5.57889	-5.37638	0.00134609	0.0197622	-0.772016	5.15957	5.43287	5.05683	5.89429	6.07668	5.85309
Ppox	-0.639881	5.19076	-5.37497	0.00134801	0.0197689	-0.773544	4.93366	4.93332	4.74547	5.57474	5.34575	5.6116
Rnf126	-0.576707	5.26991	-5.36737	0.00135837	0.0198992	-0.781773	4.94083	4.95287	5.05098	5.42007	5.67017	5.58456
Rrnad1	-0.590553	4.49362	-5.36474	0.00136197	0.019914	-0.784618	4.15488	4.17401	4.26612	4.86039	4.62982	4.87647
Pik3r6	-0.667943	6.04486	-5.36447	0.00136234	0.019914	-0.784907	5.52681	5.84218	5.76367	6.348	6.28792	6.50058
Rlim	1.2648	7.2053	5.35985	0.0013687	0.0199854	-0.789915	8.31582	7.39234	7.80495	6.59726	6.42266	6.69879
Foxk1	-0.585677	6.5785	-5.35866	0.00137034	0.0199877	-0.791203	6.14233	6.35764	6.35703	6.90812	6.92591	6.78
Csde1	0.663697	7.85715	5.35502	0.00137539	0.0200397	-0.795157	8.2924	8.01991	8.25468	7.62057	7.37929	7.57603
Ighmbp2	-0.92879	3.3198	-5.35294	0.00137827	0.0200514	-0.797409	2.53004	3.15834	2.87783	3.72389	3.72559	3.9031
Dgkq	-0.662629	4.64248	-5.3523	0.00137916	0.0200514	-0.798102	4.16309	4.49758	4.27283	5.05244	5.00086	4.86808
Nanos1	1.01265	2.11785	5.34928	0.00138338	0.0200699	-0.801385	2.91716	2.30608	2.64928	1.49243	1.48953	1.8526
Vps33b	-0.832101	4.09929	-5.34926	0.00138342	0.0200699	-0.801412	3.43352	3.84725	3.76896	4.66254	4.31326	4.57023
Fam78a	-0.653733	2.09557	-5.34778	0.00138548	0.0200723	-0.803012	1.62479	1.97326	1.70806	2.43656	2.36065	2.47011
Abtb1	-0.944708	4.85985	-5.34634	0.0013875	0.0200723	-0.804582	4.43447	4.67544	4.05257	5.2219	5.30183	5.47287
Rexo1	-0.581136	6.66749	-5.34537	0.00138886	0.0200723	-0.805635	6.4587	6.37304	6.29902	7.00753	7.04696	6.81967
Met	-0.535224	5.5922	-5.34393	0.00139088	0.0200723	-0.807197	5.34586	5.36316	5.26475	5.92689	5.74663	5.90593
Dhx37	-0.650521	4.6379	-5.34383	0.00139102	0.0200723	-0.807303	4.22317	4.50348	4.21126	4.93752	5.06438	4.88757
Lama5	-0.76939	9.69461	-5.34169	0.00139404	0.0200824	-0.809633	9.57047	9.08928	9.26998	10.1125	10.1294	9.99601
Lrp11	-0.65247	2.89332	-5.34122	0.0013947	0.0200824	-0.810141	2.45184	2.65268	2.59674	3.10504	3.40164	3.152
Eef2k	-0.644058	4.405	-5.33942	0.00139724	0.0200976	-0.812102	3.95205	4.22492	4.07194	4.68591	4.86751	4.62766
Fgf9	1.01906	2.44471	5.33809	0.00139912	0.0201032	-0.813545	2.97422	3.12043	2.76807	2.28738	1.88552	1.63264
Rabgef1	1.33976	5.4075	5.33578	0.00140239	0.0201109	-0.816058	6.47362	5.52426	6.23428	4.77267	4.56373	4.87647
Ubxn4	0.579925	6.58487	5.33467	0.00140397	0.0201109	-0.817267	6.9461	6.8123	6.86611	6.34066	6.14946	6.39461
Jade3	0.622508	3.68954	5.33371	0.00140533	0.0201109	-0.818306	4.0832	3.98442	3.93475	3.47065	3.19886	3.46535
Tyw1	-0.555016	4.34468	-5.33351	0.00140562	0.0201109	-0.818526	4.02137	4.15913	4.02102	4.54696	4.73566	4.58395
Dek	0.549974	6.10401	5.32891	0.00141217	0.0201762	-0.823527	6.44699	6.31883	6.37117	5.78568	5.75109	5.95029
Fndc1	-1.51486	1.11926	-5.32821	0.00141317	0.0201762	-0.824291	0	0.0777117	1.00779	2.10125	1.81908	1.70974
Vps11	-0.539555	6.23104	-5.32231	0.00142165	0.0202758	-0.830722	5.94593	5.94444	5.9934	6.3729	6.58972	6.53982
Plbd1	1.22727	0.884077	5.31443	0.00143306	0.0203775	-0.839313	1.55169	1.4932	1.44825	0	0.81133	0
Enkd1	-0.961977	1.70289	-5.31431	0.00143322	0.0203775	-0.839436	1.33644	1.28962	1.03963	2.49821	2.17833	1.87509
Kbtbd8	0.618505	1.98124	5.31377	0.00143402	0.0203775	-0.840033	2.25098	2.33285	2.28763	1.81667	1.48953	1.70974
Hspa8	0.936145	10.8883	5.31321	0.00143482	0.0203775	-0.840635	11.4312	10.9937	11.6443	10.3624	10.4083	10.49
Etf1	1.2533	7.26774	5.31162	0.00143714	0.020389	-0.842371	8.24898	7.36423	8.06997	6.70413	6.50156	6.71758
Tarbp1	-0.728443	3.87434	-5.30912	0.00144079	0.0203957	-0.845097	3.32071	3.74632	3.46334	4.20263	4.34114	4.17192
Cycs	0.641112	5.16464	5.30871	0.0014414	0.0203957	-0.84555	5.48979	5.47404	5.49175	5.03434	4.83426	4.66363
Tinagl1	-0.96619	9.82086	-5.3082	0.00144215	0.0203957	-0.846111	9.04052	9.31364	9.65913	10.1106	10.3879	10.4134
Rapgef3	-0.554314	8.07399	-5.30164	0.00145179	0.0205105	-0.853273	7.78576	7.70567	7.89907	8.25957	8.36368	8.43019
Ramp2	-0.669215	7.74964	-5.2978	0.00145747	0.0205692	-0.857471	7.2652	7.41913	7.56077	7.92378	8.16292	8.16604
Sh3bgrl	0.578909	6.57157	5.29597	0.00146017	0.0205859	-0.859466	6.9538	6.72215	6.90714	6.36981	6.20688	6.26967
Prr7	0.944693	3.2512	5.2938	0.0014634	0.0205942	-0.861837	3.60591	3.5719	3.99283	2.82129	2.5085	3.00678
Noct	2.23616	6.59729	5.29338	0.00146402	0.0205942	-0.862295	8.49344	6.72594	7.92674	5.61182	5.39789	5.42793
Man2c1	-0.652761	6.44364	-5.29196	0.00146615	0.0205942	-0.863857	6.32251	6.03383	5.99543	6.77434	6.69303	6.84268
Btbd18	1.20509	0.602543	5.29147	0.00146687	0.0205942	-0.864384	0.687993	1.34327	1.58399	0	0	0
Fibp	-0.537546	5.07887	-5.28733	0.00147307	0.0206352	-0.868919	4.83185	4.83141	4.76702	5.2932	5.27317	5.47655
Cebpg	0.724631	6.85893	5.28623	0.00147472	0.0206352	-0.870123	7.29117	6.99624	7.37632	6.51483	6.36562	6.60939
Psmg2	-0.689608	4.0541	-5.2858	0.00147537	0.0206352	-0.870599	3.55071	3.85651	3.72067	4.37686	4.25999	4.55986
Dnajc21	0.556157	4.38883	5.28544	0.00147591	0.0206352	-0.87099	4.63062	4.57249	4.7976	4.04114	4.16065	4.13045
Egfl8	-1.27142	3.71014	-5.28321	0.00147926	0.0206606	-0.873427	2.5552	3.461	3.20711	4.16035	4.42543	4.45178
St3gal2	-0.529371	6.90838	-5.27861	0.00148622	0.0207318	-0.878474	6.62754	6.62125	6.6823	7.11228	7.29677	7.11015
Cd247	-0.937776	2.08624	-5.27781	0.00148743	0.0207318	-0.879349	1.39334	1.81137	1.64736	2.33884	2.85645	2.47011
Gpbp1	1.03425	6.4053	5.27644	0.0014895	0.0207392	-0.880846	7.14247	6.49286	7.13193	5.90572	5.7732	5.98561
Nol6	-0.638135	5.32827	-5.27322	0.00149441	0.0207861	-0.884384	4.97851	5.11395	4.93515	5.50887	5.8249	5.60825
Gxylt1	0.695787	5.54601	5.27128	0.00149737	0.0208058	-0.88651	6.06344	5.65465	5.96363	5.24681	5.14117	5.20638
Mvb12b	-0.524096	6.01112	-5.26658	0.00150456	0.0208685	-0.891664	5.69749	5.82224	5.72748	6.17239	6.3233	6.32381
Cbr2	-1.2766	1.59237	-5.26631	0.00150497	0.0208685	-0.891956	0.544652	0.917562	1.4	1.97684	2.23038	2.48481
Nek1	0.571607	4.21193	5.26498	0.00150702	0.0208719	-0.893425	4.47127	4.56687	4.45506	3.84747	3.85281	4.0781
Ier2	-0.716217	9.20725	-5.26322	0.00150972	0.0208719	-0.895347	8.69254	8.98884	8.86604	9.38209	9.73581	9.57818
Golga2	-0.532167	6.49721	-5.26314	0.00150986	0.0208719	-0.895445	6.12878	6.35111	6.21349	6.76888	6.78871	6.73228
Akna	-0.629822	5.27201	-5.26144	0.00151247	0.0208867	-0.897305	5.13267	4.86619	4.87244	5.60307	5.47902	5.67867
Eif4e	0.648914	5.32807	5.25975	0.00151509	0.0208906	-0.899163	5.76103	5.43287	5.76367	5.01074	4.96291	5.03719
Pfkfb3	1.88157	7.70066	5.25926	0.00151585	0.0208906	-0.899704	9.42296	7.90419	8.59719	6.75947	6.68606	6.8341
Vsig10	-0.558699	5.20086	-5.25812	0.00151761	0.0208909	-0.900951	4.87992	4.89342	4.99118	5.46708	5.36529	5.60825
Npr3	1.27767	7.7101	5.25655	0.00152006	0.0208909	-0.902684	7.9003	8.72415	8.42237	6.96586	6.86341	7.38453
Plcd3	-0.782183	4.13739	-5.25625	0.00152052	0.0208909	-0.903012	3.46039	3.96744	3.81107	4.5323	4.4658	4.58736
Mpp3	-1.02493	2.77361	-5.25427	0.0015236	0.0209119	-0.905188	2.0882	2.65268	2.04256	3.1822	3.18134	3.49469
Leo1	0.73041	4.17331	5.25198	0.00152718	0.0209287	-0.907709	4.38623	4.48868	4.74063	3.92808	3.63194	3.86428
Eloc	0.806518	5.57122	5.2515	0.00152793	0.0209287	-0.908237	6.25119	5.70033	5.9719	5.21733	5.12292	5.16362
Ndn	-1.76216	1.69703	-5.24658	0.00153563	0.0209978	-0.913646	0	1.3167	1.13114	2.62798	2.53634	2.57
Wdr37	0.716127	5.94153	5.24629	0.00153608	0.0209978	-0.913962	6.34882	6.12281	6.42716	5.65644	5.38838	5.70558
Xbp1	0.680947	7.18224	5.24182	0.00154313	0.0210728	-0.918889	7.68859	7.35242	7.52712	6.69264	6.94226	6.89039
Pcyox1l	-0.876458	3.21429	-5.23928	0.00154715	0.0211063	-0.921682	2.8476	2.98353	2.49706	3.43956	3.80784	3.71018
Hspa4	0.605476	7.332	5.23625	0.00155196	0.0211214	-0.925022	7.69497	7.50439	7.70487	7.15179	6.90003	7.03598
Gls	0.967744	7.61381	5.23601	0.00155234	0.0211214	-0.925282	8.46511	7.76983	8.05812	7.21569	7.04514	7.12899
Tank	0.57093	4.35589	5.23481	0.00155426	0.0211214	-0.926612	4.78211	4.5384	4.60357	4.07188	3.995	4.14441
Tspan8	-0.737544	7.52024	-5.23464	0.00155451	0.0211214	-0.92679	7.06086	7.29572	7.09784	7.651	7.96815	8.0479
Rrp12	0.980349	3.46319	5.23295	0.00155722	0.0211368	-0.928659	4.21924	3.66438	3.97648	3.02352	3.18134	2.7142
Appbp2	0.631808	6.12151	5.22814	0.00156492	0.02122	-0.933966	6.56236	6.24939	6.50049	5.89716	5.78919	5.73047
Haghl	-0.895739	2.77841	-5.22695	0.00156683	0.0212246	-0.935277	2.10533	2.65268	2.2336	3.39973	3.09973	3.17937
Slc16a5	1.29985	2.42261	5.22487	0.00157017	0.0212289	-0.937571	2.67477	3.5146	3.02823	1.95502	1.92816	1.43487
Ifi204	1.96088	5.18951	5.22479	0.0015703	0.0212289	-0.937657	6.85977	5.42356	6.22652	4.40932	3.79637	4.42154
Zmym3	-0.562346	5.21066	-5.22309	0.00157304	0.0212354	-0.939532	4.81892	5.04074	4.92879	5.54218	5.39029	5.54302
Chst3	-0.777451	3.23248	-5.22255	0.00157392	0.0212354	-0.940135	2.70879	2.79425	3.02823	3.678	3.79637	3.38925
Rad9a	-0.60894	4.30677	-5.22083	0.00157669	0.0212436	-0.942028	3.84903	4.1814	3.97648	4.57941	4.59715	4.65716
Utp18	0.704805	4.67502	5.21861	0.0015803	0.0212436	-0.944484	4.93366	4.88892	5.25969	4.37686	4.20034	4.39065
Fuz	-0.535434	3.2627	-5.21857	0.00158036	0.0212436	-0.944524	3.11619	2.90543	2.96331	3.50859	3.4897	3.59295
Prr12	-0.854098	6.12431	-5.21828	0.00158083	0.0212436	-0.944845	5.49954	5.96598	5.62627	6.69429	6.62174	6.33805
Creld1	-0.740685	5.28403	-5.21461	0.00158681	0.0212975	-0.948904	4.80064	4.86619	5.07422	5.44377	5.84868	5.67065
Nxpe2	0.939111	3.89218	5.21388	0.001588	0.0212975	-0.94971	4.15488	4.66757	4.26275	3.51606	3.17249	3.57931
Dopey2	-0.473946	6.32381	-5.21015	0.0015941	0.0213412	-0.953833	6.08195	6.06809	6.11045	6.60428	6.58473	6.49333
Hid1	-0.539378	5.1736	-5.20986	0.00159457	0.0213412	-0.954154	4.8472	4.96147	4.90305	5.31478	5.49507	5.52001
Taf13	0.927221	4.43553	5.20898	0.00159601	0.0213412	-0.955121	5.07514	4.71921	4.90305	4.26159	3.67641	3.97774
Cd14	2.42537	5.49595	5.20792	0.00159775	0.0213434	-0.956293	7.63909	5.67963	6.80721	4.08198	4.51209	4.25573
Camta2	-0.525763	6.47457	-5.20393	0.00160432	0.0213997	-0.960712	6.25503	6.15785	6.22219	6.7579	6.83007	6.6244
Recql5	-1.01676	4.19	-5.20277	0.00160624	0.0213997	-0.961997	3.82338	3.94593	3.27556	4.70238	4.55014	4.84263
Ercc1	-0.658643	4.73707	-5.20155	0.00160825	0.0213997	-0.963344	4.37568	4.5781	4.26948	5.05501	4.94225	5.20194
Gimap1	-0.870378	6.48831	-5.20152	0.00160831	0.0213997	-0.963379	5.71852	6.23172	6.20913	6.78752	6.95263	7.03036
Dhx34	-0.648078	4.17411	-5.19956	0.00161155	0.0214082	-0.965547	3.76529	4.05445	3.73046	4.46055	4.59715	4.43674
Phf21b	-0.678666	3.99876	-5.19922	0.00161212	0.0214082	-0.965925	3.58164	3.80963	3.587	4.52491	4.18724	4.30212
Gcc1	0.74833	7.29505	5.19618	0.00161718	0.0214331	-0.969297	7.91949	7.4242	7.66396	6.94594	6.95843	6.85829
Gbp3	0.846281	6.94495	5.19596	0.00161755	0.0214331	-0.969541	7.53862	7.21528	7.35037	6.63119	6.22837	6.70586
Tmem63a	-0.584216	7.10066	-5.19523	0.00161876	0.0214331	-0.970348	6.68706	6.89994	6.83866	7.27083	7.49818	7.4093
Gm4951	1.77538	4.66212	5.19396	0.00162087	0.02144	-0.971752	6.03243	4.8593	5.7577	3.85927	3.34767	4.11636
Syk	-1.58487	1.38781	-5.19136	0.00162522	0.0214741	-0.974632	1.18353	0.602591	0	2.25203	2.39146	1.89724
Zfp169	-0.954125	2.80495	-5.19052	0.00162663	0.0214741	-0.975565	2.5552	2.251	2.17747	3.42376	2.94219	3.48009
Btbd19	-0.745985	4.14122	-5.18826	0.00163042	0.0214937	-0.978067	3.73809	4.0178	3.54879	4.4213	4.60374	4.51759
Vangl1	-0.647246	6.06644	-5.18774	0.0016313	0.0214937	-0.978648	5.53947	5.93246	5.75651	6.39839	6.40767	6.36413
Top1	1.31416	6.61711	5.18437	0.00163698	0.0215474	-0.982385	7.75522	6.71898	7.34839	5.93944	5.92437	6.01629
Klk10	-0.756899	0.37845	-5.18095	0.00164276	0.0216025	-0.986179	0	0	0	0.598089	0.616463	1.05615
Slc35b1	-0.508545	5.4141	-5.17663	0.00165011	0.0216507	-0.990984	5.12429	5.24305	5.11215	5.60832	5.64642	5.75038
Sec62	0.535277	7.06666	5.17559	0.00165189	0.0216507	-0.99214	7.41398	7.3231	7.26583	6.91449	6.73041	6.75217
Cdc7	-0.488624	1.9078	-5.1753	0.00165238	0.0216507	-0.992459	1.67155	1.69239	1.62654	2.19732	2.19589	2.06314
Eif5	1.13344	8.49412	5.17502	0.00165285	0.0216507	-0.992763	9.41975	8.62593	9.13683	8.11363	7.74329	7.92528
Gbp2	1.41373	7.60293	5.17192	0.00165816	0.0216992	-0.996216	8.71608	7.75444	8.45888	6.75395	6.71679	7.21746
Casp8ap2	0.726228	4.58327	5.17016	0.00166117	0.0217175	-0.998164	5.10738	4.80297	4.92879	4.14115	4.08257	4.43674
Ipmk	0.911973	6.38029	5.16214	0.00167501	0.0218417	-1.00709	7.11101	6.49878	6.89902	6.07333	5.89107	5.8085
Ggcx	-0.497383	5.34327	-5.16192	0.00167539	0.0218417	-1.00734	5.19	5.04277	5.05098	5.54035	5.62227	5.61327
Col12a1	-0.834213	6.96663	-5.16107	0.00167687	0.0218417	-1.00828	6.58848	6.80872	6.25138	7.50659	7.30539	7.33924
Golph3	0.79658	6.57574	5.16091	0.00167715	0.0218417	-1.00846	7.19842	6.67389	7.04979	6.23711	6.08848	6.20677
Utp3	0.584751	4.65126	5.15716	0.00168366	0.021888	-1.01264	4.78743	4.98276	5.06071	4.42924	4.27246	4.37495
Isg15	1.27425	6.47434	5.15567	0.00168626	0.021888	-1.01429	7.4353	6.61989	7.27923	5.64456	5.7226	6.14449
Ptprs	-0.592796	5.14857	-5.15555	0.00168646	0.021888	-1.01442	4.8421	4.69104	5.02338	5.44963	5.45734	5.42793
Marveld1	-0.684859	7.03042	-5.15514	0.00168719	0.021888	-1.01488	6.50219	6.80455	6.75722	7.25194	7.5426	7.324
Calb1	1.27018	6.35857	5.15083	0.00169474	0.0219417	-1.01969	6.93296	6.97833	7.06968	6.04003	5.98749	5.14292
Aaas	-0.559639	4.03967	-5.15061	0.00169512	0.0219417	-1.01993	3.64158	3.89294	3.74502	4.2392	4.37622	4.34303
Tnfaip8l1	1.26364	4.40836	5.14999	0.0016962	0.0219417	-1.02062	5.52363	4.54985	5.04707	3.62371	3.82486	3.88104
Ugcg	0.70384	5.39571	5.14775	0.00170014	0.0219715	-1.02311	5.82705	5.56434	5.8515	5.16126	4.84821	5.12191
Arl10	-0.697749	3.94818	-5.14636	0.00170259	0.0219822	-1.02466	3.42672	3.73131	3.63989	4.10693	4.42915	4.35508
Sbf1	-0.498099	7.15657	-5.13092	0.0017301	0.0223137	-1.0419	6.99747	6.88702	6.83809	7.46087	7.40217	7.35383
Ifi207	2.25203	5.52146	5.12931	0.001733	0.0223137	-1.04371	7.56943	5.69131	6.68167	4.5212	4.3839	4.28122
Sgk1	-0.521413	10.6106	-5.12903	0.0017335	0.0223137	-1.04402	10.341	10.3449	10.3638	10.7391	10.9635	10.9114
Slc35a4	-0.597735	5.9116	-5.12826	0.00173488	0.0223137	-1.04488	5.50116	5.68223	5.65482	6.07333	6.35686	6.20122
Rasl12	-1.7043	1.18726	-5.1268	0.00173751	0.0223262	-1.0465	0.493522	0.511794	0	2.28738	2.52249	1.30835
Slc39a13	-0.480675	4.93899	-5.12437	0.00174191	0.0223571	-1.04923	4.6971	4.67282	4.72603	5.14207	5.26695	5.12895
Cuedc1	-0.494778	7.00999	-5.12364	0.00174323	0.0223571	-1.05004	6.76392	6.67061	6.85329	7.23223	7.28553	7.25439
Sult2b1	0.988448	1.41393	5.12003	0.00174979	0.0224167	-1.05408	1.71683	1.90355	2.10408	0.990163	0.563337	1.20561
Dennd4c	0.608283	5.16976	5.11925	0.0017512	0.0224167	-1.05495	5.41447	5.40476	5.60248	4.81568	4.75652	5.02466
Pi4k2b	0.804769	3.6479	5.11446	0.00175995	0.0225074	-1.06031	4.2153	3.73131	4.20425	3.33362	3.24176	3.16118
Zfp174	-0.595317	1.97302	-5.1133	0.00176209	0.0225094	-1.06162	1.73895	1.79221	1.49493	2.30474	2.31316	2.19414
Pmvk	-0.538189	4.08073	-5.11256	0.00176344	0.0225094	-1.06244	3.81299	3.69566	3.92626	4.27487	4.38007	4.39454
Fbn1	-0.758753	5.83192	-5.10909	0.00176982	0.0225693	-1.06633	5.17385	5.58398	5.59982	6.33855	6.13246	6.16289
Mapk1ip1	-0.564817	4.55906	-5.10755	0.00177266	0.0225842	-1.06805	4.28085	4.34485	4.20425	4.90375	4.68682	4.93384
Camk2n1	0.811944	5.79759	5.10611	0.00177533	0.022597	-1.06967	6.11616	5.99978	6.49476	5.54401	5.35945	5.27141
Skida1	-0.628537	2.33703	-5.10437	0.00177855	0.0226166	-1.07162	1.98091	1.93883	2.14856	2.82129	2.5085	2.62411
Fbxo10	-0.591161	4.63249	-5.10118	0.00178447	0.0226313	-1.0752	4.19544	4.50936	4.30594	4.86332	4.93964	4.98126
Dcdc2a	1.05688	1.09311	5.10096	0.00178488	0.0226313	-1.07545	1.24665	1.60723	2.01078	0.706539	0.391103	0.596375
Tcf3	-0.494009	7.13023	-5.0998	0.00178704	0.0226313	-1.07674	6.80774	6.94727	6.89468	7.30087	7.41722	7.41363
Trub2	-0.986607	3.6453	-5.09866	0.00178917	0.0226313	-1.07803	2.83739	3.54353	3.07507	3.99911	4.16957	4.24714
Vim	-0.703769	9.10477	-5.09818	0.00179006	0.0226313	-1.07856	8.51163	8.84603	8.901	9.34403	9.46552	9.5604
Lrp4	-0.76287	5.21892	-5.09776	0.00179084	0.0226313	-1.07903	4.55158	5.07087	4.89001	5.62914	5.53873	5.63321
Tom1	-0.632862	2.91072	-5.09725	0.0017918	0.0226313	-1.07961	2.79578	2.42281	2.56427	3.17278	3.22475	3.28393
1700020L24Rik	-0.930505	3.8622	-5.09654	0.00179312	0.0226313	-1.0804	3.02911	3.49102	3.67072	4.18867	4.36074	4.43295
Gtf2h4	-0.811891	3.74588	-5.09348	0.00179886	0.0226824	-1.08384	3.41303	3.39267	3.2141	3.92247	4.4549	4.0781
Sh2d3c	-0.53917	7.67961	-5.09149	0.0018026	0.0227084	-1.08608	7.48727	7.30208	7.44071	7.85181	7.95532	8.04045
Cnnm3	-0.633082	5.20551	-5.08964	0.00180608	0.022731	-1.08815	4.78743	5.11009	4.7694	5.47668	5.56768	5.5218
Snrk	-0.523266	8.7194	-5.08615	0.00181268	0.0227562	-1.09208	8.35931	8.42385	8.59016	9.00739	8.94665	8.98907
Ano1	-1.8632	2.35836	-5.08518	0.00181452	0.0227562	-1.09316	0.975687	1.26203	2.04256	3.72389	3.48256	2.66341
Pigs	-0.714567	4.8827	-5.08509	0.00181468	0.0227562	-1.09326	4.4446	4.73686	4.39479	5.11281	5.41861	5.18853
Nolc1	0.6009	6.01521	5.08331	0.00181806	0.0227562	-1.09526	6.38258	6.12377	6.44064	5.77327	5.6623	5.70872
Grk2	-0.530204	7.52058	-5.08269	0.00181924	0.0227562	-1.09596	7.15795	7.28291	7.32557	7.68743	7.87686	7.79274
Inpp5e	-0.556153	5.39559	-5.08238	0.00181984	0.0227562	-1.09632	4.98546	5.2253	5.14179	5.58009	5.69817	5.74275
Cog1	-0.759518	5.61642	-5.08094	0.00182258	0.0227562	-1.09794	5.09885	5.50084	5.11028	5.83729	6.10368	6.04756
Ccdc28b	-0.574729	4.68914	-5.08042	0.00182356	0.0227562	-1.09851	4.50394	4.41855	4.28285	5.04471	4.84265	5.04216
Mbtd1	0.816421	5.04835	5.07985	0.00182466	0.0227562	-1.09916	5.60568	5.14827	5.61575	4.65241	4.50154	4.76647
Arf4	0.940441	7.66923	5.07896	0.00182636	0.0227562	-1.10016	8.4179	7.73795	8.2625	7.20244	7.14288	7.25171
Tcp11l2	0.766985	6.16728	5.07881	0.00182663	0.0227562	-1.10033	6.72358	6.27637	6.65236	5.68323	5.73917	5.92895
Larp7	0.646728	4.44044	5.07537	0.00183322	0.0227977	-1.1042	4.86491	4.6058	4.8207	4.25714	3.95431	4.13977
Grk6	-0.584464	5.98739	-5.07523	0.00183349	0.0227977	-1.10436	5.56136	5.81633	5.7078	6.15455	6.3382	6.34612
Bach1	2.09445	6.87941	5.07391	0.00183602	0.0227977	-1.10584	8.77296	7.0134	7.99354	5.93108	5.71805	5.84741
Nelfb	-0.555251	6.49153	-5.07283	0.00183809	0.0227977	-1.10705	6.15883	6.27464	6.20825	6.61215	6.84057	6.85476
Gad1	-1.15063	3.90181	-5.07058	0.00184244	0.0227977	-1.10959	3.09062	3.77589	3.11298	4.6422	4.19162	4.59754
Magi2	1.13715	1.94052	5.07045	0.00184269	0.0227977	-1.10974	2.4248	2.84162	2.26087	1.39855	1.70107	1.01623
Bola1	-0.657539	2.79983	-5.07006	0.00184343	0.0227977	-1.11017	2.5173	2.53081	2.36507	2.92594	3.30785	3.152
Trim3	-0.491207	6.64067	-5.07004	0.00184348	0.0227977	-1.11021	6.31332	6.45909	6.4128	6.81504	6.91998	6.92381
Gata2	-0.578836	7.70139	-5.06818	0.00184708	0.0228009	-1.1123	7.35298	7.53533	7.34759	7.87087	8.12045	7.9811
Mcm4	0.634375	5.17535	5.06815	0.00184712	0.0228009	-1.11233	5.54262	5.51552	5.41948	5.07538	4.73566	4.76346
Fastk	-0.578451	5.86932	-5.06416	0.00185485	0.0228754	-1.11682	5.6833	5.66653	5.39045	6.15216	6.16403	6.15945
Plekhm2	-0.516544	6.22447	-5.06234	0.0018584	0.0228898	-1.11888	6.00759	5.93465	5.95635	6.40242	6.61278	6.43302
Ppig	0.593059	5.50626	5.06182	0.00185941	0.0228898	-1.11946	5.97767	5.71058	5.72013	5.15649	5.16365	5.30907
Nup54	0.655046	4.84627	5.06052	0.00186195	0.0228941	-1.12093	5.30567	4.96789	5.24781	4.62503	4.40293	4.52828
Fam160a2	-0.469632	5.66739	-5.0599	0.00186315	0.0228941	-1.12163	5.41791	5.47554	5.40427	5.85064	5.97483	5.88114
Pradc1	-0.715573	3.42846	-5.05798	0.00186692	0.0229115	-1.1238	2.88776	3.08937	3.23488	3.63061	3.9748	3.75331
Zfp46	0.525116	7.15898	5.05724	0.00186836	0.0229115	-1.12463	7.33312	7.38276	7.54872	6.93554	6.92394	6.82978
Amd1	0.65896	4.74482	5.05613	0.00187054	0.0229115	-1.12589	5.15546	4.84542	5.22203	4.50252	4.36462	4.37889
Tcp11l1	-0.796846	2.68106	-5.05571	0.00187136	0.0229115	-1.12636	1.96223	2.4957	2.38998	3.0951	3.13657	3.00678
Ube2d3	0.77446	8.3493	5.05339	0.00187592	0.0229193	-1.12897	8.93234	8.44164	8.83562	8.06066	7.86009	7.96546
Brix1	0.597243	4.18692	5.05226	0.00187814	0.0229193	-1.13025	4.44123	4.42789	4.5875	4.0617	3.7673	3.83589
Nrde2	-0.719417	4.48055	-5.05221	0.00187825	0.0229193	-1.13031	3.98018	4.37736	4.00498	4.71866	4.93964	4.86247
Slc8a1	0.757319	3.95055	5.05193	0.0018788	0.0229193	-1.13063	4.47457	4.28442	4.22863	3.76836	3.63838	3.30892
Cd74	1.2919	7.72975	5.0499	0.00188279	0.0229473	-1.13291	7.78941	8.75679	8.58089	7.00753	7.01764	7.22623
Cptp	-0.828956	3.6537	-5.04764	0.00188727	0.022981	-1.13546	2.99275	3.44268	3.28223	3.84747	4.10132	4.25573
Myh11	-2.43227	4.06695	-5.04156	0.00189936	0.0230878	-1.14234	2.88776	3.28712	2.37758	5.94637	5.69508	4.2078
Upk1a	-0.527093	0.263547	-5.04151	0.00189946	0.0230878	-1.14239	0	0	0	0.540645	0.391103	0.649531
Ano8	-0.578751	5.15841	-5.03885	0.00190478	0.0231316	-1.1454	4.88737	4.97428	4.74547	5.45547	5.32396	5.56394
Extl2	0.631249	3.70191	5.03759	0.0019073	0.0231414	-1.14683	4.15076	3.99703	3.90481	3.46294	3.4897	3.20622
Zfpl1	-0.876611	3.5432	-5.03531	0.00191187	0.0231484	-1.1494	2.96486	3.41163	2.9382	3.8296	3.90712	4.2078
Hdhd5	-0.719176	4.72598	-5.03503	0.00191245	0.0231484	-1.14973	4.13834	4.6003	4.36053	4.98675	5.09043	5.17952
Cops2	0.593785	5.90604	5.03474	0.00191302	0.0231484	-1.15005	6.22889	6.15598	6.22392	5.74811	5.41674	5.66259
Calm2	0.502717	8.09426	5.03375	0.00191501	0.0231508	-1.15117	8.35349	8.2561	8.42727	7.77566	7.8386	7.91446
Kif26a	-0.673851	7.10779	-5.03294	0.00191665	0.0231508	-1.15209	6.57778	6.99204	6.74278	7.48962	7.49774	7.34681
Tysnd1	-0.628635	4.95073	-5.03123	0.00192009	0.0231628	-1.15402	4.50716	4.81726	4.58481	5.16126	5.39029	5.24359
Fam222a	1.01753	2.63745	5.03011	0.00192237	0.0231628	-1.15529	3.34254	2.7552	3.3409	2.15965	2.32917	1.89724
Cldn12	0.813068	5.14295	5.0299	0.00192279	0.0231628	-1.15553	5.79442	5.45436	5.39968	4.86039	4.85651	4.49235
Mbtps1	-0.491016	7.3547	-5.02889	0.00192483	0.0231666	-1.15667	7.05425	7.20172	7.07161	7.54041	7.65994	7.60028
Fes	-0.528044	6.57375	-5.02667	0.00192934	0.023195	-1.15919	6.42924	6.23083	6.26911	6.75632	6.84266	6.91434
Marcksl1	1.0826	8.67067	5.02504	0.00193266	0.023195	-1.16104	9.49632	8.74454	9.39505	7.99033	8.28664	8.11114
Tpgs2	-0.545495	4.78987	-5.02461	0.00193352	0.023195	-1.16152	4.47787	4.63029	4.4432	5.00544	4.99836	5.18403
Klhl8	-0.612529	4.22353	-5.02435	0.00193406	0.023195	-1.16182	3.70476	4.06647	3.98058	4.51749	4.52951	4.5424
Fadd	-0.823164	3.35685	-5.01734	0.00194838	0.0233221	-1.16976	2.90742	3.23839	2.68997	3.68465	3.92302	3.69761
Nup62	0.745957	5.42286	5.01635	0.00195042	0.0233221	-1.17088	5.94117	5.58815	5.85821	4.83373	5.20109	5.11484
Tmem170b	0.692073	4.5834	5.01632	0.00195048	0.0233221	-1.17092	5.13475	4.74186	4.91168	4.33101	4.08728	4.2938
Zfp282	-0.848369	4.55546	-5.01579	0.00195157	0.0233221	-1.17152	3.81299	4.29466	4.28617	4.86625	5.16588	4.90681
Atl2	0.970995	6.01636	5.01425	0.00195474	0.023333	-1.17326	6.73394	6.09376	6.67788	5.67658	5.396	5.52001
Enpp6	0.728645	4.71209	5.01367	0.00195594	0.023333	-1.17393	5.06423	4.99956	5.16543	4.25714	4.62334	4.16281
Hexim2	-0.667972	0.902764	-5.01121	0.00196103	0.0233582	-1.17672	0.385482	0.807347	0.513504	1.26305	1.17229	1.27491
Ogfod2	-0.512285	4.16424	-5.01097	0.00196152	0.0233582	-1.17699	3.84394	4.04639	3.83395	4.42527	4.4067	4.42916
Tspan14	-0.633005	8.31049	-5.00909	0.00196541	0.0233698	-1.17912	7.91737	8.06825	7.99633	8.42917	8.80454	8.64726
Gadd45a	1.14538	5.28466	5.00869	0.00196624	0.0233698	-1.17958	6.25791	5.39368	5.92046	4.89231	4.56711	4.6765
Calhm2	-1.02188	4.12161	-5.00799	0.00196769	0.0233698	-1.18037	3.20628	3.82857	3.79717	4.39723	4.7829	4.71753
Alkbh7	-0.665081	3.10119	-5.00634	0.00197113	0.0233796	-1.18225	2.60422	2.84162	2.86011	3.24649	3.47539	3.57931
Zfp41	-0.723534	3.1917	-5.00593	0.00197198	0.0233796	-1.18272	2.78519	2.97506	2.72955	3.2994	3.68886	3.67215
Hnrnpa3	0.60324	7.56745	5.00258	0.00197897	0.023388	-1.18652	7.89138	7.75413	7.9617	7.41815	7.11373	7.26561
Nemp2	-0.577807	3.62103	-5.00119	0.00198187	0.023388	-1.1881	3.2142	3.46705	3.31512	3.87678	3.81921	4.0338
Srp54b	0.823915	2.29072	4.9997	0.00198499	0.023388	-1.1898	2.91716	2.42281	2.76807	1.99833	1.67626	1.96171
Gtpbp4	0.885248	5.4729	4.99947	0.00198548	0.023388	-1.19006	6.07327	5.71694	5.95635	5.1493	4.70226	5.23926
Tcirg1	-0.507312	7.10109	-4.99877	0.00198694	0.023388	-1.19085	6.89714	6.7774	6.86777	7.37258	7.24762	7.44404
Dnmt1	-0.448242	6.35674	-4.99764	0.00198932	0.023388	-1.19214	6.14129	6.09278	6.1638	6.58665	6.53902	6.61691
Snai1	1.05743	4.21964	4.99754	0.00198952	0.023388	-1.19225	4.61276	4.45252	5.17979	3.51606	3.67014	3.88659
Neil1	-0.922133	3.1491	-4.99673	0.00199122	0.023388	-1.19317	2.57992	3.05762	2.42657	3.76836	3.4897	3.57245
Snx10	0.87641	3.42182	4.99655	0.0019916	0.023388	-1.19337	3.84903	3.6591	4.07194	3.013	2.70526	3.23259
Mau2	-0.714478	6.80075	-4.99613	0.00199249	0.023388	-1.19385	6.32251	6.71644	6.2916	7.1838	7.06559	7.22459
Dhx40	0.52051	5.72534	4.99553	0.00199376	0.023388	-1.19454	5.97185	5.93574	6.04921	5.57652	5.34772	5.47102
Osbpl11	0.663433	5.77079	4.99489	0.0019951	0.023388	-1.19526	6.25215	5.84799	6.20738	5.42206	5.44271	5.45244
Selenon	-0.57963	6.06353	-4.99483	0.00199522	0.023388	-1.19533	5.87903	5.72075	5.72136	6.197	6.48112	6.3819
Mid2	0.586763	5.88259	4.99208	0.00200105	0.0234359	-1.19846	6.23279	6.15223	6.14288	5.65475	5.39789	5.71497
Clip3	-0.863814	2.78834	-4.98863	0.00200836	0.0234776	-1.20239	2.05331	2.55375	2.46224	3.1822	3.43159	3.04695
Idua	-0.638831	4.74404	-4.98848	0.00200867	0.0234776	-1.20255	4.34716	4.39968	4.52702	5.13966	4.85098	5.19971
Arfip2	-0.588935	5.26716	-4.98793	0.00200983	0.0234776	-1.20318	4.82927	5.1707	4.91812	5.55674	5.56768	5.56048
Pnrc2	0.70952	6.74377	4.98542	0.00201519	0.0235198	-1.20604	7.00547	7.05921	7.23092	6.55527	6.14042	6.47135
Lpin2	-0.628884	6.55157	-4.98155	0.00202345	0.0235959	-1.21045	6.25407	6.34125	6.11606	7.02203	6.68839	6.88762
Ell2	1.24768	4.81426	4.98007	0.00202662	0.0236124	-1.21213	5.89758	4.91351	5.50322	4.29672	4.25581	4.01873
Nsmf	-0.464361	6.27522	-4.97672	0.00203383	0.0236759	-1.21595	6.11932	6.03892	5.97087	6.53243	6.48648	6.50329
Tacstd2	1.01365	3.98282	4.97402	0.00203967	0.0236969	-1.21904	4.50394	4.71921	4.24579	3.73673	3.58607	3.1052
Jup	-0.570891	9.60684	-4.97241	0.00204314	0.0236969	-1.22087	9.1821	9.3582	9.42389	9.80751	10.0166	9.85276
Sparc	-0.575295	10.6801	-4.97193	0.00204419	0.0236969	-1.22142	10.4388	10.3242	10.4144	10.7857	11.0439	11.0737
Ppp2r3d	-0.616086	5.55692	-4.97192	0.00204421	0.0236969	-1.22144	5.44171	5.19279	5.11215	5.96832	5.7863	5.84028
Slfn9	1.36141	3.18445	4.97161	0.00204488	0.0236969	-1.22178	4.4877	3.47308	3.63469	2.69534	2.36065	2.45526
Rin1	-1.15623	4.10073	-4.97035	0.00204761	0.0236969	-1.22322	3.17417	4.04639	3.34728	4.56147	4.7858	4.68925
Traf7	-0.48878	7.01254	-4.9702	0.00204792	0.0236969	-1.22339	6.68849	6.86655	6.74942	7.19896	7.28091	7.29092
Rtl8c	-0.668453	5.15872	-4.96763	0.00205353	0.0237293	-1.22633	4.71115	5.01204	4.75028	5.31692	5.62065	5.54127
Ythdf2	0.683614	4.96347	4.96687	0.00205518	0.0237293	-1.22719	5.35663	5.06888	5.49031	4.73155	4.58054	4.5529
Asah2	0.478274	5.88349	4.9665	0.002056	0.0237293	-1.22762	6.06015	6.2048	6.10294	5.64286	5.58777	5.70244
Fam111a	0.94235	3.18844	4.96493	0.00205942	0.0237485	-1.22941	3.29853	3.74133	3.93898	2.57174	2.66799	2.91207
Sap30	0.480892	4.13117	4.96381	0.00206186	0.0237563	-1.23069	4.46465	4.3183	4.33189	3.8296	3.91774	3.92482
Nelfcd	-0.701784	4.93275	-4.95874	0.00207299	0.0238503	-1.23648	4.5007	4.81963	4.42523	5.14449	5.40357	5.30286
Med15	-0.4868	6.45084	-4.95848	0.00207356	0.0238503	-1.23678	6.31424	6.13617	6.1719	6.64744	6.70993	6.72534
Hspb11	0.478799	1.85994	4.95742	0.00207589	0.0238568	-1.23799	2.15553	2.02343	2.11906	1.55179	1.62533	1.6845
Prox1	1.79454	3.22897	4.9529	0.00208589	0.0239388	-1.24316	4.51038	3.23839	4.62995	2.30474	2.28062	2.40976
Arfgap1	-0.610806	5.63499	-4.95259	0.00208657	0.0239388	-1.24351	5.13684	5.47854	5.37337	5.85212	6.01743	5.95162
Lif	2.88458	1.44229	4.95135	0.00208933	0.0239501	-1.24493	4.14249	1.60723	2.90401	0	0	0
Lipo3	0.55588	3.6165	4.95052	0.00209117	0.0239508	-1.24588	3.89408	3.89743	3.89179	3.47065	3.1636	3.38142
Dus1l	-0.740499	4.94761	-4.94828	0.00209616	0.0239876	-1.24844	4.2695	4.7268	4.73578	5.2779	5.33192	5.34375
B4galt7	-0.811332	3.92779	-4.94535	0.0021027	0.024042	-1.2518	3.37821	3.84725	3.3409	4.20725	4.34508	4.44803
Kank2	-0.544085	6.59026	-4.94386	0.00210604	0.0240599	-1.25351	6.21219	6.45833	6.28414	6.91237	6.76905	6.90549
8430408G22Rik	-1.00183	7.41242	-4.9396	0.00211561	0.0241488	-1.25839	6.53338	7.06321	7.13792	7.65058	7.99316	8.09626
Rybp	0.976861	5.43639	4.93695	0.00212159	0.0241965	-1.26142	6.21416	5.51698	6.04333	4.97866	4.7887	5.07654
Gdi1	-0.502053	7.40892	-4.93512	0.00212572	0.0242231	-1.26352	7.07016	7.17562	7.2279	7.61362	7.60596	7.76025
Magoh	0.597666	4.83419	4.93386	0.00212857	0.0242352	-1.26496	5.16774	5.00582	5.22549	4.40932	4.49801	4.69873
Bicdl1	-0.833492	3.40233	-4.93266	0.00213129	0.0242423	-1.26633	3.12462	3.07358	2.75854	4.0668	3.82486	3.56555
Gtf2b	0.493239	5.07626	4.932	0.00213279	0.0242423	-1.26709	5.35484	5.20189	5.41189	4.80353	4.83706	4.84833
Ints12	0.550352	3.94932	4.93035	0.00213655	0.0242622	-1.26899	4.38272	4.19969	4.09106	3.65111	3.73163	3.63967
Zdhhc12	-0.99086	3.07808	-4.92965	0.00213814	0.0242622	-1.26979	2.54267	2.95797	2.2473	3.39163	3.74957	3.57931
Pde2a	-0.866393	1.40883	-4.92533	0.00214802	0.0243539	-1.27475	0.899172	1.01995	1.00779	2.17861	1.51773	1.82975
Cep250	-0.609076	5.98587	-4.92272	0.002154	0.0244011	-1.27774	5.70172	5.69002	5.65224	6.49323	6.10832	6.26967
Lmod1	-1.47593	0.737963	-4.92132	0.00215722	0.0244171	-1.27935	0	0	0	1.58058	2.04903	0.798171
Clcn7	-0.635494	6.08849	-4.9205	0.0021591	0.0244179	-1.28029	5.59055	5.99665	5.72503	6.41846	6.4421	6.35815
Tusc1	-1.10633	2.88247	-4.91879	0.00216305	0.0244421	-1.28226	1.82419	2.48381	2.67991	3.44739	3.5179	3.34159
Ifi209	1.15465	0.577325	4.91706	0.00216706	0.0244519	-1.28425	1.60083	0.645933	1.21718	0	0	0
Baalc	-0.894615	1.92792	-4.91654	0.00216827	0.0244519	-1.28485	1.08335	1.65044	1.70806	2.43656	2.39146	2.29768
Tbccd1	-0.683068	3.40345	-4.91571	0.00217017	0.0244519	-1.28579	2.97422	3.30751	2.90401	3.64431	3.73763	3.85299
Sh3bp1	-0.964631	3.48404	-4.9146	0.00217276	0.0244519	-1.28707	3.27602	2.91432	2.81482	3.95031	4.27659	3.67215
Tmem222	-0.506674	5.0016	-4.91373	0.00217477	0.0244519	-1.28807	4.71952	4.73936	4.78592	5.11773	5.33391	5.31319
Zfr2	-1.19674	0.988172	-4.91372	0.00217479	0.0244519	-1.28808	0.440513	0.728897	0	1.6903	1.86371	1.20561
Tead4	-0.537931	5.5788	-4.9122	0.00217833	0.0244713	-1.28983	5.36555	5.14449	5.41948	5.86534	5.81641	5.86156
Spns1	-0.606668	5.84666	-4.91041	0.00218249	0.0244951	-1.29189	5.39893	5.58398	5.64709	5.99262	6.27971	6.17766
Sp4	0.912864	5.29774	4.90973	0.00218408	0.0244951	-1.29267	6.03913	5.40476	5.81862	4.69582	4.80595	5.02215
Pctp	1.29003	2.94612	4.90826	0.00218752	0.0245054	-1.29436	3.48023	3.7008	3.59238	2.64171	2.57711	1.6845
Lmo4	0.75132	5.29559	4.90754	0.00218921	0.0245054	-1.29519	5.801	5.39526	5.81747	5.06268	4.91864	4.77845
Nmnat1	-0.575051	3.05567	-4.90701	0.00219044	0.0245054	-1.2958	2.75294	2.7552	2.79631	3.49354	3.15465	3.38142
Cux2	0.867423	1.45483	4.90602	0.00219276	0.024511	-1.29694	2.0882	1.83029	1.74715	1.26305	1.09952	0.700798
Pskh1	-0.827243	5.03577	-4.90483	0.00219556	0.024522	-1.29831	4.3686	4.91572	4.58211	5.398	5.62875	5.3214
Ankrd52	-0.567497	5.90697	-4.90149	0.00220341	0.0245864	-1.30215	5.70734	5.65199	5.51033	6.33644	6.16848	6.06723
Tbc1d10a	-0.510605	5.98729	-4.90083	0.00220498	0.0245864	-1.30292	5.73375	5.6926	5.76962	6.15814	6.38297	6.18668
Pde4a	-0.741997	5.08157	-4.89766	0.00221245	0.0246312	-1.30656	4.78211	4.87987	4.46974	5.34865	5.35945	5.64961
Rsbn1	0.691949	4.9043	4.89758	0.00221264	0.0246312	-1.30665	5.46346	4.98276	5.30461	4.56147	4.53297	4.58053
Fzd4	-0.682278	8.97545	-4.89659	0.00221501	0.0246372	-1.3078	8.44696	8.66365	8.79233	9.36667	9.13166	9.45143
Wdr4	-0.553182	4.42981	-4.89551	0.00221756	0.0246452	-1.30904	4.07017	4.18874	4.20074	4.57584	4.68371	4.85965
Kbtbd2	0.471171	6.64224	4.8942	0.00222067	0.024648	-1.31055	6.86418	6.89377	6.87551	6.4353	6.30319	6.48146
Uba7	-0.653331	7.14736	-4.8932	0.00222306	0.024648	-1.31171	6.8916	6.93039	6.64008	7.45019	7.32796	7.64392
Dpm2	-0.497886	4.63153	-4.8931	0.00222329	0.024648	-1.31182	4.29212	4.4857	4.36995	4.81871	4.87025	4.95247
Cldn15	-0.680114	8.15518	-4.88768	0.00223622	0.024771	-1.31807	7.6985	7.72916	8.01772	8.31201	8.54867	8.62504
Trpv3	0.738698	1.57807	4.88599	0.00224028	0.0247956	-1.32002	1.82419	2.03977	1.97829	1.03245	1.09952	1.49419
Lyrm9	-0.606268	3.73003	-4.88267	0.00224828	0.0248601	-1.32385	3.4933	3.53203	3.25536	4.10693	4.10598	3.88659
Arl4d	-0.651672	7.35003	-4.88204	0.00224979	0.0248601	-1.32458	6.95321	6.98837	7.13101	7.47484	7.88128	7.67148
Zfp963	-0.841893	0.767539	-4.87936	0.00225627	0.0248793	-1.32767	0.687993	0.256132	0.0956527	1.29814	1.06171	1.20561
Lrrc19	1.41669	4.0285	4.87926	0.00225651	0.0248793	-1.32779	4.798	4.75924	4.65329	3.72389	3.61246	2.62411
Coro2a	-1.14821	3.39666	-4.87903	0.00225706	0.0248793	-1.32805	2.39725	3.34086	2.72955	3.99377	4.00997	3.90856
Krt80	-0.613378	6.73667	-4.87712	0.0022617	0.0248962	-1.33026	6.44867	6.39543	6.44585	6.9679	7.26904	6.89314
Agfg2	-0.500252	4.73043	-4.87644	0.00226336	0.0248962	-1.33105	4.39322	4.58089	4.46681	5.01074	5.03785	4.8931
Zfp687	-0.512233	4.28556	-4.87612	0.00226413	0.0248962	-1.33141	4.03037	4.09802	3.95993	4.5506	4.64907	4.42535
Gemin5	-0.452464	4.74118	-4.87365	0.00227014	0.0249353	-1.33427	4.45132	4.59202	4.50152	4.9403	4.98327	4.97867
Ip6k2	-0.508858	5.7878	-4.87314	0.00227138	0.0249353	-1.33486	5.58445	5.46196	5.5537	6.11082	5.91247	6.1034
Ankrd13c	0.586741	6.32873	4.87235	0.00227331	0.0249361	-1.33577	6.75784	6.49657	6.6119	6.10091	6.11987	5.8853
Zfp414	-0.823763	3.04996	-4.87034	0.00227822	0.0249697	-1.33809	2.32597	2.94934	2.63892	3.43168	3.40919	3.54466
Gm19684	1.03965	0.966337	4.86846	0.00228282	0.0249989	-1.34026	1.50081	1.71291	1.24476	0.540645	0.0485851	0.750306
Pip5k1c	-0.539107	7.95102	-4.86721	0.0022859	0.0249989	-1.34172	7.57789	7.79682	7.66969	8.11794	8.32954	8.21425
Ppt2	-0.653466	4.98224	-4.86699	0.00228644	0.0249989	-1.34197	4.57637	4.82435	4.5658	5.13239	5.47723	5.3173
Dennd4b	-0.645571	5.10181	-4.86594	0.00228902	0.0250069	-1.34319	4.99239	4.75181	4.59288	5.38989	5.5301	5.3538
Kpna4	0.622267	7.30444	4.86384	0.00229419	0.0250378	-1.34561	7.75996	7.39154	7.69522	7.00022	6.92328	7.05642
Gm4070	0.94541	3.279	4.86328	0.00229557	0.0250378	-1.34626	4.11315	3.63241	3.50954	2.84521	2.57711	2.99655
Serinc5	-0.489805	5.93678	-4.86211	0.00229846	0.0250421	-1.34762	5.76373	5.61157	5.70035	6.12432	6.14155	6.27918
Zfp597	0.920533	3.28727	4.86162	0.00229967	0.0250421	-1.34818	3.89408	3.40534	3.9432	2.78464	2.62974	3.06663
Tob1	0.593144	7.52043	4.86043	0.00230261	0.0250508	-1.34956	7.68681	7.81057	7.95362	7.34191	7.07688	7.25278
Cdk16	-0.475454	6.74672	-4.8593	0.00230541	0.0250508	-1.35086	6.45286	6.52514	6.549	6.88811	7.0608	7.00445
Hps4	-0.574837	4.35713	-4.85905	0.00230604	0.0250508	-1.35116	4.24652	4.06647	3.89614	4.67594	4.61358	4.64412
Siae	-0.451953	4.92271	-4.8576	0.00230965	0.0250698	-1.35284	4.62469	4.74685	4.71867	5.12508	5.19673	5.12426
Col16a1	-0.796586	2.15173	-4.85666	0.00231199	0.025075	-1.35393	1.55169	1.65044	2.05818	2.64171	2.62974	2.37862
Cacfd1	-0.500671	4.70202	-4.85501	0.00231609	0.0250994	-1.35584	4.31807	4.5527	4.48427	4.93474	4.9858	4.93652
Zfp800	0.757141	4.49149	4.85419	0.00231813	0.0251013	-1.35679	5.15752	4.72175	4.73091	4.24371	3.96459	4.13045
Siah2	0.68883	5.28321	4.85171	0.00232434	0.025137	-1.35967	5.62065	5.39844	5.86378	4.89804	4.88115	5.03719
Slco2b1	0.672138	2.08639	4.84978	0.00232915	0.025137	-1.36189	2.32597	2.57633	2.36507	1.86428	1.86371	1.52296
Csrp2	0.702826	5.41417	4.84913	0.0023308	0.025137	-1.36265	5.90004	5.53294	5.86378	4.98136	5.24392	4.96301
Pank3	0.543311	6.65017	4.84904	0.00233103	0.025137	-1.36276	7.00718	6.74413	7.01417	6.38519	6.34412	6.40624
Klhdc8b	-0.7281	3.52531	-4.84866	0.00233196	0.025137	-1.36319	3.26081	3.35399	2.86899	3.84154	3.98494	3.84161
Zbtb46	-0.483096	7.50665	-4.84841	0.00233261	0.025137	-1.36349	7.14143	7.3368	7.31707	7.73462	7.73843	7.77154
Stc1	0.829435	5.45755	4.84719	0.00233566	0.0251498	-1.3649	6.07545	5.62517	5.91618	5.1517	4.77708	5.19971
BC017158	-0.759969	4.12479	-4.84552	0.00233988	0.0251752	-1.36684	3.50626	3.99284	3.73533	4.6826	4.42171	4.41003
Gpn2	-0.851561	3.76508	-4.8438	0.0023442	0.0251771	-1.36883	3.09919	3.64315	3.27556	3.98303	4.23048	4.35908
Rims3	-0.76897	3.40219	-4.84372	0.00234441	0.0251771	-1.36892	2.98351	2.84162	3.22799	3.72389	4.02969	3.60645
Mcrs1	-0.644783	5.23392	-4.84323	0.00234565	0.0251771	-1.36949	4.79537	5.11395	4.82527	5.43394	5.70432	5.53068
Taf1a	-0.578384	3.24332	-4.84027	0.00235315	0.0252375	-1.37293	2.98351	2.98353	2.89534	3.7044	3.35551	3.53762
Ehd3	-0.99649	10.2675	-4.83574	0.00236467	0.0253084	-1.37819	10.1127	9.39786	9.79715	10.8027	10.9476	10.5469
Thrb	0.658813	3.14064	4.83516	0.00236616	0.0253084	-1.37886	3.67064	3.367	3.3725	2.97013	2.80016	2.66341
Tia1	-0.640815	5.33485	-4.83438	0.00236815	0.0253084	-1.37977	4.96684	5.11202	4.96447	5.79492	5.42048	5.75038
Polg2	-0.79505	4.27196	-4.83412	0.00236882	0.0253084	-1.38007	4.21135	3.74632	3.66562	4.75699	4.67434	4.57711
Akirin1	0.765681	6.01885	4.83399	0.00236914	0.0253084	-1.38022	6.60589	6.07108	6.52811	5.67825	5.63842	5.59137
Frzb	-1.12877	1.19294	-4.83205	0.0023741	0.0253313	-1.38247	0.141607	1.01995	0.724097	1.6903	1.94903	1.63264
Arhgap18	0.706381	5.8342	4.83165	0.00237515	0.0253313	-1.38294	5.98347	6.31128	6.26743	5.63773	5.2711	5.53422
Atp23	-0.913647	2.04736	-4.83095	0.00237693	0.0253313	-1.38375	1.69437	1.629	1.44825	2.21578	2.40662	2.89015
Myo1c	-0.518254	9.97607	-4.83007	0.0023792	0.0253356	-1.38478	9.75164	9.68355	9.71566	10.1117	10.3809	10.2129
Tgoln1	0.684902	8.84665	4.82605	0.00238953	0.0254255	-1.38944	9.39678	8.93771	9.23281	8.52207	8.4112	8.57932
Zfyve27	-0.542728	6.03599	-4.82478	0.00239281	0.0254257	-1.39092	5.84374	5.84101	5.60913	6.21088	6.34805	6.36313
Zap70	-0.684757	1.30639	-4.82459	0.00239332	0.0254257	-1.39115	1.21544	0.952505	0.724097	1.63648	1.62533	1.6845
Zcchc6	1.14739	7.53751	4.82155	0.00240119	0.0254497	-1.39468	8.53966	7.6152	8.17874	7.05446	6.79665	7.04034
Cd302	0.709759	4.02772	4.82116	0.0024022	0.0254497	-1.39514	4.31439	4.25672	4.57669	3.47065	3.86932	3.67856
Alox5ap	-0.802245	0.634083	-4.8207	0.00240339	0.0254497	-1.39567	0.328268	0	0.370612	1.03245	1.27499	0.798171
Mreg	0.67492	1.14018	4.8206	0.00240366	0.0254497	-1.39579	1.64836	1.28962	1.49493	0.990163	0.717184	0.700798
Ppfia2	1.21005	0.673434	4.82008	0.00240501	0.0254497	-1.39639	0.687993	1.60723	1.54015	0	0.0485851	0.156647
Nkrf	0.967528	2.95553	4.81375	0.00242154	0.0255269	-1.40377	3.44702	3.32761	3.54325	2.51322	2.06823	2.83385
Trp53bp2	0.698526	5.79312	4.81353	0.00242211	0.0255269	-1.40402	6.25599	5.97875	6.1924	5.6882	5.32196	5.3214
Arl5b	1.35025	6.62295	4.81244	0.00242497	0.0255269	-1.40529	7.82958	6.69145	7.3732	5.99396	5.80071	6.0488
Sertad3	0.682683	4.78822	4.81187	0.00242647	0.0255269	-1.40596	4.92404	5.22708	5.23756	4.2482	4.55355	4.53888
Sox11	-1.21228	0.886509	-4.8118	0.00242663	0.0255269	-1.40603	0	0.807347	0.0337622	1.74219	1.24157	1.49419
Zfp711	0.828333	1.92342	4.81179	0.00242668	0.0255269	-1.40605	2.61622	2.14925	2.2473	1.55179	1.70107	1.27491
Zbtb2	0.853491	5.26147	4.81141	0.00242766	0.0255269	-1.40648	5.79837	5.33198	5.93429	4.94308	4.69301	4.86808
Xab2	-0.692186	6.15437	-4.8103	0.0024306	0.0255269	-1.40779	5.57526	6.00707	5.8425	6.36258	6.61849	6.52033
Mmp15	-0.940115	7.42875	-4.80962	0.00243237	0.0255269	-1.40857	6.57931	7.30124	6.99552	7.74738	7.9941	7.95494
Tmem63b	-0.515908	6.15448	-4.80962	0.00243239	0.0255269	-1.40858	6.00759	5.76688	5.9151	6.42542	6.47484	6.33704
Pdgfb	-0.680278	8.6334	-4.80934	0.00243312	0.0255269	-1.4089	8.0645	8.47844	8.33686	8.82525	9.0527	9.04268
Acvr2a	0.584885	5.94827	4.80748	0.00243801	0.0255376	-1.41106	6.07545	6.38348	6.26322	5.67991	5.53873	5.74885
Ppm1f	-0.597582	8.41675	-4.80673	0.00243999	0.0255376	-1.41194	7.95772	8.25981	8.13635	8.57153	8.79845	8.77665
Evi5l	-0.495594	4.75779	-4.80668	0.00244014	0.0255376	-1.41201	4.50394	4.59479	4.43125	4.92355	5.10677	4.98644
Zfp830	0.581494	3.87422	4.8055	0.00244326	0.0255376	-1.41338	4.07453	4.05043	4.36995	3.53825	3.56595	3.64623
Col23a1	-0.520507	1.77001	-4.80537	0.0024436	0.0255376	-1.41353	1.36517	1.51674	1.64736	1.99833	2.04903	2.04342
Atp2b2	-0.979064	4.23021	-4.80196	0.00245265	0.0255943	-1.41751	3.29853	3.87484	4.04866	4.74751	4.60374	4.80798
Pan2	-0.49158	6.06045	-4.80142	0.00245408	0.0255943	-1.41814	5.89142	5.79843	5.75411	6.40544	6.20796	6.3053
Numa1	-0.427497	8.44773	-4.80025	0.00245718	0.0255943	-1.41949	8.1837	8.26547	8.25277	8.66228	8.68042	8.64174
Nhs	0.525782	2.86069	4.79988	0.00245817	0.0255943	-1.41993	3.01104	3.19528	3.16443	2.6553	2.66799	2.47011
Gpaa1	-0.63192	5.67632	-4.79976	0.00245851	0.0255943	-1.42008	5.47174	5.23597	5.37337	5.78104	6.11641	6.07939
Zfp512b	-0.725601	4.95899	-4.79798	0.00246324	0.0256036	-1.42215	4.90948	4.41229	4.46681	5.30619	5.33984	5.31935
Pick1	-0.579214	4.30398	-4.79725	0.0024652	0.0256036	-1.423	4.03485	4.08627	3.922	4.67594	4.40293	4.70188
Uap1	1.13287	6.59875	4.79684	0.00246629	0.0256036	-1.42348	7.62431	6.66206	7.20921	5.9953	6.05038	6.05127
Ago4	-0.591693	4.24795	-4.79658	0.00246699	0.0256036	-1.42379	3.75447	3.98442	4.11741	4.5936	4.56373	4.47405
Deaf1	-0.565249	5.34415	-4.79379	0.00247447	0.0256584	-1.42704	5.20199	4.89117	5.09142	5.62914	5.54559	5.70558
Nckap1	0.46937	7.73916	4.79319	0.00247608	0.0256584	-1.42774	7.98401	7.92908	8.00845	7.5372	7.39933	7.57689
Faap100	-0.639667	4.74251	-4.79053	0.00248323	0.0257128	-1.43085	4.31439	4.58368	4.36995	4.92355	5.25653	5.00695
Pde7b	0.824273	4.97834	4.7898	0.00248521	0.0257135	-1.4317	5.2	5.2342	5.73722	4.67261	4.42171	4.60429
Heg1	-0.540181	9.76934	-4.78847	0.00248878	0.0257217	-1.43325	9.37311	9.46359	9.66105	10.0568	10.0909	9.97062
Acta2	-1.9983	4.23677	-4.78772	0.00249081	0.0257217	-1.43413	2.91716	3.97171	2.82399	5.47668	5.71349	4.51759
Iqcc	-0.752419	3.49137	-4.78738	0.00249172	0.0257217	-1.43452	3.12462	3.33425	2.88661	3.98841	3.65752	3.95681
Bcl9l	-0.735676	6.97707	-4.78592	0.00249567	0.0257428	-1.43623	6.40437	6.80813	6.61521	7.46377	7.4496	7.12136
Frmd8	-0.573381	5.5126	-4.78423	0.00250026	0.0257705	-1.43821	5.12639	5.30182	5.24952	5.62051	5.92569	5.85167
Lims2	-0.696218	8.03733	-4.78285	0.00250402	0.0257895	-1.43982	7.45381	7.76922	7.84463	8.21034	8.45013	8.49584
Atg16l2	-0.516265	4.64721	-4.78136	0.00250808	0.0258116	-1.44157	4.35075	4.547	4.26948	4.90659	4.90536	4.90407
Slc35f5	1.00894	5.71652	4.78059	0.00251017	0.0258135	-1.44246	6.55692	5.74587	6.36018	5.2012	5.23969	5.19525
Mpg	-0.814596	1.97799	-4.77949	0.00251318	0.0258247	-1.44375	1.44808	1.79221	1.47178	2.66877	2.32917	2.15791
Tns3	-0.70045	7.46851	-4.77837	0.00251623	0.0258364	-1.44506	7.34173	7.03751	6.9756	7.94815	7.88433	7.62372
Slc35c2	-0.531634	4.62309	-4.77665	0.00252095	0.0258651	-1.44707	4.29585	4.406	4.36995	4.81568	5.05479	4.79624
Mafk	1.06692	7.9792	4.77463	0.00252649	0.0258949	-1.44944	8.81099	7.99262	8.73438	7.42561	7.48841	7.4232
Utp4	0.979745	5.00496	4.77412	0.00252789	0.0258949	-1.45003	5.85264	5.05085	5.58101	4.4874	4.49801	4.55986
Clec9a	-0.598752	4.64556	-4.7735	0.00252961	0.0258949	-1.45077	4.53587	4.28098	4.22171	5.00544	4.81734	5.01203
Rab11b	-0.452492	6.31245	-4.77255	0.00253222	0.0259019	-1.45188	6.12353	6.09961	6.03546	6.48754	6.62255	6.50599
Rwdd2a	0.773277	0.917113	4.76877	0.00254266	0.025989	-1.45631	1.11752	1.46926	1.32447	0.418404	0.81133	0.36169
Naa60	-0.599125	5.43389	-4.76663	0.00254858	0.0260299	-1.45881	4.93605	5.25709	5.20984	5.65644	5.69508	5.84883
Izumo4	-0.604946	3.081	-4.76562	0.00255138	0.0260365	-1.45999	2.76377	2.97506	2.59674	3.31661	3.46818	3.36562
Kpna1	0.814789	6.19073	4.76416	0.00255543	0.0260365	-1.4617	6.86418	6.24412	6.68607	5.75917	5.73917	5.85167
Hnrnpf	0.591042	5.58681	4.76376	0.00255657	0.0260365	-1.46218	6.01781	5.67702	5.95217	5.23554	5.26071	5.37762
Nr2c2ap	-0.516709	0.304911	-4.76362	0.00255695	0.0260365	-1.46234	0	0.139669	0	0.480819	0.508179	0.700798
Rbm18	0.775793	6.029	4.76265	0.00255964	0.0260442	-1.46347	6.57778	6.10059	6.57232	5.70464	5.48974	5.72893
Zfp276	-0.478307	5.21725	-4.76189	0.00256176	0.0260462	-1.46436	5.08381	4.8593	4.99118	5.46129	5.45734	5.45057
Ctsa	-0.523756	7.38876	-4.7609	0.00256452	0.0260519	-1.46552	7.21677	7.0865	7.07737	7.56132	7.79749	7.59309
Ppp4r2	0.561335	5.62754	4.76031	0.00256619	0.0260519	-1.46622	6.04359	5.71948	5.96155	5.37354	5.28552	5.38155
Kazald1	-0.995918	2.65103	-4.75722	0.00257483	0.0261054	-1.46984	1.67155	2.39768	2.38998	3.0951	3.17249	3.17937
Rfxank	-0.437853	3.5874	-4.75636	0.00257726	0.0261054	-1.47085	3.37821	3.38629	3.3409	3.74311	3.87478	3.80108
Dusp26	-0.977146	4.66069	-4.75613	0.00257791	0.0261054	-1.47113	4.07453	4.42479	4.01702	4.77267	5.22266	5.45244
Usp53	0.880938	4.16882	4.75567	0.00257919	0.0261054	-1.47166	4.88984	4.23914	4.69887	3.80541	3.57269	3.80694
Usp5	-0.564167	6.24685	-4.75493	0.00258126	0.0261067	-1.47253	5.81148	6.09961	5.9832	6.44022	6.6451	6.50148
Fmo2	1.20669	5.56717	4.75364	0.00258491	0.0261241	-1.47405	6.2396	6.17089	6.10105	5.28448	5.24392	4.36306
Ndst2	-0.522306	5.36936	-4.75255	0.00258797	0.0261354	-1.47532	5.25859	5.03668	5.02934	5.54583	5.66703	5.67867
Nuak2	0.830315	6.58395	4.74961	0.0025963	0.0261743	-1.47878	7.15178	6.69983	7.14571	6.12065	6.40011	5.98561
Syde2	0.509392	3.00541	4.74951	0.00259657	0.0261743	-1.47889	3.16603	3.38629	3.22799	2.84521	2.70526	2.70167
Tmem184b	-0.495285	8.47341	-4.74913	0.00259764	0.0261743	-1.47933	8.27169	8.09562	8.30998	8.65574	8.77107	8.73633
Slc16a3	1.53255	4.45542	4.74778	0.00260148	0.0261934	-1.48093	5.86401	4.55839	5.24269	3.50108	3.90712	3.65925
Mmp2	-1.50647	4.32133	-4.74664	0.00260471	0.0262049	-1.48226	2.8271	3.88844	3.98876	4.87208	5.09512	5.2565
Ppp1r16a	-0.570922	4.79212	-4.74601	0.00260651	0.0262049	-1.483	4.6424	4.44333	4.43425	4.97595	5.23969	5.0171
Dynlt3	0.555404	6.1932	4.74524	0.0026087	0.0262075	-1.48391	6.35061	6.4884	6.57368	6.06571	5.81499	5.86578
Tle2	-0.737514	4.61036	-4.74267	0.00261602	0.0262451	-1.48692	4.43785	4.13271	4.15423	5.18254	4.73265	5.02215
Dhh	-1.24288	5.03856	-4.7421	0.00261766	0.0262451	-1.4876	3.84394	4.5753	4.8321	5.45158	5.7964	5.73201
Cpsf1	-0.503834	6.59212	-4.74188	0.00261829	0.0262451	-1.48786	6.2901	6.48169	6.24882	6.8044	6.90804	6.81967
Dpp9	-0.5859	6.07488	-4.74025	0.00262296	0.0262453	-1.48977	5.76238	5.93246	5.65096	6.51855	6.26523	6.31972
Dgcr2	-0.614741	6.23938	-4.73992	0.0026239	0.0262453	-1.49016	5.78515	6.0671	5.94378	6.36361	6.65307	6.62357
Nebl	-0.551563	4.93694	-4.73936	0.00262551	0.0262453	-1.49082	4.53903	4.59202	4.85241	5.18489	5.19891	5.25435
Agps	0.528757	5.98162	4.73916	0.00262609	0.0262453	-1.49106	6.30871	6.16439	6.26491	5.66319	5.61577	5.87278
Samd14	0.840409	2.22073	4.73557	0.00263641	0.0263218	-1.49528	2.69754	2.4957	2.72955	1.97684	1.98986	1.43487
Pcgf1	-0.810054	2.84984	-4.73492	0.00263827	0.0263218	-1.49604	2.21986	2.77486	2.33972	3.39973	3.25019	3.11468
Tex30	1.43799	2.56979	4.73446	0.00263959	0.0263218	-1.49658	3.72706	2.65268	3.48662	2.15965	1.84157	1.55117
Qrsl1	-0.639682	3.70285	-4.73189	0.00264704	0.0263306	-1.49961	3.12462	3.53779	3.48662	4.00973	3.98998	4.06837
Rnf26	-0.936208	2.60852	-4.73134	0.00264861	0.0263306	-1.50025	2.07086	2.37209	1.97829	2.82129	3.45366	2.95493
Ripk1	1.47307	6.98573	4.73123	0.00264893	0.0263306	-1.50038	8.32818	7.02474	7.81389	6.30337	6.21874	6.22549
1700037H04Rik	-0.516852	5.11891	-4.73045	0.0026512	0.0263306	-1.50131	4.70835	4.95071	4.9224	5.30619	5.3941	5.43173
Nod1	-0.507578	7.3578	-4.72993	0.00265271	0.0263306	-1.50192	6.98942	7.23093	7.09168	7.53169	7.63803	7.66504
Cnr2	-0.900285	4.95575	-4.72974	0.00265327	0.0263306	-1.50215	4.29958	4.88213	4.3351	5.20582	5.55753	5.45431
Map1s	-0.500079	5.73636	-4.72928	0.00265458	0.0263306	-1.50268	5.44675	5.60335	5.40885	5.88711	6.04069	6.03138
Azin1	0.641342	7.49075	4.72842	0.00265709	0.0263306	-1.5037	7.93933	7.55181	7.94314	7.21856	7.12006	7.17163
Ankrd54	-0.598508	4.75961	-4.72809	0.00265804	0.0263306	-1.50408	4.39322	4.60854	4.37932	4.92073	5.2312	5.02466
Ddx6	0.52859	8.26015	4.72678	0.00266187	0.0263492	-1.50563	8.61971	8.35879	8.59485	8.01229	7.92832	8.04697
Pigc	-0.989649	3.89663	-4.72525	0.00266631	0.0263738	-1.50742	2.95545	3.59972	3.65024	4.22103	4.5433	4.41003
Eif2s1	0.604476	5.26529	4.72062	0.00267988	0.0264395	-1.51289	5.70313	5.33695	5.66251	5.00013	4.90002	4.98902
Slc45a3	-0.419382	4.58917	-4.72052	0.00268017	0.0264395	-1.513	4.41055	4.35794	4.36995	4.76329	4.83706	4.79624
Nuf2	-0.466767	0.233384	-4.71996	0.0026818	0.0264395	-1.51366	0	0	0	0.353166	0.563337	0.483799
Nap1l1	0.517912	6.48119	4.71981	0.00268224	0.0264395	-1.51383	6.72358	6.6908	6.80605	6.29144	6.06479	6.31047
Fn1	-1.19857	6.47964	-4.71884	0.0026851	0.0264395	-1.51498	5.32042	6.33133	5.98933	7.04157	7.20164	6.99357
Npm1	0.776206	6.71582	4.71862	0.00268575	0.0264395	-1.51524	7.22952	6.87568	7.20658	6.57418	6.10368	6.3053
Tmem108	-0.518515	3.51942	-4.71831	0.00268667	0.0264395	-1.51561	3.24544	3.32094	3.2141	3.73032	3.67014	3.93556
Car7	-0.974793	6.08907	-4.7155	0.00269495	0.0265017	-1.51892	5.20398	5.73838	5.86267	6.32692	6.66099	6.7415
Nup210	-0.548583	5.81757	-4.71305	0.00270218	0.0265534	-1.52181	5.69891	5.55443	5.37649	6.03354	6.15058	6.09145
Wnk2	-1.52748	1.13611	-4.71145	0.00270694	0.0265808	-1.5237	1.08335	0	0.0337622	1.55179	2.12433	2.02342
Smim12	-0.715094	4.18926	-4.71053	0.00270967	0.0265883	-1.52479	3.55071	3.99703	3.9474	4.40932	4.57719	4.65391
Ccdc171	0.59714	0.29857	4.70682	0.00272073	0.0266595	-1.52917	0.818371	0.414895	0.558154	0	0	0
Ribc1	1.40838	1.03592	4.70633	0.00272217	0.0266595	-1.52974	1.82419	1.36937	2.02676	0.946598	0.0485851	0
Syn3	-0.843286	2.86609	-4.7061	0.00272286	0.0266595	-1.53001	2.75294	2.30608	2.27431	3.53825	3.13657	3.18837
Mier1	0.543837	6.43479	4.70205	0.00273499	0.0267589	-1.5348	6.75445	6.55387	6.81182	6.10587	6.10252	6.28024
Sh3glb2	-0.516667	6.39044	-4.70092	0.0027384	0.0267728	-1.53614	6.13505	6.2397	6.02157	6.53059	6.71222	6.70351
Rbck1	-0.522458	7.15832	-4.70009	0.0027409	0.0267778	-1.53712	6.76324	6.99099	6.93703	7.30681	7.48217	7.46967
Gtf2a1	0.411093	5.15363	4.69894	0.00274434	0.026792	-1.53847	5.37087	5.37287	5.33379	4.97052	4.92655	4.94717
Fam234a	-0.597998	5.43234	-4.6981	0.00274688	0.0267975	-1.53947	5.21586	5.19096	4.99321	5.75444	5.88432	5.55526
Adcy6	-0.699883	7.86732	-4.69729	0.00274934	0.0268021	-1.54043	7.68788	7.35691	7.50733	8.32217	8.35369	7.97591
Mthfsd	-0.511267	4.10674	-4.69572	0.00275408	0.0268289	-1.54229	3.92336	3.92409	3.70587	4.43319	4.3685	4.28542
Ccnd2	0.618903	7.70006	4.695	0.00275625	0.0268307	-1.54314	8.1095	7.76462	8.15441	7.42957	7.33342	7.40882
B3gnt3	0.504696	6.64663	4.69259	0.00276355	0.0268639	-1.54598	6.94491	6.80395	6.94808	6.26508	6.4838	6.43396
Bhlhe40	0.634764	8.98366	4.69256	0.00276365	0.0268639	-1.54602	9.5031	9.06666	9.33337	8.72244	8.67984	8.59656
2019-09-07	0.511549	7.4309	4.69046	0.00277004	0.0268838	-1.54851	7.73369	7.62674	7.69959	7.22141	7.02195	7.28201
Cad	-0.552188	5.42573	-4.69018	0.0027709	0.0268838	-1.54884	5.07731	5.29162	5.07998	5.64797	5.8459	5.6116
Fjx1	1.78481	1.28725	4.68969	0.00277237	0.0268838	-1.54941	2.32597	1.44493	2.76807	0.284838	0.899707	0
Chtf18	-0.983091	1.52494	-4.68927	0.00277366	0.0268838	-1.54991	0.641777	0.986622	1.47178	2.01951	2.06823	1.96171
Tmem255b	-0.836744	3.38408	-4.688	0.00277755	0.0269022	-1.55142	2.81673	3.20256	2.87783	3.48595	3.96459	3.95681
Mum1	-0.636445	6.66411	-4.68725	0.00277984	0.026905	-1.55231	6.17717	6.58134	6.27915	6.90172	6.95843	7.08685
2310022A10Rik	-0.718986	3.79764	-4.68598	0.00278371	0.0269072	-1.55381	3.133	3.6107	3.57075	4.22559	4.18724	4.05858
Adsl	-0.674868	5.23821	-4.68541	0.00278547	0.0269072	-1.55448	4.68575	5.17994	4.83664	5.58543	5.58278	5.55874
Mcm3ap	-0.560487	6.00002	-4.68522	0.00278605	0.0269072	-1.55471	5.63103	5.90596	5.62233	6.3605	6.19164	6.28864
Rnf38	0.544533	6.29667	4.68411	0.00278944	0.026913	-1.55602	6.63272	6.40571	6.66836	6.13163	5.99127	5.95029
Spink1	1.47165	5.28202	4.68372	0.00279064	0.026913	-1.55648	6.25215	6.05207	5.74931	5.10292	4.64907	3.88659
Grk3	0.719747	3.70758	4.68165	0.002797	0.0269551	-1.55893	4.24266	3.88392	4.07579	3.47065	3.09973	3.47274
Plekhh2	-0.946227	3.42841	-4.68042	0.00280079	0.0269724	-1.56039	2.59212	3.29395	2.97982	3.8115	3.7673	4.12577
Itga2	-0.984554	1.66345	-4.67811	0.00280792	0.0269781	-1.56313	1.18353	0.881751	1.44825	2.46771	1.84157	2.15791
Wdr34	-0.63149	2.40664	-4.67803	0.00280817	0.0269781	-1.56322	2.13899	2.22265	1.91103	2.8919	2.70526	2.57
Prpf40b	-0.566361	6.10311	-4.67749	0.00280986	0.0269781	-1.56387	5.61766	5.92918	5.91296	6.34276	6.35589	6.46024
Cdh13	-0.968674	4.83695	-4.67585	0.00281494	0.0269781	-1.56581	3.92818	4.51813	4.61153	5.14689	5.51619	5.30078
Fbxw5	-0.71378	5.76333	-4.67454	0.00281899	0.0269781	-1.56736	5.26051	5.7093	5.24952	6.22005	6.04796	6.09265
Fam189b	-0.605262	4.18119	-4.67436	0.00281956	0.0269781	-1.56758	4.08752	3.84725	3.7009	4.57226	4.47302	4.40617
Rfng	-0.757664	4.56676	-4.67339	0.00282258	0.0269781	-1.56873	4.37568	4.3183	3.86982	4.92073	5.07628	4.83978
Wfs1	-0.650481	4.82762	-4.67337	0.00282262	0.0269781	-1.56875	4.231	4.63836	4.63777	5.09546	5.18359	5.17952
Rprd1b	-0.50085	5.48248	-4.67324	0.00282303	0.0269781	-1.5689	5.08165	5.27273	5.3418	5.69644	5.77027	5.73201
Gbf1	-0.463922	6.49117	-4.67322	0.00282311	0.0269781	-1.56893	6.25023	6.26164	6.26575	6.70332	6.83917	6.62689
Zbtb7c	-0.726202	4.50211	-4.67313	0.00282338	0.0269781	-1.56904	4.20739	3.95025	4.25938	4.70238	5.12979	4.76346
Tpbgl	-0.60386	1.646	-4.67114	0.00282957	0.027018	-1.57139	1.52648	1.2339	1.27182	1.84067	2.10587	1.89724
Egr1	-0.572505	11.2446	-4.66961	0.00283435	0.0270446	-1.57321	10.7696	11.0298	11.0758	11.6253	11.5359	11.4314
Cln6	-0.676854	4.55105	-4.66772	0.00284026	0.0270818	-1.57545	4.01685	4.34485	4.27618	4.81568	5.10445	4.74831
Kin	0.632091	3.79765	4.66528	0.00284791	0.0271356	-1.57835	4.23878	3.98864	4.11367	3.53825	3.2669	3.63967
Taf4b	1.79198	3.95942	4.66297	0.00285517	0.0271772	-1.58109	5.66609	4.05445	4.84568	3.13446	2.86745	3.18837
Krt8	1.31921	5.03527	4.66261	0.0028563	0.0271772	-1.58152	6.13921	5.5199	5.42551	4.70238	4.56034	3.86428
Sharpin	-0.482204	5.37948	-4.65904	0.0028676	0.0272541	-1.58577	5.20795	5.1426	5.06459	5.54583	5.57776	5.73816
Plekhg6	0.878749	3.28108	4.65878	0.00286843	0.0272541	-1.58608	3.98944	3.53203	3.63989	2.75969	3.15465	2.61077
Mdm2	0.820503	6.34743	4.65441	0.0028823	0.0273524	-1.59127	6.93955	6.40177	6.93174	6.05421	5.7834	5.97393
Fam20a	-0.664	4.49931	-4.65424	0.00288282	0.0273524	-1.59146	3.94255	4.25672	4.30266	4.65241	4.92655	4.91497
Btbd2	-0.608088	5.96254	-4.65257	0.00288816	0.0273838	-1.59346	5.61916	5.83751	5.51883	6.14615	6.42266	6.23095
Pcp4l1	-0.599498	6.75139	-4.65025	0.00289557	0.0274263	-1.59621	6.61638	6.36738	6.37117	6.87509	7.167	7.11133
Nfic	-0.628002	7.49139	-4.64989	0.00289672	0.0274263	-1.59664	6.94134	7.35691	7.23393	7.88356	7.8118	7.72083
Sbds	0.628623	7.16596	4.64713	0.00290558	0.0274875	-1.59993	7.45339	7.31137	7.67604	6.96926	6.70151	6.88416
Sned1	-0.794939	5.6828	-4.64661	0.00290725	0.0274875	-1.60055	5.20597	5.28135	5.36868	6.35322	5.73617	6.15141
Ppp1r15b	0.647135	7.11401	4.6457	0.00291017	0.0274957	-1.60163	7.62727	7.1696	7.51585	6.7579	6.79665	6.81677
Stk3	0.54935	4.6349	4.64507	0.0029122	0.0274957	-1.60238	4.79008	4.97003	4.96861	4.3562	4.21764	4.50683
Slc31a1	1.27086	5.73494	4.64111	0.00292497	0.0275935	-1.60709	6.87982	5.95633	6.27497	5.38378	5.17255	4.74221
Cnot6	0.584837	6.82569	4.6406	0.00292664	0.0275935	-1.6077	7.22756	6.91275	7.21401	6.54161	6.4338	6.6244
Adcy4	-0.538255	8.2392	-4.63746	0.00293681	0.02767	-1.61143	8.06203	7.83096	8.01722	8.37242	8.59263	8.55993
Slc12a9	-0.593596	4.99687	-4.6366	0.00293962	0.0276771	-1.61246	4.88489	4.71667	4.49866	5.21274	5.36334	5.30493
Rpap1	-0.667584	4.90486	-4.63393	0.00294831	0.0276971	-1.61564	4.45466	4.84542	4.41313	5.24231	5.1502	5.32345
Mtfmt	-0.458311	3.43123	-4.6337	0.00294908	0.0276971	-1.61592	3.11619	3.18797	3.30205	3.67133	3.60591	3.70391
Dhx16	-0.44422	6.34736	-4.63349	0.00294974	0.0276971	-1.61616	6.07979	6.19115	6.10482	6.58132	6.4936	6.6335
Mgat4b	-0.489635	6.76582	-4.63343	0.00294995	0.0276971	-1.61624	6.49246	6.59384	6.4767	6.89313	7.12923	7.00954
Dtx3l	1.28766	6.05188	4.6326	0.00295265	0.0277032	-1.61723	7.19042	6.11222	6.78449	5.39395	5.21191	5.61828
Kcnq4	-1.33704	2.27921	-4.63011	0.00296082	0.0277566	-1.6202	0.937936	1.86738	2.02676	2.85702	3.11827	2.86789
Cxxc1	-0.507379	6.42314	-4.62949	0.00296284	0.0277566	-1.62093	6.04691	6.16159	6.29984	6.58754	6.71451	6.72843
Camkk2	-0.524848	5.7994	-4.62898	0.00296452	0.0277566	-1.62154	5.48489	5.41576	5.71027	6.09094	6.08966	6.00486
Pex7	0.620484	4.29684	4.62632	0.00297328	0.0278194	-1.62472	4.7416	4.69104	4.38862	3.89981	4.12443	3.93556
Mtfr1	0.504902	5.2993	4.62429	0.00297999	0.0278628	-1.62714	5.46843	5.63864	5.54818	5.1493	5.07628	4.91497
Vangl2	-0.97491	4.54853	-4.62315	0.00298374	0.0278786	-1.6285	4.46133	4.00121	3.72067	5.08796	5.20326	4.81672
Dvl3	-0.620889	4.53041	-4.621	0.00299087	0.0278999	-1.63107	4.04376	4.22134	4.39479	5.00544	4.74463	4.77248
Ppp2r1b	0.42817	4.91024	4.62099	0.00299089	0.0278999	-1.63108	5.10526	5.13882	5.1289	4.69582	4.7683	4.62434
Acad10	-0.692222	4.57776	-4.62059	0.00299223	0.0278999	-1.63156	4.18742	4.33163	4.17588	4.98405	5.14343	4.64412
Rbbp7	0.449742	6.55079	4.61421	0.00301349	0.0280719	-1.63918	6.83944	6.66996	6.81758	6.34381	6.28279	6.35115
Nfkbid	1.24778	5.23639	4.61381	0.00301484	0.0280719	-1.63966	6.37994	5.35502	5.84588	4.79434	4.6961	4.34706
Hgh1	-0.895528	2.45151	-4.61284	0.00301809	0.0280724	-1.64082	1.69437	2.30608	2.01078	2.74704	3.1636	2.78717
Mta1	-0.456969	6.50186	-4.61255	0.00301905	0.0280724	-1.64116	6.29943	6.34701	6.1737	6.69017	6.79737	6.70351
Hivep3	-0.492683	4.87905	-4.61106	0.00302407	0.0280745	-1.64295	4.63947	4.49165	4.76702	5.12018	5.14117	5.11484
Zeb2	-0.476273	5.77627	-4.61036	0.0030264	0.0280745	-1.64378	5.51083	5.65862	5.44496	6.02309	5.95047	6.06967
Ppp1r18	0.607282	7.84376	4.61023	0.00302683	0.0280745	-1.64393	8.20173	7.9189	8.32156	7.47004	7.53659	7.61372
Abca7	-0.566466	7.66532	-4.61	0.0030276	0.0280745	-1.64421	7.59807	7.23315	7.31503	7.95984	7.95886	7.92696
Syngr3	-0.486975	0.633252	-4.60627	0.00304021	0.028172	-1.64868	0.385482	0.464158	0.319654	0.757853	0.982981	0.889385
Ripk2	1.09906	4.66249	4.60356	0.00304935	0.0281987	-1.65191	5.47174	4.7268	5.43751	4.19799	3.8305	4.3104
Zswim8	-0.461217	7.90361	-4.60337	0.00305002	0.0281987	-1.65215	7.73404	7.59978	7.68519	8.14137	8.21928	8.04201
Ppp1r37	-0.466636	6.95176	-4.6031	0.00305094	0.0281987	-1.65247	6.65106	6.80753	6.69672	7.09368	7.26124	7.20031
Prmt2	-0.582916	4.91358	-4.60273	0.00305217	0.0281987	-1.6529	4.49421	4.61946	4.75269	5.02913	5.25234	5.33364
Clk2	-0.503472	5.80353	-4.60173	0.00305556	0.0281987	-1.6541	5.5691	5.52571	5.56058	6.17475	5.89242	6.09863
Eps15l1	-0.484236	6.37079	-4.60171	0.00305563	0.0281987	-1.65412	6.02007	6.24059	6.12537	6.66098	6.52867	6.64908
Akr1b10	0.641111	3.56176	4.60102	0.00305799	0.0282012	-1.65495	3.87423	3.9802	3.79251	3.20086	3.04265	3.48009
1190007I07Rik	-0.599024	1.90146	-4.59856	0.00306635	0.0282591	-1.6579	1.64836	1.73315	1.42433	2.15965	2.36065	2.0826
2510039O18Rik	-0.579172	6.34209	-4.59787	0.00306873	0.0282616	-1.65873	5.91469	6.1829	6.05992	6.45972	6.69458	6.74073
Ankzf1	-0.646401	4.29801	-4.59642	0.00307369	0.028267	-1.66047	3.94255	4.23205	3.74984	4.65241	4.61031	4.60092
Trim36	1.47037	1.00432	4.59603	0.00307502	0.028267	-1.66093	1.21544	1.81137	2.19171	0.807404	0	0
Aoc3	-2.30082	1.2295	-4.59529	0.00307754	0.028267	-1.66181	0.141607	0	0.0956527	2.92594	3.08096	1.13281
Rbm12	0.733002	4.07611	4.5952	0.00307787	0.028267	-1.66193	4.61874	4.11354	4.59556	3.71093	3.78481	3.63309
Lpar2	1.65089	1.61246	4.59464	0.00307978	0.028267	-1.6626	2.75294	2.39768	2.16308	0.990163	1.37087	0
Ushbp1	-0.649247	9.33215	-4.59358	0.0030834	0.0282724	-1.66386	8.92256	9.16095	8.93908	9.72228	9.4248	9.82325
Ccdc28a	-0.931319	2.92429	-4.59324	0.00308457	0.0282724	-1.66427	2.4248	2.74527	2.20581	3.2101	3.22475	3.73498
Def6	-0.503652	3.24561	-4.58976	0.00309654	0.0283629	-1.66844	2.94597	3.0972	2.9382	3.37529	3.50387	3.61316
Invs	-0.620166	4.81309	-4.58858	0.00310062	0.028381	-1.66986	4.28837	4.69362	4.52702	5.04471	5.08337	5.24143
Axl	-1.12267	3.7003	-4.5874	0.0031047	0.028399	-1.67127	3.07331	3.34744	2.99614	4.37275	4.66492	3.74723
Josd2	-0.730111	5.12086	-4.58399	0.00311651	0.028476	-1.67536	4.45132	5.01618	4.79993	5.40204	5.51269	5.54302
Iqcb1	0.555093	3.73034	4.58376	0.00311733	0.028476	-1.67564	4.09182	3.91082	4.02102	3.59578	3.27519	3.48741
E2f4	-0.465657	6.02846	-4.58286	0.00312044	0.0284851	-1.67671	5.73099	5.91263	5.74328	6.20742	6.2506	6.32586
Dtx3	-0.575306	6.09239	-4.58123	0.00312613	0.0285178	-1.67868	5.86527	5.79483	5.75411	6.54527	6.16848	6.42637
Klhdc4	-0.468365	4.71602	-4.58039	0.00312906	0.0285252	-1.67968	4.51038	4.42789	4.50723	4.82774	4.97821	5.04465
Tmppe	-0.624881	3.03929	-4.5793	0.00313286	0.0285406	-1.68099	2.54267	2.95797	2.67991	3.46294	3.29161	3.30064
Trib2	-0.907913	6.75376	-4.57429	0.00315041	0.0286313	-1.687	5.87154	6.42061	6.60726	7.13551	7.17699	7.31065
Atp6v0a1	-0.443402	6.20239	-4.57403	0.00315134	0.0286313	-1.68732	6.07979	5.92588	5.9364	6.43136	6.46492	6.376
H2-Q4	0.596975	8.6372	4.57328	0.00315397	0.0286313	-1.68822	9.05313	8.73908	9.01487	8.36313	8.19766	8.45536
S1pr2	0.82897	2.56526	4.57304	0.00315483	0.0286313	-1.68851	2.86782	2.82286	3.24857	1.86428	2.37613	2.21192
Trmt44	-0.657881	3.18084	-4.57301	0.00315493	0.0286313	-1.68854	3.07331	2.70485	2.77755	3.34205	3.66384	3.52346
Agpat2	-0.704635	4.06378	-4.57283	0.00315556	0.0286313	-1.68876	3.52547	4.02192	3.587	4.33101	4.47302	4.44428
Ifih1	0.955558	6.18402	4.57213	0.00315804	0.0286346	-1.68961	7.00148	6.42528	6.55865	5.86095	5.37109	5.88668
Sf3a2	-0.546457	5.64217	-4.57014	0.00316505	0.0286516	-1.69199	5.27193	5.49789	5.337	5.90572	6.06	5.78048
Trib1	1.4147	7.28422	4.56939	0.00316771	0.0286516	-1.6929	8.54458	7.27732	8.15282	6.548	6.67123	6.51139
Hnrnpu	0.491682	8.93106	4.56855	0.00317067	0.0286516	-1.6939	9.23218	9.09222	9.20631	8.80118	8.56121	8.69328
Ezh1	-0.56214	6.86733	-4.5682	0.00317192	0.0286516	-1.69432	6.47032	6.80813	6.48033	7.13187	7.14796	7.16537
Mpnd	-0.498639	5.48894	-4.56808	0.00317235	0.0286516	-1.69447	5.22764	5.27963	5.21159	5.57652	5.8459	5.79234
Gcn1l1	-0.46426	7.387	-4.56799	0.00317265	0.0286516	-1.69457	7.07831	7.22558	7.16072	7.54635	7.72261	7.58842
Zfp217	0.522568	5.36879	4.56735	0.00317494	0.028653	-1.69535	5.71573	5.44212	5.73236	5.08042	5.13435	5.10774
Itga1	0.669792	7.37037	4.56661	0.00317757	0.0286576	-1.69624	7.48237	7.90335	7.73009	7.00554	6.90003	7.20086
Rps6kl1	-0.824965	4.03391	-4.56582	0.00318038	0.0286637	-1.69719	3.26843	3.771	3.82484	4.42924	4.28892	4.62102
Sirt4	-0.908396	3.26448	-4.56403	0.00318672	0.0286885	-1.69934	2.50444	3.15834	2.76807	3.82359	3.46818	3.86428
Letmd1	-0.685152	4.62051	-4.56385	0.00318738	0.0286885	-1.69956	4.10039	4.58647	4.14694	5.00013	4.95261	4.93652
Cit	-0.575202	4.16883	-4.55984	0.00320169	0.0287981	-1.70438	4.0482	3.7661	3.82941	4.5212	4.55014	4.29796
Erbb2	-0.656764	5.47053	-4.55846	0.00320662	0.0288232	-1.70603	5.07079	5.30857	5.04707	5.6882	6.03948	5.66904
Col4a6	-1.07762	3.0094	-4.55719	0.00321118	0.0288306	-1.70756	2.43839	2.86931	2.10408	3.55285	3.25019	3.84161
Bcr	-0.444048	6.36411	-4.55703	0.00321177	0.0288306	-1.70776	6.15266	6.10351	6.1701	6.62084	6.65703	6.48055
1700016C15Rik	1.04487	0.79896	4.55645	0.00321385	0.0288306	-1.70846	1.69437	1.26203	1.00779	0.213112	0.616463	0
Mcoln1	-0.422257	6.00154	-4.55586	0.00321599	0.0288306	-1.70917	5.82318	5.74213	5.80594	6.15455	6.27558	6.20788
Acnat1	1.28433	1.2652	4.55267	0.00322747	0.0289143	-1.71301	1.67155	2.03977	2.01078	0.807404	1.06171	0
D930048N14Rik	-1.2031	2.825	-4.54999	0.00323718	0.0289706	-1.71624	2.13899	2.76506	1.76631	3.64431	3.20754	3.4278
Dgcr8	-0.707509	4.29792	-4.54975	0.00323805	0.0289706	-1.71653	3.67638	4.24267	3.91343	4.65241	4.66176	4.64084
Chd4	0.812242	8.48752	4.54894	0.00324096	0.0289775	-1.7175	9.19865	8.53609	8.94619	8.17302	8.02298	8.0482
Mapk7	-0.459545	5.57731	-4.54754	0.00324607	0.029004	-1.71919	5.35842	5.23775	5.44645	5.75602	5.81214	5.85309
Armcx5	0.618715	2.92699	4.54631	0.00325054	0.0290247	-1.72068	3.09919	3.32761	3.28223	2.51322	2.49438	2.84528
Ywhaz	0.6222	7.67022	4.5445	0.00325713	0.029038	-1.72285	8.16493	7.71873	8.0603	7.35394	7.34773	7.37569
Bmp1	-0.559219	6.19527	-4.54394	0.00325918	0.029038	-1.72353	6.01214	5.7093	6.02555	6.4539	6.41518	6.55557
Nampt	1.06359	7.06109	4.5439	0.00325931	0.029038	-1.72357	8.07459	7.17099	7.53308	6.68355	6.38488	6.51944
Tmem64	0.661564	6.42711	4.54354	0.00326065	0.029038	-1.72401	6.9185	6.6647	6.69047	6.28927	6.13815	5.86156
Cisd3	1.13878	3.0029	4.54146	0.00326825	0.0290865	-1.72652	3.5191	3.62702	3.57075	2.35559	2.98321	1.96171
Avpi1	0.44329	3.8963	4.54059	0.00327144	0.0290957	-1.72757	4.07453	4.12508	4.15423	3.58872	3.66384	3.77141
Sdc4	1.15385	7.02402	4.53885	0.00327783	0.0291334	-1.72967	7.9113	7.52304	7.36851	6.63463	6.76832	5.93833
Slc38a7	-0.835517	4.50026	-4.53752	0.00328271	0.0291575	-1.73127	3.83883	4.29126	4.11741	4.60766	5.13435	5.01203
Ptges3	0.785677	6.32248	4.53536	0.00329067	0.029209	-1.73388	6.84901	6.34208	6.95488	5.92268	5.88972	5.97653
Ampd3	-0.565111	5.93749	-4.53393	0.00329595	0.0292348	-1.73561	5.55826	5.85146	5.55508	6.27832	6.10368	6.27813
Cpsf2	0.460348	5.03631	4.53308	0.00329912	0.0292348	-1.73664	5.31122	5.15766	5.33058	4.86625	4.72964	4.82252
2810006K23Rik	0.571994	3.94641	4.53282	0.00330007	0.0292348	-1.73695	4.33269	4.07838	4.28617	3.79316	3.4968	3.69129
Hspg2	-0.518383	11.4845	-4.5287	0.00331537	0.0293275	-1.74193	11.2019	11.144	11.3299	11.715	11.891	11.625
Rtp4	0.931998	6.4011	4.52822	0.00331716	0.0293275	-1.74251	7.07397	6.48244	7.04489	5.8668	5.73617	6.20233
Mphosph8	0.764857	4.83098	4.5282	0.00331724	0.0293275	-1.74253	5.22764	5.18362	5.22895	4.51749	4.10132	4.72683
Cars2	-0.461779	4.11905	-4.52747	0.00331994	0.0293275	-1.74341	3.92336	3.81913	3.922	4.40932	4.23048	4.41003
Kctd13	-0.52539	3.32769	-4.52669	0.00332284	0.0293275	-1.74435	3.02911	3.20256	2.96331	3.46294	3.69505	3.61316
Mcm7	-0.5693	4.3871	-4.52649	0.00332358	0.0293275	-1.74459	4.21924	4.13652	3.95159	4.52861	4.823	4.66363
Tnfsf12	-0.673018	4.55751	-4.52432	0.00333171	0.029348	-1.74722	4.05703	4.37736	4.22863	4.64902	4.99836	5.03469
Crip2	-0.5828	8.84992	-4.52417	0.00333228	0.029348	-1.7474	8.40693	8.59827	8.67036	8.95785	9.25484	9.21127
Mllt1	-0.490714	5.82351	-4.52321	0.00333588	0.029348	-1.74856	5.46013	5.58398	5.69035	5.9886	6.1618	6.0562
Akap17b	0.676218	2.21088	4.52317	0.003336	0.029348	-1.7486	2.35491	2.84162	2.45045	1.79227	1.88552	1.94054
Kras	0.521353	6.36454	4.52269	0.0033378	0.029348	-1.74918	6.57855	6.51202	6.78507	6.05806	6.04675	6.20677
Ano6	-0.484869	8.12743	-4.52134	0.00334287	0.029348	-1.75082	7.77208	7.88708	7.99583	8.29746	8.35002	8.46211
Hist2h2be	-0.810097	3.5051	-4.52064	0.0033455	0.029348	-1.75166	2.85775	3.47909	2.96331	3.85338	3.85833	4.01873
Fhod1	-0.541662	6.58521	-4.5205	0.00334603	0.029348	-1.75183	6.224	6.43998	6.27915	6.95696	6.69071	6.92043
Ssbp4	-0.494977	7.08931	-4.5204	0.00334642	0.029348	-1.75196	6.7558	6.87226	6.89739	7.19548	7.44318	7.37174
Bak1	-0.631337	4.91151	-4.52007	0.00334766	0.029348	-1.75236	4.43108	4.73435	4.62209	5.01865	5.3788	5.28407
Dffa	-0.601647	4.67948	-4.51921	0.00335089	0.0293562	-1.7534	4.25038	4.61946	4.26612	4.89804	4.98832	5.05453
Rab8b	0.74598	6.11722	4.51867	0.00335294	0.0293562	-1.75405	6.65325	6.22549	6.59191	5.83131	5.50918	5.89221
St6gal1	-0.664571	4.84586	-4.51753	0.00335722	0.0293691	-1.75543	4.23878	4.74436	4.55758	5.15649	5.13435	5.24359
Tpd52l1	1.37893	1.31833	4.51647	0.00336123	0.0293691	-1.75671	1.88497	2.37209	1.76631	1.07354	0.81133	0.00173295
Pole4	0.574058	4.82383	4.51632	0.0033618	0.0293691	-1.75689	5.01975	4.98064	5.33219	4.46055	4.60045	4.54941
Ptbp3	0.537105	7.74363	4.51597	0.00336312	0.0293691	-1.75732	8.17409	7.84498	8.01747	7.43992	7.42654	7.55877
Tmem42	-0.998872	0.946519	-4.51521	0.00336598	0.02937	-1.75823	0.268691	0.917562	0.154997	1.55179	1.5454	1.24068
Pir	-1.10949	3.0067	-4.51422	0.00336974	0.02937	-1.75943	1.99935	2.96654	2.38998	3.39973	3.63838	3.64623
Vps39	-0.406531	5.90684	-4.51357	0.00337221	0.02937	-1.76022	5.64135	5.73336	5.73601	6.09843	6.10252	6.12936
Cebpz	0.667748	5.17711	4.51336	0.003373	0.02937	-1.76047	5.66465	5.21993	5.64838	4.87208	4.75356	4.90407
Myof	-0.757954	5.2118	-4.51307	0.00337411	0.02937	-1.76083	4.63947	5.16512	4.69388	5.68655	5.44271	5.64307
Tln2	-0.445773	6.5444	-4.5111	0.00338161	0.029399	-1.76321	6.35061	6.27118	6.34274	6.84278	6.80024	6.65884
Anks3	-0.526553	5.4758	-4.51104	0.0033818	0.029399	-1.76328	5.08165	5.39049	5.16543	5.76545	5.66388	5.7879
Sart3	-0.46215	5.74998	-4.50789	0.00339384	0.0294846	-1.7671	5.48979	5.65199	5.41493	5.98187	5.99127	5.97002
1190002N15Rik	0.477633	5.37726	4.50697	0.00339736	0.0294962	-1.76821	5.59055	5.58119	5.6765	5.22646	4.99586	5.19301
Senp6	0.424587	6.46342	4.50242	0.00341481	0.0296108	-1.77373	6.75784	6.61308	6.65622	6.2269	6.23157	6.29491
Slc20a2	-0.499915	4.20368	-4.50192	0.00341673	0.0296108	-1.77433	3.85917	3.99703	4.00498	4.58652	4.44759	4.32681
Arhgap33	-0.598446	3.77489	-4.50081	0.00342099	0.0296108	-1.77567	3.59383	3.27336	3.55981	3.97763	4.01493	4.22979
Pbxip1	-0.469097	6.84117	-4.49927	0.00342693	0.0296108	-1.77754	6.47197	6.72215	6.62573	7.05318	7.07154	7.10242
Ubox5	-0.784196	3.08282	-4.49891	0.00342834	0.0296108	-1.77798	2.59212	3.04148	2.43856	3.59578	3.37105	3.45791
Stard8	-0.508923	8.17834	-4.49815	0.00343125	0.0296108	-1.7789	7.74774	8.04492	7.97899	8.46362	8.44601	8.38878
Flii	-0.447596	7.92127	-4.49787	0.00343236	0.0296108	-1.77924	7.65771	7.77716	7.65756	8.06098	8.22944	8.1448
Erbin	0.719693	7.49175	4.49655	0.00343746	0.0296108	-1.78084	8.18067	7.62403	7.75007	7.14216	7.07511	7.17843
Matr3	0.515299	6.72056	4.49577	0.00344047	0.0296108	-1.78178	7.08588	6.91331	6.93544	6.47322	6.3213	6.59421
5730480H06Rik	-0.570774	2.87756	-4.49471	0.00344459	0.0296108	-1.78307	2.61622	2.54232	2.61799	3.27318	2.93174	3.28393
Mllt11	0.472427	3.16316	4.49463	0.0034449	0.0296108	-1.78317	3.50626	3.30074	3.39113	2.99172	2.8342	2.95493
Cxxc4	0.749788	2.57706	4.49437	0.00344592	0.0296108	-1.78349	2.59212	3.1433	3.12044	2.23402	2.16055	2.21192
Mapk14	-0.564754	7.07018	-4.49428	0.00344626	0.0296108	-1.78359	6.59456	6.9122	6.85664	7.25249	7.46643	7.33874
Gatsl2	-0.520846	5.20153	-4.49413	0.00344685	0.0296108	-1.78378	4.96215	4.86389	4.99727	5.46515	5.61577	5.30493
Ugt1a7c	1.27892	4.24661	4.49408	0.00344704	0.0296108	-1.78384	5.12429	4.77884	4.75509	3.76209	4.0731	2.98626
Tmem198b	-0.612509	3.83638	-4.4934	0.00344968	0.0296108	-1.78466	3.4933	3.70593	3.39113	4.00973	4.08728	4.33088
Tab1	-0.892559	3.69383	-4.49337	0.00344982	0.0296108	-1.7847	2.94597	3.55495	3.24174	4.0668	4.41797	3.93556
Uros	-0.568722	3.59916	-4.49298	0.00345134	0.0296108	-1.78518	3.22207	3.54353	3.1788	3.91684	3.83611	3.89762
Clcn6	-0.493452	5.63475	-4.49274	0.00345225	0.0296108	-1.78546	5.32225	5.39685	5.44496	5.92549	5.99001	5.72893
Rem1	-0.953184	2.59611	-4.49154	0.00345693	0.029632	-1.78692	2.34051	2.02343	1.99463	2.6553	3.40164	3.16118
1110034G24Rik	-0.780277	2.41849	-4.48969	0.00346414	0.0296428	-1.78916	1.67155	2.19374	2.21977	2.70844	2.94219	2.77526
Hhat	-0.460009	2.12533	-4.48938	0.00346537	0.0296428	-1.78954	1.9433	1.84895	1.89372	2.32189	2.48012	2.26398
Ggps1	0.512674	5.51967	4.48807	0.00347051	0.0296428	-1.79114	5.64721	5.91596	5.76487	5.29538	5.15694	5.33769
Tars2	-0.532878	4.75079	-4.48787	0.00347129	0.0296428	-1.79138	4.34716	4.68066	4.42523	5.01602	5.05959	4.97607
Capg	-0.626695	5.3468	-4.48767	0.00347205	0.0296428	-1.79162	5.00613	5.06489	5.02934	5.38582	5.82912	5.7655
Impdh1	-0.581691	7.19819	-4.48754	0.00347257	0.0296428	-1.79178	7.05811	6.84521	6.81872	7.33717	7.66861	7.46133
Cenpo	-0.649258	2.68282	-4.48696	0.00347486	0.0296428	-1.79249	2.36916	2.47181	2.2336	3.22841	2.77701	3.01693
B3gnt5	1.06757	0.803214	4.48617	0.00347794	0.0296428	-1.79344	1.04835	1.44493	1.51771	0.0579856	0	0.750306
Fasn	-0.5219	6.642	-4.48573	0.00347969	0.0296428	-1.79398	6.44951	6.28924	6.40441	6.86343	7.06916	6.77627
Mal2	0.784157	3.5775	4.48561	0.00348015	0.0296428	-1.79412	3.8337	4.23205	3.843	3.42376	3.19886	2.93366
Dennd2a	-1.42816	2.89183	-4.48433	0.00348519	0.0296506	-1.79568	1.42097	2.48381	2.62849	3.60282	3.74957	3.46535
Stmn2	-0.60982	5.00277	-4.48426	0.00348546	0.0296506	-1.79576	4.49096	4.70391	4.89872	5.18254	5.38072	5.35979
Cyb5r3	-0.536998	7.86921	-4.48257	0.00349211	0.0296885	-1.79781	7.44585	7.64554	7.71075	8.00201	8.22864	8.18248
Cables1	-0.446642	5.02326	-4.48194	0.00349462	0.029691	-1.79859	4.75794	4.8844	4.75748	5.15409	5.3079	5.27775
Gm14597	-0.76835	2.93221	-4.4783	0.00350899	0.0297944	-1.803	2.71996	2.66327	2.26087	3.07501	3.44634	3.4278
Rtl8b	-0.625705	4.23062	-4.47185	0.0035347	0.0299938	-1.81086	3.77603	4.14787	3.82941	4.38912	4.60045	4.64084
Nde1	-0.466221	6.00881	-4.4677	0.00355132	0.0300987	-1.81591	5.74062	5.69519	5.89131	6.16171	6.24639	6.31767
Mmgt1	0.447251	5.07372	4.46737	0.00355263	0.0300987	-1.8163	5.31122	5.1873	5.39353	4.80353	4.86751	4.87925
Psen2	-0.508981	4.69838	-4.46709	0.00355375	0.0300987	-1.81664	4.49096	4.32498	4.51574	4.83074	5.08337	4.94452
Slc25a25	0.955924	7.63819	4.46393	0.00356651	0.0301878	-1.8205	8.43663	7.71619	8.19562	7.20706	7.35995	6.91366
Elac2	-0.523942	4.24123	-4.4617	0.00357552	0.0302291	-1.82321	3.87922	3.91526	4.14328	4.5212	4.59384	4.39454
Myo1d	-0.43616	6.96416	-4.46146	0.00357649	0.0302291	-1.8235	6.76863	6.80634	6.66326	7.21454	7.22855	7.10362
Pacs1	-0.428298	6.53328	-4.46103	0.00357824	0.0302291	-1.82403	6.2901	6.36008	6.30721	6.70903	6.84475	6.68851
Ppp6r2	-0.600073	5.7757	-4.46051	0.00358035	0.0302291	-1.82466	5.49304	5.68613	5.24781	6.13042	6.01619	6.0806
Tmub2	-0.536913	5.58629	-4.45915	0.00358585	0.0302566	-1.82632	5.25668	5.32033	5.37649	5.65306	5.95692	5.95426
Tmem192	-0.579681	3.62309	-4.45846	0.00358867	0.0302614	-1.82716	3.23769	3.55495	3.20711	3.81755	3.91774	4.00349
Fmn1	0.967036	2.81648	4.45448	0.00360487	0.0303332	-1.83201	3.25314	3.6107	3.03615	2.58601	2.45117	1.96171
Pcdhga6	-0.428821	3.09945	-4.45446	0.00360498	0.0303332	-1.83204	2.8476	2.86931	2.9382	3.22841	3.32391	3.38925
Cysltr2	0.971189	4.38487	4.4543	0.00360563	0.0303332	-1.83223	4.52318	5.05689	5.03132	3.87097	3.59271	4.23414
Hyal2	-0.66119	7.70892	-4.45369	0.00360812	0.0303332	-1.83298	7.19493	7.4203	7.51973	7.82198	8.2345	8.06206
Rassf5	-0.499938	2.80491	-4.45361	0.00360842	0.0303332	-1.83307	2.41109	2.55375	2.69997	3.10504	2.98321	3.07637
Chd1	0.911908	6.86031	4.45244	0.00361322	0.0303546	-1.83449	7.612	6.87169	7.46509	6.37496	6.30622	6.53188
Tns2	-0.526917	9.25289	-4.4518	0.00361585	0.0303578	-1.83528	9.15729	8.90394	8.90708	9.56877	9.58258	9.39771
Homer1	1.67674	4.02099	4.4488	0.00362819	0.0304425	-1.83894	5.65159	4.05847	4.86801	3.33362	3.10903	3.1052
Dzip1	0.78913	1.57309	4.44818	0.00363074	0.0304449	-1.8397	2.07086	2.16423	1.66788	1.26305	1.33961	0.932917
Hykk	1.0166	4.51256	4.44495	0.00364404	0.0305107	-1.84363	5.07514	5.13502	4.85241	4.27487	4.2432	3.49469
Ccdc25	0.821893	4.41958	4.44398	0.00364805	0.0305107	-1.84482	5.04438	4.54414	4.90305	4.22103	3.73163	4.07324
Cpeb1	1.05525	1.05177	4.44305	0.00365193	0.0305107	-1.84596	1.55169	1.42018	1.76631	0.807404	0.765025	0
Vps16	-0.555461	5.54682	-4.44288	0.00365264	0.0305107	-1.84617	5.14307	5.45436	5.20984	5.71928	5.81072	5.94366
Naglu	-0.63131	5.42358	-4.4425	0.00365421	0.0305107	-1.84663	4.99928	5.28135	5.04315	5.6153	5.9659	5.6365
Agap3	-0.483601	6.4424	-4.44175	0.00365733	0.0305107	-1.84755	6.15472	6.12281	6.32428	6.57776	6.70458	6.77028
Wwp2	-0.503941	6.27973	-4.44159	0.00365799	0.0305107	-1.84774	6.02232	6.02155	6.0394	6.43432	6.71831	6.44246
Mn1	-0.562067	5.48617	-4.44139	0.00365882	0.0305107	-1.84799	5.27193	5.17625	5.16724	5.65136	5.99252	5.65774
Klc1	-0.458534	7.7294	-4.44132	0.00365912	0.0305107	-1.84808	7.37743	7.511	7.61196	7.91321	7.97006	7.99272
Gstm7	-0.781075	2.58545	-4.44082	0.0036612	0.0305107	-1.84869	1.82419	2.45972	2.30083	3.02352	3.0033	2.90115
Nfya	0.483781	7.13597	4.44001	0.00366455	0.0305198	-1.84967	7.37124	7.2398	7.52255	6.92505	6.85308	6.90412
Nadk2	0.561897	4.80283	4.43776	0.00367393	0.0305791	-1.85242	5.03324	5.05085	5.16724	4.74114	4.39914	4.42535
Prdm1	1.30848	5.69563	4.43675	0.00367812	0.0305951	-1.85365	6.9819	5.81039	6.25731	5.20813	4.83706	5.07896
Ahnak	0.539593	9.30328	4.43468	0.00368683	0.0306255	-1.85619	9.65924	9.36693	9.69308	9.09589	9.02487	8.9797
Ak6	0.595376	2.59249	4.43461	0.00368709	0.0306255	-1.85627	2.95545	2.73527	2.97982	2.37215	2.08717	2.42509
Mmp28	-0.866461	6.35865	-4.43425	0.00368859	0.0306255	-1.85671	5.5768	6.30707	5.8924	6.67773	6.91866	6.77925
Exosc7	-0.536694	4.0499	-4.42771	0.00371614	0.0308353	-1.86471	3.62979	3.94593	3.76896	4.27046	4.43286	4.25144
Tbxas1	1.04084	3.44849	4.42681	0.00371993	0.0308368	-1.86581	3.91367	3.52624	4.46681	2.93712	3.01324	2.83385
Igsf8	-0.494138	5.20066	-4.42659	0.00372089	0.0308368	-1.86609	4.8472	5.02646	4.9871	5.33604	5.58111	5.42603
Adrb2	-0.832391	2.96971	-4.42542	0.00372583	0.0308438	-1.86751	2.86782	2.16423	2.62849	3.47065	3.38642	3.30064
4933408B17Rik	-0.534453	0.291761	-4.42479	0.00372848	0.0308438	-1.86828	0.0736038	0	0	0.598089	0.717184	0.36169
Mrpl50	0.526481	4.37805	4.42477	0.0037286	0.0308438	-1.86831	4.52318	4.82671	4.57398	4.19799	4.0443	4.10213
Dpys	1.4911	1.77931	4.42379	0.00373274	0.0308469	-1.86951	2.5173	2.70485	2.35245	0.990163	1.74944	0.36169
Lsr	-0.733183	3.46528	-4.4236	0.00373355	0.0308469	-1.86974	3.35692	3.18062	2.75854	3.87097	3.84726	3.77739
Plcl2	-0.474947	5.29601	-4.42291	0.0037365	0.0308525	-1.87059	5.12429	4.94855	5.10276	5.59251	5.41486	5.59306
Cdk19	-0.441866	6.47201	-4.42228	0.00373917	0.0308556	-1.87136	6.14647	6.30199	6.30476	6.70086	6.62579	6.75217
Mmp19	0.796084	0.548318	4.42092	0.00374496	0.0308658	-1.87302	0.687993	1.01995	1.13114	0	0.450828	0
Rarg	-0.620258	7.98195	-4.42069	0.00374594	0.0308658	-1.8733	7.47126	7.68471	7.85948	8.1335	8.42197	8.32076
Trps1	0.76254	3.4048	4.42038	0.00374727	0.0308658	-1.87368	4.07017	3.69566	3.59238	3.21928	3.05232	2.79898
Gadd45b	0.5374	7.72576	4.41916	0.00375248	0.0308898	-1.87518	8.09027	7.81592	8.07718	7.34768	7.56262	7.46087
Esco1	0.463437	4.89122	4.41856	0.00375503	0.030892	-1.87591	5.16162	5.1426	5.06459	4.56867	4.61358	4.79624
Ndor1	-0.821324	2.96978	-4.41674	0.00376283	0.0309231	-1.87814	2.17188	2.88749	2.61799	3.35043	3.40164	3.38925
Nop14	0.82771	5.01383	4.41661	0.00376339	0.0309231	-1.8783	5.67472	5.08668	5.52165	4.68922	4.3685	4.74221
Epg5	-0.491279	5.88537	-4.41227	0.00378206	0.031037	-1.88363	5.79178	5.63998	5.48743	6.14374	6.09902	6.15026
Sympk	-0.479162	7.4825	-4.41149	0.00378538	0.031037	-1.88457	7.11894	7.32685	7.28297	7.63308	7.82208	7.71109
Rora	0.906852	5.2688	4.41083	0.00378826	0.031037	-1.88539	5.85264	5.2658	6.04823	4.76642	4.80881	4.87088
Wapl	0.571694	6.52251	4.41068	0.0037889	0.031037	-1.88557	6.97958	6.60005	6.84543	6.28052	6.13246	6.29699
Gbp7	0.662385	6.81492	4.41045	0.00378988	0.031037	-1.88585	7.32675	7.04916	7.06244	6.4539	6.27971	6.71758
Gabpb1	0.486747	5.49391	4.41001	0.0037918	0.031037	-1.88639	5.79045	5.6143	5.8071	5.32332	5.1275	5.30078
Cacul1	0.505467	6.02233	4.40965	0.00379336	0.031037	-1.88684	6.37994	6.09376	6.35149	5.81777	5.71501	5.776
Zfand5	0.691673	8.29881	4.40905	0.00379596	0.0310394	-1.88757	8.81392	8.3814	8.73863	8.02347	7.75666	8.07881
Defb1	1.08698	6.04959	4.4076	0.00380223	0.0310608	-1.88935	6.72496	6.58412	6.47014	5.88423	5.68424	4.94982
Slc16a1	0.961113	4.8032	4.40738	0.00380318	0.0310608	-1.88962	5.33138	4.95933	5.56058	4.46441	4.54672	3.95681
Micall1	-0.469363	7.37054	-4.40607	0.00380885	0.0310786	-1.89122	7.04041	7.10894	7.25824	7.61275	7.52143	7.68149
Fbxl14	-0.439876	5.80143	-4.4056	0.0038109	0.0310786	-1.8918	5.55358	5.66785	5.52306	5.93944	6.02604	6.09863
Lmf2	-0.488223	7.11091	-4.40529	0.00381227	0.0310786	-1.89218	6.94788	6.88814	6.76438	7.27579	7.49419	7.2951
Bcl7a	-0.531658	5.38102	-4.40391	0.00381828	0.0311088	-1.89388	5.13058	5.12548	5.08952	5.85801	5.5643	5.51823
Lima1	0.49616	7.94068	4.40202	0.0038265	0.031157	-1.89619	8.2945	8.02325	8.24852	7.7438	7.61822	7.71577
St3gal1	-0.450021	8.30129	-4.40063	0.00383258	0.0311669	-1.8979	8.197	7.99551	8.03633	8.49397	8.59159	8.49334
Rgl2	-0.479194	7.53444	-4.3992	0.00383884	0.0311669	-1.89966	7.32994	7.33969	7.21488	7.63822	7.78992	7.89395
Cep131	-0.687488	3.48273	-4.39892	0.00384009	0.0311669	-1.90001	2.93643	3.43652	3.04402	3.74947	3.77316	3.95681
Pcdhgc5	0.665477	0.518432	4.39864	0.00384129	0.0311669	-1.90034	0.975687	0.602591	0.975234	0	0.328798	0.228282
C1qtnf12	0.751322	3.60155	4.39843	0.00384221	0.0311669	-1.9006	4.00777	4.05847	3.86538	3.29071	3.4968	2.89015
BC005537	0.598327	8.4254	4.39838	0.00384246	0.0311669	-1.90067	8.90951	8.49316	8.771	8.21236	8.0285	8.13784
Mroh1	-0.530376	6.11756	-4.39792	0.00384448	0.0311669	-1.90123	5.95659	5.85724	5.74328	6.52134	6.40578	6.22111
Fbln2	-0.877316	7.88287	-4.39729	0.00384724	0.0311669	-1.90201	7.05039	7.6512	7.63103	8.09567	8.47866	8.39024
Prpf40a	0.406823	5.7878	4.397	0.00384851	0.0311669	-1.90236	5.96012	6.00395	6.00957	5.59251	5.51269	5.64797
Ciz1	-0.575753	6.21981	-4.39596	0.00385306	0.031185	-1.90363	5.77715	6.15598	5.86267	6.58665	6.41518	6.52122
Gipc1	-0.769289	5.21407	-4.39404	0.00386151	0.0312218	-1.90599	4.57637	5.15203	4.75987	5.45158	5.77027	5.57429
Sdr42e1	-0.54673	1.22988	-4.39346	0.00386407	0.0312218	-1.9067	1.01247	1.01995	0.837118	1.49243	1.67626	1.34104
Rock2	0.453925	7.10685	4.39336	0.00386454	0.0312218	-1.90683	7.43191	7.26347	7.30606	6.86123	6.80168	6.97677
Pmepa1	0.475224	5.62282	4.39202	0.00387048	0.031251	-1.90848	5.89266	5.71058	5.97808	5.33604	5.42048	5.39912
Eif4g2	0.552501	10.1246	4.39049	0.00387724	0.0312869	-1.91036	10.5443	10.1932	10.4652	9.93062	9.76725	9.84726
Fbxo25	-0.456699	4.64621	-4.3897	0.00388075	0.0312965	-1.91134	4.32173	4.48271	4.44914	4.79126	4.85375	4.97867
Irx1	-1.14398	2.4048	-4.38907	0.00388353	0.0313002	-1.91211	1.30713	2.33285	1.85845	3.17278	2.85645	2.90115
Adam1a	0.800079	1.19706	4.38681	0.00389357	0.0313624	-1.91488	1.67155	1.4932	1.62654	0.807404	0.450828	1.13281
Lap3	0.534793	5.7295	4.38564	0.00389877	0.0313856	-1.91632	5.9996	5.9977	5.9934	5.46901	5.64802	5.26929
Mpdz	0.51971	6.71373	4.38421	0.00390516	0.0314078	-1.91808	6.87046	6.95105	7.09925	6.53886	6.2971	6.52567
F2r	0.753114	8.92339	4.38374	0.00390728	0.0314078	-1.91866	9.49174	8.97855	9.42954	8.59332	8.36003	8.68713
Ddit3	0.438247	5.28703	4.38346	0.00390852	0.0314078	-1.919	5.50439	5.43442	5.57965	5.13239	4.97313	5.09821
Triap1	-0.439732	4.01183	-4.38218	0.00391426	0.0314298	-1.92058	3.69913	3.8657	3.81107	4.28365	4.14718	4.26428
Zfyve26	-0.539608	5.49531	-4.38166	0.00391658	0.0314298	-1.92122	5.24126	5.29162	5.14362	5.95464	5.73917	5.60152
Anks4b	1.1692	2.69179	4.38129	0.00391825	0.0314298	-1.92168	3.11619	3.33425	3.37874	2.49821	2.32917	1.49419
Dusp18	0.883316	4.12558	4.37701	0.00393746	0.0315434	-1.92694	4.92162	4.15539	4.62471	3.66462	3.58607	3.80108
Ermard	-0.690151	2.78927	-4.37693	0.00393783	0.0315434	-1.92704	2.75294	2.2788	2.30083	3.25544	3.03291	3.11468
Syngr2	-0.510575	5.94802	-4.37658	0.00393942	0.0315434	-1.92748	5.69891	5.72833	5.65096	6.06061	6.38871	6.1606
Rnf139	0.388639	4.83579	4.37593	0.00394234	0.0315481	-1.92827	5.02426	4.99956	5.06652	4.61811	4.62982	4.6765
Zfp358	-0.492021	4.83923	-4.37458	0.00394844	0.0315782	-1.92993	4.54846	4.63298	4.59823	4.93195	5.23758	5.08621
Mocs1	-0.729579	4.79282	-4.37398	0.00395117	0.0315813	-1.93068	4.19544	4.75677	4.33189	5.04213	5.16142	5.26929
Hey2	-1.05311	2.8488	-4.37272	0.00395688	0.0316082	-1.93223	1.99935	2.87843	2.08894	3.49354	3.33188	3.30064
Tox	1.01428	1.67703	4.37162	0.00396186	0.0316109	-1.93359	1.865	2.59856	2.08894	1.07354	0.941945	1.49419
Chst12	-1.04898	3.85847	-4.37161	0.0039619	0.0316109	-1.9336	2.86782	3.6591	3.47503	4.10197	4.63304	4.41387
Trim62	-0.660936	5.46452	-4.37084	0.00396538	0.0316194	-1.93454	4.8472	5.36802	5.18692	5.72412	5.86112	5.79971
Pomt2	-0.459465	4.96698	-4.36989	0.00396971	0.0316194	-1.93571	4.81892	4.73184	4.66099	5.07538	5.26902	5.24575
St8sia4	-0.642	5.17268	-4.36983	0.00397	0.0316194	-1.93579	4.98778	4.99329	4.57398	5.46901	5.40546	5.60657
Med1	-0.426802	6.29525	-4.36929	0.00397246	0.0316203	-1.93646	6.06782	6.15317	6.02456	6.52505	6.42545	6.57545
Tmed1	-0.555344	4.15837	-4.3672	0.00398198	0.0316774	-1.93903	3.71037	3.97596	3.95577	4.27487	4.48735	4.54591
Slc10a3	-0.684658	3.53344	-4.36458	0.00399394	0.0317539	-1.94226	3.3353	3.20979	3.02823	3.60982	4.08728	3.9302
Tmem161a	-0.629078	5.57422	-4.36263	0.0040029	0.0317917	-1.94467	5.02426	5.35665	5.39814	5.71604	5.96078	5.98948
Gspt1	0.484896	6.28266	4.36216	0.00400505	0.0317917	-1.94525	6.61713	6.38588	6.57232	6.14735	5.97737	5.99591
Det1	-0.881196	3.25597	-4.36185	0.00400649	0.0317917	-1.94563	2.4248	3.04148	2.97982	3.46294	3.88564	3.74112
Alg1	-0.520438	5.11341	-4.36149	0.00400812	0.0317917	-1.94607	4.77142	4.91794	4.87023	5.1919	5.51444	5.41456
Olfml1	0.732237	0.366118	4.3607	0.00401176	0.0318018	-1.94705	1.08335	0.645933	0.467428	0	0	0
Myl9	-1.61706	3.63426	-4.35817	0.00402343	0.0318695	-1.95017	2.43839	3.28026	2.75854	4.61115	5.0133	3.70391
Traf2	-0.429882	4.96779	-4.35782	0.00402503	0.0318695	-1.9506	4.80588	4.68326	4.7694	5.26022	5.19455	5.09342
Hspa5	0.848579	9.68808	4.35715	0.00402814	0.0318755	-1.95143	10.3952	9.71139	10.2306	9.37504	9.10374	9.31259
Nle1	-0.552064	3.47898	-4.35563	0.00403518	0.031895	-1.95331	3.08199	3.17323	3.35363	3.58161	3.83611	3.84731
Pamr1	0.652767	1.89603	4.3556	0.00403534	0.031895	-1.95335	2.20405	2.35913	2.10408	1.29814	1.67626	1.73456
Suco	0.71028	5.82245	4.35479	0.00403907	0.0319004	-1.95434	6.34612	5.83517	6.35149	5.42007	5.43534	5.54653
Ap3s1	0.466811	3.97937	4.35375	0.00404389	0.0319004	-1.95563	4.29585	4.16659	4.17588	3.87097	3.63194	3.73498
Nup153	0.740475	6.63798	4.35326	0.00404617	0.0319004	-1.95623	7.21282	6.64614	7.16569	6.34486	6.20363	6.25473
B2m	0.622697	11.2325	4.35312	0.00404682	0.0319004	-1.9564	11.5172	11.4013	11.7132	10.8595	10.7643	11.1398
Aspa	1.02851	3.44188	4.3527	0.00404877	0.0319004	-1.95692	4.29585	3.7661	3.80646	3.13446	3.1636	2.48481
Casp1	0.757169	3.20607	4.35239	0.00405021	0.0319004	-1.9573	3.94731	3.367	3.43967	2.78464	2.75349	2.94433
Sarm1	0.632913	0.332652	4.35073	0.00405796	0.031915	-1.95936	0.859337	0.363891	0.724097	0	0.0485851	0
Tril	-1.03388	5.78915	-4.3504	0.00405949	0.031915	-1.95977	4.74707	5.69776	5.37181	6.23484	6.32928	6.35415
Adam15	-0.574728	8.99105	-4.35034	0.00405978	0.031915	-1.95984	8.59983	8.65074	8.86048	9.08101	9.36712	9.38711
Ranbp2	0.750397	7.52092	4.34987	0.00406198	0.031915	-1.96043	8.22298	7.60116	7.86421	7.1838	7.02932	7.22405
Tmem203	-0.807492	1.31063	-4.34926	0.00406483	0.031915	-1.96118	0.937936	1.01995	0.762763	1.55179	1.48953	2.1018
Fkbpl	0.663433	2.288	4.34895	0.00406625	0.031915	-1.96155	2.49147	2.90543	2.46224	1.81667	2.04903	2.00314
Tmem104	-0.709528	5.0193	-4.34772	0.00407199	0.0319414	-1.96307	4.55158	4.87076	4.57126	5.20813	5.65756	5.2565
Apba3	-0.51599	5.51812	-4.34672	0.00407668	0.0319596	-1.96431	5.23933	5.3052	5.23584	5.65136	5.9761	5.70087
Lrrn3	-0.903269	0.451635	-4.34539	0.00408293	0.031973	-1.96596	0	0	0	1.11348	1.17229	0.424036
Pmf1	-0.415556	2.51003	-4.34535	0.00408312	0.031973	-1.96601	2.38327	2.22265	2.30083	2.75969	2.71747	2.67628
Smim3	1.44409	2.04346	4.34194	0.00409917	0.03208	-1.97023	3.05579	2.31953	2.9212	1.74219	1.57254	0.649531
Zfp655	0.752024	5.42758	4.34111	0.00410309	0.0320863	-1.97125	6.08303	5.4875	5.84025	5.18723	4.90803	5.05945
Npr1	-0.533225	9.09542	-4.34049	0.00410598	0.0320863	-1.97201	8.62287	8.89161	8.97194	9.30143	9.36397	9.42071
Cdv3	0.591587	6.21108	4.34011	0.0041078	0.0320863	-1.97249	6.64887	6.29265	6.5791	5.96287	5.76292	6.02008
Bcl6b	0.915634	7.91915	4.33951	0.00411065	0.0320863	-1.97323	8.73012	7.92798	8.4728	7.33664	7.5162	7.53115
Hspd1	0.97361	7.12949	4.33925	0.00411185	0.0320863	-1.97355	7.50028	7.26521	8.0834	6.81882	6.63789	6.47135
Stoml1	-0.567574	5.28034	-4.33608	0.00412691	0.0321752	-1.97748	4.94797	5.1781	4.86357	5.40002	5.65914	5.63321
Mansc1	-0.589353	5.79484	-4.33584	0.00412802	0.0321752	-1.97777	5.27193	5.71821	5.51033	6.04778	6.06359	6.15716
Srl	0.812634	1.01764	4.3344	0.00413486	0.0322099	-1.97955	1.60083	1.5399	1.13114	0.901676	0.391103	0.541185
Slc8b1	-0.657807	5.27641	-4.33266	0.00414317	0.0322338	-1.98171	4.70555	5.12356	5.01339	5.41209	5.678	5.72584
Lin7c	0.415898	6.19102	4.33193	0.00414665	0.0322338	-1.98261	6.34702	6.36738	6.4825	6.01389	5.91777	6.01755
Zfp626	-0.647291	2.69322	-4.33186	0.00414697	0.0322338	-1.98269	2.13899	2.5075	2.46224	3.11491	2.81159	3.1241
Tpcn2	-0.894889	3.87744	-4.33175	0.00414749	0.0322338	-1.98283	2.99275	3.80486	3.49239	4.27046	4.32926	4.37495
Tnfrsf10b	1.77214	5.79998	4.32583	0.0041759	0.0324359	-1.99017	7.36725	5.69131	6.99958	4.9403	4.89734	4.90407
Relb	0.905186	5.9617	4.32366	0.00418635	0.0324816	-1.99286	6.71174	5.95202	6.5791	5.46901	5.63037	5.42793
Cage1	1.59388	0.79694	4.32355	0.00418687	0.0324816	-1.99299	2.50444	1.14606	1.13114	0	0	0
Enpp3	0.523495	4.32304	4.32226	0.00419312	0.0324816	-1.99459	4.61276	4.68066	4.46095	3.93367	4.02479	4.22542
Ints9	-0.483718	4.48069	-4.32222	0.00419329	0.0324816	-1.99464	4.10039	4.38057	4.23552	4.64902	4.7887	4.72992
Ppip5k1	-0.40287	5.24643	-4.32211	0.00419382	0.0324816	-1.99477	4.98778	5.11588	5.03132	5.47093	5.39979	5.47287
Csad	-0.467974	5.40825	-4.32142	0.00419719	0.0324891	-1.99564	5.25284	5.26058	5.00938	5.6615	5.63037	5.63485
Lancl3	0.932361	1.91539	4.31956	0.00420619	0.0325401	-1.99794	2.05331	2.33285	2.75854	1.43053	1.20734	1.70974
Ggct	1.00339	2.98859	4.31899	0.00420896	0.0325429	-1.99865	3.5191	3.56062	3.39113	2.91468	1.98986	2.55614
Foxj2	-0.38509	6.482	-4.31773	0.00421509	0.0325522	-2.00021	6.34341	6.26425	6.26069	6.66687	6.69226	6.6645
Rasa2	0.53356	4.31056	4.31761	0.00421566	0.0325522	-2.00036	4.6628	4.35794	4.71128	4.00973	4.07784	4.04376
Igsf9b	-1.0397	2.55933	-4.317	0.00421863	0.0325522	-2.00112	1.57647	2.48381	2.05818	3.2994	2.92122	3.01693
Jun	-0.662609	11.7326	-4.31643	0.00422141	0.0325522	-2.00182	11.0966	11.478	11.6292	12.0528	12.0186	12.1203
Nfkbia	0.762027	9.50071	4.31589	0.00422403	0.0325522	-2.00249	10.077	9.49689	10.0713	9.07912	9.08971	9.19026
Med23	-0.539111	5.03023	-4.31549	0.004226	0.0325522	-2.00299	4.5547	4.8593	4.86801	5.34865	5.19891	5.35179
Pgrmc1	0.431074	7.41202	4.31527	0.00422706	0.0325522	-2.00326	7.65517	7.5066	7.72091	7.19722	7.18305	7.20918
Ngrn	-0.598042	4.72069	-4.31262	0.00424	0.0326156	-2.00655	4.16309	4.59755	4.50438	4.95687	5.09278	5.0095
Htra1	-0.947409	6.81695	-4.3126	0.00424013	0.0326156	-2.00658	5.88027	6.61785	6.53161	7.09118	7.4619	7.31888
Cd68	-1.37255	2.9859	-4.31096	0.00424814	0.0326586	-2.00861	2.89762	1.86738	2.13388	4.04631	3.73763	3.23259
Mier2	-0.719997	3.958	-4.30927	0.00425645	0.0327039	-2.01071	3.67064	3.29395	3.82941	4.22103	4.49446	4.23849
Simc1	0.867362	4.2237	4.30836	0.00426093	0.0327157	-2.01184	4.87743	4.2356	4.85912	3.91684	3.60591	3.84731
Uba52	0.760559	2.44507	4.30797	0.00426284	0.0327157	-2.01233	2.91716	2.48381	3.07507	1.95502	2.00986	2.22949
Gba	-0.487435	5.50544	-4.30644	0.0042704	0.0327325	-2.01423	5.25092	5.14071	5.39353	5.7079	5.86249	5.67707
Trmt2a	-0.566436	5.70437	-4.30639	0.00427064	0.0327325	-2.01429	5.32956	5.66916	5.26475	5.96287	5.99378	6.00613
Sub1	0.63062	6.06299	4.30605	0.00427231	0.0327325	-2.01471	6.55068	6.21383	6.37039	5.82079	5.52316	5.89908
Dalrd3	-0.557679	5.35188	-4.30295	0.00428764	0.0328313	-2.01856	5.21586	5.14638	4.85689	5.7079	5.5249	5.65936
Ift46	-0.443451	4.51172	-4.30194	0.00429264	0.032851	-2.01981	4.15488	4.35141	4.36368	4.71217	4.77999	4.70816
Map3k12	-0.546179	4.36042	-4.30069	0.00429884	0.0328588	-2.02137	4.15076	4.0902	4.02102	4.43713	4.82583	4.63756
Yes1	0.681833	6.33321	4.30044	0.00430009	0.0328588	-2.02168	6.84264	6.37947	6.80025	5.97104	5.86249	6.14333
Mettl22	-0.497318	2.11942	-4.3	0.00430228	0.0328588	-2.02223	1.69437	1.95615	1.96177	2.33884	2.45117	2.31423
Tll1	0.838038	5.47787	4.29977	0.00430341	0.0328588	-2.02251	5.60718	5.99665	6.08684	5.09047	4.75652	5.32957
Bmt2	0.506253	4.58226	4.29911	0.0043067	0.0328654	-2.02333	4.86993	4.68845	4.94779	4.38912	4.19599	4.40231
Fgd5	-0.404888	9.31056	-4.29799	0.00431228	0.0328893	-2.02472	9.01823	9.16537	9.14074	9.51514	9.48619	9.53767
Parp14	1.1581	8.2572	4.297	0.00431726	0.0328938	-2.02596	9.32456	8.31162	8.87255	7.73902	7.41253	7.8829
Lamc3	-2.17284	3.3166	-4.2969	0.00431774	0.0328938	-2.02608	1.01247	2.56508	3.11298	4.32676	4.5433	4.33899
Inpp4b	0.539407	6.23506	4.295	0.00432723	0.0329374	-2.02844	6.37377	6.46136	6.67914	5.89429	5.89242	6.10934
Ccnyl1	0.931626	6.40903	4.29473	0.00432859	0.0329374	-2.02878	7.23049	6.44228	6.95175	5.97782	5.74961	6.10221
Ptprr	-1.16031	4.84688	-4.29429	0.00433078	0.0329374	-2.02933	3.72152	4.81251	4.26612	5.30187	5.39979	5.57943
Dhx9	0.462736	7.29366	4.29243	0.00434015	0.0329721	-2.03165	7.58401	7.39274	7.59833	7.13308	6.96995	7.08384
Sema3g	-0.726442	9.85955	-4.29241	0.00434023	0.0329721	-2.03167	9.19516	9.70684	9.58698	10.0211	10.3021	10.3451
Zc4h2	-0.576286	2.89283	-4.29131	0.00434575	0.0329954	-2.03303	2.39725	2.84162	2.57518	3.1822	3.14564	3.21507
Zc3h12c	0.61195	5.48267	4.28959	0.00435441	0.0330128	-2.03518	5.97767	5.54014	5.84813	5.08796	5.14343	5.2987
Gtse1	-0.441212	0.289455	-4.28952	0.00435477	0.0330128	-2.03526	0.206548	0	0	0.480819	0.508179	0.541185
Smndc1	0.509024	5.67308	4.28936	0.00435558	0.0330128	-2.03546	6.00987	5.74337	6.02952	5.49759	5.33589	5.42222
1500011B03Rik	-0.531473	2.04753	-4.28891	0.00435783	0.0330128	-2.03602	1.92412	1.73315	1.68811	2.37215	2.14255	2.42509
Tmem127	-0.49982	6.91461	-4.28822	0.00436134	0.0330209	-2.03689	6.58161	6.77435	6.63814	7.02727	7.30892	7.15737
Nudt14	-0.625875	4.10633	-4.28708	0.00436707	0.0330457	-2.0383	3.73259	3.80007	3.84751	4.18399	4.38773	4.68607
Fbxo31	-0.815064	4.67494	-4.28586	0.00437325	0.0330739	-2.03982	3.93298	4.63029	4.23895	4.93752	5.18798	5.12191
9930111J21Rik1	0.662615	2.96568	4.2851	0.00437713	0.0330739	-2.04077	3.0201	3.54925	3.32161	2.61413	2.55006	2.73893
Gdf10	-1.2759	3.21055	-4.2849	0.00437815	0.0330739	-2.04102	2.15553	3.13571	2.42657	3.79316	4.2432	3.50915
Plekha4	0.77719	0.844466	4.28378	0.00438384	0.0330983	-2.04242	1.24665	1.05253	1.4	0.807404	0.26368	0.296527
Uhrf1bp1l	0.508471	5.15573	4.28319	0.00438682	0.0331013	-2.04315	5.52522	5.35175	5.35293	5.07031	4.7887	4.84548
Ppat	0.552671	4.60523	4.28273	0.00438914	0.0331013	-2.04372	4.88737	4.67544	5.08189	4.38096	4.33719	4.26853
Nipal3	-0.438606	6.40644	-4.2818	0.00439388	0.0331091	-2.04488	6.0895	6.22905	6.24285	6.54527	6.71755	6.61441
Crocc	-0.69005	5.02929	-4.28157	0.00439508	0.0331091	-2.04517	4.5886	4.89566	4.56853	5.63602	5.31193	5.175
Dyrk2	0.545025	6.44743	4.27982	0.004404	0.0331578	-2.04735	6.78001	6.50982	6.86999	6.2028	6.07905	6.24289
Kpnb1	0.511813	7.69983	4.279	0.00440816	0.0331706	-2.04837	8.06532	7.75351	8.04837	7.47052	7.38696	7.47428
Ebf4	-0.54396	3.26205	-4.27781	0.00441426	0.033198	-2.04985	3.00193	2.80385	3.16443	3.51606	3.44634	3.63967
Aasdh	-0.717982	3.50103	-4.27685	0.00441919	0.0332166	-2.05105	3.3992	3.0972	2.92972	3.99377	3.61899	3.96731
Phldb1	-0.506478	7.04551	-4.27181	0.00444509	0.0333779	-2.05733	6.87858	6.62937	6.86888	7.32818	7.39078	7.1773
Zfp52	0.419012	2.20662	4.27171	0.00444561	0.0333779	-2.05746	2.45184	2.4957	2.30083	1.99833	1.98986	2.00314
Dcun1d1	0.395949	3.67396	4.27067	0.00445096	0.0333943	-2.05875	3.90391	3.83326	3.87865	3.40778	3.48256	3.53762
Spats2l	0.546269	4.75275	4.27015	0.00445368	0.0333943	-2.05941	4.91678	5.12165	5.03922	4.50252	4.28892	4.64739
Capn10	-0.594571	3.84669	-4.26985	0.00445522	0.0333943	-2.05978	3.42672	3.77589	3.44562	4.09201	4.30114	4.03879
Hnrnpa2b1	0.649387	9.55621	4.26875	0.00446089	0.0334183	-2.06115	10.044	9.62662	9.97208	9.38119	9.05991	9.25346
Cbx2	-0.483559	2.82782	-4.26803	0.00446463	0.0334278	-2.06205	2.47838	2.53081	2.74894	3.0951	3.12745	2.98626
Pkn2	0.542707	6.44244	4.2659	0.00447571	0.0334879	-2.06471	6.79987	6.50909	6.83242	6.23936	6.05279	6.22111
Smpd4	-0.475778	5.17421	-4.26522	0.00447923	0.0334879	-2.06556	5.11375	4.8361	4.85912	5.43197	5.41299	5.39134
Nphs2	1.37593	4.73877	4.26482	0.00448134	0.0334879	-2.06606	5.07948	5.74835	5.45238	4.21645	4.54672	3.38925
Setd1b	-0.525991	6.10208	-4.26458	0.00448259	0.0334879	-2.06636	5.66031	5.90373	5.95322	6.46841	6.38393	6.24289
Per1	-0.559482	8.12251	-4.26227	0.00449461	0.0335252	-2.06924	7.9753	7.65883	7.89418	8.467	8.50091	8.23885
Snrnp200	-0.459975	7.74168	-4.26222	0.00449489	0.0335252	-2.06931	7.37301	7.63953	7.52255	7.92167	7.97261	8.02073
Cdkn2d	0.573292	5.43216	4.26194	0.00449636	0.0335252	-2.06966	5.65013	5.71313	5.79316	4.89804	5.24814	5.29036
Naa10	-0.563713	3.18095	-4.26171	0.00449752	0.0335252	-2.06994	2.89762	2.96654	2.83311	3.54557	3.61899	3.22386
Pcdhb14	0.735064	2.66013	4.26108	0.00450083	0.0335261	-2.07073	2.99275	3.29395	2.79631	2.38852	2.04903	2.44025
Arhgap45	-1.10356	5.43493	-4.26068	0.00450295	0.0335261	-2.07123	5.40066	4.6058	4.64296	6.02047	6.26419	5.67547
Ap3s2	-0.693405	5.203	-4.26027	0.0045051	0.0335261	-2.07175	4.78477	5.08275	4.70136	5.31264	5.76734	5.56912
Rnpep	-0.511318	5.77457	-4.25958	0.0045087	0.0335344	-2.07261	5.34406	5.6102	5.60248	5.93666	6.14155	6.01249
Gm5113	-0.522197	3.11132	-4.25821	0.00451589	0.0335693	-2.07432	2.85775	3.03335	2.65956	3.36705	3.41669	3.3335
Vac14	-0.420634	5.56495	-4.25771	0.00451847	0.0335701	-2.07493	5.4024	5.39844	5.26307	5.76388	5.85007	5.71185
Casp2	-0.751395	5.21781	-4.25617	0.00452658	0.0336118	-2.07686	4.51038	5.15015	4.8658	5.46708	5.66545	5.64797
Tpp2	0.929237	5.97837	4.25487	0.00453346	0.0336443	-2.07849	6.89591	6.08	6.35307	5.49759	5.37302	5.67065
Slfn8	1.17411	2.69209	4.25395	0.00453828	0.0336616	-2.07963	2.87782	3.71104	3.24857	2.26981	1.65102	2.39427
Apex2	0.591245	3.81402	4.25135	0.00455203	0.0337092	-2.08289	4.15076	3.8657	4.31247	3.43956	3.59933	3.51632
Atxn7l2	-0.596438	3.79528	-4.25109	0.00455342	0.0337092	-2.08322	3.62386	3.30751	3.55981	4.29237	3.95431	4.0338
Gvin1	0.999566	3.10729	4.25099	0.00455394	0.0337092	-2.08334	3.95677	3.45492	3.40952	2.85702	2.17833	2.78717
Kalrn	-0.378366	6.19431	-4.25085	0.00455469	0.0337092	-2.08351	6.01214	5.9977	6.00554	6.43136	6.33722	6.3819
Jund	-0.486273	8.76326	-4.24833	0.0045681	0.0337868	-2.08668	8.5072	8.45312	8.60003	8.84225	9.12866	9.04826
Cenpt	-0.733891	3.83264	-4.24793	0.00457018	0.0337868	-2.08716	3.69913	3.57751	3.12044	4.14598	4.34114	4.11163
Wrb	-0.553866	3.6229	-4.24574	0.00458184	0.0338544	-2.0899	3.10772	3.461	3.46919	3.83558	3.90712	3.95681
Limk2	-0.49401	6.19758	-4.24391	0.00459165	0.0338707	-2.0922	5.88648	6.13522	5.83004	6.38926	6.44302	6.50148
Ubap1	0.709475	5.91945	4.24344	0.00459413	0.0338707	-2.09278	6.43349	5.92478	6.46429	5.4786	5.5643	5.65124
Fam219a	-0.412964	6.26312	-4.24267	0.00459827	0.0338707	-2.09375	5.97068	6.04905	6.15019	6.50922	6.42731	6.47227
Ing3	0.523223	4.88023	4.24223	0.00460065	0.0338707	-2.09431	5.23544	5.06489	5.12519	4.76955	4.42915	4.65716
Sec14l2	-0.543541	3.65853	-4.24184	0.00460273	0.0338707	-2.09479	3.55071	3.34744	3.26213	3.76209	4.00001	4.02879
Abhd16a	-0.456246	6.95472	-4.2413	0.00460561	0.0338707	-2.09546	6.65616	6.83002	6.6936	7.0685	7.28194	7.19808
Zfhx2	-0.950074	4.35326	-4.24121	0.0046061	0.0338707	-2.09558	4.29958	3.66438	3.67072	5.13239	4.61031	4.74221
Lta4h	0.46392	5.93765	4.24114	0.00460647	0.0338707	-2.09567	6.00759	6.22459	6.27665	5.67157	5.69817	5.74733
Decr1	0.587114	5.59683	4.24111	0.00460663	0.0338707	-2.0957	6.05134	5.90708	5.71274	5.29971	5.47183	5.13828
Pde6d	-0.522742	5.14189	-4.23997	0.00461277	0.0338974	-2.09714	4.79008	4.89117	4.96032	5.22418	5.57105	5.41456
Serhl	-0.526804	3.12409	-4.23934	0.00461615	0.0339014	-2.09792	2.69754	3.03335	2.85116	3.39163	3.28342	3.48741
Ptp4a2	0.539116	7.41837	4.23893	0.00461835	0.0339014	-2.09843	7.72921	7.49812	7.83644	7.19606	7.02195	7.22842
Cort	-0.450308	0.225154	-4.23515	0.00463878	0.0340054	-2.10318	0	0	0	0.598089	0.328798	0.424036
Slc12a2	0.622135	6.08279	4.23484	0.00464045	0.0340054	-2.10356	6.54205	6.13617	6.50335	5.92689	5.68113	5.70715
Eny2	0.557132	5.12805	4.23438	0.0046429	0.0340054	-2.10413	5.55826	5.39685	5.26475	4.91792	4.66492	4.96563
Heca	0.465528	6.06653	4.23366	0.00464683	0.0340054	-2.10504	6.36224	6.22191	6.31374	5.95739	5.69508	5.84883
Slc26a6	-0.565758	3.11765	-4.23352	0.00464759	0.0340054	-2.10522	2.69754	2.99195	2.81482	3.2101	3.46094	3.53056
Tbpl1	0.609267	5.11527	4.23346	0.0046479	0.0340054	-2.10529	5.5951	5.13312	5.53148	4.80657	4.77416	4.85117
Pex6	-0.505707	6.83174	-4.23304	0.00465016	0.0340054	-2.10581	6.3983	6.71262	6.62573	7.00155	7.16478	7.08745
Zfp324	-0.71944	2.73267	-4.23189	0.00465641	0.0340143	-2.10726	2.49147	2.55375	2.07364	2.8919	3.11827	3.26702
Esam	-0.495768	9.65638	-4.23189	0.00465641	0.0340143	-2.10726	9.49834	9.32108	9.40607	9.73334	9.96551	10.0139
Dcps	-0.538703	4.26559	-4.2309	0.0046618	0.0340352	-2.1085	3.81819	4.03828	4.13225	4.39723	4.55695	4.65066
Ttc39b	0.615542	5.40041	4.22968	0.00466845	0.0340499	-2.11003	5.84756	5.6573	5.6197	5.24231	4.83146	5.20416
Stx1a	-0.65191	3.6453	-4.2296	0.00466886	0.0340499	-2.11013	3.03806	3.32761	3.59238	3.96676	3.92829	4.01873
Asb2	-0.823478	0.411739	-4.22822	0.0046764	0.0340628	-2.11186	0	0	0	1.1902	0.856195	0.424036
Ezr	0.831237	7.11626	4.22794	0.00467792	0.0340628	-2.11221	7.6861	7.49553	7.41401	6.8917	6.92788	6.28234
Pdcd10	0.566052	4.85203	4.22774	0.00467904	0.0340628	-2.11246	5.29264	4.95071	5.16182	4.48359	4.48735	4.73608
Swt1	0.54043	4.50506	4.22743	0.00468073	0.0340628	-2.11285	4.61874	4.85469	4.85241	4.36035	4.05877	4.28542
Nfyc	-0.491713	4.7523	-4.22663	0.00468512	0.034069	-2.11386	4.36149	4.51229	4.64555	5.00544	5.09043	4.8986
Notch3	-2.05476	4.09322	-4.22635	0.00468664	0.034069	-2.11421	2.61622	3.20256	3.37874	5.6153	5.74812	3.99838
Eif3e	0.407621	6.41459	4.22488	0.00469469	0.0341092	-2.11605	6.63124	6.58064	6.64333	6.26287	6.10832	6.26115
Tm9sf4	-0.514806	6.17875	-4.22405	0.00469922	0.0341237	-2.11709	5.87154	6.07505	5.81747	6.28927	6.54417	6.47504
Scp2	0.631397	6.30476	4.2222	0.00470937	0.0341648	-2.11941	6.67636	6.75035	6.43466	6.13406	6.08731	5.74581
Slc50a1	-0.509272	6.76418	-4.2221	0.00470994	0.0341648	-2.11954	6.45536	6.59729	6.47597	6.87944	6.97059	7.20642
Pkn1	-0.495365	6.85227	-4.2209	0.00471654	0.0341805	-2.12104	6.43603	6.72151	6.65622	7.04093	7.20436	7.05458
Sppl3	-0.449059	5.74057	-4.22035	0.00471958	0.0341805	-2.12174	5.58293	5.39368	5.57151	5.86534	6.01619	6.01375
Traf1	-0.619031	3.94521	-4.22002	0.0047214	0.0341805	-2.12215	3.61192	3.39902	3.89614	4.21645	4.20469	4.34303
Sfxn4	-0.43485	2.47347	-4.21917	0.00472609	0.0341805	-2.12322	2.38327	2.17906	2.20581	2.66877	2.75349	2.65043
Pygb	-0.4894	6.34452	-4.21902	0.00472691	0.0341805	-2.1234	5.96834	6.2039	6.12722	6.48564	6.72211	6.55992
Sin3a	0.841898	6.54963	4.21895	0.0047273	0.0341805	-2.12349	7.24795	6.53742	7.12638	6.25507	6.04796	6.08302
L3mbtl2	-0.636074	3.97955	-4.21819	0.00473151	0.0341926	-2.12445	3.49979	3.71104	3.7737	4.03075	4.43286	4.42916
Ctu1	-1.03374	2.3157	-4.21629	0.00474202	0.0342502	-2.12683	1.27721	2.2788	1.84048	2.78464	2.82294	2.89015
Zfp874a	0.70959	3.01761	4.21563	0.00474568	0.0342583	-2.12766	3.42672	3.57751	3.11298	2.69534	2.43647	2.85663
Tcta	-0.673685	4.92379	-4.21258	0.00476262	0.0343622	-2.13149	4.36149	4.79577	4.60357	5.04987	5.45005	5.28197
Faap24	-0.559069	1.78221	-4.21208	0.00476543	0.0343641	-2.13213	1.47469	1.4932	1.54015	1.91036	2.31316	1.96171
Dlg4	-0.745614	4.03729	-4.2077	0.00478989	0.0344995	-2.13763	3.89408	3.32094	3.77842	4.37275	4.58054	4.277
Megf8	-0.436382	7.42993	-4.20692	0.00479425	0.0344995	-2.1386	7.17833	7.24156	7.21532	7.55182	7.78594	7.6066
4931422A03Rik	-1.13827	1.40708	-4.20684	0.00479472	0.0344995	-2.13871	1.18353	0.645933	0.684366	2.40471	1.46077	2.06314
Zfp984	0.668183	2.54037	4.20651	0.0047966	0.0344995	-2.13913	2.70879	3.0815	2.83311	2.35559	1.94903	2.31423
Taf1d	0.629028	4.98861	4.20643	0.004797	0.0344995	-2.13922	5.51725	5.1426	5.24952	4.79126	4.45854	4.77248
Xrcc5	0.610248	3.77202	4.20506	0.00480469	0.0345278	-2.14094	4.02588	4.28784	3.91772	3.66462	3.38642	3.34965
Ppp1r35	-0.849503	3.99407	-4.20476	0.00480639	0.0345278	-2.14132	3.12462	3.81439	3.76896	4.29237	4.50859	4.45551
Zfp385b	1.12964	1.15079	4.20437	0.00480861	0.0345278	-2.14182	1.96223	1.51674	1.66788	0.946598	0.81133	0
Xlr4a	-0.848796	0.564342	-4.20307	0.00481593	0.0345547	-2.14345	0	0	0.419832	0.990163	0.667703	1.30835
Plcd4	0.698152	1.02069	4.20279	0.00481748	0.0345547	-2.1438	1.57647	1.4932	1.03963	0.653333	0.563337	0.798171
B3galt6	-0.941548	3.13156	-4.20175	0.00482336	0.0345785	-2.14511	2.34051	2.93194	2.7099	3.2101	3.74957	3.84731
Nelfa	-0.471798	5.18569	-4.20031	0.00483151	0.0346039	-2.14692	4.80326	5.04884	4.99727	5.32332	5.50214	5.4393
Fxr1	0.43596	6.09319	4.19982	0.00483428	0.0346039	-2.14754	6.31884	6.2529	6.36176	5.99797	5.77173	5.85592
Gipc3	-0.470186	5.62136	-4.19926	0.00483748	0.0346039	-2.14825	5.39893	5.271	5.48887	5.7576	5.97864	5.83312
Nr4a2	0.999792	5.90361	4.19909	0.00483844	0.0346039	-2.14846	6.86356	5.97344	6.37352	5.62742	5.24603	5.33769
Nipbl	0.461316	6.97025	4.19863	0.00484105	0.0346039	-2.14904	7.29584	7.13579	7.17109	6.78134	6.60047	6.83696
Mfsd10	-0.50151	5.23828	-4.19841	0.00484229	0.0346039	-2.14932	4.96215	5.12356	4.87685	5.36115	5.6239	5.48205
Dusp23	-0.680606	3.4943	-4.19738	0.00484812	0.0346248	-2.15061	3.14132	3.34086	2.97982	3.58161	4.06356	3.85864
Ddit4l	-0.673113	3.79095	-4.19699	0.00485035	0.0346248	-2.15111	3.19832	3.69566	3.46919	4.20263	4.23897	3.9409
Hes6	-0.74823	4.11526	-4.19609	0.00485545	0.0346429	-2.15224	3.79198	4.02192	3.40952	4.36035	4.65225	4.45551
Wsb1	0.721119	8.27649	4.19525	0.00486025	0.0346553	-2.15329	8.87995	8.29364	8.73757	8.04461	7.81961	7.88359
Elf2	0.782361	7.16041	4.19458	0.00486406	0.0346553	-2.15414	7.80325	7.14479	7.70673	6.74683	6.70611	6.85476
Ctns	-0.519796	5.02911	-4.19443	0.0048649	0.0346553	-2.15432	4.6599	4.74685	4.90089	5.11281	5.38647	5.36774
Cct2	0.47362	7.42451	4.19329	0.00487141	0.0346834	-2.15576	7.76165	7.48401	7.7383	7.23789	7.15415	7.17106
Sufu	-0.458351	5.76135	-4.19272	0.00487469	0.0346885	-2.15648	5.43155	5.58398	5.58101	5.92689	6.12789	5.91681
Ntrk3	0.714267	0.445027	4.19219	0.00487769	0.0346915	-2.15714	0.732774	1.11555	0.558154	0	0.26368	0
Cdc42ep2	0.881629	6.32896	4.18859	0.00489832	0.0348199	-2.16168	7.07016	6.3396	6.89957	5.71116	6.07075	5.88253
Rcan1	1.44202	7.38191	4.18792	0.00490218	0.034829	-2.16253	8.77598	7.36504	8.16775	6.55618	6.88319	6.54334
Zfp511	-0.46805	3.95662	-4.18674	0.004909	0.0348591	-2.16402	3.63569	3.6801	3.852	4.15557	4.10598	4.3104
Tgds	-0.433339	3.08251	-4.18571	0.00491491	0.0348827	-2.16531	2.75294	2.95797	2.88661	3.29071	3.23328	3.37354
Dpp3	-0.618248	5.34121	-4.18416	0.00492389	0.0349122	-2.16727	4.89478	5.1781	5.02338	5.44768	5.88837	5.61495
Pigq	-0.453483	6.44406	-4.18409	0.00492427	0.0349122	-2.16736	6.18223	6.27291	6.19682	6.56251	6.82302	6.62689
Zfp646	-0.398316	5.96806	-4.18334	0.00492862	0.0349122	-2.1683	5.69608	5.74462	5.866	6.15335	6.17403	6.17427
Ormdl3	-0.544762	5.71265	-4.18315	0.00492972	0.0349122	-2.16855	5.24513	5.47854	5.59714	5.85212	6.07787	6.02511
Ocln	0.883385	2.7501	4.18275	0.00493201	0.0349122	-2.16904	3.43352	2.99195	3.14991	2.69534	2.24732	1.98257
Ssna1	-0.595613	4.71804	-4.18222	0.00493512	0.0349159	-2.16972	4.22317	4.66757	4.36995	4.91792	5.12521	5.0044
Eri3	-0.479826	5.12262	-4.18172	0.004938	0.034918	-2.17035	4.85735	5.02851	4.76226	5.26022	5.4537	5.37368
Capza1	0.598479	5.15075	4.17894	0.00495416	0.0349904	-2.17386	5.49792	5.22708	5.62496	4.93474	4.68059	4.93919
Sugp1	-0.40163	5.45052	-4.17865	0.00495581	0.0349904	-2.17422	5.15957	5.26058	5.32897	5.62397	5.69354	5.6365
Taf8	-0.509418	5.18937	-4.17846	0.00495696	0.0349904	-2.17446	4.74707	5.00789	5.04903	5.398	5.38072	5.55352
Tmem230	-0.472473	3.97692	-4.17817	0.00495862	0.0349904	-2.17482	3.62979	3.90637	3.68588	4.13631	4.24742	4.25573
Herc6	0.603821	5.43699	4.17768	0.00496145	0.0349921	-2.17544	5.91226	5.72075	5.58371	5.15409	4.9318	5.31935
Cdh26	-0.675457	0.338474	-4.17649	0.0049684	0.035013	-2.17694	0.00223627	0	0	0.85531	0.328798	0.844499
Il3ra	-0.443443	5.18326	-4.17629	0.0049696	0.035013	-2.1772	4.91435	5.01204	4.95824	5.26688	5.43164	5.51644
Ilvbl	-0.480776	4.95169	-4.17502	0.00497702	0.0350421	-2.1788	4.77945	4.68326	4.67119	5.09546	5.37302	5.10774
Cmtr1	-0.833116	2.4669	-4.17469	0.00497893	0.0350421	-2.17922	1.69437	2.26497	2.19171	2.60014	3.01324	3.03701
Cnppd1	-0.466099	6.39716	-4.17196	0.00499495	0.0351315	-2.18267	6.22889	6.13807	6.12537	6.49889	6.78654	6.60519
Cers4	-0.558592	6.57765	-4.17164	0.00499684	0.0351315	-2.18307	6.36135	6.44688	6.08684	6.73887	6.84614	6.98584
Ncstn	-0.429819	7.35997	-4.1702	0.00500528	0.0351411	-2.18489	7.19242	7.16635	7.07641	7.45603	7.66665	7.60197
Zfp689	-0.657607	2.05051	-4.1702	0.00500529	0.0351411	-2.18489	1.76074	1.95615	1.44825	2.28738	2.53634	2.31423
Acp2	-0.481428	5.1289	-4.16993	0.00500685	0.0351411	-2.18522	4.8085	5.07484	4.78122	5.35074	5.33589	5.42222
Tmem95	1.02487	0.830528	4.16927	0.00501078	0.0351411	-2.18607	1.7822	1.11555	1.13114	0.284838	0.667703	0.00173295
Ldah	-0.45969	4.63117	-4.16919	0.00501123	0.0351411	-2.18616	4.24266	4.51813	4.4432	4.80353	4.89196	4.88757
Zfyve1	-0.381151	5.84062	-4.16872	0.00501399	0.0351422	-2.18675	5.63694	5.62787	5.68533	6.00992	5.98623	6.09744
Gba2	-0.424206	5.58959	-4.16758	0.00502071	0.0351711	-2.18819	5.2432	5.42512	5.46415	5.81323	5.78774	5.80411
Mettl18	-0.405973	1.60056	-4.16462	0.00503823	0.0352574	-2.19193	1.44808	1.42018	1.32447	1.71648	1.84157	1.8526
Ddx10	0.6059	4.38563	4.16435	0.00503981	0.0352574	-2.19227	4.50716	4.64905	4.90953	4.07694	3.92829	4.24282
Wac	0.588924	6.70279	4.16417	0.00504088	0.0352574	-2.1925	7.18085	6.73161	7.07929	6.46937	6.32829	6.42732
Tnfaip8	1.35008	4.96185	4.16257	0.00505041	0.0353018	-2.19453	5.82318	5.62922	5.45828	4.76955	4.56034	3.53056
Ptpn12	1.11184	7.24833	4.16196	0.00505405	0.0353018	-2.1953	8.27335	7.22469	7.91472	6.76104	6.51036	6.80584
Xpo6	-0.37557	6.14806	-4.16178	0.00505508	0.0353018	-2.19552	5.99386	5.91817	5.9688	6.3184	6.38488	6.30426
Acpp	1.18282	0.591409	4.15817	0.00507666	0.0354342	-2.2001	0.641777	1.08438	1.82229	0	0	0
Rock1	0.522561	6.61834	4.15772	0.00507932	0.0354344	-2.20066	7.0614	6.7553	6.82216	6.28927	6.28587	6.49605
Pofut1	-0.5274	6.1766	-4.15676	0.00508505	0.0354449	-2.20187	5.74335	6.07703	5.91832	6.31626	6.55186	6.45278
Thsd1	-0.506936	5.87793	-4.15659	0.00508607	0.0354449	-2.20209	5.49304	5.80203	5.5783	6.01389	6.20037	6.17992
Osbpl5	-0.481292	5.51572	-4.15604	0.00508938	0.0354496	-2.20279	5.11375	5.38091	5.33058	5.69809	5.86387	5.70715
Wiz	-0.511101	5.87567	-4.15542	0.00509309	0.0354571	-2.20357	5.47174	5.7888	5.59982	6.22917	6.14946	6.01502
Tor1aip2	1.00687	7.26828	4.15492	0.00509608	0.0354597	-2.2042	8.27878	7.28719	7.74917	6.78598	6.71299	6.79556
P3h1	-0.55502	4.9172	-4.15446	0.00509887	0.0354608	-2.20479	4.64533	4.53552	4.73821	5.10292	5.42421	5.05699
Rab11fip1	0.94464	2.75001	4.15355	0.00510432	0.0354772	-2.20593	3.44702	3.27336	2.94662	2.72142	2.00986	2.1018
Asb6	-0.707874	4.873	-4.15319	0.00510648	0.0354772	-2.20639	4.18742	4.7268	4.64296	5.10292	5.38264	5.19525
Cdk5rap3	-0.43336	4.80017	-4.15147	0.00511684	0.0355308	-2.20857	4.47787	4.61674	4.65586	4.93474	5.1114	5.0044
C1qtnf3	0.925964	2.33185	4.15021	0.00512447	0.035536	-2.21017	2.78519	2.65268	2.94662	1.95502	2.24732	1.40426
Ppp2ca	0.52563	7.357	4.15004	0.00512549	0.035536	-2.21038	7.70904	7.38836	7.76205	7.06786	7.12064	7.09406
Tmem11	0.699249	5.0036	4.14982	0.00512683	0.035536	-2.21066	5.47997	4.99329	5.58641	4.61115	4.67747	4.67329
Ghitm	0.364587	7.92571	4.14954	0.00512854	0.035536	-2.21102	8.09161	8.09513	8.13727	7.77176	7.72299	7.7355
Pex16	-0.628356	4.16607	-4.1489	0.00513236	0.035536	-2.21182	4.03485	3.771	3.74984	4.30967	4.73265	4.39843
Gla	0.961873	4.01174	4.14853	0.00513464	0.035536	-2.2123	4.88737	3.98442	4.60623	3.63061	3.42416	3.53762
Zdhhc3	-0.463828	6.00712	-4.1483	0.00513602	0.035536	-2.21258	5.60868	5.88803	5.8289	6.18064	6.28279	6.25366
Ugt2b38	2.22219	2.87152	4.14762	0.00514013	0.0355462	-2.21344	3.93777	4.05847	3.95159	2.52807	2.32917	0.424036
Taf5	0.698553	3.62244	4.14585	0.00515089	0.0356023	-2.21569	4.09611	3.64315	4.17588	3.39973	3.12745	3.29231
Lamp2	0.4602	8.52792	4.14466	0.0051581	0.0356244	-2.21719	8.89096	8.62356	8.75954	8.38446	8.26419	8.2448
Gga1	-0.479592	6.62777	-4.14445	0.00515937	0.0356244	-2.21746	6.31424	6.43689	6.4128	6.79752	7.04696	6.75823
Ccdc134	-0.46804	3.78069	-4.1433	0.00516637	0.0356546	-2.21891	3.69348	3.54925	3.39729	4.05146	3.94396	4.04872
AU040320	-0.459435	6.20911	-4.14117	0.0051794	0.0357262	-2.22162	5.91712	6.07307	5.94798	6.30444	6.56206	6.44997
Mtap	0.74496	3.88751	4.14035	0.00518443	0.0357426	-2.22266	3.89408	4.42789	4.458	3.678	3.42416	3.44294
Pcdhga3	0.582813	2.16787	4.13608	0.00521062	0.0358847	-2.22807	2.59212	2.35913	2.42657	2.12098	1.72546	1.78294
2010111I01Rik	-0.419611	7.53279	-4.13582	0.00521222	0.0358847	-2.2284	7.43149	7.26911	7.26835	7.77683	7.66191	7.78904
Mrpl57	-0.475834	3.94037	-4.13569	0.00521301	0.0358847	-2.22857	3.72152	3.8426	3.54325	4.10197	4.24742	4.18548
Zbtb49	-0.825134	3.20259	-4.13472	0.00521899	0.0358931	-2.2298	2.39725	3.11273	2.86011	3.78081	3.59933	3.46535
Ctss	0.723083	1.04066	4.13463	0.00521956	0.0358931	-2.22991	1.50081	1.51674	1.18907	0.990163	0.450828	0.596375
Preb	-0.417872	6.24372	-4.13308	0.0052291	0.0359226	-2.23187	6.05575	6.08394	5.96466	6.48087	6.53299	6.34411
Copg1	-0.40567	7.03411	-4.13307	0.00522917	0.0359226	-2.23189	6.77533	6.85851	6.85999	7.16729	7.33936	7.2042
Cyp2j11	1.18325	4.22406	4.13176	0.0052373	0.0359375	-2.23356	4.98778	4.84774	4.61153	3.84747	4.06356	2.98626
Mov10	-0.506001	4.90592	-4.13163	0.00523808	0.0359375	-2.23372	4.6971	4.81251	4.44914	5.15649	5.20543	5.11484
D16Ertd472e	0.871803	3.80155	4.13105	0.00524164	0.0359375	-2.23445	4.33269	3.86111	4.51857	3.10504	3.37876	3.61316
Rfwd3	0.466394	4.96124	4.131	0.00524199	0.0359375	-2.23452	5.17182	5.09061	5.32089	4.6558	4.67434	4.854
Ick	-0.407998	5.91882	-4.12794	0.00526094	0.0360491	-2.23839	5.60417	5.77544	5.76487	6.08468	6.1118	6.172
Sumf2	-0.750742	4.56124	-4.12642	0.00527041	0.0360698	-2.24033	3.91367	4.32498	4.31897	4.63536	5.06438	5.11011
Naa15	0.653912	5.7196	4.12625	0.0052715	0.0360698	-2.24055	6.2703	5.72833	6.14105	5.44963	5.30992	5.41839
Angptl4	1.29489	3.48622	4.125	0.00527926	0.0360698	-2.24213	4.63947	3.6591	4.10241	2.90333	3.25019	2.36279
Npdc1	-0.442781	7.11596	-4.12485	0.00528019	0.0360698	-2.24232	6.93056	6.80872	6.94441	7.20012	7.40406	7.40786
Zfp758	0.558021	2.90992	4.1247	0.00528118	0.0360698	-2.24252	3.14961	3.22417	3.19302	2.43656	2.57711	2.87906
Clp1	0.422365	4.0833	4.12467	0.00528137	0.0360698	-2.24256	4.22317	4.25322	4.40704	3.81755	3.84726	3.95153
Adamtsl4	-0.586162	2.96126	-4.12414	0.00528466	0.0360698	-2.24323	2.57992	2.70485	2.71976	3.51606	3.19013	3.05682
Snx11	-0.569917	4.94584	-4.12384	0.00528652	0.0360698	-2.2436	4.56093	4.84774	4.57398	5.18019	5.08808	5.42412
Med16	-0.420556	5.48816	-4.1236	0.00528803	0.0360698	-2.24391	5.2795	5.32866	5.22549	5.57474	5.77173	5.74885
Id2	0.592595	7.09337	4.12187	0.00529888	0.0361171	-2.24611	7.20489	7.65519	7.30892	6.83533	6.86341	6.69247
Rab1a	0.390368	7.8162	4.12164	0.00530031	0.0361171	-2.2464	8.0416	7.92331	8.06924	7.65861	7.5857	7.61873
Rab24	-0.484851	2.76639	-4.12034	0.00530846	0.0361543	-2.24805	2.6862	2.4957	2.38998	2.95921	2.95255	3.11468
Ippk	1.07803	5.33054	4.11748	0.00532645	0.0362585	-2.25168	6.31608	5.271	6.02157	4.74751	4.75059	4.87647
Ptgs2	0.880131	4.1854	4.11661	0.00533196	0.0362778	-2.2528	4.92645	4.21416	4.73578	3.55285	3.69505	3.9881
Tbc1d8	-0.531924	4.31319	-4.11551	0.00533893	0.0363069	-2.2542	3.98018	4.27409	3.88742	4.64902	4.56373	4.52472
Tmem55b	-0.386518	5.42623	-4.11316	0.00535378	0.0363895	-2.25718	5.27383	5.19096	5.23412	5.53851	5.66545	5.65449
Adamtsl1	-0.782994	4.24497	-4.11099	0.00536757	0.0364649	-2.25994	3.43352	4.07045	4.05647	4.64902	4.71449	4.54591
Aste1	0.604041	3.72395	4.10887	0.00538108	0.0365383	-2.26264	4.28837	3.80486	3.98468	3.45519	3.31591	3.49469
9130023H24Rik	-0.844209	1.70568	-4.10765	0.00538883	0.0365725	-2.26419	0.937936	1.56269	1.35009	1.84067	2.19589	2.34678
Plekho2	1.06748	7.67932	4.10699	0.00539308	0.0365829	-2.26503	8.70031	7.6422	8.29666	7.09804	7.23387	7.10481
Hjurp	-0.620559	7.02935	-4.10534	0.00540362	0.036636	-2.26713	6.50058	6.9693	6.68733	7.32765	7.20869	7.48254
Rbmxl1	0.52949	3.82871	4.10422	0.00541084	0.0366657	-2.26856	3.97086	3.99703	4.31247	3.65788	3.47539	3.55862
Rere	-0.490565	7.87216	-4.10356	0.00541506	0.0366657	-2.2694	7.76131	7.64654	7.47277	8.20861	8.14777	7.99593
Rps6ka3	1.05813	7.50239	4.10313	0.00541777	0.0366657	-2.26994	8.51484	7.47953	8.10001	7.07862	6.84266	6.9987
Mtss1l	-0.443985	7.17043	-4.10281	0.00541986	0.0366657	-2.27035	6.98653	6.80753	7.05125	7.42213	7.44088	7.31426
Exoc3l	-0.388014	6.33988	-4.1025	0.00542182	0.0366657	-2.27074	6.19728	6.1746	6.06573	6.52412	6.49182	6.58572
Ren1	-2.78911	3.60989	-4.10212	0.0054243	0.0366657	-2.27123	1.42097	3.03335	2.19171	4.78818	6.34412	3.88104
Hnrnpc	0.520219	7.72551	4.10167	0.00542718	0.0366667	-2.2718	8.05791	7.76952	8.12943	7.40564	7.44226	7.54831
Tmem33	0.672183	6.15809	4.10066	0.00543369	0.0366895	-2.27309	6.72842	6.14752	6.6066	5.81928	5.81072	5.83599
Mustn1	-1.02188	1.77612	-4.10029	0.00543608	0.0366895	-2.27356	1.11752	1.60723	1.07078	2.6553	2.37613	1.82975
[truncated: 11,493 more rows]
