# Supplementary material for: Molecular determinants of nephron vascular specialization in the kidney
Source: Nat Commun. 2019 Dec 13;10:5705. doi: 10.1038/s41467-019-12872-5 (PMC6910926; doi:10.1038/s41467-019-12872-5)
Supplement: Supplementary file 11 — Supplementary Data 8 [file 41467_2019_12872_MOESM11_ESM.xlsx]

## Sheet: DataS8_TF_Overexpression_Normal
	ALL_Rep1	ALL_Rep2	ALL_Rep3	EV_Rep1	EV_Rep2	EV_Rep3	GATA5_Rep1	GATA5_Rep2	GATA5_Rep3	hGlom_Rep1	hGlom_Rep2	PBX1_Rep1	PBX1_Rep2	PBX1_Rep3	PRDM1_Rep1	PRDM1_Rep2	PRDM1_Rep3	TBX3_Rep1	TBX3_Rep2	TBX3_Rep3
A2M	1.35601	2.68335	2.71677	4.91055	3.8439	3.93736	2.3483	1.68307	2.04608	5.60684	0.87111	3.24609	3.37273	3.44858	4.06037	3.66085	3.3443	3.51251	4.05197	4.07873
A4GALT	4.36104	4.38086	4.43117	3.65982	3.78148	3.82575	4.40908	4.08334	4.08327	4.08975	3.59007	3.47581	3.79787	3.81574	3.62232	3.34099	3.20442	3.51138	3.73834	3.59564
AAAS	5.59826	5.59736	5.45844	5.27535	5.52761	5.6245	5.64908	5.5013	5.4883	5.04376	6.09253	5.66253	5.53776	5.55002	5.53324	5.56932	5.52462	5.69041	5.7792	5.65934
AACS	4.82177	4.56912	4.64391	4.39737	4.46118	4.40864	4.6633	4.60427	4.71963	3.71285	5.51278	4.40749	4.69584	4.72378	4.44397	4.57349	4.64465	4.94298	4.73818	4.57108
AADAT	2.50985	2.32206	2.27259	1.56594	1.94842	1.80739	1.96764	2.07569	2.06625	0.835453	3.25159	2.21229	2.03487	2.25318	2.37425	1.77364	2.0929	1.63117	1.95046	1.92483
AAED1	3.5785	3.73956	3.87245	3.92612	4.0158	3.92832	3.67521	3.53293	3.54824	4.62598	3.02249	3.98136	3.75704	3.85134	4.02323	3.97611	4.06344	3.76098	3.74913	3.85649
AAGAB	5.67106	5.69588	5.6199	5.47702	5.68049	5.64734	5.43854	5.63115	5.59683	4.77235	6.47558	5.78402	5.59327	5.50323	5.74466	5.58275	5.51005	5.62848	5.66019	5.76649
AAK1	6.73678	6.70515	6.8141	6.93206	6.79935	6.82823	6.94537	7.00599	6.96188	6.56833	6.95491	6.77735	6.92294	6.94513	6.70707	6.65678	6.63292	6.4711	6.3721	6.4949
AAMDC	2.98041	3.09373	2.85942	2.53315	2.594	2.81525	3.12752	3.09073	2.91903	2.25732	3.32352	2.68378	2.70514	2.53539	2.60356	2.57239	2.45284	2.81411	2.77208	3.07505
AAMP	6.64416	6.54058	6.58204	6.635	6.64531	6.6909	6.57483	6.57428	6.66624	5.85419	7.45314	6.71334	6.78311	6.79085	6.66578	6.6373	6.71714	6.68886	6.62102	6.5952
AAR2	5.34811	5.42518	5.42	5.16836	5.33572	5.32268	5.28202	5.52055	5.50633	5.08211	5.72615	5.68536	5.39776	5.40048	5.56272	5.38945	5.3395	5.37819	5.38495	5.40694
AARS	6.96997	7.1016	7.02647	7.08758	7.04732	7.08191	6.91953	6.8839	6.95564	6.0959	7.91352	6.90968	6.91751	6.82068	6.82026	6.99503	6.88838	7.32125	7.15483	7.18327
AARS2	4.8227	4.68805	4.71138	4.32512	4.80582	4.82427	4.72764	4.7203	4.83073	5.03743	4.48754	5.02752	4.83338	4.79873	4.90423	4.76603	4.78103	4.76772	4.69388	4.69626
AARSD1	0	0	0	0	0	0.197766	0.136106	0	0	0	0	0	0	0	0	0	0.286802	0	0.324841	0
AASDH	3.68371	3.55709	3.47647	3.60166	3.76322	3.73438	3.50914	3.49348	3.45676	3.233	3.96352	3.39014	3.57144	3.5631	3.54573	3.66625	3.56282	3.85918	3.63396	3.70014
AASDHPPT	5.39313	5.31357	5.35972	5.15662	5.12789	5.15642	5.28306	5.4874	5.36906	4.24811	6.49514	5.47243	5.38033	5.3955	5.52187	5.42097	5.39436	5.40263	5.50872	5.54553
AASS	4.98749	4.74807	4.87338	4.96885	5.22337	5.2181	4.56022	4.3127	4.25834	4.96362	4.74612	4.68657	4.76777	4.73026	4.83139	5.04877	4.94745	5.0947	5.05348	5.07677
AATF	5.594	5.58056	5.63585	5.27033	5.5654	5.62556	5.50305	5.63541	5.70625	4.96768	6.2876	5.96558	5.69615	5.64644	5.83296	5.60622	5.69794	5.59993	5.58709	5.54886
AATK	3.06518	3.23792	3.29291	2.68241	2.4816	2.49222	2.96337	2.90452	2.76492	4.19739	0.925635	1.90966	2.3743	2.34085	2.13045	2.07232	2.25454	2.618	2.32965	2.1924
ABAT	2.41954	2.36294	2.73456	2.67933	2.23522	2.55651	2.94392	3.00568	3.03177	0.296581	4.17637	1.38473	2.35625	2.5594	1.81748	1.99022	2.0684	2.17384	1.10568	0.831053
ABBA01031664.1	0.200203	0.411657	0.296684	0.0928483	0.753265	0	0	0.344105	0.348547	0.72166	0	0.0476948	0	0.348927	0.279045	0.25007	0.199491	0.509933	0	0
ABCA1	4.64811	4.52382	4.67557	5.44145	5.00316	5.06209	4.90123	4.67266	4.5385	4.26421	5.29965	3.94327	4.75464	4.79218	5.12096	5.06733	4.98209	4.63654	4.62467	4.68645
ABCA10	0.57962	0.127829	0.421168	0.0555194	0	0	1.0917	0.313258	0.190667	0	0	0	0	0	0	0	0.032096	0	0	0
ABCA13	0	0	0	0	0	0	0	0	0	0.755398	0	0	0	0	0.37237	0	0	0	0	0
ABCA2	5.91521	5.73636	5.88291	5.65351	5.69603	5.77733	5.96765	6.08611	6.16486	7.62557	4.10821	5.86816	6.11913	6.21925	5.83628	5.74517	5.9759	5.96051	5.49265	5.50693
ABCA3	6.71143	6.73392	6.73926	6.72211	6.05668	6.17008	6.51435	6.61278	6.6896	7.22546	5.81421	6.12002	6.58094	6.51875	5.92845	6.24465	6.25062	7.12263	6.83064	6.8101
ABCA4	0	0	0	1.71806	0.298436	0.615995	0	0.361024	0.286226	2.07472	0	0.380552	0.632127	0.960622	1.11148	0.844689	1.36368	0	0	0.191068
ABCA5	4.31832	4.31235	4.29654	4.50937	4.22192	4.18617	4.45769	4.34379	4.20887	4.2175	4.06558	3.71297	4.02272	4.19775	3.96342	4.08955	4.18569	3.88747	3.87543	3.75769
ABCA6	2.0387	3.25656	3.134	5.00158	4.20269	4.33481	3.40711	3.38977	3.37821	3.28108	3.50734	3.47873	3.65439	3.47856	3.19766	3.27167	2.96866	3.24147	2.79016	2.87103
ABCA7	3.82555	4.03871	4.04386	3.88591	3.59697	3.67206	3.76528	3.91393	4.09281	4.87937	2.59154	3.63908	3.66991	3.7927	3.40669	3.49775	3.5689	3.89022	3.5146	3.42327
ABCA8	2.10673	3.02583	2.67169	4.25446	3.58592	3.65687	3.32682	2.83125	2.76122	2.54595	3.29584	2.78569	3.45089	3.08189	2.1132	2.28596	1.87134	2.93846	2.87549	2.95239
ABCA9	1.67443	2.20623	2.38732	3.25092	2.79535	2.81135	2.74567	2.77227	2.69387	2.93606	0.876528	1.6865	2.01291	2.27293	1.10301	1.49974	1.42534	0.977241	0	0.37707
ABCB1	2.05643	1.75381	2.49423	0	0	0.409302	0	0	0	0	0.27338	0	0	0	0	0	0	0	0	0.588286
ABCB10	5.03102	4.87743	4.80393	4.5868	5.02182	4.91521	4.83583	4.66757	4.62768	5.12529	4.60346	4.88672	4.89247	4.70471	4.77134	4.82322	4.81055	5.07454	5.1087	5.11918
ABCB6	0	0	0	0	0	0	0	0	0	0.0280722	0	0	0	0	0	0	0	0	0	0
ABCB7	4.36306	4.52361	4.50784	4.66764	4.40279	4.4464	4.41603	4.39497	4.48286	3.78694	5.15783	4.35458	4.3531	4.31114	4.26963	4.54045	4.39629	4.7634	4.67826	4.63095
ABCB8	5.20737	5.19718	5.12469	4.97554	5.08312	5.09225	5.27804	5.20638	5.18433	4.64756	5.72211	5.20872	5.20576	5.30971	5.21162	5.15158	5.26074	5.22775	5.26035	5.14198
ABCB9	3.06555	2.84586	3.09287	3.34661	3.22189	3.2017	3.12477	3.13225	3.02421	3.44142	2.68161	3.12874	3.26372	3.41163	3.24247	3.07496	3.39066	2.46095	2.65597	2.42245
ABCC1	6.998	7.06618	7.02617	7.11383	7.19966	7.26989	6.90528	6.77515	6.77499	8.83041	5.43952	7.18706	7.13091	7.11657	7.18995	7.20781	7.16232	7.41568	7.41944	7.47052
ABCC10	4.87712	4.98589	4.99398	5.03723	4.86505	4.97777	5.00924	5.02975	5.15035	5.64675	4.35548	5.03166	5.1167	5.20663	4.98368	4.90076	5.01643	5.06777	4.88213	4.88798
ABCC2	2.48974	2.41689	2.05157	2.37939	1.93901	1.74644	2.56928	2.29336	2.14318	0.543568	3.24625	0.810096	1.73938	1.88241	1.39893	1.52847	1.75148	1.72203	1.73338	1.51336
ABCC3	1.85107	0.80264	0	0	0	0	0	0	0	0	0.728692	0	0	0.0629438	0	0.0523787	0.0924617	2.21712	2.3027	2.14833
ABCC4	6.62247	6.46398	6.74563	5.83455	5.93834	5.86709	6.3481	6.63263	6.64892	5.68091	6.41474	6.12612	5.89979	6.171	6.11675	5.7797	6.05053	5.23894	5.19399	5.18228
ABCC5	5.33981	5.39045	5.37657	4.91969	4.81366	4.85498	5.20543	5.34308	5.4856	5.33586	4.76014	4.81368	4.8188	4.94767	5.0401	4.93475	5.03555	4.9693	4.78737	4.78753
ABCC6	1.13909	0.860667	0.948979	0.447542	1.17616	1.10317	0.571865	0.532371	0.728038	0	2.47126	1.12743	1.25722	0.878957	1.52792	1.0217	1.3447	1.46533	1.19014	1.51625
ABCD1	4.45851	4.42409	4.61523	4.35243	4.03784	4.18376	4.41818	4.64452	4.75666	4.68936	4.13614	4.66985	4.55256	4.72812	4.47773	4.2616	4.54218	4.09979	4.15014	4.0563
ABCD3	5.69338	5.57885	5.58415	5.56804	5.69097	5.57515	5.66179	5.83237	5.80107	4.72107	6.58328	5.7844	5.74898	5.68117	5.73371	5.62868	5.60827	5.47173	5.58107	5.51534
ABCD4	5.48466	5.69205	5.70784	5.82052	5.69483	5.77392	5.68238	5.48504	5.59075	6.01092	5.34963	5.56746	5.6675	5.67755	5.59796	5.68126	5.65257	5.92867	5.84763	5.69233
ABCE1	6.85339	6.81459	6.79892	6.73106	6.99693	6.93058	6.82355	6.93687	6.82702	6.41047	7.35652	7.10797	6.84069	6.82329	7.0129	6.9952	7.00333	6.7721	6.81941	6.81509
ABCF1	6.81671	6.85384	6.81583	6.64639	6.82836	6.82756	6.83746	6.88929	7.01105	6.00424	7.58022	6.9282	6.80363	6.70289	6.86622	6.71922	6.71204	6.65837	6.65842	6.68461
ABCF2	6.59371	6.54221	6.57291	6.38695	6.63335	6.62589	6.52964	6.61018	6.60761	5.94069	7.31764	6.93114	6.67589	6.67907	6.79778	6.6694	6.70461	6.53576	6.62035	6.6085
ABCF3	5.90332	5.90564	5.97313	5.91328	5.87862	5.93397	5.8883	6.02225	6.09999	5.17847	6.68025	5.9057	6.00215	5.99021	5.94115	5.88027	5.87291	6.02439	5.80245	5.79065
ABCG1	4.05408	3.87912	3.65833	4.15312	2.99015	3.03764	4.77519	4.39024	4.45455	5.98518	1.7821	3.25909	4.07658	4.08181	3.03757	3.69524	3.59099	4.02281	4.37845	4.37063
ABCG2	2.33425	2.27617	2.56292	4.05859	5.24076	5.30503	1.64176	1.48675	1.68493	5.3333	0.760891	3.82924	3.32864	3.64564	4.17137	3.53647	3.68798	2.24735	2.05323	1.75661
ABCG4	0.223714	0	0.367469	0.0854421	0.147635	0.333416	0.428216	0	0.0901839	0.756666	0	0	0.0501548	0.348118	0	0	0.214489	0	0	0
ABHD10	5.4065	5.27783	5.15978	4.92106	5.45082	5.33449	5.15284	5.1662	5.10599	4.01109	6.52376	5.34812	5.18185	5.19027	5.28759	5.34259	5.23734	5.48844	5.31195	5.44998
ABHD11	3.59124	3.71049	3.54015	3.01342	3.88385	3.96016	3.45345	3.33883	3.46183	2.96034	4.22114	4.19807	3.4671	3.61427	3.94061	3.59463	3.62941	3.34763	3.54845	3.3397
ABHD12	5.54038	5.19306	5.28097	5.19188	5.26363	5.39269	5.20867	5.21556	5.25156	5.25489	5.29956	5.24914	5.33617	5.42936	5.26951	5.30244	5.35957	5.20377	5.13825	5.16342
ABHD13	4.65222	4.81409	4.77379	4.77178	4.74011	4.62086	4.5883	4.84375	4.81646	5.22081	4.28302	4.85925	4.73576	4.7851	4.82734	4.70589	4.67257	4.81258	4.7437	4.77086
ABHD14A	1.93323	2.06473	1.97966	1.82265	1.69286	1.65995	1.91081	1.7015	1.85495	1.31284	2.4396	1.80668	1.93698	2.04011	1.7526	1.62695	1.98677	2.03133	1.94837	2.02178
ABHD14B	4.65794	4.6451	4.65287	5.12467	4.6363	4.74082	4.89478	4.73001	4.79178	3.19845	6.39427	4.48618	4.91497	4.7822	4.4269	4.829	4.76068	5.18766	5.03769	5.03486
ABHD15	2.03246	2.94077	3.05588	3.25477	3.10023	3.354	2.53409	3.29256	3.35409	2.5496	3.96443	4.28238	3.56401	3.53568	4.11846	3.26628	3.44644	3.31995	3.17538	2.99889
ABHD16A	0.0380415	0.052801	0.59108	0.378857	0.205727	0.213487	0.124676	0	0.378068	1.20664	0	0.24316	0.314629	0.248537	0.190462	0.238599	0.286701	0.236862	0.325082	0
ABHD17A	6.54628	6.66318	6.65541	6.79949	6.45564	6.51077	6.55342	6.37551	6.59933	7.35609	5.85702	6.48119	6.59039	6.54333	6.47577	6.56608	6.61772	6.78316	6.91656	6.78469
ABHD17B	4.72057	4.54048	4.65321	4.69655	4.74477	4.59827	4.47029	4.61241	4.61165	4.39891	4.87241	4.73512	4.71568	4.81725	4.63901	4.65081	4.64642	4.5524	4.52978	4.50714
ABHD17C	4.79226	5.04347	4.94721	5.10518	4.93285	5.06308	4.58344	4.51681	4.49686	4.9198	4.83738	4.54107	4.68928	4.65984	4.89623	4.903	4.92661	5.35334	5.19654	5.16746
ABHD2	6.43666	6.48355	6.46393	6.00023	6.37664	6.34468	6.17197	6.45015	6.40466	6.5427	6.05356	6.51187	6.25032	6.15666	6.50405	6.16052	6.07472	6.16399	6.16739	6.24432
ABHD3	3.11036	3.05864	3.00431	1.75538	2.51984	2.31123	3.07015	3.25364	3.03234	2.78935	2.56372	3.12397	2.4539	2.48979	2.97554	2.51706	2.40425	2.02382	2.47147	2.60195
ABHD4	5.08152	5.05299	5.21319	5.34101	4.94538	5.04584	4.81614	5.22447	5.31096	4.57347	5.57766	5.06559	5.10729	5.23939	5.23639	5.06643	5.16432	4.91276	4.76926	4.76731
ABHD5	4.31832	4.44765	4.33726	4.17274	4.61575	4.53415	4.43186	4.5006	4.53973	3.79887	5.47893	4.83096	4.65159	4.58434	4.86836	4.81746	4.76955	5.21115	4.83875	5.02996
ABHD6	3.26656	3.5943	3.56019	3.84944	3.74834	3.78002	3.38171	3.26746	3.40367	2.8246	4.2267	3.35643	3.43321	3.57062	3.59569	3.54944	3.45466	3.70408	3.3966	3.54931
ABHD8	3.56887	3.46253	3.69605	3.49244	3.16615	3.30663	3.61641	3.46328	3.51155	2.41065	4.24972	2.90698	3.4599	3.34023	2.95941	3.06813	2.98845	3.43701	3.29751	3.20182
ABI1	6.17573	6.2587	6.18961	6.35098	6.21122	6.21032	6.30962	6.32635	6.3649	6.06656	6.44917	6.13995	6.30469	6.20518	6.17443	6.21021	6.17317	6.39648	6.30665	6.33338
ABI2	6.04668	6.02705	5.98652	5.80665	6.04677	6.00516	5.85987	5.75805	5.67128	5.89721	5.90205	5.87422	5.78739	5.72703	5.94176	5.88444	5.78223	5.86858	6.02312	6.09648
ABI3	5.06422	4.80585	4.98923	5.18572	5.9471	6.01622	5.16275	4.42408	4.47253	7.11155	3.35264	5.69926	5.35626	5.44129	5.5709	5.53419	5.88817	4.70975	4.96898	4.94128
ABI3BP	5.9803	5.52346	5.66623	4.03461	6.33362	6.33479	5.43743	5.21635	5.20129	7.3323	2.34583	5.40528	4.40693	4.3373	5.06736	4.5868	4.45677	3.10939	2.77667	3.22853
ABL1	7.15557	6.96113	7.21813	7.42544	7.63241	7.67927	7.50992	7.75793	7.83496	7.21222	7.3314	7.71245	7.52225	7.7747	7.63205	7.33206	7.6104	6.19545	5.95933	5.97919
ABL2	7.36348	7.13145	7.34424	7.41742	7.38691	7.36393	7.37739	7.50423	7.45207	8.34698	6.39019	7.40176	7.47904	7.53385	7.5757	7.49526	7.53148	7.07574	7.05093	7.1496
ABLIM1	7.18004	7.21015	7.13449	7.82556	8.1048	8.13682	7.04396	6.92977	6.94407	7.07395	7.48767	6.91161	7.30077	7.14394	7.40852	7.3315	7.17644	7.31517	6.92783	7.02913
ABLIM2	0.164622	1.03897	0.966344	1.31591	0.729135	0.957754	0.762594	0.628555	0.695309	0.246842	0.46263	0.183899	0	0	0	0.150453	0.111254	0.567467	0	0
ABLIM3	6.09938	6.28795	6.36036	6.49671	6.3223	6.33963	6.03505	5.48962	5.56179	4.59348	7.94428	6.15416	6.10418	6.13768	6.35132	6.41452	6.52562	6.47666	6.84231	6.84063
ABR	6.90596	7.08363	7.06543	7.12269	6.94811	7.00747	7.1366	7.13996	7.25989	7.67282	6.292	6.96175	6.99108	6.93874	6.90863	6.87252	6.90424	6.85884	6.82427	6.75358
ABRACL	5.2619	5.27583	5.35221	5.42767	5.27733	5.24747	5.34932	5.15086	5.13489	3.65998	7.09598	5.42755	5.43025	5.35178	5.36537	5.42786	5.44799	5.43606	5.70936	5.72994
ABT1	5.07248	5.1394	5.12549	5.05278	5.12232	5.17408	5.074	5.13239	5.15365	4.94458	5.33259	5.19581	5.20478	5.12665	5.20591	5.07157	5.15166	5.23053	5.16481	5.0962
ABTB1	4.43463	4.60947	4.56088	4.62016	4.21748	4.28848	4.62451	4.21359	4.45534	4.67442	4.12347	4.04712	4.52698	4.4909	3.99633	4.06038	4.31646	4.67094	4.61965	4.42774
ABTB2	2.0591	1.43655	1.89018	1.34693	1.37392	1.3538	1.55545	2.10347	2.02282	0.30088	2.87711	1.65312	1.76181	1.88712	2.19939	1.56862	1.61365	0.719967	0.766458	1.28953
AC004381.6	2.13602	2.1214	1.94131	2.04295	2.5038	2.43879	2.25278	2.1582	1.81971	2.76091	1.25769	1.62368	1.8573	1.77122	1.86441	2.04919	1.90776	2.13594	1.71755	1.82534
AC006116.20	0	0	0	0	0	0	0	0	0	0.371826	0	0	0	0	0	0	0	0	0	0
AC006547.14	2.19168	2.3656	2.40329	3.04328	2.45995	2.51085	2.78208	2.41499	2.56652	5.24529	0	2.16865	2.6316	2.7164	2.40589	2.60054	2.8422	2.6039	2.49914	2.37989
AC010642.1	0	0	0	0	0	0	0	0	0	0.557552	0	0	0	0	0	0	0	0	0	0
AC092835.2	1.03252	0.64984	1.14731	0.725891	0.530832	0.587784	0.90116	1.0418	1.07906	1.32189	0.0540339	0.594292	0.794943	0.666737	0.41909	0.619097	0.420911	0.454804	0.382839	0.33437
AC092881.1	0	0	0	0	0	0	0	0	0	0.359907	0	0	0	0	0	0	0	0	0	0
ACAA1	5.46539	5.45138	5.43926	5.37492	5.42744	5.44364	5.41718	5.36064	5.4965	3.51976	7.39457	5.40238	5.50922	5.50851	5.39561	5.4109	5.49765	5.68753	5.53067	5.41019
ACAA2	5.79608	5.67841	5.88987	5.65823	5.49989	5.58704	6.06571	5.86977	5.86436	3.08317	8.1429	5.69751	5.57218	5.80013	5.60597	5.58852	5.73592	4.85471	5.1387	5.13164
ACACA	5.8289	5.8347	5.73904	5.85225	6.07256	6.10352	5.82131	5.84663	5.80115	5.82622	6.06842	5.94669	5.99116	5.79114	6.06968	6.01611	5.90747	6.16509	6.03814	6.22623
ACACB	3.48106	3.78493	3.08452	2.83726	2.67585	2.62734	2.56938	2.4931	2.46186	3.71335	2.76816	2.48942	3.23886	2.50999	2.94631	2.69847	2.61824	5.12109	5.30457	5.39132
ACAD10	3.57588	3.84943	3.72449	4.02256	3.8337	3.74884	3.54646	3.45795	3.43382	3.07653	4.36161	3.19765	3.60572	3.56577	3.60958	3.70206	3.64044	4.36229	4.13512	3.93151
ACAD8	5.03834	5.00863	5.06649	5.02107	5.16292	5.16071	5.00823	4.96232	4.99935	4.19839	5.88469	4.93526	5.08886	4.98799	5.02227	5.02714	4.96462	5.22408	5.00022	5.06927
ACAD9	5.23322	5.34083	5.27026	5.14931	5.49657	5.41198	5.18595	5.04116	5.12929	4.53587	6.06291	5.40139	5.26373	5.15339	5.39544	5.29361	5.335	5.43104	5.47314	5.38372
ACADM	5.74267	5.73014	5.66748	5.72012	5.94519	5.87855	5.6561	5.3837	5.39632	3.82714	7.50486	5.60787	5.56022	5.51179	5.66939	5.70763	5.59942	5.59984	5.75133	5.8602
ACADS	4.19583	4.09939	4.06236	3.86248	3.94708	3.82352	4.18337	3.86619	3.9814	1.8908	5.9531	3.5585	3.97605	3.74369	3.51393	3.69041	3.84943	4.21759	3.99165	4.03223
ACADSB	5.18531	4.91498	5.01389	4.72358	4.81116	4.79635	4.88013	5.00449	4.93878	3.36459	6.42239	4.9105	4.79399	4.81234	4.79831	4.97151	4.83305	4.8631	4.86922	4.96214
ACADVL	8.418	8.42948	8.34788	8.40609	8.34356	8.35209	8.39583	8.28692	8.39005	7.32592	9.42364	8.29349	8.36269	8.35188	8.20185	8.33217	8.41332	8.53341	8.49804	8.38927
ACAN	0	0	0	0	0	0	0	0	0	0.158105	0	0	0	0	0	0	0	0	0	0
ACAP1	0.685636	0.956709	0.52726	1.01131	0.297189	0.772624	0.835999	0.731371	0.964119	0	1.16188	0.138309	0.333424	0.872521	0	0.311388	0.480536	0.878979	0	0.309391
ACAP2	6.05143	6.03413	5.99478	6.2286	6.20558	6.15579	5.96151	5.97587	5.95674	6.58746	5.68415	6.03989	6.12114	6.05813	6.14037	6.25215	6.13673	6.39305	6.32832	6.41034
ACAP3	6.14342	6.20906	6.1032	5.91931	6.07307	6.06759	5.93051	6.02193	6.14748	6.63962	5.52449	6.0876	6.05461	6.20658	6.0564	5.98249	6.10641	6.35509	6.11547	5.89675
ACAT1	5.88251	5.78362	5.87845	6.01364	6.1919	6.13787	5.91292	5.62668	5.57998	4.24789	7.73702	5.98332	5.96545	5.8378	6.02319	6.2283	6.1706	6.13915	6.22366	6.28517
ACAT2	3.89485	3.52022	3.42093	3.19625	4.12731	4.01045	3.17217	2.90988	2.83034	2.14371	5.26738	3.61697	3.73786	3.35471	3.59382	3.85853	3.61984	4.75919	4.44439	4.63203
ACBD3	5.98118	5.86053	5.8988	5.97742	5.52422	5.60991	6.01852	6.11418	6.14125	5.56057	6.23908	5.65818	5.98967	5.96685	5.60261	5.84928	5.89704	6.16105	5.96118	5.98501
ACBD4	3.19176	3.36761	3.26214	3.53935	3.2825	3.35575	3.36812	3.03317	2.98284	1.8915	4.58714	2.8719	3.28622	3.18679	2.68998	3.06414	3.37436	3.77483	3.35618	3.32016
ACBD5	5.60695	5.54924	5.48628	5.41588	5.34441	5.40405	5.2756	5.42736	5.43772	4.64591	6.31976	5.49976	5.40954	5.37979	5.42613	5.48972	5.32973	5.67267	5.78024	5.7559
ACCS	3.06862	3.76094	3.60251	3.65413	3.01014	3.14637	3.28545	3.03551	3.14405	4.14949	2.26079	2.65032	2.61367	2.82433	2.54316	3.2408	3.22634	4.02917	3.43693	3.42009
ACD	4.79543	4.50724	4.58287	4.05142	4.54193	4.41142	4.48647	4.38887	4.39326	4.50132	4.44612	4.46738	4.42426	4.51714	4.4965	4.48966	4.50559	4.54512	4.42626	4.49615
ACE	3.97266	4.59175	5.02076	7.14924	6.67973	6.76035	5.48784	4.93576	5.02658	4.23208	7.14434	5.38049	6.04919	6.34446	6.76592	6.42368	6.76204	5.37308	4.87924	4.78494
ACE2	0	0	0	0	0	0	0	0	0	0	0.559172	0	0	0	0	0	0	0	0	0
ACER2	3.42001	3.27414	3.37052	3.21572	3.497	3.52585	2.82445	2.72471	2.77279	4.70165	1.24229	2.25839	2.86836	2.79878	3.17826	2.77341	2.74709	2.935	2.61588	2.69514
ACER3	5.67357	5.61056	5.63214	5.12854	5.70036	5.61567	5.81947	5.54445	5.56382	5.519	5.55755	5.6699	5.41008	5.34124	5.68187	5.59419	5.43492	5.25631	5.46467	5.5472
ACHE	0.250212	0	0.495191	0	0	0	0.428881	0	0.507628	0.412401	0	0	0	0	0	0	0	0	0	0
ACIN1	7.69081	7.82315	7.77167	7.88161	7.82033	7.85088	7.73943	7.75748	7.81571	7.94938	7.65126	7.77511	7.79842	7.78742	7.78052	7.77939	7.87654	7.93443	7.8264	7.69644
ACKR1	0	0	0	0	0	0	0	0	0	2.27778	0	0	0	0	0	0	0	0	0	0
ACKR3	5.9298	6.52092	6.83456	6.40084	6.25385	6.30131	6.62616	6.6841	6.8008	6.56152	5.06782	6.42423	5.92992	6.28196	5.6351	4.99317	5.36842	3.87189	3.91957	3.88746
ACKR4	2.93868	3.39709	3.07339	2.30694	3.40807	3.36809	2.13443	2.33347	2.31921	2.65349	2.08624	2.07592	2.00161	1.57797	2.10896	1.7109	1.32604	2.65426	1.89759	2.02498
ACLY	8.25532	8.0789	8.10513	7.99799	8.03708	8.08408	8.08786	8.08611	8.1542	7.42293	8.80959	8.03062	8.16225	8.1339	8.04596	8.10763	8.11169	8.2798	8.13791	8.19622
ACMSD	0	0	0	0	0	0	0	0	0	0	1.26015	0	0	0	0	0	0	0	0	0
ACN9	3.04349	2.92899	2.904	2.53735	2.86732	2.79523	2.83156	2.65046	2.79427	1.65917	4.26886	3.05641	2.95313	2.9501	2.95993	3.00991	2.86459	3.35533	3.48661	3.36354
ACO1	7.10212	6.94048	6.92375	6.44533	6.95644	6.93909	6.56824	6.79122	6.78789	4.95336	8.82357	7.04289	6.75528	6.69888	7.18586	6.96964	6.90915	6.98634	6.99656	6.9932
ACO2	6.51089	6.36104	6.41277	6.3968	6.42033	6.46848	6.46152	6.4909	6.5604	4.85216	8.03553	6.46684	6.55126	6.54187	6.43421	6.41924	6.54958	6.39282	6.29952	6.25077
ACOT1	1.2003	0.653756	0.795483	0.36877	0.242885	0.444048	0.863623	1.38352	1.68392	0	2.92575	0.81846	1.37039	1.09258	0.765762	0	0.941649	0	0	0.193967
ACOT11	3.02906	3.02702	3.13947	1.62946	1.73213	1.83799	3.01164	2.37336	2.79925	0	4.61478	2.12097	1.82353	2.06023	2.03351	1.96048	2.14206	1.79744	2.40114	1.94749
ACOT13	3.58177	3.7782	3.85648	3.979	4.01665	4.04637	3.81057	3.65566	3.69158	2.75541	5.20176	4.21539	4.10646	4.1886	4.21658	4.05109	4.10364	4.0682	4.12606	4.12222
ACOT2	3.98859	3.80644	3.86516	3.75003	3.90356	3.71714	4.17446	4.37238	4.46171	1.88298	5.53699	3.56302	3.74639	3.74331	3.529	3.57712	3.66124	3.25481	2.60682	3.05854
ACOT4	0	0	0	0	0.197357	0.222122	0	0.00513967	0.719775	0	1.62277	0	0	0	0	0	0	0	0	0
ACOT7	6.62968	6.2966	6.17896	5.627	6.0563	6.07557	6.22843	6.06181	6.01707	4.51318	7.94318	6.23175	6.20931	6.10537	6.18321	6.17864	6.10519	6.46901	6.74576	6.70759
ACOT8	3.68947	3.7042	3.74575	3.74746	3.54378	3.69898	3.67036	3.56691	3.65281	2.62656	4.71859	3.47801	3.65879	3.63696	3.62766	3.65472	3.66784	3.82247	3.68247	3.85764
ACOT9	6.06237	5.99234	5.96623	6.09388	5.97903	5.97104	6.23496	6.17021	6.25707	6.36363	5.80454	6.01934	6.13746	6.05148	6.00303	6.12246	6.05782	6.09092	6.15854	6.14532
ACOX1	5.91641	5.89758	5.90164	5.96998	5.7211	5.76204	5.98663	5.97212	6.01345	4.42205	7.20298	5.54036	5.83359	5.81453	5.66177	5.70638	5.75107	5.79995	5.75128	5.62541
ACOX2	2.01094	2.87627	2.80497	2.47081	3.01129	3.019	2.86453	2.6843	2.79695	0.236982	4.02037	2.16562	1.82093	2.13597	2.27307	1.68883	1.96502	0.98707	0.725377	0.0151961
ACOX3	4.63131	4.59367	4.63443	4.62514	4.77674	4.75796	4.62668	4.59699	4.617	3.89319	5.43664	4.70341	4.6529	4.63795	4.69307	4.74818	4.74109	4.70988	4.55492	4.66717
ACP1	6.30629	6.32947	6.272	6.15026	6.21679	6.1319	6.28815	6.42919	6.4855	5.34316	7.23473	6.40734	6.27846	6.32824	6.31303	6.2589	6.28664	6.26862	6.22342	6.22685
ACP2	4.97983	4.83901	5.00612	4.87579	4.93726	5.01047	4.96963	4.87002	4.86923	4.57715	5.09709	4.67699	4.90711	4.93558	4.74844	4.76523	4.73072	4.77204	4.57193	4.60275
ACP5	2.28967	3.04996	3.79522	5.65607	5.26044	5.38219	4.10313	3.18301	3.10767	1.6887	5.01294	3.13792	3.55752	4.0001	3.09805	3.44498	3.84949	1.82007	0.806215	0.773048
ACP6	3.41682	3.59945	3.4748	3.5526	3.00347	3.12418	3.2861	3.3005	3.21751	2.18708	4.39759	2.72784	3.09778	3.27856	2.86694	3.17978	3.20827	3.90371	3.50761	3.5161
ACR	0	0.00305938	0.0452124	0	0	0	0	0	0	1.22723	0	0	0	0	0	0	0	0.67357	0	0
ACRBP	0	0.232097	0	0.26915	0	0.0473487	0	0	0	0	0	0	0	0	0	0	0	1.26567	0.562786	0.187698
ACRC	0	0.192505	0.0420387	1.15765	0.446202	0.338451	0.692661	0.339383	0.0701986	0.836629	0	0.387853	0.683477	0.945419	0.231954	0.2951	0.615594	0	0.263083	0.452876
ACSF2	4.40287	4.51153	4.47482	4.66931	4.53728	4.66405	4.53107	4.3169	4.48318	2.69222	6.43853	4.29642	4.53501	4.52733	4.61328	4.64957	4.80798	4.87928	4.61083	4.66597
ACSF3	4.53015	4.57625	4.59332	4.43676	4.40184	4.45752	4.42105	4.30325	4.44792	4.02358	5.03667	4.48728	4.50176	4.57635	4.49535	4.51236	4.59539	4.81015	4.78138	4.61412
ACSL1	5.83925	5.59294	5.70577	5.56786	5.46435	5.53648	5.94538	6.17362	6.16402	3.49679	7.9363	5.96953	5.68173	5.93043	5.87598	5.87496	5.88043	5.10125	5.32804	5.26574
ACSL3	6.55007	6.95452	7.06557	6.12381	5.95247	5.95036	6.34034	6.71013	6.70531	7.01788	5.84805	6.42723	6.19774	6.2702	6.4191	6.14663	6.1457	6.73723	6.53959	6.55733
ACSL4	7.18153	6.95739	6.94497	6.72903	6.8799	6.8291	6.93749	7.01512	6.97759	7.32657	6.74703	7.03268	7.01815	6.97891	7.02367	7.13486	7.1049	7.31641	7.28178	7.31895
ACSL5	2.33537	2.83249	2.70722	3.67017	3.70259	3.85922	2.47144	2.07498	2.15073	4.24221	1.24579	2.54157	2.47636	2.56958	3.09239	2.92315	2.77075	2.35305	2.31526	2.54566
ACSM1	0	0.173757	0.0824248	0	0	0	0.910406	0.611981	0.543396	0	0	0	0	0	0	0	0	0	0	0
ACSM2A	0	0	0	0	0.299085	0.20762	0	0	0	0	1.21547	0	0	0	0.0146404	0	0	0	0.541002	0
ACSM2B	0	0	0	0.592592	0.602337	0.639696	0	0	0	0	2.01643	0	0	0	0	0	0	1.18006	0.11562	0.613612
ACSM3	5.24068	5.96483	6.22659	6.24165	5.02334	5.22041	6.33991	6.77958	6.82434	3.15738	6.03941	4.97741	4.96313	5.09849	3.54511	2.86723	2.95578	1.24561	1.61392	1.6431
ACSM4	0	0	0	0	0	0	0	0	0	0.851788	0	0	0.0997442	0.20279	0	0.0284315	0.325699	0	0	0
ACSM5	0	0	0	0.0927239	0	0	0	0	0	0	1.01429	0	0	0	0	0	0	0	0	0
ACSS1	3.13346	3.73357	3.9323	4.61338	3.63298	3.74187	3.58348	3.68547	3.74146	2.90605	4.4539	3.52221	3.57692	4.08278	3.52432	3.72943	3.62614	3.70298	3.39297	3.28381
ACSS2	5.1092	5.3861	5.46415	5.51538	5.67918	5.60511	5.35015	5.3269	5.32254	3.73086	7.03964	5.49604	5.37674	5.3891	5.55061	5.39291	5.40777	5.29009	5.14882	5.12367
ACSS3	0	0	0	0.50315	0	0	0	0	0	0	0.547416	0	0	0	0	0	0	0	0	0
ACTA2	3.39496	3.3561	3.37822	2.01922	1.35484	1.40556	2.27415	2.49011	2.86255	3.40619	1.6052	1.97529	2.1345	2.32493	1.82497	2.0265	1.87414	3.5456	3.31678	3.54415
ACTB	11.6539	11.6251	11.6441	11.8042	11.8767	11.9738	11.7762	11.5313	11.5898	11.3362	12.2488	11.8825	11.8373	11.7967	11.8432	11.9151	11.9317	11.795	11.9124	11.8763
ACTG1	11.2868	11.3523	11.3809	11.6164	11.5724	11.6047	11.5575	11.3712	11.413	11.1524	11.9204	11.5774	11.6128	11.601	11.4958	11.6441	11.6691	11.6845	11.6143	11.601
ACTL10	0.710628	0.0549203	0.960327	0.655361	0.463261	0.484049	0.691066	0.41494	0.64516	0	1.63954	1.06712	1.26812	1.08005	0.591406	0.548461	0.948623	0.0274167	0.358417	0.259663
ACTL6A	5.46765	5.32489	5.27643	5.04942	5.43683	5.42257	5.25109	5.24743	5.27049	5.38363	5.34585	5.53106	5.38855	5.23019	5.47428	5.38078	5.30828	5.41493	5.50623	5.58421
ACTN1	8.88031	8.81764	8.85653	9.01291	8.89813	8.96415	8.95651	8.64723	8.68777	9.90498	7.89097	8.78082	8.88472	8.89767	8.80269	8.99158	9.04693	8.95464	9.05003	9.03339
ACTN2	0.597561	0.235191	0.91387	0	0.356483	0.5935	0.839433	1.23371	1.48445	0.0630064	0	0.31165	0	0.972937	0.135216	0	0.403494	0	0	0
ACTN4	9.28021	9.10096	9.11991	8.903	9.25357	9.28913	9.12179	8.84828	8.87337	9.17101	9.13312	9.27823	9.1166	9.03335	9.19845	9.23864	9.29954	9.1307	9.33123	9.32018
ACTR10	5.97267	5.99535	5.96977	5.9732	5.92214	5.901	5.9703	5.98923	5.99208	5.48461	6.43061	5.90342	5.96196	5.95861	5.90277	5.91553	5.84896	6.02331	6.03281	6.00392
ACTR1A	7.65667	7.60354	7.60375	7.65569	7.57272	7.62555	7.63144	7.61854	7.70719	7.16618	8.12746	7.67786	7.69869	7.70758	7.61858	7.63823	7.63736	7.64068	7.68396	7.66473
ACTR1B	5.92852	5.90517	5.88521	6.02947	5.98999	6.0292	5.72538	5.52273	5.71999	5.92224	5.98441	5.79736	6.00393	5.98809	5.84396	5.95087	5.95276	6.39526	6.3006	6.19137
ACTR2	8.87693	8.78415	8.8075	8.83252	8.87454	8.81575	8.94161	8.88707	8.87531	8.61469	9.10985	8.90028	8.91055	8.89287	8.83155	8.89212	8.87191	8.79074	8.84523	8.89027
ACTR3	8.19807	8.15989	8.16003	8.2259	8.23587	8.21583	8.29406	8.25142	8.29998	7.73415	8.82346	8.36538	8.31654	8.2896	8.3067	8.35999	8.29965	8.28271	8.3572	8.39966
ACTR3B	2.70855	3.07999	3.01064	2.96678	2.93113	2.98767	2.77582	2.9662	3.20127	2.5637	3.24067	2.99438	2.91038	2.8636	2.90226	2.71619	2.90748	3.06532	2.75811	2.49356
ACTR5	3.39344	3.7424	3.61072	3.48446	3.64954	3.58797	3.38102	3.57371	3.51135	3.32105	3.8709	3.90541	3.51222	3.66333	3.71726	3.5333	3.57464	3.69424	3.55574	3.63678
ACTR6	4.35789	4.25165	4.2771	4.32498	4.44463	4.27419	4.33675	4.43072	4.29387	3.39592	5.34122	4.33958	4.43672	4.40713	4.39564	4.41734	4.34143	4.45658	4.35445	4.49362
ACTR8	5.12444	5.1538	5.16473	5.27632	5.18706	5.11237	5.1373	5.23505	5.18801	4.35843	5.97489	5.12542	5.21562	5.22663	5.07077	5.13055	5.19908	5.2657	5.08354	5.10347
ACTRT3	1.78103	1.94261	1.99035	2.03866	1.86373	1.68936	2.23812	2.09403	2.23941	1.21516	2.64481	1.91701	1.8241	1.99257	1.79402	2.02324	2.19004	1.81106	1.71283	1.59754
ACVR1	5.18487	5.48626	5.55519	5.37998	5.29557	5.28383	5.54721	5.55128	5.51131	5.4095	5.21881	5.34889	5.35499	5.4692	5.29937	5.10122	5.21491	5.12462	4.92294	5.02318
ACVR1B	5.46497	5.48825	5.59006	5.74674	5.85202	5.85195	6.16298	6.19234	6.13632	5.21869	6.03173	5.73677	5.81231	5.79646	5.67199	5.57507	5.60801	4.96782	4.7861	4.81365
ACVR2A	3.5786	3.7648	3.63562	3.62892	3.67998	3.60546	3.55431	3.73257	3.73088	4.08973	3.06374	3.78201	3.62879	3.62111	3.38336	3.33662	3.35628	3.53322	3.5104	3.31831
ACVR2B	3.40144	3.68801	3.71148	3.8014	3.37748	3.38929	3.50059	3.63548	3.61827	4.20228	3.00038	3.6046	3.71093	3.56573	3.67608	3.40505	3.5725	3.62387	3.7403	3.80143
ACVRL1	7.39129	7.45332	7.45702	8.37298	8.13333	8.23104	7.61595	7.12376	7.20727	9.76613	6.24292	8.20272	8.29495	8.25938	8.19255	8.2653	8.28947	8.25165	8.66043	8.67902
ACY1	0	0	0.148228	0	0	0	0	0	0	0	0.249297	0	0	0	0	0	0	0.125821	0	0
ACY3	0	0	0	0	0	0	0	0	0	0	0.734825	0	0	0	0	0	0	0	0	0
ACYP1	2.67088	2.61706	2.41984	2.4054	2.90073	2.86525	2.35777	2.3002	2.2167	2.39192	2.91448	2.76049	2.52379	2.3427	2.79174	2.81875	2.92681	2.93292	2.91801	2.98857
ACYP2	1.94302	2.22035	2.56347	2.83271	2.34313	2.41938	2.45633	2.41527	2.14966	2.10548	2.64084	2.29101	2.57709	2.53183	2.30093	2.32205	2.2717	2.41499	2.29887	2.36515
ADA	3.84789	3.77084	3.78305	4.23666	4.00678	3.95543	3.83469	3.64552	3.57847	4.98026	3.00463	3.78187	4.19043	4.0767	3.992	4.01606	4.0546	4.26155	4.45618	4.37526
ADAL	2.27001	2.38614	2.15576	2.1452	2.17095	2.13441	2.09677	2.26779	2.11066	1.23759	2.91606	1.89893	2.06192	1.90078	1.54403	1.78242	1.85249	2.50601	2.2541	1.84447
ADAM10	6.90309	7.08079	7.07418	7.42161	7.13065	7.14944	7.13644	7.09384	7.09865	8.07287	6.14912	7.07293	7.14613	7.16578	6.9945	7.10607	7.04806	7.13742	7.07252	7.16586
ADAM11	0	0	0	0	0	0	0	0	0	0.833995	0	0	0	0	0.174004	0	0	0	0	0
ADAM12	1.75622	1.03006	1.25508	0	0	0	0.151833	1.16316	1.22037	1.78532	0.124797	1.48213	1.44636	1.53725	0.947781	0.388763	0.399771	1.66496	1.95692	2.16348
ADAM15	8.19209	8.17635	8.13518	8.39739	8.47575	8.54151	8.42055	7.98291	8.07402	10.6878	6.00284	8.49767	8.48379	8.41796	8.34803	8.37589	8.37643	8.21634	8.58532	8.519
ADAM17	5.31788	5.41395	5.48123	5.75658	5.50008	5.50936	5.68489	5.64312	5.64567	7.00068	3.98144	5.37951	5.62905	5.66172	5.46587	5.43018	5.49019	5.34163	5.17463	5.31354
ADAM19	4.58736	5.10395	5.13527	5.7474	4.77102	4.88592	5.26534	5.07197	5.22379	6.79517	3.63766	5.03487	5.27836	5.2662	5.49873	5.26693	5.23776	5.16478	5.68283	5.67297
ADAM22	0.782606	1.56901	1.58379	0.896882	0.544012	1.16421	0.531321	0.660881	0.455241	1.47327	0.0594395	0.954098	0.564452	0.711908	0.538424	0.165603	0.681328	0.894797	0.788453	0.30737
ADAM23	4.17311	3.78295	3.88606	3.00567	3.91027	3.80917	3.48248	3.35548	3.46398	5.34652	1.76637	3.64277	3.42283	3.50871	3.69007	3.46354	3.5356	3.34455	3.19321	3.34551
ADAM32	0	0	0	0	0	0	0	0	0	0.547712	0	0	0	0	0	0	0.720547	0.176281	0	0
ADAM8	0	0.149058	0.00913222	0.0551004	0	0	0.195442	0	0.0366182	0	0.342552	0	0	0	0.0862876	0	0.364618	0	0.345737	0
ADAM9	8.20822	8.00117	8.09288	7.72673	7.81058	7.76563	8.11389	8.05768	8.04454	7.59508	8.39402	8.16283	7.95204	7.9936	7.96695	8.03044	8.08733	7.78868	8.00015	8.09856
ADAMTS1	7.10401	6.76513	7.30456	6.5967	8.00315	7.91274	7.50855	6.97478	6.7838	9.83399	4.07132	7.82357	7.07346	7.59379	7.65776	7.01939	7.6739	5.02537	5.18729	5.13992
ADAMTS10	2.84413	3.53753	3.41476	4.5316	3.79929	3.77166	3.72911	3.67488	3.67166	6.42537	0.62009	3.08073	3.59216	3.66277	3.49654	3.4385	3.79083	3.45428	3.10873	2.81
ADAMTS12	3.65137	3.90075	3.93525	0	0	0	1.46007	1.97841	1.78518	1.28001	0.95132	0	0	0	0.469277	0.0932725	0	1.8159	1.88715	1.8381
ADAMTS13	0.0149421	1.14199	0.977876	2.23353	1.33233	1.02515	1.50553	1.29729	1.47906	1.50708	0.675926	0.5438	1.04235	1.09332	0.967741	1.09017	1.12291	1.28347	0.906856	0.588738
ADAMTS15	0.909963	1.65499	1.086	0.316187	2.25394	2.04178	0.00275647	0	0.0225489	0.028013	1.33158	0.332372	0	0.0339399	1.28007	0.849649	0	1.23744	0.556643	0.967761
ADAMTS16	0	0	0.230443	0	0	0	0	0	0	0	0	0	0	0.624496	0.742233	0	0.522617	0	0	0
ADAMTS18	3.00093	4.1091	3.82801	6.01941	6.05049	6.09254	3.62045	3.68041	3.66791	7.55563	1.89115	5.09474	4.78139	4.41648	5.33354	5.27968	4.86252	5.27127	4.91924	4.99291
ADAMTS3	1.51093	1.51181	1.85509	1.24844	1.38263	1.00918	1.81586	2.3802	2.20942	2.05786	0	1.43522	0.998511	0.993304	0.995575	0.554418	0.689702	0	0	0
ADAMTS4	6.11468	5.49764	5.82044	5.83327	5.22838	5.22136	6.5825	5.75906	5.82312	8.85332	2.86005	5.79978	6.13061	6.4466	5.46336	5.94181	6.37459	5.34652	6.03851	5.99809
ADAMTS5	0.349494	0	0.0722686	0.273368	2.0545	1.371	1.26645	0	0	2.29986	0	1.59933	1.52031	2.0628	2.17778	1.60738	2.44726	0.197243	1.66033	1.61002
ADAMTS6	5.34436	4.99848	5.11602	4.47236	4.51404	4.40549	4.50238	4.43031	4.34266	9.04355	0.357596	4.47474	4.48744	4.69355	4.3893	4.61579	4.83039	5.0203	4.97264	5.00004
ADAMTS7	5.07207	5.43216	5.58186	6.55094	5.60888	5.76819	5.63785	5.54343	5.62851	8.43974	2.89439	5.36435	5.91585	5.91929	5.50036	5.65317	5.73871	5.87683	5.61625	5.59846
ADAMTS9	6.16685	6.81017	6.81785	7.29218	6.93212	7.03527	7.25061	6.80015	6.80017	7.63732	5.70039	6.7865	6.58917	6.67538	6.50709	6.60721	6.66421	6.00989	6.09277	6.20175
ADAMTSL1	4.28689	3.63551	3.99967	4.81907	5.69448	5.62082	4.45939	3.4295	3.30542	7.45179	2.11521	5.4247	5.11581	5.45298	5.31555	5.59918	5.9938	4.39538	4.82347	4.73134
ADAMTSL2	0	0	0	0	0	0	0	0	0	0.10144	0	0	0	0	0	0	0	0	0	0
ADAMTSL4	2.65805	3.00366	3.07361	2.96201	3.27139	3.12554	3.32503	2.67665	2.69733	4.33874	1.32892	2.88939	2.71964	3.10796	2.60425	2.77819	3.21168	2.56426	2.29429	2.04604
ADAP1	0	0	0	0	0	0	0	0	0.37721	0	0.332667	0	0	0	0	0	0	0	0	0
ADAP2	0	0	0	0	0	0	0	0	0	0	0.474581	0	0	0	0	0	0	0	0	0
ADAR	8.54338	8.45851	8.50145	8.25967	8.36228	8.40499	8.40939	8.43096	8.49406	8.36	8.41943	8.38513	8.3644	8.3766	8.45451	8.34623	8.3221	8.28621	8.2791	8.3359
ADARB1	5.17731	5.11092	5.07427	5.32566	5.43332	5.37641	4.86155	4.78611	4.77075	7.09848	3.24112	5.07945	5.07384	5.16833	5.37188	5.32463	5.3554	5.20294	5.31246	5.25113
ADAT1	4.33293	4.38703	4.34892	4.61997	4.58907	4.61342	4.27206	4.20203	4.18821	3.76998	5.18021	4.42806	4.48302	4.46847	4.37955	4.55523	4.56288	4.81801	4.63709	4.66578
ADAT2	3.15012	3.43337	3.32054	3.11871	3.42529	3.36267	3.38865	3.15122	3.15097	3.60884	3.04921	3.38382	3.17672	3.16738	3.36623	3.37698	3.41583	3.56661	3.56142	3.40591
ADAT3	2.96729	2.76392	2.81117	2.31254	2.3719	2.33677	2.36442	2.27798	2.64494	2.16079	2.83899	2.32331	2.4656	2.49434	2.44356	2.27015	2.57689	2.58821	2.63527	2.34974
ADCK1	2.70747	2.77243	2.56362	2.68576	2.75147	2.81882	2.59724	2.53295	2.61016	1.72495	3.7392	2.562	2.6518	2.77565	2.70243	2.77199	2.81998	3.13754	2.7999	2.91613
ADCK2	3.98235	4.02435	4.13071	4.02181	4.08632	4.27513	4.04668	4.09546	4.14069	4.15191	3.79207	4.09082	4.12332	4.03698	4.02415	3.7683	3.7873	3.66611	3.49553	3.69979
ADCK3	4.48384	4.36219	4.34983	4.34869	4.29685	4.40214	4.38169	4.33484	4.22348	3.86562	4.85268	4.11346	4.35252	4.42421	4.06296	4.36273	4.39396	4.76425	4.40432	4.4027
ADCK4	4.25483	4.23105	4.2717	4.24099	4.12565	4.12268	4.18896	4.00719	4.24709	4.16843	4.29043	4.13555	4.40699	4.37275	4.12696	4.05024	4.34383	4.42928	4.33165	4.24231
ADCK5	3.52988	3.47986	3.52856	3.3003	3.51927	3.48407	3.35561	3.31505	3.47852	3.56699	3.28566	3.38767	3.44697	3.26061	3.24565	3.35215	3.40118	3.73885	3.57606	3.27361
ADCY1	0	0.337524	0.943883	0.915498	1.34222	1.0995	0.508553	0.738621	0.977218	1.83843	0	1.88694	1.28667	1.23526	2.00903	0.930164	1.10222	0.196892	0	0.500754
ADCY3	3.8211	3.30549	3.70854	3.64181	4.03278	3.99497	3.88576	3.97457	3.99695	5.4156	2.17553	4.21635	4.11114	4.33825	4.09221	3.97006	4.24433	3.11615	2.9323	2.9374
ADCY4	5.01989	5.6845	5.61515	6.52294	5.77605	5.73146	5.85694	5.45146	5.52877	8.55908	2.92271	5.34034	5.90683	5.9671	5.37574	5.63137	5.78982	6.32955	6.02266	5.78563
ADCY6	5.74545	5.89569	5.98789	6.14995	5.79338	5.86149	5.91338	5.96383	6.01531	6.7743	4.93623	5.7161	5.89929	5.97829	5.84747	5.7708	5.87001	5.75923	5.66481	5.56235
ADCY7	2.61647	2.23793	2.3469	1.49325	2.0512	2.09254	2.66474	2.74252	2.60198	2.10588	2.27353	2.49843	2.33291	2.53511	2.31299	1.99827	2.10014	1.55232	1.68305	1.55388
ADCY9	4.75479	4.82068	4.83637	4.58833	4.57898	4.64403	4.51451	4.92922	4.92157	4.81652	4.80213	5.06251	4.95786	4.93637	5.10213	4.64943	4.76563	4.83368	4.79716	4.87458
ADD1	8.24071	8.2145	8.24748	8.3212	8.2623	8.32267	8.23969	8.09546	8.19055	8.51666	7.96974	8.19552	8.27354	8.29271	8.18059	8.24155	8.23329	8.28147	8.26311	8.2812
ADD3	7.48783	7.95525	7.77184	7.23118	6.58916	6.5418	7.43725	7.41716	7.47998	6.59385	7.43227	6.29263	6.61137	6.55242	6.44494	6.47256	6.24415	7.18453	7.21587	7.30516
ADH5	6.72058	6.55311	6.64767	6.24988	6.45269	6.43885	6.56436	6.47904	6.5333	5.23085	7.86662	6.64432	6.50712	6.47759	6.5934	6.58599	6.55339	6.51989	6.64257	6.71355
ADH6	0	0	0	0	0	0	0	0	0	0	1.23998	0	0	0	0	0	0	0	0	0
ADHFE1	0.240172	0.994051	1.47451	1.53996	1.27661	0.777818	1.05698	0.364201	0.594982	0	1.49346	0.385514	0.865917	1.09449	0.333518	0.324468	1.20186	0.812722	0.0283332	0
ADI1	6.07412	5.85864	5.90932	5.95842	6.1765	6.12218	6.0675	5.9582	6.06929	4.64829	7.36736	5.98658	6.11593	6.08378	5.8941	6.0489	6.00897	6.06624	5.82434	5.91783
ADIPOR1	6.57851	6.51521	6.5715	6.52644	6.54133	6.52448	6.61901	6.57578	6.6073	6.21188	6.75586	6.52622	6.49393	6.50138	6.38757	6.44246	6.4453	6.26546	6.32756	6.26018
ADIPOR2	6.08489	6.19314	6.11066	6.1416	6.22421	6.21894	6.1224	6.06959	6.18477	6.59155	5.73875	6.23483	6.19649	6.12974	6.15654	6.10582	6.12415	6.25062	6.13025	6.29402
ADK	5.74968	5.57246	5.54929	5.04062	5.09308	5.09678	5.57948	5.65505	5.60703	3.94586	6.82364	5.33215	5.12278	5.11857	5.18406	5.459	5.34806	5.4225	5.4939	5.50098
ADM	4.44402	5.21503	4.88985	5.89422	5.20563	5.23909	4.61713	4.55896	4.68041	5.68798	4.71285	4.96933	5.2449	4.91076	5.04649	5.14131	4.73774	6.23129	6.28676	6.29452
ADM2	0.38439	0.205744	0.390848	0.803212	0.297876	0.197336	0.284857	0.673727	1.15156	0	1.47948	0.374794	0.100782	1.2106	0.70618	0.543294	0.624095	0	0	0
ADM5	0	0	0	0	0	0	0	0	0	2.9242	0	0	0	0	0	0.0610518	0	0	0	0
ADNP	6.68834	6.68111	6.68237	6.65729	6.70809	6.7303	6.60096	6.70019	6.6831	6.79724	6.56036	6.8083	6.70406	6.70826	6.81019	6.65121	6.65331	6.5077	6.62909	6.61447
ADNP2	5.42003	5.34608	5.30192	4.68533	5.09862	5.12783	5.1482	5.17023	5.1657	5.36372	4.98078	5.40781	5.08462	5.09903	5.3449	5.08605	5.09758	5.02725	5.26564	5.22371
ADO	4.81731	4.78157	4.83408	4.77793	4.93835	4.90753	4.68172	4.79001	4.83206	4.39247	5.26817	4.97025	4.86612	4.78419	5.02122	4.84328	4.86255	4.71351	4.81676	4.70736
ADORA2A	1.05772	0.607297	0.600331	0.388201	0	0	0	0	0	0.674463	0	0	0	0	0	0	0	0	0	0
ADORA2B	2.82809	2.76386	3.16049	2.23801	2.71646	2.61141	3.10341	3.04882	3.17653	3.31398	1.59839	3.02339	2.48157	2.65808	2.69613	2.12313	2.65545	0.848108	1.06452	1.01393
ADORA3	0	0	0	0	0	0	0	0	0	0	0	0	0	0	0	0	0.325402	0	0.658942	0
ADPGK	5.62981	5.64212	5.72151	5.38794	5.72275	5.63497	5.61174	5.62634	5.7036	5.92836	5.14159	5.68712	5.4813	5.42351	5.54408	5.48151	5.41068	5.34916	5.29561	5.2758
ADPRH	2.45745	2.77761	2.81987	3.46457	2.59291	2.61776	2.77836	2.97108	2.74345	3.54287	1.6076	2.22749	2.61595	2.51949	1.96938	2.33214	2.21337	2.55415	2.49114	2.20803
ADPRHL1	0	0	0.26541	0	0	0	0	0	0	0.123779	0	0	0	0	0	0	0	0.214745	0	0
ADPRHL2	5.34895	5.3794	5.2379	5.24606	5.40033	5.50799	5.13914	5.19193	5.35694	4.03907	6.68461	5.47651	5.38125	5.29312	5.47744	5.32488	5.33157	5.48294	5.47722	5.45956
ADPRM	2.62692	2.7324	2.4818	3.10792	2.59821	2.71935	2.73392	2.80181	2.77768	2.28441	3.0682	2.52535	2.52436	2.79593	2.43402	2.77217	2.60576	2.62972	2.61955	2.68667
ADRA2A	2.45092	2.62274	3.14355	0.711641	0	0	2.29177	3.27654	3.48288	2.2532	0	1.04156	0.847183	1.1654	0	0	0	0	0	0
ADRB1	0	0	0	0	0	0	0	0	0	0.510859	0	0	0	0	0	0	0	0.620458	0.809096	0.737858
ADRB2	2.35965	2.37064	2.01013	1.30026	2.15339	2.12895	1.85581	1.29594	1.11923	4.63664	0	1.72586	1.75397	1.29815	1.95048	1.8793	1.7336	2.81577	3.05501	3.21734
ADRB3	3.60693	3.71345	4.51228	0	0	0	1.72966	2.76013	2.78953	0.379435	0	0	0	0	0	0	0	0	0	0
ADRBK1	6.7181	6.64723	6.63947	6.78731	6.81714	6.88529	6.66316	6.45142	6.55073	7.39119	5.94628	6.56822	6.71858	6.68123	6.58948	6.64039	6.66689	6.68613	6.6935	6.63294
ADRBK2	0.709892	0.519081	1.13165	0.556914	1.22287	1.11553	0.566018	1.02349	1.1625	0.618237	0.902773	1.48092	0.727481	0.448102	1.5646	1.03495	0.716429	0	0	0.225677
ADRM1	6.09574	6.06907	6.14039	5.85421	5.9166	6.09486	6.10911	6.10116	6.15882	5.98249	6.26854	6.3578	6.24995	6.19476	6.18979	6.05752	6.21055	6.14643	6.15603	6.15646
ADSL	6.0596	6.06124	6.02476	6.00257	6.25204	6.26626	6.08878	6.01142	6.02941	5.08731	7.11926	6.18185	6.10887	5.97039	6.12956	6.13975	6.04957	6.15736	6.1257	6.20001
ADSS	6.61353	6.69233	6.6411	7.18031	7.22854	7.23948	7.05021	6.81298	6.83352	6.51596	7.21006	6.88399	6.92448	6.91587	6.88968	6.97221	6.91016	6.56034	6.55549	6.62994
ADSSL1	1.18548	1.73435	2.17754	2.29218	2.28276	2.24109	1.83816	1.79397	1.53833	1.13106	2.07294	1.22048	1.63705	1.40583	0.975458	1.4346	1.42563	2.10025	0.802831	0.750042
ADTRP	2.024	1.3784	1.76879	2.72438	3.14519	3.10453	2.68145	2.43484	2.28629	3.05559	2.85698	4.01888	3.65119	3.97229	3.7891	3.83926	4.05716	2.49991	2.81499	3.02249
AEBP1	3.22495	3.13553	3.0461	4.05793	4.65241	4.57261	4.12768	3.93432	4.04139	5.3765	2.17912	3.89664	4.05735	4.10401	4.01041	4.14055	4.036	3.34925	2.82088	2.79256
AEBP2	5.29405	5.21236	5.16072	5.2514	5.25822	5.31192	5.15913	5.16481	5.17653	5.13213	5.23393	5.09255	5.1903	5.02959	5.08649	5.14643	5.09573	5.21455	5.24172	5.20803
AEN	5.99401	5.94704	5.89749	5.69091	5.80613	5.82974	5.79732	5.79632	5.81805	5.61257	6.22863	5.97568	5.9045	5.82796	5.90176	5.91027	5.91925	6.16393	6.19525	6.19523
AES	7.89939	7.7259	7.78811	7.87609	7.50867	7.62598	7.87323	7.71724	7.82926	7.8646	7.67061	7.5779	7.88182	7.85765	7.52833	7.6951	7.75191	7.8507	7.86984	7.95981
AFAP1	7.43812	7.42082	7.33879	7.04835	7.39694	7.39754	7.29941	7.31316	7.33429	9.03495	5.44898	7.18894	7.11848	6.98338	7.17815	7.1866	7.12001	7.29881	7.12551	7.16806
AFAP1L1	5.60867	6.23481	6.13852	6.80381	5.7823	5.8377	5.85207	5.31126	5.31545	7.85858	4.25855	5.30209	5.78261	5.62405	5.78339	6.15827	5.97041	7.00137	7.27462	7.27278
AFAP1L2	0	0	0	2.26997	2.86648	2.91914	0	0	0	2.77981	0	0	0	0	1.37996	1.07467	1.61871	0	0	0
AFF1	7.3961	7.30937	7.31275	7.51634	7.60337	7.65105	7.21374	7.28322	7.24842	7.78001	7.0203	7.31459	7.46849	7.41816	7.45244	7.42261	7.29102	7.50772	7.37415	7.41925
AFF2	2.96088	2.26265	2.10517	0.450539	0.511242	0.147387	1.7559	2.34017	1.97085	0.767744	2.82812	1.5002	1.81209	1.50864	1.27681	1.31906	1.14738	2.84327	3.20261	3.24796
AFF3	0.954894	0.821971	1.13298	0.790577	0.739383	0.715791	1.71098	1.65484	1.71855	2.99506	0.4842	2.64002	2.48296	2.54895	2.08752	1.91396	2.36924	2.25378	2.5843	2.19264
AFF4	7.91093	7.65922	7.75588	7.76929	7.50542	7.49885	7.98831	8.03676	8.04504	7.53161	7.9175	7.52091	7.79218	7.84538	7.60801	7.72227	7.73051	7.54988	7.5032	7.59994
AFG3L2	5.68226	5.52758	5.55335	5.7139	5.80543	5.83975	5.55531	5.53305	5.63102	4.76665	6.71515	5.86042	5.83582	5.78901	5.80153	5.8593	5.81607	5.83197	5.8427	5.85772
AFMID	4.27713	4.80947	4.56977	4.92225	4.6824	4.75961	4.63585	4.72166	4.77755	3.501	6.12966	5.01369	4.74802	4.58468	4.96758	4.88849	4.7266	5.07548	5.26973	5.24595
AFTPH	4.52723	4.45844	4.46434	4.66401	4.54025	4.4748	4.51515	4.61479	4.57595	3.58481	5.50578	4.384	4.6253	4.55797	4.38069	4.55214	4.46632	4.80068	4.63219	4.58101
AGA	3.57781	3.76164	3.77284	4.25762	3.79711	4.07526	3.4714	3.75104	3.59433	4.02677	3.6628	3.80355	3.90536	3.7769	3.89994	3.86736	3.75491	4.0584	4.02998	4.0507
AGAP1	5.0615	5.33055	5.32928	5.45671	5.27968	5.30438	5.0571	5.26022	5.2649	4.80947	5.6967	5.25406	5.32685	5.23232	5.33553	5.10186	5.11658	5.35362	5.19096	5.29945
AGAP10	1.19489	1.56369	1.46834	1.20838	1.07015	1.39599	1.75284	1.16826	0.864517	1.85604	0.696496	0.779963	1.02562	0.819495	1.3896	1.23949	1.77671	1.33192	1.22291	1.70002
AGAP3	6.59422	6.4644	6.52792	6.88833	6.57912	6.66483	6.54813	6.47211	6.57119	7.10177	6.19872	6.51048	6.84567	6.84814	6.50995	6.64066	6.7333	6.85036	6.7611	6.69451
AGAP4	0.965799	1.41923	1.30819	1.34624	1.26304	1.31378	1.14391	0.913393	1.12489	2.84155	0	1.31859	1.18247	1.41563	1.24202	1.35049	1.55695	1.88781	1.58328	1.37741
AGAP6	3.0344	3.14377	3.10332	3.13018	3.27655	3.02586	3.03617	3.06756	2.83304	3.61294	2.598	3.11348	2.98137	3.11008	3.04536	3.19125	3.34615	3.27322	3.25839	2.92826
AGBL3	1.29913	1.63933	1.49322	1.77417	1.69798	1.81797	2.01254	1.49775	1.84471	1.59682	1.44198	1.22891	1.39657	1.45896	1.3063	1.52229	1.15588	1.49533	1.08331	1.62481
AGBL5	4.75628	4.75275	4.75367	4.99961	4.71011	4.74254	4.79218	4.62215	4.66797	4.21881	5.23699	4.43453	4.74898	4.71367	4.50267	4.68196	4.71138	4.88211	4.76318	4.86639
AGER	1.89687	2.46852	2.26999	2.33103	2.22117	2.2045	2.39602	1.49312	1.94763	3.03456	1.43849	2.03203	1.72289	2.16765	2.11245	2.51816	2.64456	2.65076	2.65521	2.52491
AGFG1	6.75509	6.64248	6.65997	6.55019	6.65436	6.57446	6.6251	6.7337	6.71846	6.46605	6.81344	6.65317	6.62865	6.62092	6.63457	6.6481	6.59211	6.62035	6.61316	6.59057
AGFG2	5.90682	5.94347	5.79102	5.82078	5.41203	5.56431	5.42611	4.98274	5.10032	6.0211	5.04784	4.79067	5.27081	5.159	4.9883	5.38913	5.31243	6.27413	6.31068	6.17768
AGGF1	5.21408	5.31948	5.34543	5.36161	5.31474	5.23487	5.13893	5.22573	5.33079	5.00511	5.53068	5.28791	5.25713	5.18442	5.33116	5.22707	5.17909	5.27366	5.26825	5.3277
AGK	4.88562	4.94521	4.86156	4.84162	5.07814	5.13039	4.84818	4.98974	4.93903	4.75643	5.22081	5.11673	4.96993	4.8752	5.16856	5.05072	4.94606	5.071	5.05011	5.02733
AGL	5.22002	5.10546	5.09811	5.13067	4.74937	4.7681	5.25681	5.27864	5.27667	4.3039	5.72184	4.72954	4.95193	4.99377	4.84211	4.98122	4.92803	4.89807	4.98599	5.03714
AGMAT	2.15648	1.4881	1.67741	1.04582	1.37276	1.53656	1.74338	1.7566	1.59805	0	3.98933	1.77555	1.23145	1.75986	1.33104	1.67666	1.75103	0.740146	0.957454	0.778901
AGMO	0	0	0	0	0	0	0	0	0	0	0.260678	0	0	0	0	0	0	0.799852	0.189709	0.364861
AGO1	5.81161	5.59725	5.66565	5.72162	5.75626	5.78602	5.766	5.62184	5.7003	6.12702	5.26923	5.56976	5.79319	5.69659	5.65754	5.70393	5.64274	5.6622	5.65877	5.75494
AGO2	5.27273	4.88299	5.08043	4.90087	4.8899	5.01129	5.365	5.26547	5.20309	5.73937	4.26787	4.98744	5.11929	5.15614	5.05685	5.00857	5.1457	4.43883	4.55936	4.72119
AGO3	4.50878	4.63257	4.8018	4.64529	4.57636	4.41171	4.52851	4.66056	4.73394	5.10166	4.06007	4.54851	4.5826	4.41866	4.61448	4.52742	4.49239	4.63963	4.566	4.56638
AGO4	4.7507	4.90009	4.82671	5.1701	4.69122	4.76007	5.0414	4.87154	4.81488	5.66393	3.99124	4.34715	4.77651	4.68785	4.67284	4.80614	4.58266	4.98331	5.07441	5.13892
AGPAT1	4.89613	4.97365	5.08477	4.96817	4.72621	4.82284	4.93477	5.02302	5.04175	4.87504	4.95256	4.98516	5.02777	4.91986	4.88578	4.73997	4.91034	4.81277	4.87583	4.81955
AGPAT2	5.36046	5.27199	5.31222	5.57424	5.53039	5.55851	5.35548	5.6426	5.65877	5.04812	6.02524	5.45718	5.80808	5.84657	5.61309	5.52998	5.61463	5.85963	5.3669	5.29954
AGPAT3	7.05295	7.04283	7.09595	7.16335	7.00147	7.03305	7.08953	7.16815	7.1331	6.25761	7.96801	7.0943	7.17388	7.16649	7.09857	7.12172	7.15019	7.17816	7.12219	7.14471
AGPAT4	3.48171	3.85831	3.79845	3.8019	3.80669	3.80758	3.83441	3.44724	3.53312	5.22347	2.25034	3.69732	3.58907	3.70267	3.6987	3.76335	3.75855	3.9074	3.81488	3.96298
AGPAT5	5.67536	5.86716	5.81631	5.97651	5.96453	5.87876	5.51575	5.57146	5.57032	5.07556	6.68012	6.02038	5.81537	5.79807	6.03028	5.951	5.93526	6.04877	6.17694	6.18889
AGPAT6	6.20678	6.30506	6.27997	6.28137	6.22959	6.26553	6.25472	6.15736	6.25913	5.75757	6.85479	6.38172	6.3324	6.31531	6.31862	6.28107	6.36221	6.39387	6.45166	6.43485
AGPAT9	1.35125	0.670217	1.41178	3.54443	4.02923	4.12662	3.44429	3.46113	3.5398	2.01884	3.67041	4.53486	3.859	4.65456	4.75503	4.00465	4.93506	0	0	0
AGPS	6.49242	6.23148	6.39774	6.52868	6.67402	6.58597	6.40264	6.53939	6.50895	5.94907	7.22758	6.97013	6.67549	6.72316	7.05857	6.858	6.92506	6.07752	6.46858	6.47208
AGRN	8.60525	8.4145	8.57931	7.62309	7.7648	7.82085	8.35723	8.26834	8.34482	8.86603	7.08225	7.74302	7.87795	7.9369	7.78467	7.62996	7.86449	7.73157	7.63326	7.55448
AGT	0	0	0	0	0	0	0	0	0	0	0.663165	0	0	0	0	0	0	0	0	0
AGTPBP1	4.91134	4.87314	4.83183	5.1075	5.0508	5.1028	5.09646	4.95485	4.82121	5.29491	4.64637	4.80998	5.00423	4.97585	4.80817	5.03455	5.02038	5.09037	4.95134	5.02667
AGTRAP	4.88123	4.91921	4.82314	4.89486	4.67465	4.68143	4.91398	4.82665	4.80601	4.25373	5.48046	4.73072	4.90947	4.88078	4.75008	4.77259	4.9988	5.03167	5.02649	5.08587
AGXT2	0	0	0	0	0	0	0	0	0	0	0.798764	0	0	0	0	0	0	0	0	0
AHCTF1	5.98665	5.77069	5.78922	5.63823	5.80702	5.75425	5.85658	5.89292	5.85963	6.18406	5.4206	5.84225	5.75295	5.75741	5.86749	5.88335	5.79931	5.62279	5.74381	5.8174
AHCY	7.20341	7.06982	7.13969	6.96166	6.99236	7.02975	7.21442	7.12776	7.17425	5.27936	8.83791	7.03349	7.0991	7.09414	6.87236	7.00698	7.05002	7.06645	6.93538	6.98434
AHCYL1	7.24684	7.13641	7.16043	7.20613	7.20282	7.20677	7.24445	7.07579	7.08447	5.98458	8.34431	7.03931	7.17391	7.198	7.08811	7.18301	7.17924	7.16184	7.18557	7.18691
AHCYL2	5.31952	5.41841	5.37925	5.1263	5.14757	5.19345	5.33417	5.19443	5.27508	3.63966	6.31877	4.73278	4.85185	4.84431	4.80953	4.66738	4.7041	4.55297	4.55132	4.52342
AHDC1	4.98354	5.19314	5.12667	5.46647	5.31364	5.3689	4.96249	5.14594	5.08371	6.69964	3.4631	4.97011	4.97903	5.08127	5.11379	5.07194	5.00825	4.99182	4.71755	4.88641
AHI1	3.83852	3.85837	3.89633	3.93323	3.76287	3.90718	3.66923	3.91605	3.87931	3.96085	3.68534	3.69956	3.76474	3.58034	3.74752	3.84618	3.8331	4.05052	3.76742	3.86528
AHNAK	10.1218	9.86665	10.0604	9.86514	9.72317	9.90945	10.0867	10.0287	9.80329	11.9893	8.09479	9.93153	10.0702	9.93825	10.3179	10.1892	10.0647	9.92904	10.1796	10.6705
AHNAK2	6.06928	5.7727	6.06175	6.10239	6.03968	6.18986	6.40778	6.48408	6.40973	7.57106	4.72125	6.43345	6.40795	6.48673	6.60802	6.2578	6.38381	5.25598	5.51894	5.74079
AHR	6.80795	6.58722	6.63811	6.49098	6.31031	6.29444	6.00901	6.07793	6.03561	7.39595	5.15503	5.75951	5.97081	5.95422	6.164	6.26844	6.14469	6.4215	6.51238	6.51174
AHRR	4.34063	4.2506	4.29723	3.95643	3.99857	4.1987	4.35947	3.84614	3.97264	5.67595	2.69996	3.96373	4.09185	4.11481	4.08127	4.22142	4.32466	4.42621	4.46076	4.4781
AHSA1	6.72944	6.61161	6.51219	6.15593	6.67762	6.67088	6.53418	6.56487	6.61092	6.07837	7.20873	6.96688	6.66839	6.63173	6.9346	6.65064	6.69015	6.54026	6.69039	6.74319
AHSA2	4.56165	4.96879	4.76998	5.26267	4.90346	4.88212	5.1184	4.54456	4.54363	5.36127	4.22659	4.29439	4.59669	4.80443	4.41674	4.81631	4.98472	5.10974	5.04925	4.66324
AIDA	5.33825	5.28218	5.32286	5.17127	5.41079	5.31776	5.3492	5.35016	5.24759	4.9	5.82631	5.44349	5.41208	5.22072	5.53031	5.3952	5.33646	5.34639	5.52306	5.53895
AIF1L	2.53221	3.01884	2.01921	5.54904	5.65882	5.80914	2.89815	2.42222	2.52368	3.57339	3.73316	3.3478	3.95035	3.40438	3.69832	3.99063	3.53302	3.89412	3.83759	3.67139
AIFM1	5.85898	5.75321	5.76188	5.65623	5.6445	5.63031	5.81762	5.77567	5.92492	3.76281	7.77155	5.78341	5.82418	5.82906	5.64957	5.72416	5.77822	5.83727	5.75378	5.80626
AIFM2	4.75851	4.14131	4.30571	3.00276	3.13273	3.05715	4.17228	4.04303	4.03062	2.41114	5.07846	3.55917	3.5414	3.77503	3.44928	3.55167	3.77762	3.52677	3.78621	3.79508
AIG1	4.06785	4.20056	4.20479	4.13765	4.29005	4.20264	4.14354	4.07205	4.08225	2.95053	5.15194	3.85851	3.97099	3.84607	3.88287	3.98216	3.81677	4.217	4.03315	3.91335
AIM1	4.39157	5.14335	4.97718	6.69793	6.50119	6.57307	4.80473	4.07913	4.14637	5.11404	6.29846	5.86385	6.07018	6.04924	6.02513	5.90522	5.84545	6.45429	6.57289	6.61172
AIMP1	5.51185	5.42004	5.3589	5.21773	5.46819	5.43244	5.36974	5.48183	5.51833	5.03714	5.8462	5.51969	5.40804	5.3136	5.54312	5.49692	5.3536	5.48788	5.52479	5.52333
AIMP2	4.414	4.29212	4.26091	3.9304	4.29871	4.32597	4.16959	4.23598	4.22255	3.12147	5.43989	4.45458	4.24168	4.21665	4.3609	4.30825	4.35668	4.35463	4.29464	4.31404
AIP	5.30425	5.33017	5.35779	5.57657	5.40839	5.52738	5.59	5.52596	5.63446	4.87189	5.96915	5.31527	5.52807	5.45773	5.31483	5.40332	5.4766	5.42221	5.21766	5.17872
AJAP1	0	0	0	0	0	0	0	0	0	0	0	0	0	0	0	0	0	0.221213	0	0
AJUBA	5.43745	5.45812	5.46665	5.57839	5.89317	5.8211	4.87865	5.40435	5.3845	4.4235	6.71944	5.8688	5.4942	5.31709	5.95507	5.76209	5.71973	5.71045	5.56903	5.56761
AK1	3.39906	3.316	3.41284	3.76097	3.27523	3.25411	3.39561	3.3409	3.4373	3.72486	3.14742	3.26368	3.5276	3.43769	3.32531	3.46482	3.33264	3.47221	3.70887	3.72568
AK2	7.06635	7.02592	7.04322	6.89306	7.19956	7.14722	7.01923	6.99871	7.0292	5.73064	8.44757	7.2949	7.11265	7.15583	7.15739	7.12874	7.11147	7.1037	7.01837	7.09835
AK3	6.4845	6.35042	6.32954	6.39482	6.21787	6.23959	6.45743	6.34055	6.39413	5.47727	7.15129	6.0095	6.21372	6.20565	6.12102	6.37869	6.25411	6.4184	6.42006	6.42701
AK4	5.25557	5.93442	5.877	6.06099	5.29222	5.21583	5.87913	5.91566	6.00792	3.25988	8.3195	5.80495	5.83489	5.80834	5.41331	5.59977	5.41328	6.3242	6.22936	6.34761
AK5	3.76445	4.08171	3.5651	1.90004	2.23224	2.31878	1.18887	0.963503	1.1699	0.0880907	3.86174	0.839616	0.664498	0.398829	1.34684	1.17853	0.828681	2.80967	3.13823	3.15895
AK6	5.19468	5.13039	5.14676	4.96622	4.99091	5.02151	5.12647	5.3033	5.28058	4.40373	5.85976	5.24921	5.08109	5.10893	5.23124	5.18376	5.21619	5.02266	5.03564	5.08189
AK7	0	0	0	0	0	0	0	0	0	0	0.0355515	0	0	0	0	0	0	0.123385	0	0
AK9	2.81342	2.89676	2.74349	2.63045	2.75502	2.8353	2.75529	2.74545	2.42686	2.8586	2.74585	2.45472	2.71115	2.4167	2.57952	2.79877	2.61386	3.57995	3.18808	3.49527
AKAP1	5.60333	5.46342	5.51559	5.10399	5.60442	5.51815	5.42207	5.49916	5.55734	5.70195	5.33186	5.81029	5.52696	5.52838	5.71935	5.56032	5.52575	5.44238	5.45363	5.44968
AKAP10	5.02981	5.16453	5.09509	5.09103	5.028	4.98289	5.06406	5.09355	5.0655	4.78512	5.39633	5.07026	5.08568	5.06279	5.18522	5.02196	5.10226	5.10395	5.17344	5.21297
AKAP11	6.43964	6.2421	6.30415	6.41298	6.43117	6.44529	6.28157	6.34633	6.29932	6.40331	6.51268	6.44236	6.50104	6.51094	6.62608	6.63085	6.50176	6.54536	6.60102	6.68199
AKAP12	7.53136	6.82858	6.76238	8.41385	7.68796	7.68258	7.47349	7.17128	7.14445	7.00137	8.49533	7.65615	8.26694	8.05785	7.72392	8.14952	7.92569	7.69131	8.60585	8.69707
AKAP13	7.03752	6.96265	7.17018	6.90244	6.56006	6.64821	7.12567	7.0161	6.99428	7.37704	6.12769	6.35514	6.67784	6.69216	6.72277	6.6166	6.59842	6.37066	6.4456	6.6463
AKAP17A	6.01498	6.24225	6.14993	6.54022	6.294	6.36128	6.39799	6.08269	6.16625	7.32499	5.06738	5.80117	6.20542	6.21498	5.74257	6.14087	6.27505	6.68018	6.22763	5.99382
AKAP2	0.49116	0.800201	1.18183	1.10628	0.32903	0.840693	0.798245	0.482606	0.713774	1.82794	0	0.732957	0.530909	0.432616	0.435953	0.73616	0.656372	0.569948	1.07864	0.486255
AKAP3	0	0	0.0269999	0	0	0	0	0	0.0348479	0	0.318651	0	0.113118	0.109451	0	0	0	0.338278	0.183155	0
AKAP5	1.09319	1.06866	1.03983	0.478353	0.564574	0.870371	0	0.580741	0.258466	0.638075	0.609557	1.00047	0.723201	1.06155	0.69707	0.0795914	0.583144	0.481588	0.188325	0.467341
AKAP6	0.925119	0.056234	0.224099	0	0	0	0.875026	0.24735	0.314103	0	0.481388	0.296739	0.680334	0.688929	0	0	0.0384175	0	0	0
AKAP7	1.81971	1.91071	1.87412	1.78889	1.93998	1.55737	2.01396	1.61989	1.54119	1.70141	2.08229	1.79013	1.70336	1.99373	1.6554	2.06147	1.67619	2.28299	2.30714	2.51702
AKAP8	5.50031	5.5959	5.49886	5.58457	5.6403	5.67721	5.51943	5.53892	5.54363	5.82765	5.37612	5.68184	5.59972	5.61577	5.63417	5.61003	5.62951	5.69098	5.70481	5.56794
AKAP8L	4.99074	5.06771	4.99093	5.22845	4.93971	4.99174	5.03251	4.96198	5.0362	5.59356	4.3387	4.65309	4.88099	4.98952	4.64217	4.94968	5.00237	5.24983	4.91618	4.86652
AKAP9	6.3708	6.25445	6.42959	6.37259	5.99759	6.07533	6.46342	6.5325	6.51457	6.7163	5.88359	6.04774	6.33136	6.36652	6.2769	6.31403	6.23974	6.26822	6.19543	6.34824
AKIP1	4.40468	4.26248	4.3387	4.08462	4.29214	4.23679	4.37734	4.30174	4.23566	4.09885	4.51624	4.31734	4.35365	4.28715	4.32858	4.30651	4.45765	4.33271	4.35642	4.26167
AKIRIN1	6.59051	6.52197	6.57737	6.52881	6.47522	6.4412	6.53495	6.67221	6.70325	6.19586	6.83658	6.51487	6.51285	6.52408	6.45497	6.51385	6.48992	6.47322	6.3985	6.36424
AKIRIN2	5.50414	5.53968	5.64043	5.64158	5.59748	5.57966	5.57548	5.57161	5.62635	5.6922	5.61695	5.77706	5.77415	5.77156	5.75465	5.6499	5.7054	5.67454	5.67381	5.7249
AKNA	4.3276	4.47624	4.51214	4.70582	4.63529	4.73014	4.50057	4.30675	4.40741	5.42619	3.68503	4.52564	4.63938	4.49892	4.70884	4.55121	4.59504	4.5652	4.7199	4.59492
AKR1A1	6.2449	6.4501	6.43696	6.2835	6.35965	6.40866	6.26436	6.31914	6.42268	4.5256	8.23196	6.41634	6.39624	6.31581	6.35672	6.29001	6.24807	6.70688	6.44477	6.45331
AKR1B1	7.35742	7.25343	7.35126	6.63233	6.37419	6.36534	7.50722	7.11658	7.27026	6.40923	7.32428	6.53668	6.72656	6.82136	6.35662	6.62028	6.77886	6.81027	6.87392	6.84903
AKR1B10	0.133818	0	0	0	0.153865	0	0.338956	0	0.234456	0.231339	0	0.252832	0.0108896	0.573951	0	0.413886	0.474878	0	0	0
AKR1C1	0	0.116756	0.579964	0	0.226622	0.223896	0	0	0	0	1.45314	0	0	0	0.68487	0.604053	0	0.563721	0.589567	0
AKR1C3	2.81055	3.37337	3.35699	3.46693	3.05307	2.89251	3.39701	3.58275	3.73827	1.36354	4.69882	2.87649	3.27309	2.87811	2.50471	2.44707	2.37059	3.13138	2.83663	2.57171
AKR1E2	1.46635	1.80129	1.64829	1.56882	1.6663	1.76033	0.97161	1.17514	1.45792	2.91028	0.137132	1.62751	1.17874	1.14044	1.66642	1.59108	1.47382	1.84151	1.69717	1.69395
AKR7A2	5.51419	5.43471	5.50546	5.51545	5.5666	5.58133	5.35065	5.21618	5.33885	3.77972	7.21427	5.51881	5.58308	5.53685	5.56239	5.47319	5.54147	5.52046	5.58426	5.60193
AKR7A3	0	0	0	0	0	0	0	0	0.164738	0	1.82461	0	0	0	0	0	0	0.368739	0	0
AKT1	7.50008	7.31688	7.28283	7.02721	7.17274	7.25282	7.32266	7.27636	7.41845	7.47313	7.01445	7.34222	7.3027	7.27888	7.21235	7.1118	7.27881	7.05821	7.14534	7.08788
AKT1S1	6.35078	6.37168	6.48125	6.61098	6.4269	6.55817	6.59452	6.60396	6.7163	6.30032	6.79225	6.70097	6.78409	6.82304	6.56406	6.48309	6.64487	6.45641	6.37912	6.28298
AKT2	6.24718	6.24127	6.1873	6.13762	6.22951	6.24774	6.18666	6.06418	6.14663	5.06928	7.35353	6.09977	6.19877	6.18205	6.10854	6.19417	6.21842	6.48866	6.35753	6.26928
AKT3	6.0318	6.0653	6.07652	6.44972	6.40353	6.40493	6.2904	6.16713	6.12393	7.61923	4.81703	6.20314	6.29188	6.23972	6.23392	6.2972	6.11725	6.09977	6.18658	6.24357
AKTIP	4.47783	4.45695	4.46391	4.35446	4.45539	4.45048	4.26598	4.4043	4.42341	4.06612	4.83129	4.4111	4.43494	4.30575	4.59554	4.45422	4.35594	4.58732	4.59869	4.58048
AL158801.1	0	0	0	0	0	0	0	0	0	0	0.49887	0	0	0	0	0	0	0	0	0
ALAD	5.63669	5.76286	5.66305	5.80859	5.59996	5.64901	5.43528	5.67256	5.70845	4.77846	6.59114	5.57821	5.7298	5.59573	5.77868	5.56174	5.64461	5.87136	5.85654	5.77332
ALAS1	6.20319	6.14383	6.25142	6.41228	6.27416	6.19793	6.2671	6.22351	6.31682	5.45419	7.00399	6.11907	6.2665	6.32642	6.22171	6.27694	6.37162	6.15118	6.08639	6.01354
ALB	0	0	0	0	0	0	0	0	0	0	0.560965	0	0	0	0	0	0	0	0	0
ALCAM	6.37342	6.24952	6.20532	5.66805	6.11967	6.05256	5.71574	6.07972	5.9857	5.2914	6.72599	6.2613	5.7899	5.6982	6.17729	5.98666	5.84256	5.85637	5.99981	6.09471
ALDH16A1	5.59626	5.38312	5.43282	5.33519	5.47233	5.36916	5.67609	5.44961	5.49034	5.49352	5.47045	5.36849	5.62241	5.49233	5.3203	5.44042	5.68762	5.59559	5.48364	5.46004
ALDH18A1	6.07401	6.13494	6.10765	6.2313	6.29051	6.30027	6.08208	6.13848	6.19747	5.61511	6.89184	6.34378	6.28365	6.27082	6.28259	6.34184	6.30532	6.50711	6.35273	6.31805
ALDH1A1	8.26926	8.15046	8.04328	8.58686	9.30527	9.31171	7.4037	7.25965	7.27106	6.37977	9.57662	7.623	7.88795	7.70958	7.87454	7.89617	7.62507	8.1118	7.61915	7.65896
ALDH1A2	5.59698	5.40605	5.34439	5.27352	5.71716	5.72512	5.56419	4.82519	4.91355	5.6143	5.16084	5.37008	5.40759	5.31896	5.11285	5.34908	5.27382	5.40781	5.6766	5.69337
ALDH1A3	4.38151	3.9202	4.22446	2.45279	2.85173	2.71274	4.00654	4.37122	4.42324	3.75126	2.34578	2.73344	2.52932	2.83728	2.74312	2.69605	2.91897	1.97374	1.58164	1.51543
ALDH1B1	5.26437	5.3294	5.30231	4.77724	5.47982	5.43312	5.37368	5.44165	5.57135	2.87091	7.95609	5.95654	5.47874	5.40855	5.83524	5.43235	5.50391	5.2739	5.22909	5.35166
ALDH1L1	0	0	0	0	0	0	0	0	0	0	0.791829	0	0	0	0	0	0	0	0	0
ALDH1L2	1.17198	1.46085	1.42784	1.19752	0.941042	0.394049	0.508951	1.78197	1.86558	3.20922	0	2.32923	1.36402	1.99371	2.09347	1.43964	1.90078	1.22788	1.24042	1.24814
ALDH2	6.16209	6.13726	6.39833	6.35805	6.09218	6.15786	6.2593	6.17601	6.28162	4.50452	7.65866	5.86725	6.11022	6.2291	5.77782	5.99729	6.16978	6.06505	5.59791	5.63152
ALDH3A2	5.35721	5.45822	5.43463	5.14122	5.54116	5.61101	5.21114	5.35209	5.36516	4.28003	6.56163	5.74663	5.33315	5.31101	5.80612	5.47111	5.30482	5.26264	5.40694	5.46064
ALDH3B1	1.17967	0.862604	0.775602	0.484883	1.03095	0	1.49453	1.71797	1.89424	0	2.77506	0	0.390559	0.418888	0	0	0.0798787	0	0	0
ALDH4A1	4.82686	4.59872	4.82213	4.77686	4.44776	4.56197	4.61366	4.501	4.5451	2.03337	7.27051	4.17993	4.73825	4.634	4.42783	4.61884	4.52895	5.08648	4.84617	4.98034
ALDH5A1	2.09779	2.30192	2.29352	1.90411	2.44453	2.44343	2.19094	2.45512	2.28703	0.518981	3.40266	2.40015	2.03244	2.12297	2.03258	1.5481	1.5137	1.13937	0.986433	1.10067
ALDH6A1	4.95476	4.7852	4.9497	5.57783	5.50408	5.41083	5.65628	4.87712	4.90422	2.7539	7.03935	4.5696	5.00036	5.17891	4.17604	4.90432	4.76719	4.44525	4.27132	4.20627
ALDH7A1	6.05317	5.76801	5.76018	5.86261	5.8067	5.88663	5.87409	5.42102	5.45495	4.45995	7.37425	5.64658	5.93431	5.77146	5.73634	6.04898	5.9648	6.3298	6.5368	6.65134
ALDH8A1	0	0	0.315164	0	0	0	0	0	0.079241	0	2.04681	0	0	0	0	0	0	0.509207	0	0
ALDH9A1	5.95798	6.02398	6.01696	5.97194	6.08047	6.06202	5.9347	5.83866	5.97004	4.71187	7.32281	6.09967	6.00556	5.88488	5.95666	6.02249	5.89456	6.18311	6.14342	6.26509
ALDOA	9.60388	9.64217	9.7605	9.86445	9.62134	9.69787	10.0402	9.92392	9.99171	8.62765	10.7489	9.64584	9.78251	9.86313	9.45053	9.64017	9.80077	9.52482	9.32004	9.21526
ALDOB	1.34944	1.77481	1.55062	1.72592	0.610323	1.47654	1.68266	1.77581	1.61816	0	4.82638	1.22036	1.29369	1.38986	1.16705	2.20358	2.32287	3.39872	2.57972	2.49232
ALDOC	2.56995	2.91374	3.08386	2.94141	2.36614	2.34421	2.76457	2.66298	2.8932	2.86637	2.42278	2.03214	2.49613	2.58006	2.10229	2.52385	2.60371	3.45707	2.6999	2.56709
ALG1	4.29938	4.43719	4.38965	4.20699	4.35148	4.41177	4.33641	4.49723	4.54959	4.19144	4.66537	4.7245	4.50669	4.59526	4.51985	4.34134	4.46811	4.48331	4.32949	4.26308
ALG10	1.68172	1.65002	1.61842	1.62876	2.10494	1.99557	1.62385	1.65	1.47697	2.59923	1.02388	1.96196	1.95969	1.64497	1.94136	1.82496	1.97941	2.0317	1.98232	1.85143
ALG10B	3.43263	3.48181	3.38895	3.24398	3.56289	3.4311	3.59988	3.46733	3.46242	3.95629	3.07658	3.49815	3.52701	3.55747	3.58759	3.54049	3.4461	3.73637	3.55269	3.77898
ALG11	3.0114	3.11376	3.23187	2.99319	2.90421	2.86465	2.89735	3.23077	3.33463	3.41167	2.68856	3.08696	3.09603	2.83005	3.1003	2.94055	3.05721	3.21148	2.94982	3.04781
ALG12	3.23419	3.6063	3.67388	3.73839	3.49342	3.57887	3.67887	3.75739	3.84327	3.59105	3.5861	3.53015	3.75672	3.5376	3.45181	3.40271	3.53919	3.89805	3.45107	3.42251
ALG13	4.42588	4.69179	4.63103	4.75099	4.62334	4.70812	4.56626	4.536	4.47537	4.74293	4.48041	4.6122	4.53137	4.49849	4.57074	4.61184	4.63325	4.74394	4.73152	4.66791
ALG14	2.78035	2.91565	2.78491	2.48088	2.70122	2.6987	2.69094	2.52851	2.95088	2.38105	3.06637	2.72331	2.42141	2.65539	2.99198	2.83407	2.60628	2.67481	2.79347	2.79402
ALG2	5.14789	5.4311	5.54886	5.59274	5.42013	5.48626	5.36324	5.56884	5.61785	4.87873	6.09869	5.63486	5.56004	5.59447	5.57251	5.47498	5.48921	5.621	5.31799	5.35475
ALG3	4.99875	5.01753	5.08924	4.87462	4.87493	4.96626	4.98992	5.17496	5.26751	4.54018	5.63685	5.3143	5.28367	5.25205	5.15192	4.96434	5.13194	5.20158	5.03337	5.00635
ALG5	4.49305	4.53794	4.61775	4.54265	4.54693	4.60468	4.46495	4.7482	4.73826	4.69166	4.65473	4.91741	4.883	4.84127	4.81369	4.59864	4.708	4.80742	4.61382	4.63985
ALG6	3.56448	3.70414	3.6862	3.72537	3.94633	3.82463	3.4957	3.67498	3.61299	3.96986	3.53152	3.95274	3.80761	3.74186	3.97388	3.74032	3.77079	3.79196	3.7584	3.74001
ALG8	4.69925	4.6071	4.52044	4.41892	4.72354	4.69353	4.5444	4.5269	4.62793	4.58236	4.72786	4.86739	4.68493	4.68197	4.77887	4.6733	4.61537	4.62182	4.76966	4.73665
ALG9	4.49604	4.53591	4.41998	4.32434	4.53096	4.39195	4.34845	4.5155	4.44327	4.62758	4.29609	4.54058	4.43743	4.42151	4.54373	4.41216	4.43109	4.51786	4.518	4.48423
ALKBH1	3.93221	3.65235	3.81339	3.84568	3.79083	3.67857	3.67446	3.84414	4.0076	3.55887	4.19638	3.94846	4.04768	4.06557	4.04555	3.93285	3.94104	3.81939	3.87609	3.8814
ALKBH2	2.70699	2.97393	2.88438	2.60595	2.5456	2.67142	2.81044	3.08825	3.19867	2.42428	3.34548	3.05773	2.92187	3.00588	3.1165	2.75885	2.93438	3.0117	2.68821	2.94717
ALKBH3	4.15028	3.97358	3.98069	3.86947	4.04976	4.02022	3.80907	3.9	4.02238	3.87621	4.19955	4.12819	4.07783	4.02227	4.17956	4.06223	4.13743	4.09069	4.07069	4.13746
ALKBH4	3.5796	3.40848	3.55411	3.21874	3.48848	3.50746	3.37056	3.31249	3.45644	2.7438	4.07171	3.58106	3.51046	3.33022	3.30708	3.30433	3.37904	3.3895	3.48435	3.1572
ALKBH5	6.36533	6.33734	6.44245	6.35668	6.37976	6.41906	6.26674	6.42536	6.5236	5.53713	7.37021	6.67877	6.52826	6.51502	6.54671	6.49541	6.39812	6.50778	6.49134	6.48832
ALKBH6	0	0	0.0533562	0.0664146	0	0	0	0	0	1.0214	0	0	0	0	0	0	0.444647	0	0	0
ALKBH7	4.36417	4.43136	4.61288	4.79641	4.6538	4.71901	4.53276	4.44342	4.53665	3.41025	5.8435	4.56802	4.91877	4.80708	4.72097	4.53049	4.69197	4.77891	4.67259	4.50447
ALKBH8	4.36193	4.06826	4.11615	3.82095	4.52358	4.2716	4.31969	4.214	4.15259	4.31983	4.31706	4.70446	4.32816	4.44792	4.5853	4.55891	4.49229	4.11835	4.2627	4.38517
ALMS1	4.65706	4.72848	4.7228	4.33256	4.72747	4.70254	4.49959	4.71637	4.55638	5.26875	3.99948	4.89523	4.61112	4.54643	5.01101	4.56274	4.58985	4.40923	4.5156	4.62959
ALOX12	1.24835	1.84484	1.95501	2.28203	1.65653	1.76756	2.00718	1.69126	1.93279	2.1416	1.27893	1.29063	1.54115	1.78298	1.18707	1.74481	1.793	2.24634	1.38569	1.42758
ALPK1	3.39308	3.4893	3.44888	3.61399	3.73162	3.75117	3.71904	3.35161	3.20974	3.45796	3.50483	3.40854	3.47345	3.3622	3.35402	3.48145	3.37831	3.39971	3.49807	3.60097
ALPK3	6.31117	6.26085	6.40128	6.75611	5.8715	6.04511	6.57544	6.68918	6.72767	6.67145	5.68832	5.87996	6.28383	6.31177	5.85318	5.99499	6.13031	5.70347	5.74327	5.69891
ALPL	0.602117	0	0.862263	0	0.2472	0.49006	0.515973	1.14764	0.0386908	0.0986271	0.227211	0	0.101773	0.91533	0.214056	0.403309	0.468704	0.209045	0	0
ALS2	5.91477	6.07013	6.0509	6.00227	6.02314	6.00749	5.96438	6.0831	6.05676	5.65412	6.2585	5.97428	5.86979	5.88677	5.99961	5.92901	5.85103	5.88254	5.78314	5.86447
ALS2CL	4.91646	4.77686	4.69406	4.22152	4.57161	4.36612	4.35412	4.34525	4.4317	6.33135	2.5848	4.24857	4.30545	4.28803	4.28612	4.29191	4.52223	4.72166	4.54939	4.35429
ALX1	1.13471	0.901275	1.0909	1.66408	2.04452	2.00247	1.50009	1.81985	1.8202	2.16571	1.19484	2.36933	2.02445	2.4428	2.62378	2.1151	2.42722	0.789652	0.893107	0.581388
ALYREF	6.27066	5.85911	5.81552	5.4221	6.14054	6.12436	6.03238	5.822	5.81078	6.46363	5.39714	6.07509	6.00477	5.9008	6.02742	5.92727	5.98724	5.75465	5.87796	5.89429
AMACR	0.89697	1.21435	1.03392	1.06031	0.964026	1.31797	0.846877	1.08849	0.746766	0	2.83462	0.854254	1.27627	1.04885	0.98188	0.637548	0.577258	1.61605	1.67524	0.931995
AMBRA1	5.1868	5.04174	5.15063	5.21223	4.99961	5.09248	5.17119	4.96931	5.05166	5.01385	5.25159	4.95569	5.14718	5.18277	5.07485	5.20925	5.21317	5.19558	5.25593	5.27895
AMD1	6.52962	6.74083	6.62831	6.61748	6.90382	6.75098	6.54093	6.64515	6.57477	6.45276	6.9087	6.89978	6.5511	6.45155	6.77362	6.75026	6.62648	6.72297	6.78603	6.75949
AMDHD2	4.11799	4.26492	4.16821	4.1141	3.75247	3.8472	3.95045	3.94487	3.99905	3.09214	4.87029	3.69946	3.99468	3.86782	3.67782	3.68405	3.9732	4.32746	4.20504	4.07307
AMER1	2.59672	3.00347	3.02337	2.9033	3.23003	3.02158	2.90507	2.73706	3.04853	3.4443	2.26261	2.98666	2.68055	2.62076	3.08927	2.87634	2.84681	2.6397	2.59175	2.56117
AMFR	6.37266	6.37652	6.42095	6.66052	6.43151	6.49416	6.52094	6.4571	6.44902	5.98875	6.93694	6.38886	6.53909	6.53165	6.27605	6.47292	6.49918	6.55804	6.43543	6.44662
AMH	0.323038	0.911701	0.667148	0.386915	0.83495	0.756766	0.897223	0.529037	1.01017	1.15195	0.0128664	0.885376	0.273798	0.670849	0.831404	0.561724	0.672419	0.17049	0.084467	0.0158598
AMIGO1	2.52978	2.61172	2.82656	2.57376	2.94597	2.85008	2.30028	2.9572	3.2001	2.53928	2.74243	3.24728	2.83098	3.03677	3.0546	2.47987	2.58931	2.13943	1.63497	1.72673
AMIGO2	5.81029	5.16703	5.4553	4.80297	4.25872	4.25939	4.76853	5.60546	5.6687	6.83412	2.09182	4.19251	4.44321	4.69418	3.6239	3.77867	3.88281	3.57963	3.20948	3.1327
AMMECR1	4.51712	4.52343	4.65668	4.35437	4.40768	4.22727	4.51974	4.52942	4.50637	4.61078	4.2468	4.45883	4.3496	4.52929	4.36616	4.41335	4.30214	4.35653	4.28799	4.4123
AMMECR1L	5.63521	5.59181	5.60788	5.63701	5.62761	5.496	5.63812	5.7422	5.74832	5.97879	5.33333	5.74638	5.69428	5.76589	5.66654	5.68209	5.69808	5.61311	5.62351	5.59507
AMN	0	0	0	0	0	0.528871	0	0	0.700657	0	1.08097	0	0	0	0	0	0	0	0	0
AMN1	1.81389	2.14714	2.1094	2.34712	2.07578	2.13646	2.08113	1.9432	2.12157	2.59268	1.45187	1.58982	1.9927	1.95396	1.92681	1.92699	1.68828	2.37489	2.15394	2.0179
AMOT	3.47647	3.79432	3.72894	4.8089	4.15862	4.24983	3.35054	3.45614	3.30827	2.80249	5.0582	3.69571	4.05372	3.90598	3.75593	3.943	3.71775	4.49453	4.39655	4.45104
AMOTL1	6.79603	6.88124	6.80261	6.63773	6.83036	6.86472	6.83935	6.80977	6.84783	8.15721	5.58865	7.07125	7.00192	6.79283	6.9412	6.73562	6.5422	6.95201	7.16556	7.20047
AMOTL2	7.07752	7.09472	7.11743	7.44689	7.30539	7.32704	6.96978	7.18191	7.22244	7.93562	6.60367	7.3882	7.38862	7.30778	7.39397	7.3256	7.33828	7.34152	7.30837	7.31818
AMPD2	5.94779	6.05452	6.04378	5.87028	5.5726	5.63524	5.83276	5.90328	5.98984	6.09167	5.43703	5.56375	5.70205	5.68487	5.39449	5.53647	5.70746	5.97705	5.71288	5.62921
AMPD3	1.62208	2.41064	2.16881	1.57606	0.762681	0.594481	1.35936	1.80995	1.86124	0.810377	1.39755	0.390414	0.964318	0.273529	0.185556	0	0.224408	1.49031	1.18398	1.0566
AMPH	2.99557	3.38199	3.26264	3.12419	3.2591	3.18095	4.81252	4.93207	5.01757	3.67357	2.69117	3.19655	3.45819	3.40066	2.81674	2.70693	2.7234	2.14866	1.34267	1.52229
AMT	3.09707	3.56741	3.22445	3.60393	3.54708	3.50584	3.13483	2.73509	2.67851	2.86756	3.46764	2.4558	2.87448	2.77618	2.74135	3.06091	3.20135	3.97262	3.54427	3.29562
AMY2B	0.295755	0.466234	0.635772	1.39971	0.669473	0.86037	0.200833	0.784619	0.754675	1.06549	0.179413	0.595671	0.751612	0.866922	0.544154	0.649516	0.668526	0.6986	0.569276	0
AMZ2	5.0905	4.97311	4.89834	5.36571	5.29681	5.21724	5.1925	5.01081	5.05499	4.4195	6.07023	5.21874	5.34431	5.30494	5.13606	5.41717	5.35775	5.46568	5.55991	5.503
ANAPC1	5.37575	5.19426	5.18822	4.98413	5.39229	5.37365	5.29623	5.16436	5.20405	5.15683	5.4254	5.40622	5.23419	5.15423	5.48382	5.44491	5.28695	5.20055	5.38079	5.4755
ANAPC10	2.88708	2.97895	3.02458	2.89409	2.95277	2.96294	3.02851	2.99381	3.14533	2.77635	3.20223	3.17031	2.929	2.90833	2.93933	3.05992	3.02774	3.01642	2.90041	2.98772
ANAPC11	5.36703	5.40219	5.48768	5.46323	5.5373	5.57083	5.39946	5.37715	5.49805	4.60601	6.42217	5.6347	5.67699	5.45756	5.51447	5.46309	5.42626	5.70563	5.71594	5.55601
ANAPC13	5.64633	5.67755	5.71346	5.87499	5.86323	5.76436	5.7496	5.85309	5.786	4.6854	6.80768	5.79409	5.75269	5.71377	5.70903	5.80937	5.70787	5.70518	5.61009	5.70696
ANAPC15	1.68573	1.61509	1.59248	1.45403	1.62139	2.04217	1.98639	1.64017	1.74162	1.00459	2.54765	1.8613	1.82356	1.88651	1.89005	1.88972	1.6816	1.77924	1.78412	1.99506
ANAPC16	5.54291	5.64175	5.53	5.76378	5.8225	5.74799	5.54698	5.41226	5.55601	4.90257	6.36297	5.67489	5.63401	5.60236	5.61579	5.62255	5.63397	5.65229	5.70146	5.68839
ANAPC2	5.89672	5.88968	5.90289	5.88906	5.88974	5.95708	5.85264	5.89957	5.94873	6.25143	5.57952	5.99513	5.99273	5.95424	5.92194	5.86402	6.04685	5.93738	5.89546	5.74474
ANAPC4	4.54683	4.7811	4.69671	4.66148	4.90321	4.85265	4.6395	4.61738	4.61458	4.82335	4.63007	4.8342	4.66828	4.5779	4.88557	4.73074	4.54652	4.79265	4.85865	4.87276
ANAPC5	7.18219	7.28675	7.24579	7.24023	7.32326	7.29631	7.17662	7.21252	7.27362	7.28533	7.20147	7.25916	7.20975	7.14329	7.28115	7.2337	7.22482	7.32105	7.21205	7.25895
ANAPC7	5.37336	5.36613	5.30251	5.32257	5.50213	5.50672	5.2336	5.17718	5.26953	4.85675	5.94241	5.43329	5.37363	5.2754	5.48853	5.45898	5.42468	5.54613	5.54417	5.59389
ANG	0.577039	0.340128	0.755014	0.196844	0	0.165352	0.992295	1.05374	1.43854	0	1.34802	0.262245	0.240651	0.265248	0	0.19247	0.118531	0	0	0
ANGEL1	4.39031	4.67125	4.62913	4.93498	4.72687	4.79781	4.58078	4.55673	4.50069	5.80536	3.49511	4.55581	4.66136	4.55759	4.79351	4.61809	4.65858	4.646	4.70864	4.71605
ANGEL2	5.05346	5.04511	5.00794	5.1736	5.182	5.16016	4.95548	4.99261	4.93109	5.05393	5.17764	5.10749	5.08972	5.12865	5.23752	5.21251	5.15703	5.16712	5.2562	5.22635
ANGPT1	4.0851	3.31894	3.60653	1.03455	2.38414	2.00299	2.87436	3.15472	2.99324	3.2617	1.45879	3.56574	2.38698	2.56529	1.93198	1.37482	1.67229	0.669733	1.44818	1.41481
ANGPT2	4.4017	5.07738	4.61521	6.35355	4.78567	4.80227	5.30221	4.90257	5.02301	7.07643	3.95941	4.65975	5.69874	5.30896	4.86333	5.77764	5.33466	7.52698	7.40971	7.47923
ANGPTL1	0	0.439964	0.637856	0	0	0	0	0	0	0	0	0	0	0	0	0	0	0	0.218517	0
ANGPTL2	4.77407	4.9016	4.97214	5.24737	4.65492	4.63371	5.56191	5.37868	5.49145	5.72625	3.85072	4.76342	4.71869	4.98164	4.90235	4.74516	4.9913	3.48179	3.94517	4.04734
ANGPTL4	5.36246	4.93288	5.07742	5.55988	5.80422	5.81782	5.74222	5.31113	5.33463	4.43844	6.79474	7	6.18717	6.13711	6.81862	5.72971	5.80423	3.21636	5.62725	5.63548
ANGPTL5	0	0	0	1.03629	1.61657	1.64949	0	0	0	0.484692	0	0.949985	0.660546	0.982919	0	0	0	0	0	0
ANK1	2.16718	1.75373	1.42467	0.911919	1.06647	0.791556	1.62769	1.45606	1.63428	1.31892	0.451416	0	0.579007	0.468528	0.756601	0.322773	0.327338	0.0809644	0.155848	0.64178
ANK2	5.06471	4.68964	5.3821	0.0499269	0.718118	0.614211	2.92735	3.72564	3.67581	0.0481457	3.82199	1.34821	0.722326	0.678539	1.20928	0.393229	1.01561	1.01092	0.851164	0.754395
ANK3	2.49315	2.89994	2.8425	3.55557	3.94193	3.58348	3.33418	3.13165	2.80696	2.30812	4.5193	3.88173	3.41433	3.57079	3.752	3.92687	3.90922	3.46565	3.49567	3.44121
ANKAR	0.769669	0.606037	0.34989	0.917742	0.777985	0.50467	0.481905	0.536465	0.914733	1.15659	0.441283	0.843215	0.867866	0.954991	0.82071	0.922908	1.01841	0.96038	1.00351	1.12978
ANKDD1A	0.743202	1.19264	0.827601	1.13447	1.13209	1.23295	0.914841	0.979588	0.644957	2.48986	0	0.988469	0.952056	0.967973	1.19038	0.950885	1.56307	1.2198	0.768846	1.16967
ANKDD1B	0	0	0	0	0	0	0	0	0	0	0	0	0	0	0	0	0.0269104	0	0	0
ANKEF1	2.01085	2.05203	2.10979	2.26554	1.93898	1.98804	2.44594	2.24537	2.2917	0.992151	3.33707	2.21002	2.21687	2.47308	2.33503	2.22493	2.4225	1.72028	1.84051	2.17152
ANKFY1	6.37804	6.42044	6.42403	6.30161	6.34524	6.37415	6.28089	6.34755	6.3055	6.27277	6.4017	6.27224	6.2925	6.24645	6.41086	6.29877	6.26131	6.37976	6.30624	6.42465
ANKH	4.80392	4.62672	4.73975	4.57848	4.63502	4.83593	4.70764	4.65795	4.76531	5.79822	3.73464	4.85312	4.91751	4.95779	4.87222	4.75506	4.78375	4.78318	4.82477	4.69759
ANKHD1	0.433342	0.671795	0.513672	0.530827	0.907142	0.446424	0.217893	0.810208	0	0.996668	0	0.377432	0.427723	0	0.525676	0.35746	0.857956	0.828787	0.761935	0.553029
ANKIB1	5.98148	5.88807	5.95371	6.09945	6.01328	6.00998	5.98318	5.94492	5.93943	5.48276	6.53831	6.01993	6.07132	6.06568	6.02536	6.0722	6.10778	5.95379	5.99752	6.06251
ANKLE1	1.69033	1.34987	0.967981	0.204478	1.27296	1.12996	0.972112	1.12312	0.974319	2.37809	0	1.5256	1.16133	0.941983	1.32717	0.813457	1.28425	0.929635	1.2554	1.02401
ANKLE2	6.55339	6.51692	6.49437	6.43102	6.51946	6.50431	6.50939	6.60342	6.66982	7.16371	5.92976	6.69033	6.58229	6.57496	6.62096	6.54099	6.56404	6.47531	6.51616	6.47407
ANKMY1	2.67998	3.09541	2.96786	2.98877	2.87317	3.06	2.67077	2.94503	2.9266	3.55784	2.35887	3.21788	2.86249	3.18338	3.04794	2.91716	2.9793	3.14478	2.89888	2.79096
ANKMY2	3.7062	3.62231	3.64571	3.72533	3.94408	3.76671	3.59324	3.64143	3.5318	2.70679	4.66763	3.52645	3.7288	3.58049	3.77383	3.71051	3.73929	3.7982	3.63603	3.69933
ANKRA2	3.75521	3.4256	3.6195	3.41565	2.91246	3.09538	3.53948	3.53371	3.50742	3.22481	3.51342	2.89319	3.34313	3.49835	3.04175	3.33862	3.14541	3.56941	3.62754	3.38229
ANKRD1	6.59668	6.14549	6.6203	5.79207	6.94117	6.85853	6.55969	7.03024	6.94788	6.29429	6.03431	6.70492	6.13167	6.46044	6.44221	6.21574	6.53071	4.89021	3.99366	4.09575
ANKRD10	5.35508	5.79077	5.7539	6.13552	5.62854	5.51969	5.35246	5.63442	5.55109	6.01539	5.27199	5.48166	5.49292	5.428	5.5482	5.64738	5.58141	5.98921	5.86068	5.83549
ANKRD11	7.59454	7.55933	7.63708	7.67962	7.41732	7.50294	7.47908	7.55491	7.66551	8.45486	6.81835	7.66014	7.70583	7.66758	7.71768	7.64464	7.65831	7.68855	7.76891	7.85685
ANKRD12	5.45455	5.69749	5.65406	5.8964	5.69522	5.68184	5.70533	5.7084	5.65201	6.40394	4.82207	5.43015	5.58496	5.51334	5.46534	5.55657	5.39521	5.72627	5.59565	5.62135
ANKRD13A	6.01181	5.62067	5.6397	5.63206	5.74595	5.63766	5.50129	5.39464	5.35185	5.37594	5.77685	5.31179	5.41853	5.45405	5.41771	5.68998	5.61164	5.58369	5.63089	5.72116
ANKRD13B	3.58745	3.86456	4.10295	4.48304	4.44682	4.49731	4.22222	4.35191	4.2652	5.05304	3.41488	4.76764	4.48952	4.66528	4.79653	4.34781	4.53649	3.54689	3.6727	3.56699
ANKRD13C	5.06733	4.99271	5.04424	4.98066	5.02963	4.97947	4.9944	5.12485	5.1877	5.24092	4.85706	5.10301	5.11136	5.08938	5.14907	5.04291	5.05928	4.99947	5.01805	4.90831
ANKRD13D	4.76392	4.72418	4.77912	4.66239	4.67078	4.69562	4.856	4.72765	4.65427	5.38659	3.98607	4.57311	4.71896	4.75911	4.5752	4.61584	4.65771	4.68735	4.67976	4.55293
ANKRD16	2.80184	2.86784	2.89696	2.5793	2.36665	2.674	2.5434	2.75531	2.78445	2.48889	2.84036	2.50428	2.61227	2.51106	2.74115	2.51377	2.46891	2.81779	2.65737	2.86692
ANKRD17	7.34963	7.2994	7.37012	7.46746	7.33283	7.37646	7.3833	7.43433	7.41953	7.27133	7.43057	7.21407	7.39703	7.36486	7.36159	7.35642	7.31911	7.32964	7.20083	7.34047
ANKRD18B	2.36512	1.90736	1.9645	0.930312	1.81361	1.75206	1.92431	1.77778	1.66827	2.14692	1.52793	1.76779	1.4948	1.31943	1.99638	2.11011	1.9982	2.04064	2.04746	2.1955
ANKRD24	0	0	0.137509	0.701406	0.103881	0.14865	0	0	0	0	1.32765	0.0377291	0	0.40361	0.125838	0	0.171784	0.82998	0	0
ANKRD26	4.10917	4.1639	4.12656	4.07931	4.30401	4.25049	4.09275	3.91644	3.86658	4.93181	3.3335	4.19285	4.07305	4.0823	4.09763	4.161	4.16732	4.22422	4.11967	4.36053
ANKRD27	5.3525	5.36653	5.38452	5.34291	5.44427	5.38558	5.39989	5.44239	5.34029	5.14138	5.60406	5.33095	5.35615	5.24612	5.37606	5.39547	5.3682	5.43402	5.3345	5.40861
ANKRD28	5.52626	5.51287	5.57366	6.72688	6.60524	6.63947	5.58259	5.15919	5.19107	6.29621	5.96792	6.19439	6.33218	6.29705	6.43216	6.55115	6.42759	6.33012	6.6078	6.68753
ANKRD29	0	0	0	0	0	0	0	0	0	1.0685	0	0	0	0	0	0.327479	0.530299	0.392137	0	0.269083
ANKRD32	3.35166	3.18635	3.14001	2.40141	3.40584	3.43439	2.97246	3.26316	2.77563	3.59952	2.83032	3.6339	3.0818	3.05617	3.61471	3.37662	3.21532	3.31538	3.37959	3.26421
ANKRD33	0	0	0	1.15489	0	0	0.218027	0	0	0.387857	0	0	0.263138	0.589917	0	0	0	1.1913	0.998244	0.854865
ANKRD33B	2.99175	2.85499	2.94029	2.22111	2.78202	2.8239	2.30914	2.27466	2.05269	2.3738	2.73774	2.55186	2.36748	2.00113	3.0045	2.44484	2.49774	2.25626	2.93611	2.6934
ANKRD34A	0	0	0.0326578	0.199916	0	0	0	0	0.598978	1.3404	0	0.090975	0	0	0	0	0	0	0.0779439	0
ANKRD35	0	0	0	0	0	0	0	0	0	1.11715	0	0	0	0	0	0	0	0	0	0.00663048
ANKRD36	2.14428	2.49686	2.39216	2.23566	2.4618	2.28156	2.15334	2.27712	1.87074	3.80089	0.753077	2.19596	1.82456	2.0045	2.52461	2.50953	2.52098	2.40805	2.35717	2.3268
ANKRD36B	1.55011	1.79596	1.6925	1.93382	2.13401	2.10109	1.36902	1.59315	1.12412	2.47167	0.834506	1.61764	1.43645	1.43399	1.74565	1.72684	1.87652	1.70228	1.33582	1.58656
ANKRD36C	1.93862	2.26381	2.38766	2.00614	2.42565	2.31635	2.2804	2.41158	1.90524	3.61693	0.345095	1.90659	1.55798	1.562	2.27943	2.12125	1.94109	1.47491	1.29115	1.58839
ANKRD37	1.91744	2.6109	2.41273	2.95838	2.17371	2.33911	2.29903	2.39693	2.28665	3.92928	1.02626	2.451	2.49732	2.38174	2.355	2.32509	2.30624	2.88576	3.16102	2.84177
ANKRD39	1.65628	1.15855	1.34335	0.902251	1.33129	1.3764	1.32172	1.45331	1.61856	0.991937	1.61895	1.41588	1.29706	1.08247	1.54556	1.46072	1.60884	0.990969	1.04457	0.890202
ANKRD40	5.8316	5.87155	5.84357	5.86091	5.94938	5.9487	5.70707	5.68502	5.73916	6.31254	5.39295	5.90387	5.82937	5.66597	5.88791	5.85732	5.81333	5.92511	5.99318	6.0364
ANKRD42	3.99411	3.97101	4.10238	3.71759	3.7056	3.675	3.75581	4.16584	4.16791	3.6542	3.96707	3.97558	3.80463	3.8533	3.93331	3.65626	3.79603	3.48737	3.59153	3.23809
ANKRD44	1.66482	2.3643	2.2785	2.21238	2.19646	2.14076	2.20395	2.37948	2.55486	3.28278	1.31342	2.91623	2.3917	2.26506	2.50407	2.1383	2.30701	2.28712	2.34601	2.21474
ANKRD46	3.82995	4.57907	4.52904	4.65389	4.40209	4.45911	4.24909	4.52197	4.5462	3.37849	5.33308	4.5666	4.2666	4.34392	4.448	4.22168	4.1957	4.38718	4.08887	4.11516
ANKRD49	3.0843	3.17179	3.16975	2.95467	3.13984	3.12387	2.92671	2.90166	2.98608	2.94821	3.31647	3.18259	3.09711	3.11916	3.33064	3.12812	3.24477	3.31513	3.29277	3.21316
ANKRD50	7.26292	7.02937	7.16632	6.61346	7.0491	7.02908	6.93191	7.10098	7.10167	8.31693	5.81118	7.41242	7.09321	7.13298	7.32236	7.06959	7.07051	6.84128	6.9095	7.01639
ANKRD52	7.58567	7.37645	7.44234	7.10007	7.22983	7.24429	7.27792	7.42771	7.46463	7.29796	7.38461	7.43711	7.35225	7.36872	7.49407	7.29516	7.39201	7.15289	7.21958	7.28248
ANKRD53	0	0	0.0971357	0.348317	0	0	0.32647	0	0	0	0	0	0	0	0	0	0	0.274267	0.0801494	0
ANKRD54	4.75496	4.82984	4.87455	4.75048	4.78612	4.82522	4.75829	4.91483	4.89971	4.22469	5.48864	5.00632	4.93888	4.89371	4.98962	4.80127	4.89792	4.8803	4.77321	4.84472
ANKRD55	1.10297	1.15677	0.982063	1.68419	1.77004	1.55929	1.35644	0.996553	1.08704	2.6438	1.15197	2.02309	1.97012	1.959	2.4687	2.56677	2.3252	2.75194	3.1481	3.25369
ANKRD6	2.35631	2.91942	3.11247	3.79946	3.08382	3.28727	3.30097	3.24838	3.27593	2.82055	2.75333	2.8528	2.95002	3.08361	2.53958	2.49139	2.60569	1.87254	1.50832	1.87699
ANKRD9	4.94255	4.9086	4.88267	4.8309	4.96697	5.17702	4.58371	4.79752	4.83745	4.5922	5.30721	5.2597	4.98454	5.07822	5.18665	4.95597	5.09262	4.89471	4.8608	4.85404
ANKS1A	5.35559	5.54164	5.45643	5.76708	5.90681	5.94791	5.28985	5.23245	5.27384	5.63018	5.5172	5.5956	5.60927	5.5327	5.78901	5.57016	5.49277	5.64501	5.64862	5.67168
ANKS3	3.75519	3.90051	3.81783	3.80837	3.80487	3.89023	3.72051	3.78031	3.92175	3.23741	4.39865	3.79255	3.79745	3.64513	3.77723	3.75612	3.84583	4.0543	3.80867	3.84761
ANKS6	4.86775	4.89519	4.90063	4.75609	4.88651	4.88633	4.9398	4.96997	5.06765	3.89958	6.02734	5.13189	5.05698	5.0014	4.87256	4.93821	4.98158	5.21267	4.98483	4.99224
ANKZF1	4.88476	5.15853	5.06723	5.06021	4.773	4.77913	4.80926	4.85702	4.92251	4.86049	5.04495	4.87675	4.84295	4.83315	4.76632	4.8567	4.80073	5.31904	5.32941	5.21232
ANLN	5.49059	4.9945	4.94551	4.27589	5.70833	5.59615	5.01991	4.45455	4.36283	4.72352	5.4734	5.51645	4.83593	4.72392	5.40531	5.46495	5.23651	4.88262	5.39879	5.45955
ANO1	0	0	0	0	0	0	0	0.197358	0	2.25196	0	0	0	0	0	0	0	0	0	0
ANO10	5.48697	5.55629	5.6442	5.8488	5.82126	5.82065	5.75807	5.58395	5.59244	5.7496	5.92621	5.80895	5.9598	5.94289	5.90474	5.99763	5.92283	6.21989	6.11165	6.10127
ANO2	1.72396	2.54496	2.21248	3.47796	3.24297	3.33305	2.4131	2.24421	2.14105	5.08452	0.398456	2.85393	2.65199	2.55096	3.29444	3.0275	2.99076	2.68553	3.00648	2.95142
ANO4	0.146005	0	0.270162	0	0	0	0	0	0	1.08609	0	0.339256	0.161874	0	0.52346	0	0	0.517374	0.718046	0.66745
ANO5	2.6813	3.15295	2.95235	2.41126	1.95561	2.02372	2.44994	2.94479	2.85386	1.6551	2.96854	1.89642	2.16604	1.93278	1.87054	1.61646	1.33764	2.56146	2.28831	2.51732
ANO6	6.89541	7.03036	7.08683	7.82185	7.30752	7.30384	7.16795	7.19625	7.26407	8.03051	6.60782	7.41753	7.58438	7.59735	7.39916	7.34273	7.30891	7.21306	7.38121	7.42646
ANO7	2.07089	2.24308	2.3426	1.92692	1.46185	1.86312	2.33257	2.50191	2.4155	1.93518	2.2729	2.17336	2.0917	1.90253	1.84739	1.97735	1.77526	2.27313	2.35281	2.3208
ANO8	3.98371	4.04742	4.03777	4.20003	4.11232	4.13954	4.07746	4.24379	4.25009	4.98139	3.10128	3.91473	4.16226	4.28737	4.09027	3.91433	4.12483	3.98183	3.73767	3.43867
ANO9	0.787902	0.383605	0.219219	0	0.0945542	0.349646	1.12988	0	0.368823	0	0.519977	0	0	0.204462	0	0.138489	0.458656	0.530653	0	0
ANP32A	7.47181	7.39092	7.39373	7.25608	7.31828	7.35658	7.31266	7.04211	7.09197	6.27781	8.19286	7.12042	7.14302	7.0859	7.17737	7.17206	7.1312	7.07365	7.31377	7.38446
ANP32B	6.96339	6.9216	6.79645	6.72043	7.0948	7.09154	6.93104	6.60805	6.74898	6.56684	7.29103	7.06526	6.84607	6.78859	6.94344	7.01914	6.96381	6.95006	7.08708	7.18112
ANP32E	6.55168	6.30172	6.26035	6.074	6.42914	6.33352	6.47556	6.16119	6.1146	6.27513	6.40118	6.31241	6.22916	6.1345	6.26734	6.48358	6.40754	6.34794	6.57376	6.62879
ANPEP	9.0545	9.127	9.25848	8.98717	8.68241	8.74148	9.3445	8.8619	8.93325	7.84467	10.5677	9.28523	9.20647	9.32095	9.10986	9.28506	9.47574	9.45581	9.78895	9.79244
ANTXR1	5.09408	4.19752	4.10148	3.11859	2.42035	2.41195	2.20144	2.56712	2.56771	5.55587	1.72713	2.52301	3.24495	2.99008	2.7943	3.48203	3.01398	6.11757	6.31766	6.38316
ANTXR2	6.77262	6.62911	6.98473	6.35282	6.08483	6.14665	7.1551	7.35816	7.42097	7.31504	5.48046	6.58689	6.48589	6.73856	6.52374	6.07826	6.3896	4.99533	5.21833	5.23793
ANXA1	8.62256	8.38427	8.24277	8.00844	8.5083	8.49599	8.12123	7.98831	7.99032	10.7189	6.02046	8.422	8.25984	8.11232	8.38253	8.46489	8.29948	8.66124	8.78922	8.90031
ANXA11	7.50886	7.5274	7.46724	7.48176	7.67504	7.65926	7.3946	7.17002	7.23548	7.07278	7.89828	7.44104	7.45459	7.32578	7.45567	7.4746	7.36117	7.63126	7.75875	7.71704
ANXA2	9.8874	9.8558	9.88909	9.97588	10.1291	10.1605	10.0398	9.90349	9.96708	10.7923	9.35069	10.3308	10.1393	10.1359	10.2395	10.2194	10.2326	9.95562	10.0784	10.1473
ANXA2R	1.40514	1.87577	1.69616	2.38873	2.34495	2.32901	1.80287	1.58615	1.40173	3.54234	0.68212	2.23892	2.20254	2.19375	2.00234	2.25839	1.98274	2.8354	2.66981	2.80578
ANXA3	6.36802	5.70991	5.62925	4.68147	5.24355	5.19575	5.2068	4.99232	5.06015	6.87643	3.89158	5.17395	5.03293	4.86899	5.19952	5.40918	5.20448	5.67426	6.09835	6.1632
ANXA4	5.92508	6.01336	5.9991	6.39692	6.22178	6.25131	6.5382	6.28466	6.35012	5.00031	7.47599	6.22128	6.38966	6.44246	6.15679	6.31144	6.31981	6.19066	6.1012	6.17296
ANXA5	9.08755	9.13503	9.11848	9.01968	9.07901	9.05619	9.23025	9.27076	9.33959	8.72484	9.5008	9.28444	9.12805	9.11238	9.11775	9.07539	9.04504	8.93726	8.99131	9.00263
ANXA6	8.13884	8.15887	8.13154	8.11332	7.93365	7.98095	8.0632	7.97698	8.04886	7.01052	9.07382	7.86482	8.04604	7.98453	7.74424	7.92161	7.89756	8.32862	8.20501	8.22048
ANXA7	6.56458	6.32393	6.35146	6.23564	6.32814	6.36775	6.50354	6.44973	6.50497	5.69305	7.16656	6.48948	6.47758	6.50133	6.36774	6.48791	6.44306	6.41786	6.42742	6.49441
ANXA9	2.25344	2.2522	2.33608	2.33588	1.89691	2.15008	2.11061	2.01699	1.96927	0.445933	3.98382	2.07504	2.35815	2.43678	2.33428	2.03428	2.09778	2.18	2.48675	2.54323
AOC2	0.699995	0.550264	0.724889	0.0768201	0.0268081	0.063871	0.551892	1.11415	1.20133	0.777348	0.023174	0.28594	0.675785	0.821219	0.896272	0	0.602294	0	0	0
AOX1	4.20603	2.91348	3.03429	1.49458	2.18226	2.15247	2.85528	2.8901	2.46651	0.0416469	6.07939	2.89707	2.80135	2.72569	2.28578	3.46672	3.2973	4.62437	4.35101	4.44503
AP1AR	4.81011	5.0591	4.96406	5.42244	5.15277	5.20615	5.10254	5.03608	4.99049	4.29215	5.89366	5.03327	5.05233	4.94115	5.03637	5.16729	5.12174	5.1527	5.10336	5.32036
AP1B1	7.43304	7.37874	7.47827	7.89831	7.55405	7.65139	7.44606	7.29821	7.27439	6.94501	8.06923	7.33655	7.60993	7.6093	7.38879	7.53269	7.6688	7.53995	7.49656	7.53311
AP1G1	7.2331	7.18625	7.20943	7.23465	7.24125	7.24511	7.29199	7.28399	7.2741	6.46756	8.00512	7.22358	7.27754	7.20722	7.21744	7.24523	7.2031	7.21728	7.20086	7.262
AP1G2	3.81463	3.57843	3.5426	3.93367	3.73336	3.91595	4.115	3.42039	3.42315	4.14831	2.91147	2.96871	3.42689	3.62334	3.08415	3.58434	3.88627	3.26317	3.11382	3.11012
AP1M1	6.98137	6.66503	6.68616	6.33407	6.82049	6.84252	6.99451	6.70924	6.80916	5.75065	7.80071	7.00244	6.85851	6.8714	6.76444	6.80349	6.86667	6.57724	6.712	6.66346
AP1S1	6.20474	6.2194	6.2223	6.30567	6.15944	6.22316	6.31746	6.37754	6.41306	4.85881	7.66703	6.29678	6.38773	6.35076	6.26478	6.18162	6.24495	6.18808	6.18954	6.18553
AP1S2	6.08374	6.18358	6.12847	5.72412	5.89917	5.88251	6.09101	5.74046	5.83561	7.28817	4.43405	5.79776	5.73578	5.74951	5.48475	5.66398	5.48157	5.98529	6.02208	6.0106
AP1S3	4.0774	3.43962	3.11347	1.08656	2.00108	1.77469	2.49235	2.87273	2.79704	1.74151	3.44734	2.32605	2.32441	2.0125	1.91008	2.01924	1.71516	3.67412	3.49687	3.56628
AP2A1	7.35713	7.33106	7.33342	7.40618	7.29574	7.38086	7.39444	7.26508	7.35271	7.07466	7.56558	7.22775	7.3705	7.37892	7.1805	7.2588	7.33018	7.35473	7.28983	7.25435
AP2A2	7.06056	7.31149	7.47357	7.41546	7.13349	7.20304	7.01085	7.09029	7.19769	6.78281	7.49389	7.07289	7.08281	7.1814	7.17958	7.02075	7.13103	7.09075	6.92504	6.9096
AP2B1	8.2836	8.22498	8.23152	8.34784	8.29327	8.28251	8.48656	8.39537	8.43958	7.78132	8.8096	8.28319	8.39754	8.38585	8.15621	8.26386	8.24937	8.21537	8.1648	8.21688
AP2M1	8.83737	8.7712	8.76921	8.79703	8.72641	8.77339	8.84632	8.78695	8.87684	8.2011	9.39487	8.79392	8.84396	8.83721	8.72914	8.7788	8.80962	8.78414	8.78066	8.82158
AP2S1	6.94526	6.94024	6.94568	6.99022	7.13217	7.1607	7.03211	6.86686	6.97494	6.017	7.9561	7.04614	7.0649	6.98801	6.96012	6.95451	6.95719	6.94544	6.91491	6.93848
AP3B1	6.28872	6.29798	6.31181	6.42447	6.40873	6.41159	6.44388	6.41266	6.47076	5.8296	6.99739	6.48551	6.48517	6.47053	6.47984	6.45734	6.39844	6.35857	6.3729	6.46406
AP3D1	7.87997	7.88815	7.97189	8.10444	7.71892	7.79215	7.98216	8.01168	8.06077	7.23362	8.58708	7.66898	7.94928	7.98996	7.6693	7.89363	7.96356	8.15728	7.85973	7.82452
AP3M1	6.1949	6.32499	6.3204	6.24343	6.30024	6.31895	6.19891	6.23551	6.29293	5.76462	6.82599	6.49481	6.27134	6.21451	6.33208	6.28958	6.2629	6.30769	6.31102	6.40128
AP3M2	4.81768	5.04927	5.14325	5.0998	4.68327	4.69924	4.68337	4.96487	5.02422	4.88874	4.78187	4.6765	4.72087	4.73834	4.82673	4.73576	4.83303	4.90774	4.68723	4.74427
AP3S1	5.59204	5.62385	5.67726	5.87378	5.72201	5.67151	5.67193	5.74516	5.76258	4.72539	6.70588	5.65187	5.76775	5.79965	5.68012	5.7553	5.62477	5.82406	5.70497	5.7328
AP3S2	3.49479	3.53917	3.43339	3.69071	3.4296	3.55686	3.26367	3.35788	3.49187	2.42301	4.67549	3.36054	3.55122	3.47136	3.68011	3.55735	3.39621	3.80567	3.92502	3.88105
AP4B1	4.08639	4.30895	4.26064	4.30485	4.35018	4.23026	4.46928	4.32271	4.30423	4.39033	4.17722	4.3351	4.2036	4.18708	4.24419	4.33877	4.4321	4.26284	4.17101	4.29575
AP4E1	4.51325	4.37445	4.38562	4.291	4.42665	4.29527	4.3578	4.46247	4.43728	4.57769	4.2827	4.41258	4.45153	4.25951	4.50003	4.4646	4.34048	4.50651	4.66202	4.60244
AP4M1	4.26276	4.27249	4.36931	4.22892	4.14703	4.20056	4.12931	4.20249	4.34315	4.15395	4.39239	4.37652	4.35046	4.41876	4.3506	4.19655	4.38629	4.2909	4.20404	4.18689
AP4S1	2.85477	2.88863	2.95801	3.24831	3.13837	3.33155	3.15321	3.18001	3.15357	3.26826	3.02566	3.4007	3.32745	3.20737	3.32516	3.22482	3.31118	2.89964	2.9778	3.06481
AP5B1	5.11329	4.93054	5.02892	4.89914	4.82799	5.00476	4.89964	5.02941	5.11116	4.10073	5.84605	5.05793	5.07053	5.11412	5.09396	4.91912	5.05317	4.7764	4.79761	4.7934
AP5M1	5.51319	5.75327	5.79241	6.02239	5.6133	5.68427	5.45089	5.64239	5.62317	4.58142	6.93706	5.71792	5.7137	5.72513	5.82432	5.81074	5.6274	6.02673	6.07558	6.04951
AP5S1	4.00218	4.01536	3.97886	3.95694	3.92147	4.24011	3.90723	3.73687	3.83983	3.63829	4.27347	3.9969	3.926	3.87672	3.73426	3.92627	3.96696	4.13775	4.12211	3.91995
AP5Z1	5.73712	5.96643	6.01192	6.14311	5.81802	5.81008	6.07942	6.08739	6.22065	6.06719	5.83693	5.73281	6.02671	6.06893	5.84023	5.86303	6.04657	6.17966	5.8197	5.68528
APAF1	5.57802	5.44936	5.42766	5.21782	5.25771	5.28049	5.41293	5.47307	5.48569	6.13844	4.71053	5.48747	5.39541	5.36006	5.55037	5.42869	5.36815	5.30031	5.55357	5.61399
APBA1	1.28499	1.27256	1.11536	2.15017	2.29342	2.00186	0.0804993	0.51666	0.894321	2.50275	0.639461	1.69156	1.63523	1.06343	2.11281	1.80552	1.51345	2.10659	2.33021	2.41122
APBA2	4.08818	4.27399	4.26657	4.30167	3.96421	3.97208	4.35412	4.33118	4.35877	6.86551	1.68006	4.32759	4.29473	4.39313	4.13087	4.24963	4.2817	4.43427	4.42489	4.46251
APBA3	4.33224	4.46311	4.46365	4.37691	4.17528	4.06097	4.34763	4.42114	4.42618	4.00046	4.53393	4.13936	4.28409	4.25889	4.07401	4.05437	4.28416	4.33301	4.18737	4.1271
APBB1	6.12857	5.8661	5.90309	5.942	5.77183	5.91402	5.92964	5.91506	6.0347	5.32683	6.54246	5.8459	6.0743	6.10231	5.85426	5.86355	5.86367	5.90753	6.00483	5.90232
APBB2	6.43576	6.67941	6.63512	7.32734	6.97523	6.99103	7.1564	7.00164	7.0299	8.26492	5.75922	6.97107	7.13323	7.06098	7.03791	7.22357	7.13344	7.14393	7.1144	7.16686
APBB3	4.08947	4.76969	4.83647	3.49677	3.15941	3.12537	4.40244	4.50553	4.60613	4.41554	2.83747	3.09273	2.95388	3.21877	3.00643	3.15593	3.28258	3.67116	3.03788	2.86638
APC	6.4068	6.31545	6.25016	5.94045	5.89544	5.86246	6.53951	6.85021	6.84611	6.91776	5.43775	5.99718	6.14587	6.01335	6.12134	6.07195	5.87163	6.06124	5.95392	6.05652
APC2	0.149748	0.856579	0.71306	1.60722	1.08627	1.09489	1.02061	0.316619	1.08843	0.907571	0.815512	0.623372	0.71779	0.707045	0.183347	1.01025	0.878327	1.58496	0.971356	0.897874
APCDD1	0.298393	1.41425	1.58186	0.383166	0.325114	0.561829	0.947205	0.798013	0.784217	2.96053	0	0	0	0	0	0	0	0	0	0
APCDD1L	0	0.660623	1.44775	0	0	0	2.18979	2.07598	2.22043	1.29031	0	0	0	0	0.0863383	0	0	0	0	0
APEH	6.49688	6.27367	6.30729	5.78264	5.85927	5.84129	6.41025	6.25259	6.29562	4.35573	7.92671	6.00301	6.12484	6.11847	5.89863	6.02516	6.08172	6.25592	6.22725	6.2875
APEX1	6.94883	7.15659	7.10895	7.13641	7.21154	7.25867	7.09265	7.07075	7.19626	6.30529	7.99994	7.30989	7.17973	7.09859	7.21077	7.12152	7.10332	7.21715	7.12329	7.20218
APEX2	5.54071	5.38567	5.53485	5.25724	5.47727	5.57029	5.37382	5.63551	5.67206	4.10173	6.76772	5.59436	5.58927	5.58133	5.58057	5.32924	5.43914	5.26166	4.96883	5.03326
APH1A	7.1047	7.21069	7.16404	7.23436	7.15303	7.18392	7.13249	6.99893	7.13479	7.09175	7.09564	6.96868	7.05096	6.95751	7.00411	7.01945	7.01146	7.11786	7.10496	7.13466
APH1B	3.94354	4.19486	4.22894	5.05157	4.61508	4.64912	4.34725	4.2743	4.2065	5.05658	3.85087	4.34878	4.55922	4.44974	4.44048	4.6071	4.56798	4.59075	4.56936	4.52252
API5	6.69199	6.62318	6.57965	6.62085	6.73715	6.72074	6.63239	6.6848	6.59929	6.11961	7.34011	6.85075	6.79992	6.76048	6.81927	6.76648	6.78129	6.76393	6.84133	6.86405
APIP	3.80151	3.8523	3.73294	3.56941	3.83512	3.73113	3.79587	3.51919	3.56516	3.14439	4.21251	3.53403	3.51514	3.41157	3.56008	3.66792	3.56641	3.80983	3.86325	3.8813
APITD1	0.188605	0	0.114568	0	0.334937	0.0146267	0	0	0	0	1.45458	0.334465	0.190953	0.0270509	0.249235	0.0542885	0	0.0367107	0.528499	0.0973522
APLF	2.53596	2.46015	2.48116	2.13944	1.82221	1.60855	2.46169	1.96333	2.05691	1.72509	1.95641	0.910759	1.6871	1.31809	0.935048	1.375	1.40037	2.0616	1.76422	2.15189
APLN	7.57218	7.74923	7.38845	8.83596	8.58987	8.6968	7.53601	6.62678	6.81973	9.30535	7.41565	8.29107	8.3172	8.01806	8.6136	9.01508	8.78847	9.31421	10.1357	10.1807
APLNR	2.18917	4.87623	4.92545	1.47699	1.26481	0.935989	0	1.55746	1.75166	3.10345	0	0.321519	0	0	2.66283	0	0	0	0.126942	0
APLP1	2.33435	0.992064	1.59472	1.05005	1.6695	1.97839	2.14235	2.17764	2.43999	4.68683	0	1.6344	1.95534	2.60648	1.60634	1.43966	2.30012	0.00664748	0	0
APLP2	9.32698	9.24384	9.3357	9.77928	9.54171	9.59822	9.61442	9.26322	9.34525	9.63157	9.49573	9.59838	9.70538	9.76669	9.51881	9.74174	9.80261	9.54405	9.68454	9.73493
APMAP	6.53061	6.52341	6.53834	6.5132	6.66358	6.6906	6.58208	6.5811	6.66792	6.97083	6.28724	6.84337	6.74294	6.65884	6.71161	6.62076	6.61846	6.59336	6.6228	6.6197
APOA1BP	6.05804	6.13781	6.10394	6.10093	6.13002	6.21235	6.17089	5.98345	6.06079	4.6147	7.26924	5.78581	5.93605	5.94159	5.7239	5.75206	5.8077	5.81228	5.63893	5.59899
APOB	0	0.279483	0.0444241	0	0	0	0	0	0	0	0	0	0	0	0	0	0	0.470764	0.480806	0.225074
APOBEC3B	1.85191	0.994834	1.08638	0.416774	1.60749	1.11218	1.20712	0.55239	0.344822	0.319933	1.92228	1.10887	0.839832	0.451617	1.05933	1.52865	1.36169	1.08262	1.72	1.85336
APOBEC3C	4.95223	4.71988	4.84803	4.15742	3.86931	3.85161	4.81753	4.61154	4.65195	5.42281	3.40838	3.92626	4.23587	4.21495	4.06451	4.29104	4.3634	4.57562	4.61041	4.71914
APOBEC3D	0.171148	0.565831	0.760649	1.13855	0.489013	0.7563	0.839597	0.547642	0.826314	1.5923	0	0.36141	0.088771	0.562093	0.51646	1.02572	0.600256	0.333473	0.256309	0.242381
APOBEC3F	1.89331	1.54552	1.84845	1.84495	1.82946	1.78199	1.79179	1.60112	1.59406	1.68066	1.56182	1.2644	1.53884	1.80675	1.30002	1.77936	1.56663	1.63298	1.3315	1.2312
APOBEC3G	0.99842	1.02562	1.41831	0.727541	0.962319	0.176593	0.5319	0	0.648981	1.49991	0	0	0	0	0	0	0	0.0231803	0	0
APOD	0	0	0	0	0	0	0	0	0	0.35656	0	0	0.0432442	0	0	0	0	0.262621	0	0
APOE	1.36268	1.48663	2.37931	1.89473	2.56062	1.85023	1.26568	0.129752	2.03375	0	3.15217	1.10267	1.57909	1.18576	1.69494	1.66079	1.55333	2.13233	1.12748	1.35931
APOL1	3.80212	5.0964	4.64519	5.24324	5.00302	5.04849	4.13003	3.95863	4.03821	6.33017	2.36436	4.02636	3.89322	3.76792	4.12699	4.05217	3.51656	4.75484	4.5988	4.54857
APOL2	5.31541	5.36923	5.3254	5.36274	5.22474	5.29893	5.31644	5.28538	5.405	5.02949	5.58092	5.32267	5.3351	5.3571	5.28729	5.21128	5.20692	5.22668	5.29938	5.34402
APOL3	4.63157	5.19768	4.75389	5.17077	5.17821	5.24016	4.81128	3.86255	3.81893	6.28553	2.91745	4.07274	4.31664	4.04062	3.76429	4.29016	3.8277	5.1583	5.31742	5.37394
APOL4	0	0	0	0	0	0	0	0	0	0.749297	0	0	0	0	0	0	0	0	0	0
APOL6	3.74297	4.45498	4.58597	3.86727	3.92187	3.7899	3.18658	3.53501	3.487	3.41853	3.61671	3.38783	2.9725	2.62185	3.84446	3.12539	3.06719	3.07662	3.17656	3.47324
APOLD1	6.89144	6.50438	6.71469	5.12471	4.70727	4.57356	6.55194	6.53768	6.59101	8.16121	3.10935	5.10716	5.35117	5.38847	5.0046	5.05029	5.28998	5.13183	5.42165	5.49321
APOM	0.269513	0.838363	0.854119	0.50621	0.805661	0.586533	0.72687	0.850318	0.0992832	0	1.82602	0.666952	0.455423	0.687961	0.129629	0.125054	0	0.538506	0.183364	0.528658
APOO	3.27787	3.4304	3.38787	3.02795	3.30517	3.26542	3.73003	3.69864	3.77377	2.03393	4.57165	3.3691	3.22716	3.2382	3.40543	3.25081	3.32192	3.00635	2.92407	2.81005
APOOL	4.50817	4.82024	4.71269	4.61745	4.74997	4.70098	4.66585	4.72732	4.76645	3.80707	5.58141	4.85218	4.61986	4.72981	4.82136	4.64261	4.49701	4.70044	4.64804	4.71588
APOPT1	3.36454	3.34201	3.19551	3.29981	3.26784	3.2509	3.27665	3.37949	3.52838	1.98862	4.7361	3.62581	3.46707	3.36395	3.39807	3.278	3.44236	3.2093	3.39653	3.43628
APP	10.2223	10.6048	10.588	11.1095	10.6915	10.7809	10.6459	10.4417	10.5292	11.893	9.35738	10.4891	10.6156	10.5804	10.5326	10.6551	10.6201	10.7517	10.6546	10.7401
APPBP2	5.84564	5.90816	5.92929	6.11477	5.91261	5.9141	5.85992	5.7925	5.77347	5.4115	6.34642	5.72047	5.85998	5.93564	5.72019	5.86874	5.85085	6.01278	5.90101	5.90117
APPL1	5.88683	5.94399	5.88443	5.96146	6.0985	6.11316	5.93263	6.02855	5.95413	6.07756	5.99122	6.14476	6.04514	5.91511	6.09396	6.11403	5.90993	6.1867	6.14224	6.26344
APPL2	5.31471	4.87098	4.9074	4.69719	4.75998	4.67531	4.81767	4.78194	4.69047	4.65481	4.89405	4.43685	4.67859	4.62594	4.59784	4.77373	4.77515	4.78235	4.86103	4.89268
APRT	6.6904	6.67257	6.71389	6.64316	6.6516	6.70196	6.81604	6.77181	6.86698	5.67097	7.71304	6.72012	6.84057	6.77162	6.58583	6.56288	6.66311	6.69649	6.5348	6.55228
APTX	4.8224	4.75345	4.76578	4.52175	4.74898	4.75674	4.7057	4.78173	4.85204	3.91455	5.65457	4.92995	4.75479	4.79293	4.97705	4.84546	4.85858	4.75054	4.68473	4.81956
AQP1	2.82495	5.17984	5.19239	7.2188	8.4427	8.26744	3.0225	2.79404	2.70991	5.62774	3.81712	4.03044	4.21353	3.80737	6.2847	4.77393	4.51985	4.95319	3.29541	3.47277
AQP10	0.254837	0.49994	0.744717	0	0	0	0.155481	1.11696	1.33182	0	0	0	0	0	0	0	0	0	0	0
AQP11	1.7708	1.06072	1.36551	0	0.183376	0	0.499241	1.30818	1.38771	0	2.13224	0.63603	0.497682	0.758708	0.775475	0.271702	0.821558	0.401758	0	0
AQP2	0	0	0	0	0	0	0	0	0	1.15477	0	0	0	0	0	0	0	0	0	0
AQP3	3.55626	3.20414	3.63603	1.90932	2.04977	1.91058	1.84361	2.70757	2.81161	1.73245	2.34715	1.42948	1.3627	1.59877	2.18301	1.55256	1.65494	1.31712	1.08166	0.907258
AQP5	0	0	0	0.338427	0.605467	0.811324	0	0	0	0	0	0	0	0	0	0	0	0	0	0
AQR	6.05286	6.07911	6.01008	5.99134	6.14271	6.11573	6.05888	5.98619	6.01315	5.97641	6.11373	6.12642	5.99014	5.92333	6.06019	6.06597	6.01695	5.98073	6.08828	6.10921
AR	3.01887	3.59253	3.96565	5.71686	5.77667	5.87206	3.59924	3.77243	3.67438	5.06067	4.22849	5.2386	5.01962	5.39965	5.79719	5.3216	5.5663	4.49673	3.93616	3.83792
ARAF	5.89134	6.0493	6.05839	6.07666	6.0047	6.05371	5.97795	5.96188	6.03592	5.72004	6.33185	6.06328	6.07409	6.0589	5.98672	5.95445	6.04342	6.15972	6.07915	5.93744
ARAP1	6.66755	6.60413	6.6159	6.5936	6.3178	6.4396	6.65866	6.55027	6.68905	6.30197	6.76673	6.33397	6.63328	6.61543	6.37338	6.36564	6.54584	6.57894	6.48619	6.54908
ARAP3	7.32941	7.40478	7.45031	7.57212	7.2176	7.29862	7.52974	7.37538	7.45767	9.94406	4.82212	7.27516	7.45973	7.44979	7.25498	7.28476	7.37101	7.33712	7.44515	7.38226
ARC	0.00234462	0	0.277406	0	0.560003	0.182291	0	0	0	3.22114	0	0.264478	0	0	0.313121	0.383236	0	0	0	0
ARCN1	8.07946	8.07277	8.08757	8.10408	7.9467	7.91944	8.09577	8.14961	8.17014	7.64605	8.45805	8.00263	8.0434	8.03056	7.95645	8.03999	8.00175	8.07392	8.05963	8.10307
AREL1	6.03666	6.01416	5.95851	6.07907	6.09335	6.03923	6.02877	6.06063	6.06404	5.9324	6.2142	6.12447	6.12644	6.10881	6.04421	6.0793	6.03237	6.12662	6.15323	6.14952
ARF1	8.93954	8.83541	8.88908	8.8292	8.80301	8.85448	8.85791	8.90248	8.95463	8.65426	9.1104	8.93059	8.97361	8.92889	8.83847	8.83796	8.88532	8.89827	8.82938	8.89368
ARF3	7.39713	7.42137	7.37745	7.36989	7.36516	7.36401	7.42408	7.42511	7.51467	7.04046	7.72654	7.37302	7.38738	7.36405	7.36117	7.34175	7.34232	7.37572	7.33377	7.36497
ARF4	7.98974	7.92318	8.00448	7.98731	7.82562	7.78124	8.07401	8.19022	8.20566	7.81769	8.13227	7.99492	8.04564	8.13382	7.89216	7.95612	8.0274	7.91173	7.7686	7.83776
ARF5	5.90972	5.85987	5.88254	6.21756	5.91012	5.98729	6.05095	5.95278	5.87877	5.56332	6.29275	5.62344	6.04507	5.98954	5.71516	5.87915	5.85355	6.05136	5.95578	5.94191
ARF6	7.09701	7.03564	7.00521	7.08603	7.39415	7.38012	7.03891	7.04834	7.04099	7.18357	7.14517	7.40765	7.26062	7.21142	7.30599	7.19686	7.14615	7.05063	7.12869	7.12426
ARFGAP1	7.05762	6.96509	7.00725	6.8814	6.68712	6.7914	7.08079	7.02031	7.14596	6.99206	6.86749	6.71882	7.0197	6.98672	6.6729	6.80454	7.03422	7.16713	6.89839	6.79661
ARFGAP2	6.40895	6.47813	6.48422	6.42324	6.39397	6.42605	6.43087	6.47372	6.56293	6.02424	6.94623	6.48332	6.54696	6.52941	6.50198	6.43062	6.43823	6.66306	6.53306	6.52553
ARFGAP3	5.59011	5.53413	5.54982	5.61929	5.27493	5.37029	5.62098	5.5774	5.63999	4.74222	6.01187	5.01589	5.31267	5.30991	4.95534	5.28434	5.22954	5.46067	5.19721	5.24433
ARFGEF1	6.45795	6.47544	6.47423	6.76098	6.60665	6.58366	6.6213	6.50873	6.54237	6.42244	6.76937	6.48175	6.65799	6.59484	6.55553	6.65429	6.58032	6.69793	6.68589	6.78647
ARFGEF2	6.84	6.83173	6.82477	7.04164	6.90107	6.93494	6.92976	6.89106	6.85067	6.73094	7.02347	6.81911	6.85426	6.85329	6.8971	6.94563	6.91578	6.73563	6.813	6.91028
ARFIP1	5.12009	5.12961	5.22564	5.14457	5.19847	5.07812	5.31183	5.22136	5.17114	4.78781	5.57212	5.15334	5.24176	5.19758	5.15665	5.16853	5.0764	5.19333	5.21681	5.23418
ARFIP2	5.79489	5.67025	5.71295	5.77862	5.6314	5.59676	5.7422	5.68386	5.78044	4.94289	6.32736	5.43575	5.67154	5.62086	5.28161	5.56358	5.59477	5.77766	5.55589	5.53917
ARFRP1	5.4853	5.69839	5.65971	5.7352	5.83759	5.80602	5.56513	5.36798	5.51761	5.52572	5.92299	5.76822	5.75673	5.71649	5.76642	5.71794	5.7832	6.02586	5.95207	5.87853
ARG2	3.7588	3.26471	3.52745	4.51871	3.50187	3.66672	3.75069	3.51234	3.37158	2.0687	5.51717	3.17756	4.13157	4.23131	3.2953	3.98253	4.17436	4.25655	4.11988	4.03093
ARGLU1	6.20789	6.61032	6.57052	6.76941	6.60474	6.54074	6.46223	6.30793	6.23487	7.6666	5.16895	6.3153	6.27417	6.38255	6.31591	6.36883	6.4519	6.4359	6.43525	6.23147
ARHGAP1	6.45838	6.31009	6.31982	6.4094	6.29924	6.25249	6.47841	6.34383	6.33754	5.83814	6.99894	6.20464	6.51026	6.50141	6.34913	6.43528	6.49164	6.6113	6.64224	6.57865
ARHGAP10	4.52023	4.46768	4.55477	4.19975	4.41038	4.38393	4.16579	4.53407	4.38699	3.39805	5.31807	4.55921	4.22873	4.38093	4.52743	4.37776	4.3398	4.17594	4.13439	4.09726
ARHGAP11A	5.02098	4.60479	4.61036	4.09722	5.26033	5.19603	4.6921	4.08399	3.98458	4.47169	5.08259	5.15642	4.59999	4.50086	5.08195	5.12664	4.9768	4.61418	5.16474	5.21659
ARHGAP11B	2.48051	2.28358	2.15703	1.90807	2.78529	2.67568	2.39371	1.37985	1.21773	2.9071	1.67799	2.2093	1.95387	1.66397	2.24215	2.64018	2.77698	2.52152	3.1073	2.86906
ARHGAP12	5.04439	5.08326	5.02301	5.24162	5.10697	5.02541	4.89254	4.89797	4.87652	4.89881	5.23965	4.93668	5.09603	5.02098	4.96021	5.02842	4.87504	5.33996	5.39474	5.40246
ARHGAP17	6.69141	6.74135	6.61735	6.88699	6.84751	6.8435	6.62695	6.5711	6.66555	7.67542	5.89998	6.70333	6.79486	6.75444	6.76178	6.82689	6.78902	7.05576	6.99066	7.01021
ARHGAP18	6.19784	6.05072	5.96853	6.84959	6.49947	6.43462	6.09958	6.2992	6.28587	6.19789	6.69561	6.28136	6.46848	6.39006	6.52093	6.82105	6.62971	6.73121	6.76669	6.74661
ARHGAP19	4.33576	4.41238	4.39042	4.28018	4.63532	4.67048	4.38349	4.09994	4.16142	5.43969	3.54454	4.6435	4.45111	4.29962	4.7374	4.61285	4.51754	4.57236	4.76104	4.89325
ARHGAP20	1.40579	1.23084	1.85429	2.83234	2.71322	2.68872	2.09128	1.47897	1.63733	3.23932	0.190415	1.76677	2.04139	2.50931	1.79474	1.87237	2.16327	0.398281	0.142753	0.245934
ARHGAP21	6.6344	6.55929	6.59118	6.97362	6.79152	6.83672	6.88032	6.82081	6.84048	7.46566	6.15795	6.66362	6.93221	6.87485	6.82575	6.94391	6.81841	6.8931	6.79244	6.93981
ARHGAP22	3.87048	3.99566	3.90215	4.07441	3.99797	4.07813	4.01314	3.83665	3.91121	4.13183	4.42118	4.53285	4.36974	4.30066	4.31085	4.4641	4.51095	4.85728	4.95617	4.99463
ARHGAP23	6.95606	6.95464	7.0693	7.11858	7.5286	7.58824	7.42273	7.18522	7.21487	10.6033	3.61832	7.52457	7.1279	7.20676	7.38888	7.24985	7.35676	6.25397	6.45848	6.38895
ARHGAP24	6.04962	6.04817	6.15126	6.75009	6.42644	6.40053	6.56371	6.66519	6.72555	4.90358	8.13327	6.78063	6.77178	6.81961	6.72203	6.73533	6.7986	6.24447	6.32995	6.34869
ARHGAP25	1.55073	1.51648	0.957269	0.70348	0.303626	0	0.297257	0.958808	0.38664	1.69591	0	0	0	0	0	0.0147983	0	1.44479	2.05847	1.67355
ARHGAP26	4.83545	5.03799	4.94906	5.05859	4.78324	4.87409	4.55234	4.18867	4.3753	5.35133	4.02501	4.44902	4.57036	4.31806	4.52859	4.45615	4.42497	4.705	5.14416	5.13595
ARHGAP27	4.6335	5.25698	5.24471	6.17714	5.62353	5.60486	5.12956	4.75972	4.97024	5.93481	4.76749	5.02561	5.35975	5.34268	5.53027	5.43673	5.5446	5.61083	5.60215	5.46786
ARHGAP28	4.049	4.87781	4.96059	6.29583	5.35027	5.3343	4.32491	4.04189	4.07539	5.6759	4.21799	4.66922	5.03603	5.16498	5.00081	4.92699	4.92611	5.34191	5.33672	5.33224
ARHGAP29	7.84102	7.77038	7.86857	8.80232	9.02257	8.98879	8.39913	8.44092	8.40559	9.45972	7.56162	8.83168	8.71259	8.80452	9.05693	9.04904	9.109	8.13295	7.94214	8.01394
ARHGAP30	0	0	0	0	0	0	0	0	0	0	0.101665	0	0	0	0	0	0	0	0	0
ARHGAP31	6.66738	6.79046	6.79076	7.31063	7.2642	7.25795	7.01217	6.80097	6.86831	8.62413	5.35955	7.0913	7.1079	7.10824	7.15442	7.07716	7.10271	6.71514	6.85288	6.88053
ARHGAP32	4.06915	4.22627	4.27485	4.44829	4.23062	4.24403	4.22186	4.4204	4.5297	3.81684	4.76425	4.31005	4.37364	4.30485	4.37178	4.27173	4.121	4.32215	4.14973	4.33975
ARHGAP33	2.99937	3.04577	2.82753	2.5579	3.59292	3.43817	2.66796	2.65224	2.46645	5.24572	0.883648	3.3326	2.87103	2.84522	3.58271	3.27725	3.34012	3.24757	3.40851	3.01102
ARHGAP35	6.91094	6.74674	6.78611	6.82259	6.896	6.91803	6.75196	6.76074	6.75401	6.45263	7.0453	6.66159	6.71759	6.63142	6.77663	6.78256	6.76389	6.57007	6.58236	6.64811
ARHGAP39	3.21857	3.44152	3.70719	3.92289	3.43564	3.55204	3.41885	3.59572	3.73359	3.14881	3.91231	3.4616	3.61038	3.59897	3.63163	3.53978	3.68321	3.52983	3.23983	3.22886
ARHGAP4	5.32487	5.62177	5.67775	5.69883	5.41275	5.49197	5.42099	5.15179	5.4277	7.4653	3.63554	5.43155	5.56025	5.58289	5.63132	5.46924	5.64383	5.79496	5.83568	5.72943
ARHGAP42	3.58189	3.37959	3.65505	2.78901	2.96778	2.68678	3.19976	3.56876	3.31512	1.70408	4.67426	3.2142	3.09018	3.45767	3.25243	3.09774	3.01877	3.09775	2.99672	3.03589
ARHGAP44	0.556935	0.415539	0.575298	0.396448	1.06516	1.05635	0.50868	0.621213	0.514498	1.13266	0.13961	1.15044	0.839584	0.924352	0.605193	0.65328	0.636526	0.599113	0	0.47359
ARHGAP5	6.07606	6.04576	6.05036	6.30186	6.09527	6.1042	6.0274	6.08076	6.06443	5.85148	6.30114	6.08752	6.07456	6.1413	6.0569	6.10861	6.02774	5.90812	6.07734	6.04538
ARHGAP6	3.24525	2.46622	2.28895	1.2523	1.41756	1.45625	1.45109	0.989417	0.982011	1.32717	1.52019	0.0790501	1.27177	0.997078	0.0830773	0.533055	1.02038	2.43132	2.0393	1.62218
ARHGDIA	8.22679	8.2867	8.27726	8.11212	8.11457	8.22153	8.25891	8.15601	8.26536	8.05295	8.45167	8.34049	8.28098	8.25321	8.25853	8.18925	8.25717	8.31702	8.36941	8.35629
ARHGDIB	7.69744	7.58763	7.63159	7.71259	7.6519	7.7134	7.71269	7.42557	7.50831	8.85678	6.72749	7.88781	7.87808	7.87733	7.79266	7.91071	7.91597	7.94962	8.16062	8.24454
ARHGDIG	0	0	0.174099	0	0	0	1.03662	1.43186	1.39476	0	0	0.110635	0	0.438631	0	0	0	0	0	0
ARHGEF1	7.04546	7.10602	7.09961	7.2701	7.17655	7.17478	7.28563	7.07609	7.13473	7.94479	6.26907	6.97322	7.15981	7.17845	6.94848	7.05496	7.16602	7.1187	7.03524	6.92092
ARHGEF10	6.39033	6.43101	6.33354	5.87664	6.16228	6.14259	5.9632	6.16875	6.23341	7.93447	4.43528	6.26819	6.08889	6.10022	6.27682	6.03472	6.02119	6.33406	6.24323	6.25866
ARHGEF10L	3.71019	3.87392	4.01885	4.10459	3.96433	4.23545	4.07119	4.08985	4.2591	2.81804	5.41484	4.29031	4.34014	4.42522	4.44067	4.13527	4.1336	4.08169	3.99108	3.93048
ARHGEF11	5.99839	6.14288	6.1803	6.01041	6.01119	5.992	6.0606	6.1433	6.18546	6.42093	5.58912	6.00092	5.98013	5.94861	5.98147	5.89206	5.86338	5.97836	5.8258	5.89518
ARHGEF12	8.15277	8.13126	8.13501	8.42211	8.16937	8.1988	8.15773	8.19193	8.15728	8.22128	8.25015	8.11724	8.31677	8.26556	8.20408	8.25912	8.12254	8.36038	8.38298	8.49799
ARHGEF15	6.69949	6.86415	6.79572	6.96306	6.87499	6.95371	6.7231	6.57731	6.72531	8.95095	4.82126	7.01479	6.91388	6.87987	6.99861	6.88027	6.87673	6.91759	7.19381	7.0975
ARHGEF16	2.21512	1.92329	1.99034	0.905222	1.61466	1.67634	1.91491	1.98267	2.24942	0	2.9778	1.02482	0.943812	0.903817	1.20141	1.54723	0.802193	1.56716	0.992294	1.03124
ARHGEF17	6.0151	6.29317	6.42399	7.49185	6.52191	6.63077	6.14721	6.15392	6.2064	6.58067	6.47813	6.00488	6.65611	6.71617	6.66558	6.63891	6.79312	6.85178	6.70126	6.61706
ARHGEF18	0.949785	1.23975	1.39793	1.04289	1.09236	1.09533	1.33095	1.387	1.48996	1.11886	1.47052	1.78738	1.37489	1.22436	1.2845	1.26944	1.49154	1.37262	1.45403	1.01968
ARHGEF19	2.5482	2.58482	2.479	2.60783	2.92481	3.04115	2.75724	2.80183	3.03138	3.6732	1.5627	2.88666	2.71773	2.70626	2.73556	2.55131	2.70838	2.17222	1.90333	1.96541
ARHGEF2	6.21205	6.42737	6.37309	6.6979	6.52453	6.58255	6.37705	6.21125	6.23814	8.32782	4.68327	6.33632	6.46303	6.41202	6.59151	6.62623	6.63335	6.81843	6.81535	6.75962
ARHGEF25	1.42544	1.12716	1.53466	0.887496	0.521817	0.623965	1.99326	2.02112	1.90708	1.90286	0	0.977018	0.878097	1.50632	0.664928	0.415871	1.04439	0	0	0
ARHGEF26	3.12656	2.27215	2.47719	0.641599	1.67628	1.59879	1.97304	2.09567	1.97131	3.84828	0.165069	2.40337	2.02736	2.14032	2.34425	1.7205	1.75007	1.55121	2.0597	2.29073
ARHGEF28	6.24296	6.29392	6.11358	7.04307	6.54121	6.5753	6.06757	5.82409	5.82732	5.72885	7.35677	6.16866	6.54152	6.33199	6.36318	6.79298	6.62166	7.37139	7.50243	7.54767
ARHGEF3	6.33008	6.50106	6.28218	5.70405	5.8179	5.88259	6.79005	6.29114	6.38162	7.10032	5.19545	5.88073	6.03568	5.90879	5.80614	5.90691	5.75121	6.37624	6.47369	6.54184
ARHGEF37	3.74512	4.15952	4.07038	4.79835	3.87743	4.05834	3.69059	3.79382	3.82035	5.0257	2.88753	3.32067	3.70385	3.76436	3.81475	4.00647	3.8683	4.37021	4.19797	4.15859
ARHGEF39	1.40348	1.37543	1.18181	0.581713	1.39486	1.85511	1.13169	0.410734	0.131135	1.32399	1.03619	1.54532	0.931384	0.497493	0.982146	1.23345	1.39493	1.43619	1.95907	1.79566
ARHGEF4	0	0	0	0	0	0	0	0	0.138129	0	0	0	0	0	0	0	0	0	0	0
ARHGEF40	4.56381	4.59297	4.67702	4.32962	4.10644	4.12643	4.43599	4.49269	4.67394	4.77986	3.93933	4.22011	4.45545	4.56042	4.33966	4.03036	4.30613	4.26836	4.09307	4.20021
ARHGEF5	0.642886	0.353413	0.569949	0	0	0.162491	1.08194	0.863787	1.31846	0	1.48428	0	0	0	0	0	0	0	0	0
ARHGEF6	3.38888	4.11273	4.30261	4.65922	3.70451	3.80539	3.74075	3.95564	3.85974	5.18557	1.99652	3.02239	3.49797	3.60183	3.20311	3.16244	2.80202	3.53192	3.08178	3.20589
ARHGEF7	6.77423	7.05093	7.00624	7.32733	6.99678	6.96642	7.08216	6.9276	6.95859	7.288	6.77804	6.93182	7.0257	6.99633	6.95548	7.02244	7.00741	7.1271	7.23533	7.2025
ARHGEF9	3.36189	3.55226	3.73983	3.87049	3.94567	4.04543	3.59691	3.61069	3.69287	3.21418	3.89185	3.67873	3.51354	3.63761	3.66544	3.59324	3.64029	3.14463	2.65064	3.0141
ARID1A	7.28682	7.13346	7.18975	7.04592	7.02162	7.13923	7.0462	7.22597	7.21969	7.88464	6.36208	7.07987	7.1442	7.09566	7.29958	7.09242	7.07895	6.98177	7.00623	7.13315
ARID1B	6.39152	6.35829	6.50523	6.58547	6.32592	6.36174	6.36337	6.47111	6.49466	7.09273	5.82645	6.42794	6.56235	6.55673	6.53787	6.45812	6.44847	6.45135	6.44996	6.52245
ARID2	5.1646	5.23433	5.254	5.29271	5.18895	5.19404	5.17668	5.32735	5.24988	5.81777	4.65868	5.26768	5.24205	5.28057	5.33951	5.2383	5.21912	5.18817	5.1941	5.236
ARID3A	4.59171	4.31991	4.46722	3.89129	3.27835	3.41131	4.44637	4.41554	4.60009	4.75442	3.49642	3.77213	4.12692	4.22726	3.72999	3.92944	4.07416	4.32104	4.34479	4.31006
ARID3B	3.23639	3.05398	3.20185	2.60392	3.0131	2.84405	3.03445	3.20222	3.24267	3.49629	2.23041	2.82569	2.80358	2.8878	2.96919	2.73249	2.91564	2.51045	2.10975	2.35308
ARID4A	4.86019	4.84878	4.85801	5.14097	4.84862	4.91725	4.89168	4.81477	4.87739	5.52933	4.20401	4.5839	4.9035	4.84331	4.71809	4.84775	4.75345	5.00521	4.86717	5.0201
ARID4B	5.92554	6.02269	6.00931	6.10224	5.88398	5.83991	5.92503	6.06839	6.11966	7.00233	4.93368	5.92649	5.98097	6.01143	5.92545	5.90036	5.98521	6.00329	5.88809	5.90607
ARID5A	4.29471	3.87674	4.42007	4.77437	4.49268	4.59374	4.90414	4.90082	5.01143	5.9174	2.57489	4.53027	4.63045	5.13019	4.44888	4.23125	4.74261	2.52452	2.33737	2.58642
ARID5B	5.35685	5.23692	5.17548	4.10523	3.89966	3.93795	4.24466	4.72024	4.75342	4.20692	4.31571	3.82049	3.58726	3.57617	4.01784	3.95977	3.75485	4.02281	4.32457	4.20949
ARIH1	6.28502	6.33195	6.36859	6.31269	6.20855	6.21574	6.43802	6.3714	6.47438	6.39403	6.18174	6.10781	6.30572	6.29643	6.23939	6.22598	6.2214	6.34438	6.13725	6.29724
ARIH2	6.12	6.02355	5.98159	5.73258	5.90469	5.94505	5.91332	6.07416	6.08359	6.07517	5.82465	6.0253	5.89553	5.80517	5.934	5.93064	5.88146	5.97424	5.91761	5.95582
ARL1	5.96184	6.10614	6.04251	6.13431	6.15684	6.15335	6.11138	6.09092	6.12159	5.80934	6.39368	6.10198	6.06596	6.08494	5.96028	6.13243	6.03408	6.33925	6.06632	6.16302
ARL10	4.98193	4.94838	5.04557	5.34672	4.94452	4.97561	4.98192	4.9425	4.98904	5.10887	4.73693	4.57864	4.99555	5.00929	4.76287	4.82478	4.84407	4.88534	4.74758	4.80794
ARL13B	4.17752	4.10421	3.93617	3.71858	4.169	4.09492	3.90591	3.9277	3.9127	4.84035	3.15534	4.07413	3.82712	3.72784	4.05217	4.06221	3.95277	4.05876	4.19082	4.06869
ARL14EP	4.40259	4.525	4.55055	4.43908	4.49461	4.34741	4.43471	4.53132	4.58621	3.96362	5.0139	4.55431	4.41497	4.40478	4.58132	4.52631	4.40831	4.52054	4.57371	4.50192
ARL15	4.01703	4.42892	4.31106	4.66338	4.27483	4.29007	4.21026	4.34904	4.38187	5.55905	3.10228	4.32506	4.40069	4.42469	4.34758	4.16239	4.24254	4.42069	4.33528	4.36661
ARL16	4.66683	4.48524	4.33871	4.32379	4.63187	4.49289	4.35945	4.47089	4.56127	3.71239	5.28629	4.58258	4.5398	4.55621	4.53483	4.47298	4.4874	4.52856	4.46547	4.48934
ARL17A	0	0	0	0	0.101487	0	0	0	0	0	0	0	0	0	0.0183311	0	0	0.226331	0.154653	0
ARL2	4.96125	4.97895	4.97996	5.31211	5.1463	5.17756	5.03159	4.87693	4.96932	4.25128	5.91104	4.90313	5.15341	5.11134	4.8963	5.11113	5.06105	5.38258	5.17674	5.23126
ARL2BP	1.69754	1.67682	1.88086	1.97646	1.93006	1.89395	1.83497	1.73389	1.75998	2.16644	1.3472	1.70132	1.75317	1.92874	1.97172	1.84047	2.03899	1.35891	1.3249	1.32001
ARL3	4.81852	4.67261	4.70191	4.71898	4.8702	4.84352	4.65253	4.6519	4.83842	3.82442	5.65268	4.81231	4.76053	4.74211	4.76906	4.78251	4.76155	4.6599	4.66507	4.57228
ARL4A	4.57433	4.56909	4.74073	4.51617	4.77949	4.77491	4.66306	4.58811	4.59208	5.02981	3.88451	4.38358	4.59542	4.73235	4.35777	4.20697	4.21127	4.24806	3.82376	3.87175
ARL4C	3.85331	3.99136	4.39955	4.59943	4.58106	4.61726	3.83351	3.82319	3.88084	5.06945	3.05685	4.19477	3.92931	4.3093	4.72829	4.26878	4.54832	3.1696	3.24724	3.16161
ARL4D	3.99348	3.8466	3.78613	2.69538	3.17742	3.06162	3.13853	3.48719	3.4121	2.6329	3.62531	3.12199	2.69034	2.87111	3.18431	2.85037	2.75622	2.64094	2.83587	2.77429
ARL5A	5.87635	5.74906	5.83852	6.22564	6.2252	6.2138	5.88818	5.87429	5.8877	5.76733	6.25914	6.18827	6.13114	6.24176	6.09898	6.15951	6.10139	5.80199	5.86849	5.86796
ARL5B	6.10188	6.08392	6.05783	6.21718	6.12817	6.02863	6.11264	6.18937	6.17596	8.07965	4.10461	5.89743	6.06969	6.07055	5.96512	6.12278	6.07542	6.25853	6.03369	6.06956
ARL6	2.5935	2.72375	2.7456	2.36298	2.52831	2.53186	2.6843	2.57632	2.44184	2.49852	2.68239	2.60942	2.62395	2.62833	2.53361	2.42367	2.54663	2.75894	2.5857	2.72951
ARL6IP1	7.05818	6.80494	6.80433	6.6103	6.99516	7.0253	6.68759	6.37133	6.37264	7.0098	6.72848	7.02542	6.7434	6.76994	6.99563	7.05908	7.02489	6.83772	7.2207	7.23797
ARL6IP5	6.81253	6.94496	7.02927	7.15954	7.10129	7.08307	7.02431	7.16782	7.1756	7.30337	6.77899	7.31213	7.16423	7.20483	7.19078	7.01435	7.07805	6.7478	6.71766	6.81304
ARL6IP6	4.73777	4.5986	4.48796	4.46792	4.70403	4.6999	4.28171	4.34614	4.31756	5.66749	3.44823	4.64634	4.44731	4.44661	4.6291	4.62767	4.50119	4.58433	4.73413	4.78323
ARL8A	5.78269	5.65866	5.72021	5.67929	5.43015	5.55762	5.78127	5.76659	5.85385	5.45206	5.71641	5.35679	5.64463	5.64482	5.35916	5.44943	5.43762	5.54623	5.44993	5.39736
ARL8B	6.51993	6.64469	6.68796	6.73119	6.64149	6.55708	6.6707	6.78011	6.81399	6.20504	7.11524	6.74396	6.65613	6.63855	6.67861	6.6796	6.66272	6.61647	6.57719	6.58218
ARMC1	5.60017	5.51712	5.50083	5.28041	5.53549	5.48288	5.42013	5.53406	5.56666	4.83915	6.20458	5.70621	5.5064	5.49127	5.63552	5.54207	5.51224	5.48875	5.5115	5.56185
ARMC10	5.50939	5.22854	5.33358	4.7544	5.12574	5.16036	5.02566	5.18718	5.15769	4.74203	5.46703	5.19995	5.01242	5.07278	5.19642	5.07263	5.07032	4.94136	4.84424	4.98887
ARMC2	1.16476	1.21575	1.35946	1.26798	1.4315	1.3708	1.61363	1.05733	1.23192	1.45599	1.14903	1.28479	1.43381	1.15944	0.996324	1.25796	1.38778	1.48756	1.30271	1.42164
ARMC4	0	0	0	0	0.812659	0.796068	0	0	0	0.992347	0	0.508411	0.0716784	0.408304	0.776353	0.290439	0.3934	0	0	0
ARMC5	4.12059	4.48353	4.53618	4.94151	4.84477	4.95219	4.52039	4.59462	4.65894	4.91635	4.48132	5.08157	4.91571	4.95136	4.92836	4.69726	4.88674	4.60058	4.5114	4.35331
ARMC6	5.35951	5.40279	5.40463	5.19681	5.54541	5.5529	5.32037	5.39085	5.4807	4.29211	6.62236	5.73238	5.53151	5.41392	5.57368	5.43741	5.45171	5.56065	5.46026	5.41474
ARMC7	3.93366	3.91439	4.05711	3.97875	4.11695	4.06657	3.94291	3.89857	4.11815	3.31377	4.55397	4.21866	4.01941	3.91419	4.1481	3.86782	3.94663	3.38114	3.67557	3.6111
ARMC8	5.41618	5.44266	5.39294	5.31349	5.50296	5.49313	5.28792	5.42637	5.41175	4.95218	5.82592	5.47981	5.31824	5.26983	5.40541	5.40625	5.22469	5.4315	5.28924	5.49054
ARMC9	4.33933	4.15931	4.21518	4.20301	3.89324	3.93571	3.98005	4.12308	4.18718	3.61626	4.5579	3.98767	4.09325	4.23247	4.09469	4.00869	4.10994	3.91775	4.02857	4.05837
ARMCX1	4.48568	4.70224	4.66005	4.78203	4.48847	4.55134	4.79935	4.69458	4.79823	5.04648	4.19317	4.4033	4.62831	4.48695	4.41181	4.52892	4.52623	4.83676	4.6558	4.71674
ARMCX2	6.29649	6.27302	6.26268	5.61638	5.83336	5.798	7.13816	6.85491	6.88167	6.97345	5.23605	5.94732	6.13896	6.16856	5.86845	5.90226	5.8241	5.76168	5.68795	5.63149
ARMCX3	6.16856	6.54798	6.50495	6.34161	6.08718	6.06129	6.6687	6.84676	6.85879	6.5934	6.03079	6.1874	6.22748	6.11607	6.1626	6.16083	6.01343	6.34369	6.16111	6.15926
ARMCX4	4.94488	4.75884	4.67703	4.29325	4.39347	4.52645	4.65321	4.65112	4.83031	5.93777	3.24365	4.38639	4.44924	4.36152	4.61687	4.56404	4.45299	4.64964	4.68448	4.73898
ARMCX5	3.14936	3.25915	3.26779	3.17303	3.10426	3.16064	3.17742	3.2273	3.29294	2.83413	3.53742	3.34051	3.14769	3.15506	3.32996	3.15047	3.12959	2.94434	3.20913	3.12523
ARMCX6	4.01356	4.37085	4.10637	4.17212	4.15208	4.06254	4.39882	4.4221	4.60677	4.09593	4.15303	4.03096	4.12722	4.04583	4.12658	3.87536	3.80693	4.00483	3.90617	4.01152
ARNT	5.84211	5.8487	5.77952	5.74394	5.68806	5.69482	5.83012	5.69679	5.75426	5.78677	5.5744	5.40618	5.5693	5.60739	5.51199	5.62376	5.57822	5.74917	5.63849	5.6877
ARNT2	0.444067	0	0	0	0	0.0709681	0	0.453002	0.414107	1.21033	0	0.266955	0.230414	0	0	0	0.315405	0.116722	0	0
ARNTL	3.58077	3.4113	3.35428	3.69178	3.41819	3.56135	3.65312	3.37824	3.42566	3.25581	3.88384	3.43534	3.66673	3.77983	3.40144	3.63145	3.566	3.65651	3.82633	3.81858
ARNTL2	5.43012	5.26113	5.21646	4.5322	5.04889	5.07745	5.26764	5.04721	5.02188	6.27655	3.84129	5.14268	4.85004	4.72895	5.14973	5.06559	5.01274	4.83114	5.17231	5.20437
ARPC1A	7.23831	7.17918	7.21593	7.11577	7.39534	7.36707	7.43712	7.21019	7.26471	6.51087	8.01396	7.43447	7.30125	7.32554	7.28931	7.30682	7.26799	7.05952	7.16972	7.14525
ARPC1B	6.75182	6.66359	6.77499	7.06896	6.9526	6.98298	7.05196	6.72558	6.82703	6.26793	7.49151	6.94346	7.02398	7.06948	6.85756	6.95159	7.09141	6.60455	6.77531	6.71807
ARPC2	8.61131	8.54551	8.57293	8.61583	8.54373	8.57572	8.63209	8.55387	8.58591	8.40765	8.82014	8.60728	8.67419	8.64141	8.54271	8.62198	8.57894	8.67413	8.70305	8.76948
ARPC3	6.94677	7.01177	6.97273	7.13418	7.01518	6.99644	7.12917	7.05396	7.07563	6.28977	7.82842	7.02624	7.1071	7.09095	7.00559	7.05841	7.01898	7.11261	7.15109	7.1569
ARPC4	6.10639	6.12188	6.14679	6.333	6.20674	6.27808	6.23234	6.18654	6.25561	5.42585	7.0886	6.31047	6.38878	6.3101	6.32244	6.26101	6.34768	6.2387	6.32251	6.26095
ARPC5	7.85665	7.78584	7.76532	7.82128	7.84949	7.8404	7.94393	7.81662	7.83585	7.49809	8.23126	7.92057	7.90764	7.91542	7.83221	7.90053	7.87465	7.8134	7.92925	7.95505
ARPC5L	6.14344	6.11419	6.27642	6.11323	6.33883	6.25248	6.16069	6.23606	6.22061	5.93358	6.46339	6.58069	6.24278	6.35552	6.39717	6.23847	6.44638	5.79568	5.82031	5.83975
ARPIN	4.78882	4.91732	4.67816	4.80967	5.07747	4.9957	4.66506	4.4178	4.5666	5.07848	4.60055	4.70128	4.71575	4.63462	4.89187	4.88548	4.75579	5.18038	5.2196	5.20989
ARPP19	8.02028	7.98774	7.95602	8.06993	8.15594	8.09018	7.94575	7.95507	7.94967	7.77174	8.31709	8.0619	8.07605	7.96774	8.07615	8.06944	7.99784	8.09247	8.13949	8.18776
ARPP21	0	0	0	0	0	0	0	0	0	0	0	0	0	0	0	0	0	0.0779881	0.110038	0.256868
ARRB1	5.68015	5.85281	5.75914	6.57364	6.20757	6.32664	5.79332	5.51215	5.63425	7.64947	4.18851	5.51541	5.93573	5.88105	5.82429	5.96843	5.93052	6.12713	5.99883	6.02077
ARRB2	5.02877	4.58871	4.73399	4.20691	4.46384	4.45147	4.51976	4.5548	4.57466	3.39499	5.4486	4.39319	4.36987	4.46921	4.35409	4.3068	4.3613	4.02804	4.09101	4.09586
ARRDC1	5.1989	5.3034	5.20518	5.28582	5.12448	5.21305	5.12581	5.06022	5.21934	5.30588	4.98875	4.97588	5.10281	5.10398	5.09316	5.03574	5.07642	5.20431	5.24626	5.07689
ARRDC2	3.87307	4.07071	4.07429	4.61428	4.12719	4.19158	4.27129	4.06177	4.02601	5.72479	2.52383	3.88729	4.25847	4.18291	3.80137	4.04374	4.20985	4.29853	4.12054	4.12463
ARRDC3	5.08865	5.41983	5.51643	6.85064	6.68782	6.69957	6.29007	5.90998	5.91086	7.09553	5.03797	6.32678	6.52066	6.57236	6.54849	6.25976	6.1401	5.29587	5.60224	5.56139
ARRDC4	5.32862	5.2955	5.35708	3.24415	3.30391	3.23869	3.76947	4.87186	4.74599	4.48408	3.34949	3.77705	3.37905	3.50629	3.7227	3.07582	3.04457	3.65875	3.57354	3.60918
ARSA	4.83923	5.10652	5.11672	5.29487	4.88336	5.04531	5.13877	4.91935	4.97588	4.50193	5.43341	4.76077	4.95654	4.92946	4.68998	4.83995	5.08472	5.08239	4.99413	4.76007
ARSB	5.31916	5.32156	5.48356	5.34741	5.09855	5.07527	5.16757	5.33696	5.46285	5.80487	4.51709	5.26363	5.11694	5.12393	5.01655	5.04443	5.0786	4.85154	4.83553	4.95355
ARSD	4.19181	4.49837	4.57037	5.24753	4.58233	4.61758	4.53163	4.37531	4.41924	3.93673	5.12016	3.99359	4.59202	4.70197	4.35633	4.49494	4.38115	4.84978	4.50625	4.60182
ARSE	0.656642	1.18772	1.28214	2.1015	1.65215	2.04006	0.820716	0.784104	1.11093	0	4.24159	1.96263	1.86437	1.79825	2.15939	2.01407	1.80677	2.43145	2.39426	2.32983
ARSG	1.08183	1.66714	1.47535	2.26579	2.05718	2.02901	1.71858	1.71314	1.60424	1.16631	2.63779	1.72612	2.04223	1.93647	1.78621	1.99678	1.99547	2.83377	2.19063	2.11695
ARSI	0	0	0	0	0	0	0	0	0	0	0.639197	0	0	0	0.270341	0	0	0	0	0
ARSJ	5.72132	5.7992	5.74383	5.36388	5.7107	5.71343	6.03471	5.83289	5.85378	6.00697	5.3151	5.85196	5.61609	5.63404	5.57514	5.56781	5.51054	5.41921	5.41844	5.53166
ARSK	3.90714	3.71701	3.79835	2.63614	2.82247	2.81157	3.79071	4.00197	4.02826	3.52986	2.90659	3.38485	3.00503	3.01241	3.06279	2.93263	2.84667	2.52773	2.73893	2.90339
ART4	4.73571	4.24336	5.02393	2.76063	3.20553	3.12735	5.02764	5.07768	5.06435	3.41876	1.60127	2.90508	2.43386	3.16778	1.22094	0.852817	1.45234	0	0	0
ARV1	3.52198	3.60973	3.75241	3.70568	3.57579	3.59884	3.53595	3.84528	3.57349	3.19375	4.03972	3.55431	3.66411	3.64691	3.65851	3.57637	3.68446	3.724	3.37165	3.50178
ARVCF	5.39761	5.7994	5.61567	6.52192	5.96684	6.17589	5.28617	5.24978	5.47243	5.96309	5.77474	5.30373	5.86454	5.75806	5.8843	5.94281	5.88055	6.81974	6.42149	6.27952
ASAH1	5.75937	5.78757	5.70131	5.32357	5.17746	5.14593	5.15631	5.16972	5.24496	4.46062	6.21834	4.97353	5.36086	5.19218	4.69111	4.87001	4.69184	6.13299	5.82783	5.90409
ASAH2B	2.1964	1.8204	2.17128	1.65672	1.6978	1.59858	1.48905	1.94396	2.07623	1.08096	2.74236	2.20846	2.09653	1.95465	1.91904	1.81806	1.87081	2.00028	1.80285	2.08878
ASAP1	7.36294	7.27741	7.3006	7.15563	7.27574	7.26056	7.04578	7.09776	7.08548	9.07229	5.45298	7.27344	7.19086	7.16835	7.33964	7.31963	7.30109	7.39837	7.41778	7.45633
ASAP2	6.16489	6.26146	6.34078	6.38997	6.23256	6.33023	6.08976	5.97633	6.03027	6.91284	5.32787	6.06185	6.02089	6.06882	6.06509	6.07872	6.03351	5.95057	6.01617	6.0545
ASAP3	4.57968	4.30598	4.49426	4.55659	4.90003	5.0361	4.34624	4.05803	4.22337	4.03929	4.74638	4.22661	4.4133	4.50548	4.77618	4.45923	4.72771	3.87172	3.725	3.86552
ASB1	4.72792	4.80177	4.93923	4.41738	4.19171	4.25584	4.86205	4.8775	4.99272	4.0546	5.29125	4.71646	4.6402	4.66179	4.58773	4.57681	4.66064	4.72602	4.73016	4.74676
ASB13	4.44166	4.12564	4.04005	4.14889	3.76795	3.82989	3.8838	3.89219	4.08454	2.73066	5.28924	3.74193	4.07211	4.21458	3.41419	3.83209	3.81206	4.42923	4.19285	4.25545
ASB14	0	0	0	0	0	0	0	0	0	0.310064	0	0	0	0	0	0	0	0	0	0
ASB16	0.253997	0.164733	0	0	0	0	0	0	0	0.791332	0	0	0	0	0	0	0	0	0.049738	0
ASB6	4.96958	4.98329	4.96181	5.02516	5.06542	5.1057	4.92568	4.95508	5.04103	5.0371	5.03883	5.1516	5.11762	5.10798	5.0899	5.01298	5.09191	5.06587	5.02213	4.99062
ASB7	4.04752	4.22962	4.16273	4.31552	4.17654	4.09416	4.17428	4.22307	4.10976	3.80498	4.55496	4.03852	4.2152	4.38588	4.25259	4.09509	4.35069	4.25142	4.07156	4.04535
ASB8	4.83923	4.92089	4.84668	4.88661	5.14945	5.03738	4.83171	4.8733	4.85695	3.84587	5.93856	4.85994	4.91125	4.76303	4.96495	4.84451	4.70484	4.97084	4.88828	4.91002
ASB9	2.64314	3.05919	2.96873	3.01553	3.23257	3.181	2.78784	2.37906	2.27481	2.73915	3.25928	2.97451	2.89058	2.67212	3.09545	3.04786	2.89678	3.47881	3.62505	3.76279
ASCC1	4.67485	4.68139	4.66374	4.63855	4.54441	4.43631	4.59877	4.63508	4.60498	4.40718	4.73122	4.41875	4.55723	4.43401	4.44213	4.46898	4.49652	4.64217	4.65306	4.65473
ASCC2	6.0581	5.95317	5.92929	5.78668	6.00429	5.99301	5.97839	5.96119	5.99597	5.52289	6.46362	6.11472	6.00134	6.01207	6.09585	6.02527	6.0098	5.92581	5.99384	6.03983
ASCC3	6.78903	6.7073	6.69306	6.43032	6.38255	6.41978	6.61315	6.77005	6.71341	7.18784	6.21892	6.7257	6.68232	6.60818	6.77856	6.72053	6.59022	6.88352	7.02394	7.12923
ASF1A	4.76674	4.34658	4.47962	4.31016	4.57036	4.47892	4.49435	4.51625	4.59196	4.5989	4.61967	4.80573	4.71564	4.75661	4.83059	4.76564	4.85056	4.44812	4.60693	4.63234
ASF1B	3.8377	3.34223	3.09825	2.7935	3.88161	3.84222	3.0635	2.78952	2.75059	3.42337	3.41656	3.66815	3.35892	3.06269	3.65683	3.55874	3.43322	3.5001	3.96518	3.95639
ASGR1	2.16531	2.55771	2.47089	3.14194	2.62209	2.66483	2.70901	2.52176	2.83069	3.14471	2.20444	2.56955	2.74883	2.6506	2.51826	2.71718	2.69621	2.94336	2.89452	2.71957
ASH1L	6.05622	6.17134	6.24996	6.27332	6.10018	6.18146	6.12309	6.27636	6.14412	6.44358	5.82709	6.13173	6.06949	6.04199	6.27427	6.16517	5.96496	5.95336	6.02552	6.23345
ASH2L	6.42168	6.50661	6.50168	6.18597	6.19093	6.20185	6.34766	6.46258	6.48766	5.57062	6.82451	6.01708	6.14508	6.07733	6.02902	5.94101	5.94577	6.18396	5.94469	5.96559
ASIC1	1.65529	1.281	1.51967	1.02525	1.35439	0.959807	1.60352	1.5696	1.86503	0.986212	0.84564	0.456679	1.14888	1.17351	0.725197	0.317901	0.931949	0.029612	0	0
ASIC2	0	0	0	0	0	0	0	0	0	0.238118	0	0	0	0	0	0	0	0	0	0
ASIC3	0	0.18013	0.262	0	0	0	0.175061	0	0	0	0	0.182273	0	0.0689774	0	0	0.00977263	0	0	0
ASL	4.82956	4.70064	4.82886	4.64745	4.8593	4.93214	4.91367	4.64503	4.72101	3.56056	5.96007	4.72185	4.81627	4.8787	4.73859	4.76402	4.95024	4.71074	4.6113	4.41623
ASMTL	4.88418	4.82584	4.8746	5.19318	4.90548	5.03306	5.10799	4.95517	5.07109	4.92888	5.02006	4.82701	5.19582	5.25567	4.86043	4.90175	5.18138	4.97401	4.75669	4.73707
ASNA1	6.24151	6.14216	6.22028	6.26253	6.06243	6.10497	6.17694	6.25278	6.38678	5.22218	7.22174	6.1576	6.34068	6.30026	6.14718	6.18304	6.20984	6.346	6.20101	6.25929
ASNS	3.91465	4.09317	4.39893	3.54336	3.52492	3.57638	3.8229	4.69538	4.55933	4.30608	4.16753	5.31389	4.25375	4.58173	4.61246	4.3635	4.73956	4.21358	4.13671	3.91832
ASNSD1	5.67444	5.68482	5.6998	5.50262	5.88716	5.83605	5.56952	5.777	5.73416	5.22419	6.35588	6.18478	5.82297	5.79881	6.0891	5.86231	5.83111	5.71975	5.78697	5.75925
ASPDH	0	0	0	0	0.0431772	0.0482753	0	0	0	0	1.95452	0	0	0	0	0	0	0	0	0
ASPG	0	0	0	0	0	0	0	0	0	0	0.836909	0	0	0	0	0	0	0	0	0
ASPH	6.96718	6.8534	6.90361	6.54069	6.78769	6.75569	6.61205	6.45803	6.46149	7.12691	6.36124	6.76119	6.62324	6.59072	6.67629	6.75557	6.74703	6.90703	6.95482	7.03756
ASPHD1	1.45352	1.11048	1.72692	0.309484	0.597821	0.370922	2.20587	2.50438	2.32263	0	1.70989	1.1482	1.1177	1.70768	0.679226	0.286483	1.36401	0	0	0
ASPHD2	0.782432	1.21733	1.02031	3.18678	2.25485	2.35455	1.71821	1.64017	1.9958	2.72367	1.23539	2.13792	2.51211	2.6343	2.37467	2.20915	2.34387	1.67717	1.71347	1.85847
ASPM	5.15535	4.57667	4.6297	4.18712	5.125	5.13113	4.80204	3.81191	3.64059	5.5571	3.97851	4.86918	4.43427	4.35101	4.91217	5.29248	5.09878	4.68098	5.48998	5.63216
ASPSCR1	4.72752	4.97936	4.9326	5.01085	4.82401	4.84745	4.86771	4.9364	5.05417	4.32604	5.5219	4.79895	4.98922	5.01862	4.78034	4.80332	4.88342	5.35843	4.94212	4.87692
ASRGL1	4.33382	3.94159	3.98754	4.43442	4.43008	4.57461	3.7109	3.83177	3.72671	3.60588	4.38497	4.18984	4.06338	4.27875	4.25979	3.9813	4.13384	3.04378	3.42385	3.57166
ASS1	3.03037	2.71462	2.6147	3.90128	4.53175	4.26284	3.54526	3.05529	3.26937	1.85464	4.90329	2.89879	3.79527	3.70147	3.61593	3.627	4.13355	3.28216	2.013	2.8287
ASTE1	2.48819	2.63306	2.34653	2.11202	2.49247	2.66692	2.12133	2.66369	2.32418	2.82443	2.21496	3.00352	2.40827	2.46995	3.04907	2.51776	2.58146	2.34404	2.59804	2.53403
ASTN2	2.28731	1.982	1.96385	1.89264	1.91692	1.75327	1.64508	2.33661	2.1659	0.932824	3.04308	2.08641	2.1345	1.96662	2.00421	1.84736	1.97669	2.01207	1.86085	1.95089
ASUN	5.31687	5.19334	5.23416	5.0391	5.38757	5.3729	5.34999	5.30553	5.36523	4.46627	6.11597	5.50201	5.37098	5.24448	5.41675	5.30903	5.38597	5.12199	5.09039	5.23383
ASXL1	6.97031	6.87962	6.85459	7.08564	7.06807	7.07587	7.00948	6.78586	6.87307	7.92272	5.9541	6.76564	6.94733	6.9281	6.79069	6.98829	6.94618	7.0087	6.97595	6.93803
ASXL2	6.17518	6.06808	6.09302	6.13976	6.17247	6.16928	6.11528	6.05123	6.03655	6.25086	5.94851	6.02125	6.08309	6.01129	6.161	6.14788	6.0888	5.98562	6.03025	6.24425
ASXL3	0	0	0	0.65479	0.00469934	0.0101586	0.66364	0.949208	0.740848	0.277426	0.283742	0.670828	1.05195	0.863183	0.339354	0.343997	0.0220627	0.111356	0	0.426443
ATAD1	5.46519	5.4252	5.39153	5.36125	5.23596	5.20837	5.30866	5.41624	5.46249	5.47176	5.19357	5.2075	5.32376	5.38393	5.17257	5.24905	5.15968	5.48085	5.3494	5.38641
ATAD2	5.32725	4.98668	4.88461	3.98283	5.19248	5.04693	4.57459	4.56154	4.5482	5.51269	4.20774	5.25554	4.75579	4.5352	5.17879	4.83817	4.67708	4.84229	5.13205	5.16384
ATAD2B	4.3881	4.47102	4.47303	4.67557	4.44486	4.4953	4.29969	4.55738	4.55268	5.20137	3.64138	4.45821	4.33694	4.31759	4.40113	4.45617	4.35352	4.30554	4.30693	4.29106
ATAD3A	5.8213	5.43787	5.50312	5.26145	5.59807	5.64739	5.57119	5.53105	5.58113	5.15779	6.08821	5.74911	5.75964	5.695	5.65649	5.6715	5.77555	5.67846	5.65968	5.61602
ATAD3B	5.48575	5.44595	5.30024	4.84774	5.44372	5.39696	5.21269	5.32674	5.44133	5.9584	4.76583	5.6857	5.241	5.27394	5.5412	5.39939	5.5265	5.3996	5.3353	5.2143
ATAD5	3.34012	2.97688	2.87097	2.09152	3.25055	3.30843	2.71683	2.65389	2.30066	4.36059	1.56029	3.30816	2.72608	2.4803	3.35223	3.17837	2.92975	2.95381	3.38303	3.46642
ATAT1	3.47124	3.63901	3.75268	3.7937	3.54442	3.73082	3.7062	3.82842	3.79062	3.69427	3.61257	3.6207	3.6219	3.7304	3.68242	3.69936	3.70522	3.64628	3.45519	3.34303
ATE1	5.36636	5.4611	5.41281	5.55492	5.43741	5.41763	5.39328	5.22072	5.15484	4.88563	5.86162	5.13633	5.23686	5.2421	5.12439	5.42291	5.30076	5.66648	5.60364	5.57272
ATF1	4.35165	4.3723	4.29249	4.31652	4.60847	4.44047	4.26381	4.23214	4.38129	4.08221	4.64475	4.45561	4.29351	4.20949	4.42951	4.42463	4.34157	4.36376	4.26452	4.50085
ATF2	5.73863	5.9035	5.83541	5.98599	5.92452	5.90189	5.84514	5.84784	5.86832	5.76905	5.89361	5.66085	5.7874	5.7159	5.72715	5.80309	5.70108	6.03021	5.8325	5.85451
ATF3	4.99996	3.49941	3.94727	3.2618	2.9766	2.84942	2.91387	3.60927	3.71238	7.17516	0	2.88861	3.39505	3.46243	3.26192	3.38403	3.78092	3.23082	3.29481	3.20239
ATF4	7.46009	7.69016	7.67902	8.05451	7.90966	7.91137	7.77152	7.68904	7.74173	8.25226	7.35298	7.71265	7.82793	7.71855	7.66981	7.88977	7.90727	8.14714	7.8299	7.83705
ATF5	5.30712	5.59499	5.62894	5.2248	5.31016	5.49859	5.50489	5.60082	5.7414	4.76565	5.95153	5.69933	5.3104	5.35969	5.46447	5.17037	5.40402	4.95093	4.89337	4.79032
ATF6	6.67043	6.82203	6.78394	7.2553	6.88389	6.8809	6.73517	6.75702	6.73639	7.25029	6.50268	6.81926	6.86663	6.89647	6.85077	6.94079	6.82652	6.92796	7.04319	7.08002
ATF6B	6.26421	6.55688	6.58508	6.8961	6.53022	6.65002	6.58601	6.4115	6.52546	7.44377	5.68973	6.49871	6.58885	6.56336	6.5022	6.55451	6.56366	6.65326	6.64347	6.62797
ATF7	5.04798	5.099	5.17378	5.45871	5.0317	5.07164	5.2806	5.12716	5.13807	5.43649	4.93015	5.00442	5.19777	5.21155	5.07501	5.25319	5.24221	5.23318	5.2654	5.38835
ATF7IP	6.51667	6.59111	6.80977	6.72567	6.50404	6.46219	6.6194	6.69791	6.70122	6.79255	6.38595	6.58551	6.6481	6.72925	6.75649	6.52854	6.57426	6.33174	6.39077	6.43382
ATF7IP2	1.9969	2.67287	2.7728	2.63413	2.40288	2.23476	2.25987	2.47085	2.50229	3.66513	0.950239	2.08	1.97683	2.04617	2.09083	2.27335	2.17293	2.78437	2.16672	1.99976
ATG10	2.16567	2.27387	2.17495	2.59521	2.30954	2.20032	2.38214	2.20786	2.13469	1.36667	3.27163	2.19705	2.43322	2.32523	2.15123	2.25035	2.33462	2.42357	2.55577	2.62934
ATG101	4.61849	4.49758	4.62529	4.39224	4.49081	4.53159	4.36583	4.59879	4.73121	4.16443	4.95745	4.75701	4.64398	4.62703	4.67433	4.54126	4.55855	4.55773	4.43889	4.4463
ATG12	5.34245	5.52428	5.4197	5.56412	5.46013	5.38597	5.3674	5.62519	5.59519	5.37812	5.62259	5.65908	5.4473	5.46866	5.51916	5.52949	5.48135	5.54991	5.53768	5.52933
ATG13	6.19617	6.17738	6.17105	6.37588	5.95996	6.01856	6.24843	6.19906	6.35183	5.79261	6.63514	5.94583	6.28392	6.28289	6.0764	6.18031	6.2137	6.44051	6.3534	6.37439
ATG14	4.65563	4.64077	4.77877	4.79317	4.58696	4.61565	4.77042	4.77317	4.76629	5.10828	4.29898	4.67244	4.7612	4.85614	4.5872	4.70891	4.68374	4.7429	4.72464	4.54727
ATG16L1	5.30339	5.22797	5.22877	5.22153	5.26557	5.2749	5.19012	5.3059	5.38004	4.6975	5.80525	5.26379	5.29748	5.23415	5.26089	5.22867	5.23912	5.26853	5.08751	5.24641
ATG16L2	4.80685	5.21454	5.04226	5.05998	5.16959	5.19248	5.03247	4.5473	4.60326	6.203	3.39799	4.37597	4.35796	4.44076	4.60397	4.82899	4.88093	4.92375	4.82511	4.50277
ATG2A	6.00756	5.74665	5.77022	5.70992	5.63541	5.73433	5.86612	5.7487	5.77753	5.56788	5.93625	5.47107	5.84341	5.87415	5.63939	5.66614	5.83345	5.81833	5.68041	5.71439
ATG2B	5.80504	5.89988	5.96604	5.90388	5.81264	5.81828	5.8732	5.85014	5.78007	6.05934	5.6851	5.69666	5.76996	5.72695	5.91091	5.94682	5.78814	6.04362	5.9964	6.1113
ATG3	5.69755	5.59198	5.63284	5.49148	5.82303	5.78054	5.64886	5.6453	5.61344	5.10401	6.22984	5.81669	5.67925	5.61367	5.75389	5.72953	5.63944	5.59306	5.59856	5.65548
ATG4A	5.25955	5.29699	5.0255	5.54758	5.32544	5.26872	4.99009	4.7959	4.84876	4.82452	6.09366	5.15625	5.38411	5.24489	5.40544	5.69617	5.52529	6.39566	6.52208	6.57527
ATG4B	6.15503	6.20581	6.19308	6.30379	6.19196	6.18252	6.1359	6.19218	6.25719	6.11245	6.33568	6.16886	6.25379	6.31397	6.17077	6.21259	6.28589	6.41001	6.21975	6.18003
ATG4C	3.7199	3.60446	3.61218	3.41314	3.93857	3.98272	3.46779	3.43938	3.34436	3.18998	4.21361	3.88233	3.6623	3.43489	3.86098	3.83862	3.71949	3.86661	3.99205	3.85249
ATG4D	4.46526	4.14958	4.29278	3.78464	3.67722	3.80241	4.18106	4.33588	4.36735	3.47681	4.60697	4.05206	4.11779	4.09296	3.79385	3.8583	3.95712	3.97447	4.0572	3.7941
ATG5	5.19146	5.28137	5.24254	5.27291	5.40164	5.35885	5.20881	5.28282	5.26448	4.85395	5.82727	5.48449	5.37994	5.34227	5.53653	5.36052	5.34223	5.34945	5.34648	5.48418
ATG7	4.53477	4.56368	4.62269	4.89912	4.901	4.90191	4.64438	4.58713	4.66984	4.64823	4.85611	4.7617	4.88281	4.78336	4.76329	4.81002	4.80368	4.90975	4.69659	4.80332
ATG9A	6.51258	6.49618	6.54658	6.55941	6.48183	6.47111	6.49334	6.53952	6.63274	6.88528	6.19489	6.62203	6.69924	6.67599	6.43165	6.42484	6.51121	6.62151	6.52842	6.47337
ATG9B	1.58549	1.29111	1.85091	1.70246	2.63359	2.48373	2.79232	2.53293	2.13558	3.42583	0	2.51824	1.36858	2.12188	2.29933	1.62014	2.23114	0	0	0
ATHL1	5.37739	5.58266	5.58859	5.89727	5.71345	5.7573	5.78244	5.43981	5.61901	6.57916	4.49434	5.38839	5.54477	5.77383	5.3567	5.48283	5.69988	5.41832	5.31799	4.92092
ATIC	5.71399	5.64024	5.62922	5.144	5.51289	5.39564	5.68521	5.6294	5.65736	3.84724	7.23242	5.59913	5.40279	5.41337	5.55844	5.57645	5.5789	5.53819	5.52358	5.51808
ATL1	0.309824	0.219799	0.286969	0.617773	1.09779	0.831917	0.484745	0.0304795	0.240391	1.01352	0	1.09406	0.939917	0.790591	0.166346	0.256824	0	0.160332	0.432715	0.711731
ATL2	5.31584	5.31628	5.20589	5.12124	5.4376	5.31825	5.30858	5.38109	5.27736	5.18544	5.52911	5.49848	5.28593	5.32945	5.44926	5.4696	5.41262	5.45023	5.42682	5.42636
ATL3	6.69945	6.73447	6.78497	6.92663	6.92445	6.8825	6.71159	6.89667	6.88978	7.31649	6.4017	6.9402	6.93718	6.89332	6.99976	6.90564	6.82006	6.87694	6.8049	6.83521
ATM	5.81102	5.87072	5.93595	6.01879	5.95871	5.88582	5.79005	5.83406	5.7638	6.12717	5.63132	5.69682	5.82834	5.80551	5.98535	5.93867	5.80655	5.97343	5.88988	6.0329
ATMIN	5.91715	5.88171	5.92216	5.93379	5.93819	5.87358	5.92564	5.92762	5.9918	5.55149	6.31584	5.90328	5.91937	5.91819	5.96042	5.9999	5.87944	5.9617	5.93997	6.01199
ATN1	8.17179	8.11423	8.14817	8.26457	8.13908	8.21948	8.13189	8.07015	8.18579	9.23709	7.09903	8.14052	8.26284	8.24654	8.12089	8.12711	8.25998	8.17869	8.13007	8.11325
ATOH8	4.02404	3.2575	3.34984	3.4304	3.41603	3.43707	4.66554	3.79814	4.03501	4.22165	2.97094	3.00408	3.69809	3.85617	3.26646	3.8333	4.06244	3.18727	3.30535	3.10663
ATOX1	5.15623	5.28175	5.20642	5.15515	5.25466	5.26308	5.26607	5.14119	5.21501	4.17074	6.27028	5.22743	5.2023	5.16606	5.16431	5.17747	5.15993	5.35386	5.25928	5.31895
ATP10D	4.94368	5.0868	5.20024	4.96441	4.74844	4.71043	5.00037	5.47811	5.52018	5.12358	4.58225	4.83428	4.74538	4.82449	5.0249	4.72656	4.55984	4.34985	4.26508	4.36942
ATP11A	7.1031	7.05719	7.1737	7.45303	7.39988	7.40949	7.14396	7.05993	7.0214	8.22224	6.10286	7.07308	7.15637	7.12191	7.3175	7.27409	7.22593	6.88464	7.015	7.03571
ATP11B	6.06679	6.03937	5.97752	6.1688	6.20168	6.13707	6.09826	6.03499	5.97311	6.45983	5.58378	5.91604	5.99186	5.93773	5.92602	6.03419	5.95018	5.95492	5.96162	6.02235
ATP11C	6.05871	6.11262	6.23997	6.59828	6.24861	6.29076	6.02545	6.19232	6.068	7.27694	4.88986	5.92079	6.01876	6.11402	6.03853	6.11882	6.0581	5.85865	5.71249	5.82635
ATP13A1	6.15134	6.08557	6.1674	6.15729	5.90121	5.97759	6.19513	6.20087	6.29838	6.80519	5.45323	6.0861	6.26607	6.33885	6.05004	6.03599	6.17063	6.13538	6.11325	5.99473
ATP13A2	6.32885	6.08871	6.22304	6.00562	5.88494	5.94377	6.08901	6.19518	6.31486	6.78954	5.46213	6.18162	6.25186	6.29674	6.23012	6.03693	6.17079	5.91979	6.0513	6.05188
ATP13A3	8.17374	7.7862	7.85914	6.56286	6.83844	6.74241	8.26889	8.44063	8.38349	8.21278	6.3889	6.98858	7.00743	7.06204	7.0483	7.10889	7.0689	6.76266	6.62976	6.68274
ATP1A1	9.56509	9.404	9.54193	9.51051	9.36341	9.43154	9.48677	9.49183	9.53393	8.77614	9.80177	9.19287	9.27646	9.36832	9.09711	9.18642	9.25691	8.88138	8.78156	8.83119
ATP1B1	6.16717	6.21295	6.06168	5.31916	5.61469	5.51793	5.44543	5.49514	5.50304	5.1437	6.56413	5.82992	5.41568	5.29624	5.8333	5.93312	5.63747	6.52851	6.73393	6.82512
ATP1B3	7.35597	7.55463	7.51706	7.87902	7.27433	7.30229	7.42137	7.45361	7.49971	8.09365	6.91884	7.45556	7.54326	7.48459	7.30434	7.42086	7.32967	7.62124	7.83737	7.85759
ATP2A1	0	0	0	0.0423163	0.0411066	0	0.299519	0	0	0.524789	0	0	0	0.0139282	0	0.0634412	0.127676	0.247559	0.165885	0
ATP2A2	8.25494	8.22551	8.26326	8.39744	8.25018	8.23836	8.2909	8.38049	8.39816	8.72846	7.81292	8.14192	8.30245	8.31766	8.1249	8.28411	8.28909	8.41404	8.13867	8.16033
ATP2A3	6.13353	6.52678	6.37957	0.96126	1.91723	1.83512	5.34909	5.10417	5.18456	5.6858	0.411702	1.79275	1.22082	1.3098	2.3235	1.39864	1.74254	1.73236	1.7461	2.21965
ATP2B1	5.73168	6.58011	6.60266	5.64393	5.53222	5.62283	5.75683	6.24496	6.22958	6.1347	5.10741	5.60213	5.30839	5.30857	5.54039	4.97467	4.87337	5.45138	5.04377	5.13153
ATP2B4	6.78301	7.02479	7.01491	7.93776	7.5499	7.61865	7.04306	6.80729	6.7878	9.20092	5.75903	7.48469	7.57403	7.48845	7.90866	7.8411	7.74754	7.72267	8.11422	8.19101
ATP2C1	6.63466	6.72209	6.74956	6.7359	6.65853	6.61715	6.76755	6.89013	6.9137	7.16922	6.20562	6.72267	6.71642	6.74987	6.68051	6.62375	6.62044	6.58324	6.46631	6.52111
ATP5A1	8.90826	8.82066	8.83401	8.79387	8.828	8.83974	8.88545	8.77044	8.82317	7.0297	10.6076	8.75102	8.82151	8.77742	8.70138	8.81374	8.78384	8.87183	8.8282	8.88292
ATP5B	9.63206	9.53216	9.55797	9.4694	9.52226	9.50874	9.67298	9.65831	9.71225	8.01528	11.1589	9.64782	9.66937	9.63862	9.52563	9.55968	9.57244	9.57452	9.52722	9.58582
ATP5C1	7.36554	7.31231	7.32176	7.26798	7.38478	7.40258	7.42324	7.28012	7.29861	5.76597	8.9157	7.34911	7.32879	7.27953	7.28135	7.3814	7.32514	7.3578	7.36933	7.40566
ATP5D	6.43938	6.32554	6.37465	6.28116	6.18965	6.31321	6.24504	6.3212	6.33609	4.73342	7.93283	6.33273	6.46514	6.38554	6.23918	6.20869	6.30083	6.46127	6.46857	6.30839
ATP5E	6.95648	7.15576	7.10172	7.35513	7.2719	7.28555	7.09959	7.04886	7.11	6.01335	8.30449	7.18813	7.19125	7.06389	7.16823	7.12974	7.10269	7.18596	7.19491	7.25075
ATP5EP2	0	0	0	0	0	0	0	0	0	0	0.281246	0	0	0	0	0	0	0	0	0
ATP5F1	7.27861	7.25431	7.22101	7.15424	7.30684	7.29843	7.33239	7.24892	7.25629	5.8758	8.6757	7.33449	7.28151	7.23262	7.22932	7.29142	7.23587	7.32544	7.33654	7.34522
ATP5G1	5.76262	5.83457	5.719	5.46549	5.94449	5.886	5.76817	5.75728	5.66678	4.07087	7.49195	6.00707	5.76288	5.61821	5.86603	5.74679	5.72105	5.81908	5.82732	5.89255
ATP5G2	7.1225	7.33889	7.28306	7.54183	7.34237	7.41061	7.3006	7.05725	7.19141	6.29878	8.30654	7.20521	7.27953	7.25235	7.1498	7.28955	7.25014	7.49601	7.44076	7.49595
ATP5G3	7.39216	7.30994	7.26363	7.07116	7.24065	7.2152	7.31464	7.23058	7.29482	5.41527	9.07975	7.26858	7.22914	7.17867	7.14088	7.20345	7.20254	7.29764	7.26018	7.34133
ATP5H	5.58313	5.63272	5.5674	5.66999	5.67371	5.66245	5.63553	5.55098	5.69534	4.16463	7.0854	5.58535	5.63809	5.57604	5.60558	5.60424	5.53968	5.67051	5.705	5.65455
ATP5I	2.23966	2.203	2.51901	2.70399	2.35008	2.66241	2.34779	2.48626	2.41407	0.777874	4.06648	2.62709	2.61279	2.37148	2.4136	2.45074	2.43344	2.20095	2.21071	2.35215
ATP5J	5.48297	5.52679	5.44884	5.54974	5.60115	5.56571	5.52368	5.51951	5.50795	4.11284	6.92513	5.55226	5.53441	5.52967	5.48715	5.49576	5.50207	5.51811	5.51444	5.48155
ATP5J2	4.4327	4.59128	4.54813	4.57927	4.48193	4.63725	4.53012	4.4488	4.60465	2.84622	6.24218	4.77736	4.55032	4.51087	4.52238	4.491	4.54605	4.42336	4.61527	4.50483
ATP5L	5.57278	5.62255	5.53082	5.62674	5.6176	5.6283	5.53151	5.54087	5.52526	4.07674	7.11049	5.6065	5.62517	5.45181	5.52793	5.53313	5.57557	5.69624	5.71329	5.75901
ATP5O	4.08164	4.12687	4.07893	4.12382	4.09953	4.08878	4.05838	4.05165	3.87502	2.63214	5.51533	4.00389	4.0715	4.10383	4.0617	4.02283	4.03283	4.11297	4.19388	4.13916
ATP5S	3.29572	3.3296	3.28695	3.75898	3.78255	3.51355	3.51152	3.18887	3.43673	3.0587	3.8863	3.36664	3.51607	3.50287	3.45212	3.57183	3.62453	3.45002	3.62828	3.28817
ATP5SL	5.96251	5.90207	5.85233	5.84737	5.89277	5.91642	5.81077	5.95198	6.03689	4.82038	7.06167	6.08226	6.01599	5.97713	5.90263	5.90502	5.82857	6.04063	5.97716	6.03599
ATP6AP1	7.12897	7.20872	7.28079	7.39419	7.07307	7.13855	7.1653	7.27462	7.3811	7.36558	6.96941	7.16487	7.24687	7.26574	7.02668	7.0469	7.18787	7.12495	6.95399	6.95172
ATP6AP1L	0	0.373537	0.365778	0.987135	0.793388	0.802617	0.84098	0.629451	0.0423907	0.0698044	1.01978	0.195813	0.808267	0.713828	0.289843	0.452571	0.823851	1.08421	0.833777	0
ATP6AP2	6.57761	6.65635	6.69482	6.85027	6.6773	6.6797	6.71476	6.75813	6.75659	6.95158	6.46994	6.76865	6.77973	6.75154	6.61401	6.69621	6.6294	6.73928	6.7349	6.71449
ATP6V0A1	5.65362	5.73888	5.86681	5.72299	5.41416	5.35478	5.88805	5.98756	5.98553	4.85824	6.51607	5.55111	5.70977	5.82018	5.60982	5.61281	5.72809	5.69733	5.57205	5.45523
ATP6V0A2	4.88243	5.08176	4.94945	4.89619	4.73158	4.82543	4.70793	4.86576	4.71941	5.53952	4.10738	4.63012	4.6804	4.67244	4.69312	4.7082	4.61696	5.13092	5.05817	4.97188
ATP6V0A4	0	0.0106106	0.0926449	0	0	0	0	0.229612	0.712898	0	0	0	0	0	0	0	0	0.604102	0	0
ATP6V0B	6.32585	6.30743	6.31748	6.32726	6.20563	6.14539	6.3131	6.48237	6.58306	5.39132	7.14638	6.29741	6.36657	6.41832	6.20477	6.13255	6.29399	6.1447	6.01561	5.9578
ATP6V0C	0	0	0	0	0	0	0	0	0	0.00578693	0	0	0	0	0	0	0	0	0	0
ATP6V0D1	6.75774	6.78341	6.8917	6.84263	6.55136	6.65808	6.79145	6.8966	6.96652	5.56584	7.96247	6.75724	6.81969	6.84601	6.65668	6.68937	6.73569	6.77919	6.63497	6.69647
ATP6V0E1	6.89709	6.86663	6.92552	6.96513	6.9571	6.91952	6.86811	7.07434	7.15219	6.08975	7.82017	7.12101	7.06486	7.03531	7.07983	6.93339	6.96208	6.79859	6.75165	6.81695
ATP6V0E2	5.6892	5.33247	5.31898	5.01014	5.35415	5.38349	5.32549	5.13148	5.14468	2.50576	8.0642	5.19748	5.38737	5.20091	5.05209	5.1351	5.12451	5.43549	5.48164	5.42497
ATP6V1A	6.82984	6.86407	6.84569	7.18267	6.86139	6.8434	6.85693	6.81977	6.76009	5.67807	8.05341	6.54012	6.83058	6.74344	6.57744	6.90258	6.70587	7.20744	7.10968	7.10234
ATP6V1B2	6.98187	7.06747	7.12985	7.20018	6.87175	6.88204	7.14712	7.24511	7.29259	5.67355	8.53537	7.04918	7.15668	7.20161	7.0506	7.08924	7.0423	7.19782	7.10326	7.17164
ATP6V1C1	6.40879	6.48606	6.40578	6.53853	6.39563	6.30909	6.42689	6.50635	6.49923	5.13419	7.7713	6.34344	6.40674	6.36881	6.38624	6.46544	6.42403	6.61259	6.56911	6.59669
ATP6V1C2	0	0.994741	0	0.138725	0	0	0.0144806	0	0	0	0.00731377	0	0	0	0	0	0	0.563026	0.049173	0.192704
ATP6V1D	6.04814	5.99408	5.97639	5.85196	5.95631	5.92251	6.10123	6.16551	6.18001	4.55101	7.56344	6.25046	6.12003	6.13289	6.12464	6.05756	6.10315	5.9669	5.98853	6.08969
ATP6V1E1	6.88534	6.84545	6.8275	6.9827	6.72839	6.73946	6.85534	6.91707	6.99907	5.3006	8.30413	6.67905	6.82844	6.80947	6.64166	6.7332	6.73885	6.77009	6.67764	6.7838
ATP6V1E2	1.7564	1.70823	1.67842	1.55804	1.56471	1.52368	1.29909	1.66718	1.44247	0.914298	2.23687	1.72179	1.46576	1.36048	1.39985	1.55276	1.64607	1.71832	1.53801	1.75924
ATP6V1F	5.5825	5.47935	5.52726	5.58508	5.318	5.39387	5.67699	5.68714	5.80351	3.69076	7.32801	5.45183	5.56642	5.58911	5.35898	5.48239	5.61939	5.40092	5.27	5.37619
ATP6V1G1	6.31449	6.43284	6.45969	6.48678	6.16523	6.25847	6.32834	6.63282	6.66993	5.39817	7.35042	6.39651	6.40865	6.39598	6.35192	6.2814	6.31218	6.36774	6.21128	6.26307
ATP6V1H	5.79576	5.79934	5.86735	5.82798	5.54436	5.56019	5.81662	5.95155	5.93078	4.61339	6.85624	5.67351	5.74772	5.78718	5.60017	5.65739	5.56101	5.69485	5.72204	5.68888
ATP7A	4.4127	4.49674	4.62605	4.59981	4.60833	4.5964	4.43485	4.62286	4.50593	5.37041	3.66831	4.57877	4.53356	4.49788	4.6038	4.52779	4.43627	4.48623	4.36134	4.4192
ATP7B	3.75596	3.78101	3.96125	4.20582	3.5071	3.47989	3.9698	4.21227	4.19611	3.81266	3.53525	3.49598	3.82223	3.89742	3.32978	3.41862	3.40709	3.28638	3.17553	3.22894
ATP8A1	4.42103	4.47813	4.19686	3.75578	3.42588	3.29088	3.47099	3.75076	3.70486	4.56085	1.96957	1.95431	2.79422	2.28546	2.48582	2.52328	2.01064	3.50334	3.39474	3.32681
ATP8A2	0	0	0	0	0	0	0	0.000738944	0	0	0	0.113491	0	0	0	0	0	0	0	0
ATP8B1	5.80391	6.11682	6.25617	6.50931	6.41673	6.44493	5.83574	5.90355	5.98193	8.8933	3.27181	6.02425	5.95895	6.0398	6.34878	6.1719	6.13319	5.97336	5.75356	5.81315
ATP8B2	6.22069	6.3316	6.41731	6.41891	6.2945	6.32984	6.33086	6.44725	6.51916	8.61668	3.87912	6.19831	6.24783	6.26362	6.11979	6.16427	6.21156	6.19882	5.85351	5.89433
ATP8B3	1.74281	1.47256	1.64317	0.391513	0.688112	0.697341	1.92686	1.09851	1.15714	1.81235	0.326541	0.616449	0.802745	1.2376	0.604983	0.933023	0.95312	1.13405	1.01562	1.13439
ATP9A	5.61579	5.82256	6.05802	6.68425	6.26651	6.32227	5.99467	5.88515	5.97156	7.13362	4.8859	6.05353	6.10767	6.26901	6.30034	6.09905	6.20504	5.41	5.55225	5.55805
ATP9B	3.95169	4.14009	4.20946	4.34705	4.1161	4.33657	4.19899	4.17653	4.34607	4.84556	3.55405	4.32036	4.27404	4.37581	4.28047	4.18528	4.11004	4.10026	3.99647	4.13118
ATPAF1	5.10751	5.12094	5.09326	5.11075	5.2459	5.29843	4.95282	5.07837	5.00841	3.83174	6.45032	5.27892	5.04033	5.15114	5.25046	5.26182	5.00129	5.14571	5.17345	5.21901
ATPAF2	3.78975	3.56462	3.48146	3.58118	3.70659	3.68947	3.48248	3.66513	3.5742	2.65766	4.53758	3.52571	3.58972	3.66161	3.65448	3.63852	3.64308	3.55212	3.35358	3.60343
ATPIF1	6.03164	5.93598	5.93653	6.05418	6.01022	6.09107	6.01857	5.87804	5.97787	4.88528	7.22653	6.09056	6.16588	6.0624	5.97577	6.06586	6.10649	6.16472	6.23296	6.20757
ATR	5.24917	5.32473	5.29444	5.10151	5.35626	5.27619	5.09187	5.13113	5.0462	5.32472	5.22448	5.37727	5.19621	5.18445	5.41966	5.30286	5.26428	5.40811	5.45049	5.46797
ATRAID	5.47252	5.57437	5.48932	5.72295	5.58688	5.60696	5.40445	5.4771	5.47088	5.13732	5.95667	5.42888	5.54309	5.59858	5.42731	5.52352	5.42409	5.82585	5.63752	5.63163
ATRIP	3.77657	3.63316	3.61562	3.19446	3.70313	3.60971	3.42693	3.55908	3.57392	3.65998	3.50802	3.9085	3.54203	3.50602	3.68323	3.5768	3.61307	3.51429	3.6285	3.44691
ATRN	6.54656	6.60503	6.66819	6.49567	6.404	6.48813	6.51805	6.60486	6.62028	7.02107	5.95668	6.42195	6.48663	6.50344	6.52506	6.37498	6.34217	6.42597	6.37561	6.39323
ATRX	6.72703	6.88099	6.92467	7.23379	6.79167	6.81335	6.84608	6.97118	7.00881	7.57754	6.2829	6.8125	6.98752	7.00933	6.91837	6.92215	6.84375	7.04355	6.93515	7.07406
ATXN1	5.08526	5.45429	5.50568	5.75848	5.39432	5.44429	5.33328	5.27246	5.29664	5.61864	5.15446	5.3728	5.33421	5.32275	5.57316	5.37114	5.36282	5.19629	5.38512	5.49484
ATXN10	6.37082	6.27936	6.24887	6.11583	6.12805	6.13475	6.14745	6.1216	6.0862	5.44939	6.93502	6.08732	6.10567	6.07091	6.01063	6.19159	6.06381	6.42119	6.42821	6.44747
ATXN1L	6.40464	6.40747	6.40898	6.28487	6.35541	6.39232	6.22895	6.2443	6.34886	6.29356	6.37226	6.35504	6.29186	6.20412	6.45182	6.2994	6.334	6.27212	6.34011	6.36808
ATXN2	5.75143	5.7165	5.7101	5.78149	5.55768	5.63369	5.69053	5.63064	5.65398	5.88795	5.38277	5.37854	5.59777	5.61235	5.45969	5.59181	5.54093	5.75047	5.68669	5.69217
ATXN2L	7.24114	7.32846	7.31722	7.34659	7.29065	7.2856	7.26215	7.2031	7.23035	7.77173	6.70464	7.12977	7.19647	7.1882	7.12512	7.18962	7.28278	7.32433	7.2335	7.11224
ATXN3	4.37708	4.43841	4.49594	4.67916	4.55686	4.55281	4.50726	4.27478	4.36761	5.04696	3.93901	4.31573	4.49445	4.54651	4.53008	4.5461	4.48823	4.54859	4.58096	4.57315
ATXN7	4.9491	5.01601	5.03168	4.79515	4.82204	4.83097	4.96859	4.85829	4.83368	5.47757	4.27695	4.8733	4.76105	4.84036	4.85013	4.85471	4.94799	4.82729	4.90049	4.82981
ATXN7L1	3.31898	3.37392	3.5808	3.51893	3.03443	3.27419	3.31392	3.17352	3.44938	3.03919	3.57421	3.15625	3.30399	3.37825	3.2162	3.24219	3.34139	3.31593	3.2908	3.23755
ATXN7L2	2.7179	2.65119	2.88206	2.77731	3.01236	2.851	2.98156	2.86746	2.82473	2.76188	2.73279	2.8354	2.79707	2.85637	2.60228	2.79374	3.00252	2.56956	2.20147	2.22804
ATXN7L3	6.48296	6.55009	6.60496	6.82573	6.59872	6.68345	6.65035	6.61496	6.75167	7.21311	6.04026	6.66313	6.73349	6.65274	6.60804	6.59648	6.63069	6.52989	6.56617	6.53681
ATXN7L3B	6.34513	6.49983	6.53838	6.61749	6.40227	6.43133	6.46067	6.56433	6.57592	5.90674	7.0686	6.50078	6.54491	6.49155	6.49081	6.41827	6.40928	6.51113	6.49785	6.4781
AUH	3.24148	3.11839	3.29506	3.44954	3.39682	3.37746	3.32242	3.00084	3.00539	2.06213	4.37387	2.91492	3.29314	2.85498	3.17477	3.24246	3.34002	3.20489	3.4224	3.26904
AUNIP	1.37842	1.00038	0.813526	0.584674	1.59372	1.15912	1.02357	0.771509	0.472322	0.996743	1.37096	1.40906	1.14876	0.957629	1.41323	1.40241	1.48061	1.29417	1.6391	1.76713
AUP1	6.22288	6.39991	6.4468	6.37867	6.27257	6.28161	6.24347	6.48352	6.60214	6.4647	6.36014	6.65893	6.50941	6.42935	6.48031	6.32794	6.38155	6.49026	6.42643	6.38781
AURKA	5.03352	4.56881	4.53185	4.05813	5.0385	5.00457	4.64842	3.9751	3.9418	3.42301	5.99318	5.0757	4.41344	4.46052	4.92077	5.14205	5.01892	4.51206	5.17331	5.22832
AURKAIP1	6.5787	6.36627	6.45162	6.25609	6.40173	6.4791	6.4724	6.36402	6.49191	5.30835	7.63906	6.60677	6.66033	6.56809	6.48652	6.39452	6.54464	6.44177	6.50384	6.4584
AURKB	3.71356	3.26429	3.09914	2.6097	3.93331	3.95338	3.1902	2.45411	2.54122	3.06833	3.61183	3.64163	3.14242	2.99934	3.5947	3.61354	3.51442	3.2907	3.7351	3.83072
AUTS2	3.70729	4.55847	4.58904	5.181	4.91234	5.06068	4.44474	4.53088	4.62636	4.83877	4.58135	5.30519	4.97841	5.024	4.96372	4.5933	4.72347	4.65842	4.42628	4.4975
AVEN	4.24662	4.13845	4.16367	3.96075	4.13731	4.25664	4.31021	4.10912	3.95401	3.71112	4.43778	4.16811	4.11374	4.01308	3.94128	3.97117	4.12709	3.81975	3.92684	3.98231
AVIL	1.00131	1.42561	1.39835	1.17492	1.45471	1.60315	1.30703	1.18862	1.20666	1.76218	0.790352	1.6307	1.04567	1.3576	1.31861	1.35752	0.777229	1.22502	1.19933	1.30075
AVL9	5.76771	5.87347	5.90736	5.94845	5.66786	5.72221	5.9042	5.91143	5.9155	5.31125	6.40623	5.70139	5.78276	5.70577	5.87375	5.91998	5.8591	5.95692	6.01051	6.02886
AVPI1	2.81143	2.47594	2.69048	2.28515	2.69635	2.44179	2.42438	2.40785	2.38263	2.16961	2.74835	2.53342	2.4887	2.48147	2.39659	2.4123	2.25329	2.3029	2.33844	2.43853
AVPR2	0	0	0	0	0	0	0	0	0	2.01551	0	0	0	0	0	0	0	0	0	0
AXIN1	5.28593	5.22918	5.28993	5.18716	5.16607	5.2904	5.29894	5.23316	5.42516	5.11401	5.34005	5.25885	5.27888	5.30326	5.23381	5.17302	5.2377	5.09749	5.02742	5.07016
AXIN2	0.272655	0.280191	0.50976	0.802577	0.454339	0.437988	0	0	0	1.78315	0	0.38072	0.410705	0.226291	1.12829	0.844117	0.755263	1.06769	1.4947	1.46631
AXL	6.39073	6.00562	5.9748	5.92757	6.68002	6.59965	6.21963	5.93281	5.8084	7.52765	5.34469	6.79072	6.4828	6.37748	6.71125	6.82008	6.83226	6.57712	6.87278	6.84732
AZI2	4.09613	4.24941	4.2574	4.18933	4.00786	4.09778	4.23089	4.35001	4.37088	3.6174	4.64514	4.14199	4.0909	4.1522	4.00571	4.0535	3.99949	4.12357	4.00607	3.93975
AZIN1	6.94579	6.94762	6.86835	6.64604	6.82001	6.74123	6.85383	7.00509	6.95082	6.70216	7.08756	7.0898	6.82631	6.75328	6.95051	6.91064	6.77312	6.88319	7.04959	7.09223
AZIN2	1.16516	0.466543	0.938485	0.852541	0.0562751	0.554368	1.70037	1.53437	2.11657	0.416301	0.559179	0.347667	0.72217	1.5552	0	0.274507	0.540765	0	0	0
B2M	9.16761	9.49996	9.45751	9.25981	8.84063	8.86556	9.18951	9.1958	9.30376	9.83459	8.27528	8.67778	8.71099	8.71662	8.82892	8.95386	8.89414	9.20599	9.05996	9.16045
B3GALNT1	4.04848	4.32893	4.14337	4.3294	4.13991	4.08907	4.02492	4.06221	4.0492	3.63606	4.6465	4.03455	3.96531	3.82971	4.12162	4.1296	4.03101	4.28872	4.40507	4.52197
B3GALNT2	3.79633	3.75048	3.85519	3.9701	3.97004	4.11172	3.67513	3.60122	3.72727	4.22635	3.6329	3.99811	3.98846	3.88842	4.00791	4.04992	3.97483	4.13014	4.10351	4.13441
B3GALT1	0	0	0	0	0	0	0	0	0	0	0	0	0	0	0	0	0	0.0308014	0	0
B3GALT4	1.62525	1.81754	1.87645	2.63973	2.01855	1.85448	1.89056	1.71828	1.73641	2.90675	0.740796	1.51408	1.82412	1.70282	1.21104	1.82967	1.64932	2.06199	1.93182	1.92583
B3GALT6	5.36076	5.44281	5.58657	5.68002	5.52828	5.57525	5.31352	5.31503	5.48103	5.55734	5.36186	5.41384	5.56019	5.54228	5.42604	5.37581	5.49557	5.56343	5.31102	5.30138
B3GALTL	4.36326	4.25849	4.28127	4.45721	4.53547	4.48638	4.37348	4.33977	4.27026	4.65355	4.02457	4.37421	4.35451	4.23727	4.32302	4.40418	4.31072	4.14317	4.23993	4.35047
B3GAT1	0	0	0	0.528872	1.33302	1.01121	0.231231	0	0.263378	0	1.39747	0.0349596	0	0	1.69214	1.69871	1.21964	0.14081	0.339957	0.463198
B3GAT3	4.70667	4.80871	4.89833	4.88265	4.73254	4.67711	4.86748	5.01145	5.05229	4.89414	4.70383	4.90311	4.9352	4.90617	4.83278	4.65304	4.74333	4.6012	4.59081	4.57883
B3GNT1	5.15101	5.02431	5.08451	4.8126	4.86251	4.8343	4.74621	4.85095	4.92002	5.03213	4.70768	4.94816	4.93633	4.81136	4.70256	4.64907	4.73163	4.85888	4.92634	4.80752
B3GNT2	5.12059	5.26455	5.29113	4.98632	4.99581	5.03866	4.97273	5.11275	5.10855	5.61857	4.38477	5.12655	4.82246	4.94256	5.09415	4.91799	4.7973	4.70967	4.77888	4.94938
B3GNT4	0	0	0	0	0	0	0	0	0	0	0.299791	0	0	0	0	0	0	0	0	0
B3GNT5	4.63829	4.79234	4.74369	4.30707	4.25899	4.2119	4.79132	4.92887	4.69546	6.08892	3.10772	4.92867	4.43483	4.67484	4.69965	4.5678	4.63396	4.22493	4.62104	4.61614
B3GNT8	1.54632	1.35015	1.44621	1.45831	1.66026	1.73295	1.40967	0.981314	1.39523	2.79392	0.380077	1.92122	1.72404	1.80986	1.97909	1.68681	2.01746	1.20738	1.55841	1.6813
B3GNT9	0.756039	1.15154	1.59391	2.01609	1.75145	1.87849	1.31948	1.36119	1.80506	2.57561	0	0.997978	0.912152	1.12831	1.59756	1.02361	1.47903	0	0	0
B3GNTL1	2.19473	2.32381	2.40782	2.27151	2.43405	2.31803	2.58575	2.11845	2.27917	2.18517	2.78621	2.48926	2.58498	2.34498	2.54937	2.54827	2.60188	2.82352	2.98692	2.8799
B4GALNT4	2.01659	1.15298	2.04708	1.96066	1.99956	2.12212	2.698	3.16476	3.26779	4.33582	0	2.21792	2.22968	3.01727	2.17869	2.07493	2.82852	0	0	0
B4GALT1	7.26303	7.26554	7.35852	6.66739	6.7089	6.68193	7.46469	7.68288	7.71454	7.71526	5.9473	6.73457	6.64828	6.69977	6.67033	6.58001	6.64317	6.18766	6.01677	5.97502
B4GALT2	5.88	5.80671	5.82703	5.80317	5.9716	6.00258	5.90519	5.88483	5.9998	5.37754	6.46218	5.98603	6.07083	5.95446	5.97577	5.88204	5.90736	5.96901	5.83797	5.89311
B4GALT3	5.08403	5.16968	5.28044	5.50269	5.26474	5.31491	5.45528	5.29258	5.36946	4.97149	5.38255	5.12394	5.213	5.24603	5.04656	5.14837	5.34427	4.8496	4.73267	4.74806
B4GALT4	2.93056	2.75939	2.80143	2.6495	2.65373	2.67494	2.85526	2.79711	3.1657	1.72901	3.83439	2.8974	2.64702	2.69908	2.5817	2.93867	2.84521	2.77575	2.7253	2.67275
B4GALT5	7.90041	8.06191	8.11832	7.82548	7.69325	7.80138	7.86988	7.78208	7.88837	8.22751	6.93789	7.53065	7.35137	7.38543	7.47025	7.33481	7.39523	6.89952	7.02928	7.15095
B4GALT6	4.5634	4.63915	5.39815	4.90501	4.96268	4.88243	5.47047	5.9518	6.00058	3.56071	4.96684	4.66699	4.08651	4.85274	4.38375	4.06566	4.57775	1.59302	0.934077	0.813757
B4GALT7	4.89003	5.08913	5.11875	5.28288	4.9797	5.06043	5.1155	5.00795	5.11272	4.83365	5.36236	5.01394	5.20073	5.17742	5.00964	5.00414	5.24788	5.27602	5.11882	5.05836
B9D1	3.31892	3.17445	3.20563	3.38281	3.33946	3.52052	3.47983	3.05842	3.27831	1.80874	4.576	3.01249	3.17276	3.33584	2.67522	3.22991	3.21343	3.28497	2.85684	2.9229
B9D2	2.73882	2.69681	2.635	2.65644	2.67123	2.84948	2.47516	2.70506	2.57901	2.43136	3.07382	2.8096	2.85239	2.77858	3.04818	2.70858	2.72952	2.78736	2.96044	2.86502
BAALC	0	0	0	0.955148	0	0	0	0	0	0.598084	0	0	0	0	0	0	0	0	0	0
BABAM1	3.963	3.95159	4.00068	4.09638	4.04422	3.97121	4.08974	4.03363	3.96943	3.57474	4.59153	4.04343	4.22516	4.28288	4.09249	4.07265	4.11745	4.21378	4.14428	4.18443
BACE1	5.07789	5.12066	5.14777	5.38126	5.1924	5.14523	5.04122	5.06066	5.09197	5.60353	4.73839	5.10154	5.18935	5.20028	5.02911	5.20287	5.21248	5.39474	5.21896	5.26889
BACE2	5.54426	5.85675	5.83455	7.20562	6.36925	6.46433	6.05574	6.07142	6.08887	7.65395	4.85068	6.09519	6.5308	6.48995	6.20381	6.36939	6.2712	6.40926	6.32545	6.35582
BACH1	5.27294	5.30977	5.09452	4.91494	4.78011	4.60947	4.75623	4.92397	4.91141	5.28023	4.69963	4.61104	4.80819	4.58962	4.71634	4.85182	4.41058	5.66807	5.77933	5.81034
BACH2	0.798788	1.87257	1.83232	2.2416	1.31694	0.886725	0.937091	1.62321	1.53134	3.05951	0	0.654701	1.34079	1.10501	1.57482	1.05635	0.873799	2.33245	1.83636	1.80346
BAD	3.52955	3.41856	3.48866	3.32955	3.17002	3.62814	3.0181	3.0598	3.35476	2.41661	4.23708	3.45637	3.56041	3.48201	3.31463	3.00156	3.12996	3.31286	3.41142	3.21684
BAG1	6.08932	6.13421	6.12129	6.25678	6.15002	6.12742	6.04179	6.2501	6.39384	5.18726	7.11455	6.22165	6.23383	6.16217	6.14292	6.08467	6.18366	6.15298	5.98923	5.98042
BAG2	2.06678	1.57342	1.88695	1.34752	2.58449	2.59005	2.24737	1.9043	2.26947	0.862357	3.7404	3.14158	2.69317	2.54147	3.20056	2.63755	2.97946	1.80446	1.9217	2.03451
BAG3	7.4628	7.3424	7.45407	7.40866	7.21821	7.24788	7.53214	7.56401	7.62148	7.90113	7.089	7.65364	7.60344	7.70508	7.55081	7.53934	7.67569	7.36232	7.4892	7.47993
BAG4	4.68625	4.57818	4.5114	4.44612	4.50109	4.40902	4.45944	4.56618	4.59842	3.96895	5.10101	4.48079	4.52693	4.45432	4.56206	4.49982	4.51841	4.57521	4.6501	4.60586
BAG5	6.00879	6.00162	5.97047	5.8111	6.04326	6.00519	6.00147	6.07874	6.04865	5.73642	6.31929	6.16233	6.03671	6.10994	6.19972	6.04523	6.00701	5.98371	5.94954	6.0379
BAG6	8.15285	8.12088	8.12943	8.23149	8.01514	8.08219	8.21132	8.09379	8.16081	8.03353	8.17611	7.94629	8.16914	8.149	7.83935	8.02443	8.07929	8.24761	8.1709	8.0628
BAHCC1	5.04094	5.04377	5.09719	4.9158	4.62233	4.74178	4.82854	4.79294	4.99617	6.55803	3.1946	4.73399	4.87006	4.86429	4.82554	4.71511	4.84949	4.91309	4.99355	4.92909
BAHD1	5.10412	5.21633	5.27645	5.37835	5.33014	5.34412	5.15535	5.16658	5.27279	5.51866	5.03849	5.39764	5.35236	5.30929	5.37696	5.26703	5.36746	5.25903	5.22918	5.21116
BAI2	1.26918	0.645284	1.89564	0.388552	1.83121	1.88575	1.26173	2.32805	2.28438	2.38888	0	1.28223	0.918277	1.70368	1.51866	0.765929	1.65865	0	0	0
BAI3	0	0	0	0	0	0	0	0	0	1.20039	0	0	0	0	0	0	0	0.117694	0	0
BAIAP2	4.79962	4.65601	4.73346	4.23386	4.32373	4.36206	4.81788	4.74879	4.87641	3.9999	4.93737	4.60851	4.44799	4.73187	4.46518	4.3019	4.51352	3.88674	4.02964	3.89821
BAIAP2L1	1.55676	1.26858	1.33182	1.44605	1.77841	1.76185	2.3739	2.07321	2.44359	2.74062	0.659316	1.63927	1.86348	1.74602	1.50634	1.96785	1.49007	1.6775	1.1361	1.53867
BAIAP2L2	1.09771	0.600721	0.578471	1.11638	0.708716	0.543575	1.24098	0.868101	1.11252	0	2.384	0.0051003	0.297418	0.780079	0.196161	1.25976	1.05858	0.659464	0.717116	0.10654
BAIAP3	0.45147	0.0304317	0.695601	0.122153	0.7012	0	0.485089	0	0.4137	0.547126	0	0	0.024102	0	0	0	0.174669	0.43404	0.511504	0
BAK1	4.7934	4.67452	4.66993	4.61448	4.61263	4.66384	4.69875	4.73995	4.83307	4.29577	5.21243	4.92594	4.80853	4.85557	4.86343	4.77926	4.79519	4.62863	4.84054	4.7762
BAMBI	3.74005	3.81328	3.99061	2.5085	3.06355	3.13348	2.31604	3.36518	3.26712	3.58348	2.34723	3.24988	2.71469	2.78592	3.51248	2.36809	2.44854	2.46517	2.09073	2.54305
BANF1	6.38588	6.31784	6.26009	6.22076	6.52931	6.54029	6.27791	6.21505	6.31053	5.68463	7.07592	6.56678	6.45639	6.39003	6.49067	6.3666	6.33593	6.33965	6.41981	6.42143
BANK1	0	0.198789	0.549424	0	0	0	0	0.394413	0	0	0	0	0	0.122078	0	0	0	0	0	0
BANP	3.86795	3.87079	4.09843	4.11622	3.94417	3.94476	4.16356	4.07846	4.21559	3.98275	4.14687	4.11601	4.24745	4.22254	4.06355	4.0762	4.14077	4.06159	3.97548	3.96309
BAP1	6.67162	6.66545	6.6717	6.80671	6.70788	6.73677	6.6146	6.60402	6.72871	6.74032	6.69227	6.69891	6.81555	6.76661	6.73214	6.66789	6.76694	6.7738	6.71983	6.7442
BARD1	3.47118	3.29067	3.05031	2.56927	3.56896	3.61239	2.92411	2.81856	2.91512	4.41785	2.00921	3.61322	3.01001	3.06135	3.706	3.3399	3.16535	2.99739	3.35964	3.37008
BASP1	6.6148	6.19564	6.49985	5.92794	6.16499	6.30299	6.10544	6.42803	6.44384	7.88168	4.57647	6.47042	6.20162	6.42051	6.39611	6.28996	6.55315	5.85974	5.55967	5.68865
BATF2	2.24155	2.45601	2.35249	1.1539	1.36105	1.73245	1.45698	1.17924	1.1496	1.95339	1.41436	1.34582	1.17921	1.36357	1.58883	1.41639	1.49577	2.31615	2.2789	2.24177
BATF3	0.514502	0	0.753875	0	0	0	0	0	0.176332	0.810122	0	0	0	0	0	0	0	0	0	0
BAX	6.98218	6.83032	6.78493	6.79701	6.76013	6.86009	6.7518	6.66161	6.72582	6.1979	7.42639	6.68141	6.85212	6.68397	6.71314	6.75399	6.86219	6.94732	7.02703	6.94354
BAZ1A	6.52353	6.21406	6.27574	6.08181	6.13217	6.13752	6.37975	6.35644	6.32005	7.11993	5.44656	6.24277	6.27702	6.30142	6.20388	6.35866	6.27778	6.26775	6.28757	6.46052
BAZ1B	7.11327	7.03581	7.0283	6.8234	7.07023	7.09892	6.92558	7.03804	7.0312	7.37502	6.81299	7.38441	7.10173	7.06187	7.34606	7.14448	7.06708	6.97131	7.16671	7.2837
BAZ2A	7.44806	7.42601	7.425	7.57791	7.2633	7.29362	7.39879	7.3718	7.39575	8.11459	6.63286	7.11025	7.37755	7.41412	7.2751	7.31761	7.30779	7.43222	7.40991	7.48221
BAZ2B	5.79799	5.74321	5.81467	6.02942	5.65847	5.72203	5.81687	5.8707	5.79247	6.80289	4.74045	5.59121	5.85747	5.80056	5.68529	5.71432	5.67419	5.70923	5.74635	5.8656
BBC3	4.9993	4.73501	4.96621	4.94013	4.22992	4.42143	4.58706	4.56202	4.70129	5.6809	3.47673	4.08025	4.65928	4.63862	4.16042	4.34216	4.51974	4.70572	4.54055	4.62956
BBIP1	3.02884	3.30849	3.23534	3.53788	3.39362	3.51986	3.32913	3.20379	3.20835	3.11554	3.49637	3.2439	3.28377	3.28456	3.34091	3.3256	3.32538	3.35506	3.23006	3.35263
BBOX1	0	0	0	0	0	0	0	0	0	0	1.16442	0	0	0	0	0	0	0	0	0
BBS10	4.09558	4.29462	4.34926	4.42304	4.20774	4.195	4.28656	4.38636	4.33645	3.9511	4.65982	4.31161	4.3672	4.33257	4.29967	4.25455	4.21448	4.4163	4.42938	4.2979
BBS12	2.31135	2.56956	2.61941	3.1076	2.72832	2.69949	2.54295	2.71848	2.54878	0.895591	4.30929	2.3244	2.4804	2.68602	2.65262	2.75737	2.59562	2.67573	2.27818	2.54768
BBS2	4.85041	4.86496	4.85721	5.28527	5.05937	5.0414	4.98916	4.70215	4.76458	4.11837	5.67658	4.48302	4.88133	4.88561	4.61582	4.94614	4.95923	5.16117	4.93796	4.86977
BBS4	4.16594	4.06305	3.90984	3.48842	3.8772	3.78145	3.8707	3.90897	4.04017	3.66579	3.98314	3.7576	3.7038	3.61374	3.72664	3.70655	3.79084	3.9375	3.78364	3.71435
BBS5	2.56692	2.78208	2.71227	2.69439	2.83837	2.82922	2.65772	2.81335	3.0307	2.66524	2.85305	3.11505	2.81615	2.66437	3.00571	2.67921	2.94961	2.51507	2.57357	2.42083
BBS7	4.13015	4.23356	4.14043	4.19774	4.20255	4.28096	4.15566	4.12684	4.13575	4.47431	4.00841	4.27657	4.2378	4.24658	4.28704	4.25271	4.26364	4.40098	4.31091	4.46455
BBS9	3.66651	3.80691	3.91176	4.14477	3.7607	3.69766	3.79823	3.84296	3.90185	4.13867	3.50328	3.68934	3.86207	3.85797	3.69837	3.79394	3.61473	3.92864	3.87138	3.92976
BBX	6.25287	6.36245	6.3562	6.48652	6.23192	6.18468	6.24293	6.37181	6.38397	5.88478	6.81638	6.37081	6.397	6.35324	6.31208	6.29229	6.19822	6.43826	6.498	6.57717
BCAM	6.12759	5.88197	5.80037	6.03944	6.62309	6.72248	5.87792	5.65399	5.6844	6.40368	5.29849	5.89427	5.96795	5.78367	5.8221	5.70333	5.89351	5.34519	5.25341	5.24485
BCAN	0.38138	0.645942	0.745135	0.307897	0	0	0.714603	0.803991	0.873268	0.898798	0	0	0.277413	0.202355	0	0	0.13337	1.60762	0.745983	0.754234
BCAP29	5.87708	5.9092	5.96196	6.45844	6.28057	6.24206	6.08305	6.00433	5.97614	6.8421	5.43368	6.11732	6.19658	6.22443	6.18804	6.30789	6.37452	6.1034	6.07471	6.10228
BCAP31	7.21381	7.34823	7.28907	7.53563	7.29537	7.36213	7.49386	7.41164	7.54684	7.15035	7.80835	7.51063	7.64152	7.61353	7.46742	7.44829	7.47935	7.65475	7.67221	7.64399
BCAR1	8.17729	8.13676	8.26042	8.55217	8.94599	9.05416	8.73086	8.34393	8.40178	8.05409	9.08758	8.99391	8.77851	8.84547	9.00773	8.79724	9.02174	7.96305	8.15022	8.11383
BCAR3	6.51573	6.54781	6.47167	5.94422	6.08466	6.098	6.51127	6.39224	6.47685	6.45032	6.23067	6.29661	6.26582	6.11033	6.15995	6.20785	6.12044	6.61518	6.6325	6.67776
BCAS2	5.48615	5.27664	5.24385	4.94893	5.16741	5.31111	5.17834	5.28738	5.2703	4.84081	5.69337	5.4345	5.21528	5.27502	5.34796	5.30934	5.28535	5.20663	5.22544	5.33791
BCAS3	3.21346	3.62782	3.73741	4.28016	3.66293	3.77723	3.65984	3.60687	3.81667	3.41073	3.93061	3.44727	3.81189	3.66992	3.71794	3.5723	3.70597	3.70535	3.5711	3.48792
BCAS4	1.6893	1.07188	1.17738	0.302402	0.874928	0.0619479	1.57713	1.74665	1.76395	0.050942	2.04887	1.0715	1.17547	1.67803	0.78997	0.902374	1.40775	0.869148	0.257909	0.480629
BCAT1	6.67146	6.79841	7.05432	6.69403	6.56092	6.51384	6.70199	6.95104	6.94873	6.93057	6.31037	6.76308	6.60357	6.79568	6.81945	6.45943	6.61332	6.0728	6.06332	6.08307
BCAT2	5.51239	5.50859	5.48104	5.26578	5.46864	5.49247	5.50403	5.49365	5.55013	4.30564	6.60234	5.45658	5.4654	5.48681	5.56538	5.38797	5.4373	5.41976	5.35677	5.31907
BCCIP	5.94006	5.69796	5.76402	5.32663	5.85394	5.81257	5.7701	5.77296	5.7116	4.94509	6.70086	6.17772	5.86058	5.79652	5.99664	5.9104	5.96858	5.72671	5.85043	5.87618
BCDIN3D	0.817389	1.09686	0.997991	1.44535	1.05264	1.03708	1.05309	1.3474	1.45384	0.3038	2.01896	1.28696	1.41515	1.31659	1.18583	0.972134	1.246	1.17966	1.01166	0.989224
BCHE	2.34633	3.02319	2.9926	3.32042	3.17825	3.16924	2.5633	2.46441	2.62285	1.55201	4.34228	3.10266	2.97897	2.89861	2.93529	2.83927	2.72668	3.41486	3.21029	3.26138
BCKDHB	3.66654	3.8194	3.80794	4.277	4.08465	3.9178	3.71267	3.60537	3.59232	2.76208	4.95399	3.64482	3.80097	3.76854	3.78892	3.95375	3.80347	4.05828	3.99222	4.15004
BCKDK	5.8484	5.77139	5.77455	6.01502	5.95376	5.93731	5.90907	5.6253	5.68428	4.61187	7.07219	5.71917	5.8682	5.8464	5.62068	5.88651	5.91318	5.93986	5.97908	5.86444
BCL10	5.53492	5.39105	5.53766	5.88325	5.85545	5.84582	5.85415	5.88383	5.92812	6.10962	5.47023	6.01895	5.99099	6.14182	6.07948	5.98773	6.01058	5.36878	5.43163	5.4744
BCL2	1.97816	2.29683	2.33821	2.13416	2.00515	1.98099	1.73368	2.39621	2.35071	0.968195	3.44895	2.50825	2.32134	2.33088	2.60981	2.00755	2.0241	2.28736	2.24292	2.20798
BCL2A1	1.5897	0.91086	1.08551	0.367137	1.75133	1.58018	1.98069	0.626048	0.872962	0	2.84305	2.21342	1.69017	1.82249	0.69332	1.19752	1.33405	0.752825	1.15046	1.1726
BCL2L1	7.29434	7.19098	7.14189	7.09201	7.38915	7.40693	7.08346	6.94747	7.00917	6.70227	7.75968	7.43434	7.32637	7.19563	7.09835	7.17558	7.0789	7.38336	7.43251	7.47714
BCL2L10	0	0	0	0	0.0343276	0.0101887	0.442785	0.235759	0.0755885	0	0.541469	0	0	0	0	0	0	0	0	0
BCL2L11	3.3828	3.88124	3.93273	4.95153	4.06411	4.00809	3.45689	4.06216	3.97393	4.25226	3.46858	3.47234	3.85638	4.12438	4.26938	3.84364	3.82281	3.62958	3.35877	3.3968
BCL2L12	4.34756	4.08424	4.08637	3.6123	4.38609	4.32068	4.09381	3.81311	3.99322	4.26465	4.01825	4.39663	4.18719	3.93024	4.34974	4.15292	4.2509	4.04867	4.21243	4.28001
BCL2L13	6.38129	6.24479	6.23189	6.13611	6.0605	5.95725	6.39456	6.17225	6.21393	5.13406	7.37603	6.17456	6.29699	6.27248	6.04027	6.22336	6.30227	6.40349	6.54528	6.53956
BCL2L2	5.01018	5.39559	5.31406	5.42569	5.26698	5.28235	5.29535	5.21687	5.22942	5.20752	5.33034	5.25454	5.19424	5.16786	5.20122	5.21696	5.25599	5.42661	5.34397	5.34289
BCL3	5.83088	5.7146	5.83373	5.21903	5.45047	5.54228	5.73657	5.5478	5.70325	7.27489	3.42731	5.27142	5.25884	5.26599	5.19079	5.07987	5.22506	4.85791	4.83789	4.75346
BCL6	5.07975	5.11191	5.26877	4.83411	4.52546	4.3038	4.96445	4.84865	4.98386	5.55331	4.08478	4.66319	4.73932	4.846	4.55894	4.6059	4.864	4.81383	4.87558	4.85529
BCL6B	6.95559	7.39756	7.42215	7.37004	6.87354	6.88322	7.40874	7.35256	7.46936	9.17334	5.1117	7.00498	7.09931	7.20377	7.0264	6.93068	7.0664	7.08936	7.06272	6.94895
BCL7A	4.52266	4.47886	4.60705	4.42293	4.44668	4.54972	4.48884	4.6232	4.67378	3.85247	5.24341	4.74447	4.64219	4.5891	4.64096	4.52276	4.49377	4.46778	4.446	4.50216
BCL7B	5.62574	5.60283	5.50945	5.65888	5.79468	5.87061	5.56667	5.50283	5.48434	5.27549	6.03289	5.68055	5.72076	5.63424	5.63824	5.63897	5.67433	5.75506	5.66855	5.74867
BCL7C	4.05138	3.99899	4.03666	4.14519	4.19598	4.38003	4.12151	3.95786	4.07282	3.93108	4.25119	4.27443	4.20462	4.18208	4.28525	4.0698	4.11829	3.66905	3.99669	3.87983
BCL9	4.82898	4.87265	4.90026	4.70547	4.68659	4.95398	4.83859	5.01217	5.08822	5.06472	4.6297	5.01784	4.95145	4.97984	4.97679	4.71753	4.74247	4.71558	4.60058	4.66078
BCL9L	6.06925	6.02207	6.08763	5.93414	5.83644	5.90213	5.71616	5.77148	5.85136	7.01613	5.00725	6.17593	6.09096	5.97551	6.1138	5.92205	6.06515	6.06087	6.32487	6.29064
BCLAF1	7.19378	7.17237	7.16653	7.25899	7.22562	7.17766	7.19797	7.25731	7.18486	7.78789	6.63092	7.30299	7.24264	7.19661	7.23793	7.21321	7.14841	7.06478	7.24353	7.28415
BCO1	0	0	0	0	0	0	0	0	0	0	0.262932	0	0	0	0	0	0	0	0	0
BCOR	6.0312	6.15428	6.08052	5.46856	5.45389	5.45612	6.02203	6.20456	6.25666	7.1652	4.60761	6.08321	5.78687	5.6512	6.11888	5.71807	5.69147	5.59455	6.04323	6.14001
BCORL1	4.68588	4.82545	4.91732	5.01083	4.4361	4.56096	4.71884	4.86243	5.04119	5.20424	4.31007	4.63706	4.77091	4.73608	4.71359	4.67511	4.66312	4.77673	4.76745	4.82975
BCR	7.49157	7.40363	7.58961	8.0366	7.8542	7.97038	7.74392	7.62713	7.7008	7.68571	7.6327	7.67574	7.80112	7.92872	7.75298	7.77286	7.88736	7.2544	7.17413	7.2005
BCS1L	4.88203	5.01973	4.93528	4.5394	5.0599	5.08338	4.85023	4.85719	4.91338	4.63092	5.37705	5.42231	4.99415	4.92243	5.2825	4.99808	5.15461	5.04743	5.1154	4.99429
BDH1	2.04893	1.36302	1.69078	2.78143	2.65748	2.65722	2.26717	2.03764	2.18419	0.387651	3.87471	1.63536	2.50946	1.96555	1.95076	2.52105	2.65477	2.10342	1.58481	1.74815
BDH2	4.2868	4.31207	4.3417	4.29937	4.24674	4.25678	4.35304	4.21292	4.03123	2.86232	5.64631	4.08319	4.2543	4.24298	4.08419	4.19659	4.34487	4.41934	4.29114	4.32052
BDNF	3.06955	2.23683	2.03657	0	1.70829	1.60239	1.5439	2.16141	2.13514	2.04423	0.915926	2.09451	1.4272	1.22635	0.828624	0.776197	0.506904	1.55626	0.897477	1.04616
BDP1	6.07479	6.03175	6.02969	5.98853	6.16513	6.15187	5.98416	6.06913	5.99235	6.86275	5.26674	6.1265	6.02953	5.90597	6.23643	6.13296	5.97886	5.97808	6.05588	6.23384
BECN1	5.6666	5.65224	5.72117	5.79347	5.60286	5.60902	5.70981	5.731	5.82162	5.46495	5.96354	5.74974	5.78921	5.75786	5.69976	5.70127	5.7792	5.66606	5.7029	5.70255
BEND3	2.71972	2.79385	2.85867	2.66397	2.84653	2.7461	2.23996	2.90232	2.76003	2.68449	2.91664	3.21515	2.85245	2.95441	3.2779	2.75541	2.89694	2.68671	2.52441	2.7157
BEND4	0	0	0	0	0	0	0	0	0	0.396638	0	0	0	0	0	0	0	0	0	0
BEND6	0	0	0	0	0	0	0	0	0	0.350589	0	0	0	0	0	0	0	0	0	0
BEND7	4.12137	4.52242	4.3539	5.29177	4.80071	4.74943	4.54986	4.50998	4.4507	4.01822	5.14856	4.94949	4.77767	4.77551	3.78109	4.45007	4.20401	4.80674	4.73016	4.67608
BEST3	1.73125	1.61475	1.27037	0	0	0	1.46412	1.6027	1.31335	0.126689	0.947285	0.199967	0.106385	0.172808	0	0	0	1.08925	0.872394	0.895716
BET1	4.72082	4.92108	4.94566	5.07262	4.57241	4.60455	4.85202	5.00395	4.98858	4.30643	5.45358	4.82813	4.94237	4.94069	4.6166	4.77657	4.7772	5.18985	5.11502	4.97201
BET1L	5.18623	5.26265	5.37682	5.29774	5.08133	5.17353	5.28594	5.47976	5.48315	4.86274	5.72522	5.29829	5.38342	5.34728	5.2507	5.23588	5.33954	5.44499	5.1767	5.18773
BEX1	1.54609	0.446399	1.40353	0	0.363027	0.205863	1.55056	1.48783	1.72386	0	0	0	0	0	0	0	0	0	0	0
BEX2	0	0	0	0.321302	0	0.124967	0	0.508443	0.460472	0	0.832788	0	0	0	0	0	0	0	0	0
BEX4	4.73591	4.94878	4.94052	5.11439	4.91571	4.91545	4.80379	4.78749	4.76184	4.40064	5.28115	4.60619	4.77046	4.6413	4.75676	4.80343	4.71114	5.0283	4.92743	4.96713
BFAR	6.29649	6.34817	6.35045	6.34227	6.33204	6.36885	6.342	6.35083	6.38891	6.17239	6.5286	6.4397	6.34933	6.29749	6.26781	6.35398	6.28753	6.4147	6.35093	6.4274
BFSP1	1.58117	1.81192	2.0475	2.73397	2.19879	2.30545	1.87833	1.73618	1.43794	3.57128	0.360046	1.44974	2.01525	1.80033	1.54739	2.06982	2.11705	2.60338	2.00199	2.04574
BGN	7.02536	7.47763	7.36319	8.71462	9.06114	9.17198	6.92703	7.09085	7.17231	9.81179	6.35133	8.33356	8.43846	8.25203	8.52834	8.32859	8.16765	8.96044	8.26002	8.19485
BHLHA15	0	0	0	0.139876	0	0	0	0	0	0	0	0	0	0	0	0	0	0	0	0
BHLHB9	3.46342	3.72604	3.56524	3.41935	2.83111	2.87933	3.36137	3.62758	3.46616	3.03074	3.79519	3.17419	3.19305	3.15109	3.19116	3.31982	3.04606	3.86831	4.09591	4.05424
BHLHE40	6.55038	6.41142	6.57169	6.44955	6.19375	6.14999	7.16731	7.16073	7.25951	8.30704	4.7187	6.60391	6.80495	7.0286	6.24612	6.32224	6.65686	6.05996	5.76027	5.83443
BHLHE41	0	0	0.369298	0	0	0	0	0.604453	0	0	0	0	0	0	0	0	0	0.779456	0.0335775	0
BHMT	0	0	0	0	0	0	0	0	0	0	0.413778	0	0	0	0	0	0	0	0	0
BHMT2	0	0	0	0	0.508836	0.203411	0.0453455	0	0	0	1.6145	0	0.554271	0.582468	0	0	0	0.734036	0	0
BICC1	4.03964	3.78567	4.02406	1.49344	1.84864	1.65357	3.62476	4.49868	4.35693	0.864448	3.9782	2.43037	2.19518	2.46424	1.56921	1.28312	1.25013	1.37052	0.84721	0.848451
BICD1	4.49537	4.59478	4.64431	4.49108	4.48378	4.52417	4.33772	4.32098	4.25761	5.73998	3.34437	4.76509	4.64776	4.56519	4.62124	4.38398	4.43951	4.54255	4.77702	4.86698
BICD2	6.16847	6.02984	6.14108	6.09871	6.28566	6.19427	6.16826	6.20601	6.16146	6.33854	6.13726	6.42793	6.33689	6.32045	6.3332	6.34698	6.37353	6.23084	6.24367	6.21497
BID	5.0891	4.87758	4.95271	4.93272	5.02712	5.15483	5.03707	5.04441	5.10364	4.91883	5.16573	5.15883	5.1998	5.01433	5.17146	5.04946	5.21344	4.86451	4.95771	4.91232
BIK	0.317352	0.0481046	0.0477765	0	0	0	0	0	0.303233	0	0	0	0	0	0	0	0	0	0	0
BIN1	6.1738	6.47805	6.35558	6.44532	6.21093	6.31891	6.08581	6.00085	6.16432	3.89182	8.83769	6.2512	6.31138	6.15677	6.4011	6.30483	6.25827	6.83128	6.999	6.81812
BIN3	3.60234	3.78877	3.63831	3.64636	3.75109	3.83932	3.56364	3.68908	3.75374	3.29637	3.9336	3.77163	3.5541	3.48665	3.68063	3.50208	3.60472	3.4253	3.41149	3.36046
BIRC2	6.44311	6.38496	6.3791	6.23146	6.26671	6.18018	6.48197	6.62226	6.56866	6.26481	6.41023	6.35329	6.32903	6.34822	6.24896	6.29857	6.25776	6.26631	6.18456	6.23021
BIRC3	5.76914	5.61154	4.88378	1.83738	1.86397	1.6131	5.34036	4.50645	4.53215	3.82626	0.981999	0.296038	0	0	0	1.62106	0.628461	2.21643	1.76718	1.98192
BIRC5	4.44828	4.00342	3.95504	3.67163	4.75519	4.7119	3.95251	3.29321	3.15027	3.61671	4.8661	4.67189	3.9866	3.91325	4.55103	4.73417	4.50237	4.15306	4.96066	4.93072
BIRC6	7.23544	7.05941	7.24644	7.16666	6.99258	7.01627	7.16129	7.2455	7.13056	7.2786	6.89629	6.86616	7.04629	7.04395	7.17069	7.15664	7.10707	6.92444	6.86286	7.14177
BIVM	4.24167	4.39124	4.49581	4.45031	4.3754	4.36325	4.19943	4.39807	4.27831	4.01796	4.69165	4.36073	4.35775	4.34044	4.34089	4.31544	4.2949	4.53583	4.33653	4.31059
BLCAP	6.59598	6.61598	6.60213	7.28868	7.02961	7.07864	6.725	6.67812	6.69511	6.38	7.47614	6.93956	7.09394	7.05825	7.00618	7.07429	7.03756	7.01303	7.04855	7.12466
BLM	3.3261	2.90037	2.7824	2.01227	3.16416	3.01177	2.71578	2.62268	2.44115	3.53416	2.26706	3.24161	2.83071	2.55552	3.21372	2.97076	2.80749	2.8942	3.33412	3.38623
BLMH	5.91761	6.04026	5.95131	6.01665	6.24254	6.23928	5.85749	5.72815	5.7855	6.04106	5.96954	6.05884	5.92749	5.88067	6.04325	6.04815	5.95912	6.13795	6.15669	6.10443
BLOC1S1	4.95301	5.01111	5.02728	5.09751	4.88693	5.00328	5.05709	4.98548	5.02999	3.85979	6.20145	5.00538	5.20665	5.04441	4.94139	4.87409	4.90358	5.12932	5.20299	5.1916
BLOC1S2	5.65667	5.40181	5.50093	5.24534	5.3528	5.30099	5.55093	5.57304	5.62197	4.65799	6.35068	5.54128	5.5747	5.59157	5.47615	5.53649	5.49057	5.55564	5.54755	5.5596
BLOC1S3	3.51335	3.60251	3.87457	3.80367	3.7029	3.76229	3.77549	3.99342	4.13684	3.50626	3.88618	3.65463	3.91081	3.82519	3.7197	3.57534	3.60341	3.71049	3.21429	3.15307
BLOC1S4	3.78214	3.96445	4.17004	3.9289	3.77779	3.70924	3.99117	3.95668	4.10008	3.19854	4.62337	3.94887	4.02342	4.13315	3.79539	3.745	3.81344	4.01926	3.74595	3.79222
BLOC1S5	3.94354	3.84875	3.97261	4.27971	4.08433	4.11379	4.15738	4.31074	4.30409	2.98786	5.24605	4.15701	4.29799	4.31586	3.98003	4.20413	4.02845	4.18407	4.03295	3.88978
BLOC1S6	6.10262	6.07252	6.08176	6.23829	6.18068	6.12451	6.26537	6.23722	6.30628	5.51799	6.91689	6.17564	6.3307	6.31479	6.20464	6.24909	6.2159	6.31806	6.23589	6.25992
BLVRA	5.27045	4.97535	4.95787	4.45501	4.62748	4.66476	5.03631	4.91711	4.93117	3.75353	5.84441	4.75947	4.77019	4.7971	4.6271	4.65136	4.77178	4.64547	4.78786	4.73556
BLVRB	5.07911	4.71662	4.92468	4.56825	4.6079	4.64539	4.99872	4.93231	5.00094	3.2045	6.43952	4.73895	4.93249	4.89018	4.744	4.81693	4.91343	4.80304	4.79135	4.69191
BLZF1	4.82646	4.78003	4.79576	4.66384	4.72915	4.54924	4.84279	4.99611	4.84074	4.25609	5.29285	4.78556	4.77944	4.81868	4.67246	4.76393	4.78922	4.85569	4.7313	4.72001
BMF	1.19877	1.95709	2.17722	4.29415	3.12331	3.15504	1.94272	1.83971	1.90724	3.8397	0.671839	1.70904	2.44668	2.49528	2.99039	2.36354	2.70889	1.39954	1.58494	1.31029
BMI1	4.96827	5.00521	5.10068	4.81156	4.97893	4.81261	5.22029	5.44813	5.52917	5.08598	5.02183	5.47534	5.08752	5.28222	5.27385	5.06898	5.20637	4.57412	4.57332	4.55372
BMP1	5.69338	5.80091	5.95406	6.01897	5.85854	6.03914	5.78674	5.79581	5.83325	6.64008	4.97096	5.83854	5.87948	5.91953	5.94667	5.73616	5.88466	5.54879	5.55115	5.41351
BMP2	6.47687	6.44043	6.66445	5.94515	5.74994	5.77505	7.07816	7.61324	7.63461	9.03787	3.24785	5.89188	6.05677	6.22276	6.01686	5.93138	6.09201	5.44825	4.83802	4.69566
BMP2K	4.44915	4.19097	4.49528	4.62174	4.4899	4.54084	4.39227	4.25056	4.32259	3.87784	4.96934	4.37317	4.44932	4.55442	4.59526	4.63048	4.7857	4.10995	4.14462	4.22841
BMP4	5.78382	5.23271	5.23084	5.64458	6.38658	6.50747	4.78979	5.00178	5.17361	7.48574	3.43243	5.4493	5.58838	5.47904	5.709	5.55617	5.55733	5.37804	4.91174	4.88338
BMP6	6.90169	6.92332	7.03836	7.0727	7.02718	7.09143	6.94477	6.98425	7.04796	9.58315	4.27442	7.21703	7.05824	7.08263	6.97281	6.80479	6.84896	6.4637	6.60197	6.63631
BMPER	2.38156	3.77961	4.30128	1.73694	1.68557	1.67358	3.52597	4.15173	4.14733	5.34866	0	1.79617	0.916156	1.27552	0.157634	0	0	0	0	0
BMPR1A	4.34678	4.07483	4.34907	1.085	1.24429	1.3096	4.82288	4.85207	4.81131	2.1847	2.13553	1.33442	1.45149	0.976332	0.896283	0.954017	1.08325	0.475315	0.631105	0.184005
BMPR1B	1.30349	1.44754	1.63804	0.974667	0.927463	0.644909	1.88933	2.2667	2.54616	2.30553	0.0875243	1.49565	1.27523	1.64891	1.15627	0.866815	0.867694	0.359757	0.141994	0.0868554
BMPR2	8.08751	7.74542	7.86326	7.71961	7.85841	7.86834	8.05217	8.18042	8.10629	10.0092	5.92881	8.05423	8.0845	8.0722	8.19451	8.07716	7.97905	7.70611	7.8197	7.97355
BMS1	6.45574	6.45383	6.4826	6.27027	6.32517	6.36477	6.62861	6.75125	6.84809	6.16554	6.71957	6.56754	6.47675	6.40442	6.45976	6.39709	6.31973	6.27341	6.20183	6.28515
BMX	5.12969	5.27761	5.35106	6.00993	5.9229	5.99259	5.45352	5.57752	5.61811	7.44643	3.69366	5.80084	5.71424	5.79298	5.82691	5.71827	5.79021	5.19935	5.07235	5.01266
BNC1	3.97228	3.4899	3.82399	2.56922	3.04718	3.08621	3.03404	3.02154	3.01074	4.13204	2.22045	3.09197	2.8191	3.07747	3.20895	3.21974	3.3774	3.181	3.05273	3.08894
BNC2	5.50543	5.34138	5.35159	5.64175	5.94219	5.94714	5.76152	5.54414	5.56399	4.76139	6.58273	5.74975	5.77653	5.62598	5.88066	5.89829	5.81454	5.49327	5.57235	5.68664
BNIP1	3.34161	3.6229	3.39738	3.41542	3.44643	3.53794	3.52827	3.53294	3.793	2.50179	4.58364	3.66429	3.45322	3.51127	3.54529	3.55202	3.42602	3.76141	3.48858	3.75088
BNIP2	6.6071	6.66495	6.64342	7.00516	6.7398	6.76536	6.73371	6.69168	6.71632	7.88199	5.58897	6.63528	6.75102	6.6703	6.6781	6.79046	6.69483	6.75353	6.82603	6.87157
BNIP3	6.05435	6.3531	6.38517	6.76603	6.08479	6.10954	6.71642	6.66316	6.80427	4.79435	8.01248	6.29387	6.54459	6.50683	6.22961	6.31255	6.25224	6.36018	6.38397	6.44072
BNIP3L	6.83473	7.11803	6.99159	7.55784	6.98859	6.98754	7.05864	6.97121	7.01097	5.90045	8.50085	6.76916	7.26453	7.12017	6.81958	7.21939	7.01101	8.16394	7.85396	7.8708
BOC	0	0	0	0	0	0	0	0.125085	0.229897	2.72103	0	0.477659	1.25839	0.257369	0	0	0	1.0601	0.484915	0.834714
BOD1	5.59034	5.61629	5.60136	5.68116	5.82343	5.79442	5.57601	5.54566	5.71219	5.27932	5.98946	5.68819	5.63945	5.59475	5.67232	5.64744	5.67212	5.59834	5.47076	5.49483
BOD1L1	6.42156	6.38888	6.3958	6.30214	6.11304	6.20178	6.3836	6.44564	6.45404	7.19322	5.50379	6.17392	6.35641	6.29876	6.33042	6.30023	6.21883	6.4794	6.42333	6.58533
BOK	6.16654	5.83076	5.90969	5.74942	5.8313	5.83935	5.92455	5.76461	5.80212	4.96697	6.82964	5.86216	5.97335	5.86886	5.84736	5.89081	5.90464	5.83981	6.11718	6.04701
BOLA1	2.97779	3.08545	2.94216	3.03871	2.8927	3.03568	3.11273	3.02353	3.06457	1.96433	4.09656	3.09129	3.14777	3.08259	2.69422	2.85811	3.04614	3.26794	3.12477	3.06188
BOLA3	4.04521	3.9897	4.05185	3.50569	4.09533	4.04548	3.96448	3.8479	3.77961	2.41071	5.56617	4.23356	4.03431	3.86786	4.1966	3.9413	3.98842	3.98509	4.1631	4.05639
BOP1	6.64528	6.35847	6.41832	5.83005	6.23975	6.29218	6.39167	6.48855	6.54148	5.86202	7.00705	6.74006	6.554	6.52679	6.52796	6.39113	6.52025	6.47219	6.45268	6.4308
BORA	2.33633	2.29598	2.40458	2.14743	2.71487	2.80486	2.2943	2.03035	1.71583	2.59142	2.36976	2.71584	2.26026	2.25539	2.67478	2.88553	2.6197	2.71485	2.78829	2.99143
BPGM	5.38327	4.93706	5.04152	5.43852	5.35651	5.24146	5.88064	5.69867	5.73683	4.85527	6.43707	5.88826	6.18881	6.2484	5.51566	5.81264	5.89365	5.77066	5.74858	5.8499
BPHL	2.73712	2.93882	2.95203	2.65785	2.69818	2.82555	2.79707	2.65387	2.42101	1.04855	4.57143	2.73616	2.68336	2.74026	2.88693	2.80779	2.81699	3.0448	3.03485	3.14714
BPNT1	5.14281	5.00262	4.97346	5.02722	5.02733	5.00777	4.95722	4.89443	4.97907	3.58352	6.45321	5.00305	5.10842	5.06856	4.92258	4.94405	4.97559	5.0573	5.08623	5.15283
BPTF	6.62986	6.54674	6.6534	6.79969	6.54689	6.59711	6.643	6.68461	6.63333	7.38457	5.83476	6.52617	6.67102	6.65478	6.62304	6.61125	6.60449	6.43623	6.48831	6.62409
BRAF	4.8065	4.8225	4.78839	5.10204	4.93143	4.90854	4.98229	4.85005	4.88647	5.41	4.36203	4.81324	4.92426	4.87909	4.84412	4.9113	4.8527	4.76792	4.91244	4.96505
BRAP	4.97201	4.91725	4.93002	4.99843	4.8545	4.95524	4.89598	4.97575	4.98519	4.61812	5.2803	4.93538	4.94661	5.02519	4.8971	4.98377	4.91717	4.99637	4.90662	4.9932
BRAT1	5.98278	5.84605	5.86253	5.67363	5.76755	5.73018	5.8181	5.7225	5.79457	5.87687	5.73653	5.78339	5.8263	5.88055	5.6843	5.74775	5.83653	5.89799	5.85721	5.80866
BRCA1	4.69957	4.27084	4.24414	3.62491	4.68067	4.53766	4.0835	3.8748	3.81536	4.61808	4.07505	4.68283	4.2482	4.12617	4.76889	4.52065	4.35063	4.2197	4.69185	4.79781
BRCA2	3.69732	3.21539	3.15545	2.464	3.69948	3.54842	3.04269	2.71818	2.36576	3.76523	2.91614	3.58257	3.12508	3.04817	3.85761	3.68159	3.5253	3.39994	3.92831	4.07712
BRCC3	4.69063	4.69339	4.76338	4.73987	4.79851	4.74958	4.63462	4.73133	4.66476	4.11027	5.51806	5.03554	4.82069	4.80276	5.05542	4.92842	4.79625	4.72892	4.99662	5.0243
BRD1	5.50515	5.52776	5.55397	5.60269	5.52118	5.49608	5.48884	5.47958	5.5233	6.38144	4.63828	5.49154	5.50664	5.51039	5.47672	5.49518	5.55539	5.49421	5.47086	5.47799
BRD2	7.44909	7.69713	7.69801	7.88175	7.69099	7.78526	7.6571	7.72262	7.83212	8.70663	6.68293	7.71557	7.73343	7.77161	7.68133	7.65378	7.69679	7.78384	7.50195	7.55367
BRD3	5.64425	5.53189	5.58082	5.53254	5.3757	5.4769	5.45225	5.42823	5.59837	6.12683	4.74282	5.3719	5.53563	5.46826	5.29801	5.23695	5.33646	5.31	5.38549	5.2632
BRD4	6.95037	6.96516	7.06193	6.96521	6.85609	6.93276	6.89957	6.94066	6.95902	7.26506	6.66091	6.99239	6.95868	7.01266	7.00853	6.96511	7.0412	6.96184	6.93337	6.92917
BRD7	5.81744	5.81777	5.80583	5.75891	5.91516	5.86176	5.69612	5.6438	5.67129	5.64596	5.93441	5.86561	5.78866	5.73395	5.74866	5.76411	5.71677	5.85434	5.85589	5.9072
BRD8	5.80366	5.72266	5.62511	5.68659	5.75557	5.84132	5.65502	5.51428	5.58245	5.70044	5.66932	5.6964	5.62091	5.66009	5.66498	5.71108	5.72174	5.60262	5.7443	5.71906
BRD9	5.79438	5.79469	5.70212	5.5194	5.69663	5.77817	5.77917	5.64354	5.69697	5.78788	5.66336	5.75142	5.67938	5.6522	5.73001	5.70278	5.79515	5.77932	5.75552	5.81025
BRE	4.362	4.48185	4.38402	4.67126	4.65135	4.64755	4.45578	4.29703	4.36389	4.28268	4.78645	4.3253	4.54761	4.55771	4.54785	4.57424	4.54404	4.8452	4.66926	4.69623
BRF1	5.49734	5.54327	5.5603	5.51954	5.49166	5.6145	5.37395	5.39185	5.53817	5.54464	5.45883	5.61635	5.50723	5.56953	5.55263	5.4547	5.55867	5.45058	5.42762	5.36328
BRF2	2.09206	2.39437	2.47438	2.51186	2.32139	2.36467	2.41568	2.57545	2.48302	2.30083	2.57715	2.51015	2.54085	2.64185	2.57271	2.38176	2.50816	2.5315	2.20319	2.37883
BRI3	6.70861	6.8006	6.82429	7.04171	6.65692	6.74193	6.90587	6.78482	6.84827	6.33855	7.26813	6.77448	6.83489	6.78307	6.6485	6.77452	6.80149	6.74085	6.91508	6.87417
BRI3BP	4.54533	4.17202	4.33457	3.21388	4.26905	4.20792	3.97207	4.25996	4.37239	3.29797	5.19786	4.89582	4.22929	4.221	4.89348	4.34245	4.33064	3.96691	4.09343	4.14229
BRICD5	1.62308	2.0029	1.79254	1.64713	1.85804	1.95711	1.39047	1.28412	1.12803	2.99178	0.609336	1.90065	1.85883	1.69673	1.87045	1.53995	2.23187	2.37158	2.38229	1.87431
BRIP1	3.30957	2.87865	2.65542	2.00383	3.26256	3.05689	2.56765	2.39853	2.02957	2.93306	2.60436	2.80317	2.56661	2.28359	2.96055	2.86087	2.72267	2.96749	3.22213	3.28704
BRIX1	4.74172	4.597	4.56452	4.07483	4.73304	4.69123	4.44067	4.59828	4.53965	4.27349	4.95811	4.93657	4.50244	4.49038	4.91219	4.74795	4.74587	4.5888	4.60109	4.5781
BRK1	7.0164	7.16733	7.11989	7.38693	7.08772	7.13013	7.1342	7.22575	7.29515	6.46664	7.86716	7.12095	7.24895	7.198	7.04115	7.08442	7.00516	7.30177	7.19167	7.24863
BRMS1	5.74214	5.59885	5.63157	5.40895	5.60174	5.62633	5.52164	5.66181	5.76377	5.02328	6.35937	5.99615	5.76618	5.73299	5.91434	5.70894	5.79027	5.56473	5.67769	5.73575
BRMS1L	4.10477	3.96028	3.89441	3.48162	3.68886	3.67966	3.58221	3.75184	3.65561	2.96676	4.36405	3.60739	3.38548	3.60182	3.76369	3.65045	3.43055	3.45275	3.73808	3.54781
BROX	5.36382	5.39699	5.43558	5.64021	5.41354	5.28081	5.40736	5.4293	5.43972	5.11974	5.79995	5.38859	5.47768	5.50237	5.50617	5.50486	5.47487	5.4529	5.57258	5.58979
BRPF1	5.14663	5.23542	5.20394	5.31728	5.40118	5.38503	5.13486	5.18726	5.34109	5.97339	4.60279	5.42473	5.3489	5.24917	5.42345	5.27997	5.30776	5.2816	5.2316	5.2858
BRPF3	6.11543	6.03154	6.11696	6.16077	6.20444	6.26285	6.0116	6.16474	6.18936	5.69523	6.47125	6.00633	6.1211	6.13834	6.13455	6.09708	6.18693	6.07078	5.71819	5.76735
BRSK1	1.49907	1.00836	1.02826	0.476894	0	0	1.61776	1.59072	1.95433	0.101168	0.149197	0	0	0	0	0	0.159261	0	0	0
BRSK2	0	0	0	0	0	0	0	0.489368	0.509138	0.409712	0	0	0	0.194743	0	0	0	0	0	0
BRWD1	5.63777	5.68334	5.79609	5.99537	5.6897	5.61181	5.65929	5.71316	5.59467	6.34023	5.05736	5.47832	5.68053	5.71466	5.71083	5.73252	5.68813	5.71119	5.68267	5.79826
BRWD3	5.03492	5.33759	5.34225	5.19131	5.02979	5.01742	5.22159	5.18815	5.17719	5.83894	4.36258	5.02633	4.94434	4.93132	5.06833	5.02034	4.86822	5.06206	5.14607	5.20642
BSCL2	0.297118	0.357255	0.407769	0.288728	0	0.276193	0.0911841	0	0	0.0382779	0.266239	0.568459	0.0771715	0.695001	0	0.0223483	0.316089	0	0	0.177248
BSDC1	6.93356	7.01689	7.02881	6.19956	5.93601	5.95834	6.78851	6.89926	6.99732	6.03532	6.77892	6.12542	6.20638	6.19246	6.15155	5.9981	6.0958	6.24412	6.25242	6.30367
BSG	8.84525	8.73945	8.80605	8.93191	8.68514	8.75279	8.9208	8.89405	8.98156	8.41046	9.28965	8.80979	9.03063	9.03244	8.69279	8.78008	8.84901	8.89977	8.86251	8.78694
BSN	0.94534	0.129672	0.692	0.0496791	0.485513	0	0.848057	1.17562	0.968173	0.907666	0	0	0.537112	0.65341	0.555629	0.271665	0.788911	0	0	0
BST1	4.1061	4.0301	3.83813	2.90038	3.59776	3.56605	3.4967	3.1527	3.14147	3.56595	3.39415	3.43608	3.07898	2.95618	3.56998	3.33106	3.19787	3.37106	3.95978	3.9105
BST2	6.41751	6.77666	6.7272	5.61323	5.41828	5.36408	6.07096	6.10995	6.19908	7.04682	4.5327	5.48008	5.47235	5.46352	5.1874	5.12027	5.21481	5.96938	5.77442	5.83649
BTAF1	5.70243	5.76557	5.76575	5.75462	5.83434	5.78815	5.60544	5.65492	5.64266	6.4507	5.0303	5.69452	5.63573	5.67223	5.78924	5.82021	5.73846	5.89678	5.81414	5.75388
BTBD1	6.68033	6.56756	6.66435	6.733	6.72684	6.67077	6.65735	6.67907	6.67449	6.39878	6.95506	6.6579	6.75148	6.73133	6.70547	6.71172	6.67568	6.62748	6.59847	6.67127
BTBD10	6.22004	6.09607	6.04165	5.88194	6.0653	6.04713	6.16621	6.11475	6.09887	6.06684	6.06409	6.02865	6.05913	5.96758	5.95204	6.04121	6.03135	6.14393	6.06361	6.15897
BTBD11	2.92839	2.57883	2.72634	1.4483	1.33871	1.2824	2.16519	2.4942	2.50223	0.829644	4.23893	2.72388	2.73814	2.75815	2.43815	2.2859	2.52715	3.50181	3.66686	3.51257
BTBD19	4.88942	5.09597	5.15636	5.36424	4.87593	4.95566	5.11894	4.95064	5.01791	6.7034	3.28191	4.64658	4.97664	5.02534	4.60352	4.90535	5.10685	5.33321	4.98633	4.85885
BTBD2	6.07212	6.165	6.201	6.4689	6.13426	6.21639	6.1447	6.03887	6.18387	5.55303	6.96255	6.1026	6.35414	6.44236	6.19391	6.25422	6.3922	6.5645	6.39314	6.318
BTBD3	5.00598	5.32056	5.34354	5.21966	5.28098	5.26403	5.12223	5.09314	5.09027	6.21901	4.03749	5.06572	4.98405	4.9021	5.15466	5.08015	4.89118	5.20125	5.1108	5.17822
BTBD6	5.63187	5.58311	5.59501	5.66022	5.78426	5.81653	5.62335	5.48394	5.59544	5.8098	5.40739	5.67722	5.63183	5.58664	5.56831	5.61084	5.56475	5.4906	5.57214	5.47865
BTBD7	6.32699	6.3424	6.49491	6.57572	6.37239	6.44995	6.44037	6.60958	6.63201	6.66084	6.26574	6.47824	6.57125	6.57505	6.55282	6.47622	6.45527	6.40559	6.27327	6.30718
BTBD8	0	0	0	0	0	0	0.00228268	0	0	0.0551046	0	0	0.0191547	0	0	0	0	0	0	0.0469501
BTBD9	4.3636	4.64409	4.78823	4.88863	4.80642	4.91883	4.943	4.67633	4.76559	4.49185	5.01672	4.88359	4.95124	4.95906	4.8229	4.66752	4.75484	4.62399	4.58256	4.53671
BTD	3.7536	3.58644	3.56962	4.17479	4.02705	4.04353	3.40651	3.45316	3.44532	3.39786	4.26042	3.8478	4.02537	3.9216	4.00866	3.8756	3.99627	3.78349	3.97798	4.02775
BTF3	8.40217	8.44855	8.43996	8.54487	8.45433	8.47607	8.51087	8.39583	8.42685	8.00267	8.95321	8.43514	8.48561	8.44316	8.34506	8.49966	8.42655	8.62956	8.58926	8.64949
BTF3L4	5.37991	5.30345	5.29669	5.20008	5.34995	5.29483	5.09839	5.37792	5.29468	4.72771	5.89231	5.45515	5.29984	5.28146	5.46304	5.32673	5.31379	5.26347	5.29974	5.281
BTG1	5.79014	5.94599	6.09366	7.37685	6.70051	6.70605	5.93551	6.14222	6.14448	7.43824	5.45755	6.36951	6.73456	6.81818	6.70489	6.66315	6.65545	6.51049	6.4294	6.34115
BTG2	6.48386	6.37371	6.45791	6.5675	6.34351	6.37575	6.40373	6.29614	6.36118	8.82658	3.72427	5.95475	6.3175	6.35866	6.00532	6.13507	6.15565	6.2374	6.08937	6.04067
BTG3	4.82517	4.55675	4.54351	4.12569	4.45024	4.36212	4.29436	4.35522	4.31422	6.33592	2.62688	4.39917	4.35219	4.35596	4.44764	4.53527	4.43575	4.79638	4.68082	4.83479
BTK	4.06112	2.80051	3.7829	0	0	0.0383196	3.55175	3.22602	3.3999	0.482341	0.708602	0.320229	0.379402	1.14927	0	0	0	0	0	0
BTN2A1	5.3469	5.32217	5.35181	5.19752	5.19431	5.19837	5.34174	5.29834	5.40732	6.158	4.26474	5.14674	5.15128	5.16238	5.19011	5.16066	5.11009	5.04521	5.03502	5.14469
BTN2A2	3.971	4.0238	4.03952	4.18317	3.85564	3.87725	4.1119	4.12378	4.19236	4.931	2.85747	3.66882	3.8901	3.93074	3.74235	3.7688	3.90519	3.68815	3.50064	3.62296
BTN3A1	3.97172	4.21265	4.27637	4.07517	3.99694	4.1291	3.82745	3.85082	3.89936	5.38626	2.58434	3.7843	3.93116	3.87693	4.10454	3.81207	3.88554	4.14861	3.89713	4.05546
BTN3A2	4.45802	4.78073	4.67346	4.47747	4.39378	4.36486	4.21827	4.19614	4.35942	5.14166	3.85954	4.39532	4.25354	4.39905	4.49939	4.46752	4.26307	4.95511	4.91418	4.9414
BTN3A3	3.34899	3.90484	4.05479	3.53008	3.29764	3.41253	3.49464	3.43032	3.53909	5.3712	1.75442	3.67369	3.55114	3.53675	3.37299	3.23244	3.15714	3.95646	3.84753	3.78948
BTNL9	1.42852	2.14452	2.19318	0.00850986	0.495892	0.455397	0	0.642064	1.11717	2.86166	0	0.609178	0.165423	0	1.57057	0	0.26931	1.97962	0.554766	1.20957
BTRC	5.2896	5.21577	5.2243	5.11904	5.08079	5.12885	5.12001	5.2815	5.263	4.46066	5.83295	5.11775	5.135	5.078	5.15097	5.08965	5.02955	5.08348	5.03045	5.20482
BUB1	4.5846	4.19659	4.09316	3.75171	4.61837	4.57043	4.35169	3.46696	3.41241	4.81152	3.74751	4.44183	3.9218	3.85441	4.35734	4.72016	4.54914	4.18993	4.9405	5.01027
BUB1B	4.02983	3.60565	3.54522	3.24569	4.25019	4.21236	3.72002	2.95933	2.89593	5.57537	1.87353	3.91137	3.46582	3.35303	3.86526	4.10189	3.8975	3.57455	4.16492	4.2416
BUB3	7.10207	6.96358	6.88447	6.69263	7.05666	7.01868	6.87663	6.87622	6.84666	6.49117	7.50319	7.17416	6.92811	6.89984	7.07928	7.09985	7.03238	7.05831	7.14858	7.21115
BUD13	4.29243	4.45658	4.28904	4.07374	4.53113	4.63804	4.11423	4.07547	3.95312	4.29901	4.39991	4.51467	4.21738	4.06741	4.51372	4.37442	4.37943	4.58798	4.58648	4.62501
BUD31	4.68201	4.55498	4.68274	4.34234	4.6178	4.54254	4.69999	4.76419	4.86958	4.12562	5.05086	4.88322	4.69296	4.60097	4.6493	4.51678	4.46113	4.27258	4.35284	4.40236
BVES	1.78461	1.40355	1.63893	2.8492	2.64057	2.5383	2.16696	2.71315	2.6563	5.35218	0	2.68558	2.88278	2.92668	2.70506	2.65399	2.66877	1.68922	1.58371	1.45453
BYSL	5.02833	4.857	4.91623	4.61392	4.94578	4.99794	4.88187	5.02293	5.00824	4.23259	5.69598	5.30827	5.09379	5.03248	5.19365	4.94206	5.17448	4.75966	4.80625	4.77423
BZW1	7.56398	7.5626	7.54334	7.41423	7.68293	7.64911	7.7113	7.73983	7.69568	7.26262	7.95624	7.86703	7.6136	7.62384	7.76541	7.65209	7.62109	7.33462	7.42623	7.50283
BZW2	5.575	5.35465	5.35395	5.81304	5.82779	5.85127	5.65812	5.57297	5.66828	4.77545	6.51353	5.69214	5.73973	5.83281	5.61389	5.83909	5.93363	5.51474	5.37177	5.38793
C10orf10	5.35839	5.91611	5.95102	8.2868	6.48758	6.57185	5.66326	5.5449	5.62584	8.96733	4.22883	6.04788	6.92962	6.94951	7.31299	6.94851	7.00535	6.91916	7.65454	7.59211
C10orf107	0.0386767	0.2062	0.884426	0.515956	0	0	0.17698	0.29869	0	0.43737	0	0	0	0	0	0	0	0	0	0
C10orf11	1.81527	2.774	2.50971	3.43751	2.72407	2.66456	2.39935	2.63669	2.55343	1.7192	3.39834	2.20037	2.6175	2.39511	2.54742	2.28482	2.3554	2.95269	2.58628	2.6037
C10orf12	3.15779	2.86149	3.07967	2.89315	3.00425	2.99101	2.95958	3.22383	3.14579	3.28932	2.82432	2.99794	3.13219	2.99337	3.23959	3.17678	3.11518	3.09286	2.78796	3.17032
C10orf128	1.106	2.33471	2.91375	5.0309	3.68423	3.87644	3.32143	3.31528	3.45903	4.67038	0.743951	3.73683	3.02315	3.64566	3.24529	2.76363	3.2065	0	0.229193	0.034423
C10orf2	4.17531	4.24775	4.20798	4.1411	4.40294	4.31789	4.10774	4.31314	4.51078	3.96988	4.69701	4.69729	4.30612	4.27863	4.55299	4.44645	4.41164	4.32622	4.21812	4.33986
C10orf25	0.103632	0.598113	0.492486	1.27335	0.83978	0.866951	0.162654	0.442619	0.331312	1.34065	0.193298	0.836141	0.867726	0.460554	1.16588	0.835089	0.931493	1.0602	1.31023	1.22736
C10orf32	3.91569	4.1823	4.11442	4.41821	4.28717	4.44043	4.07885	4.01912	4.07328	3.57138	4.84586	4.27382	4.25176	4.1818	4.28216	4.19179	4.24885	4.28298	4.11256	4.39994
C10orf35	0	0	0	0	0	0	0	0.0877451	0.0981671	0	1.02249	0	0	0	0	0	0	0	0	0
C10orf54	3.1098	3.30605	3.14023	3.70742	3.60517	3.72141	2.19656	1.84021	1.88293	3.92427	2.5509	2.88574	2.76921	3.27342	3.74836	3.63748	3.56702	3.77761	4.17903	3.92882
C10orf76	4.80968	4.85431	4.77407	4.79721	4.90174	4.89987	4.85634	4.73303	4.79461	4.36874	5.32628	4.96675	4.86957	4.79338	4.86079	4.81864	4.83741	4.79429	4.89552	4.99795
C10orf88	4.19779	4.07379	4.20712	3.86082	3.84093	3.75838	4.10882	4.11798	4.24975	4.0249	3.9112	3.86478	3.92256	3.92871	3.79966	3.90781	3.95185	3.97644	3.83234	3.8254
C11orf1	1.63196	1.65388	1.77497	2.19046	2.00491	2.05757	1.75328	1.50483	1.80869	0.342054	3.35917	1.53835	1.92693	1.9451	1.84276	1.97102	1.8409	2.14685	1.83024	1.88826
C11orf24	5.00274	4.71704	4.85784	3.9291	4.38508	4.48403	4.63038	4.92699	5.0175	4.43328	4.77311	4.92806	4.61197	4.67647	4.71645	4.48059	4.50425	4.41247	4.16454	4.41209
C11orf30	4.82126	4.70832	4.76861	4.65588	4.84092	4.78404	4.62443	4.61446	4.49568	5.12065	4.34804	4.65668	4.73025	4.65252	4.78386	4.76446	4.80263	4.86395	4.80104	4.84919
C11orf31	4.20445	4.47736	4.54956	4.68276	4.45511	4.70228	4.46458	4.20598	4.26214	3.97132	4.98537	4.51082	4.5459	4.43306	4.38232	4.41178	4.47758	4.62515	4.5981	4.6213
C11orf45	0	0.275561	0.236101	0.973717	0.140366	0	0	0	0	0.965748	0	0	0	0.446359	0.377472	0.127903	0.379172	0.887327	0.519498	0.982654
C11orf48	3.61933	3.61716	3.58725	3.34773	3.65737	3.53557	3.51728	3.73065	3.8219	2.94847	4.30196	4.01035	3.64609	3.63738	3.67517	3.6124	3.56926	3.58145	3.57768	3.50989
C11orf49	4.49996	4.45395	4.36727	4.42983	4.56849	4.36441	4.62393	4.46785	4.53884	3.59295	5.38241	4.29192	4.58657	4.49945	4.3996	4.42251	4.50515	4.68082	4.64134	4.43629
C11orf54	4.26588	4.89079	4.6659	5.08377	4.77454	4.74481	4.21703	4.59233	4.69012	2.47859	6.85411	4.74849	4.53349	4.61249	4.81374	4.57477	4.52752	4.86919	4.6593	4.73016
C11orf57	4.83501	4.8583	4.9106	4.87894	4.90472	4.90209	4.95259	4.94698	4.97387	4.20406	5.66471	4.92199	4.98813	4.9518	4.94005	4.95671	4.95891	5.07771	4.84733	5.01315
C11orf58	7.32042	7.26489	7.25303	7.22876	7.2184	7.20831	7.24794	7.34346	7.40706	6.96513	7.54119	7.31096	7.30384	7.2968	7.24283	7.19074	7.18237	7.16803	7.17052	7.19847
C11orf63	1.89053	1.73379	2.25854	1.9041	1.73824	1.81805	2.23143	2.5603	2.4744	1.23899	2.79865	2.20691	2.09351	2.47676	2.65432	2.22917	2.19638	1.22564	1.31276	1.33397
C11orf68	5.65229	5.64088	5.56742	5.42874	5.42913	5.52124	5.70952	5.6403	5.66772	5.48764	5.84164	5.58195	5.74433	5.63646	5.47134	5.60871	5.70927	6.14398	5.95473	5.85547
C11orf70	0.641758	0	0	0	0	0	0	0	0	0	0	0	0	0	0	0	0	0	0	0
C11orf71	1.06315	0.823707	0.587425	1.32737	0.820429	0.847273	1.11832	1.39768	1.30166	0.558988	1.52799	0.317799	0.999428	1.01369	0.916949	1.30733	1.50921	1.51733	1.02534	0.888667
C11orf73	4.40346	4.43876	4.39002	4.41114	4.60275	4.59873	4.3404	4.35009	4.2667	4.43978	4.48391	4.53392	4.41196	4.27533	4.56116	4.53481	4.51333	4.52098	4.58592	4.57372
C11orf74	3.06645	3.18592	3.03709	3.28119	3.15368	3.28253	3.18235	3.27764	3.25466	2.66904	3.69923	3.18545	3.15277	3.19104	3.13542	3.2137	2.99025	3.25394	3.18142	3.28889
C11orf80	3.28309	3.26123	3.1437	3.68511	3.25028	3.37822	3.43392	3.33095	3.18144	3.06691	3.60272	2.81885	3.34931	3.37135	3.19981	3.3939	3.37238	3.58811	3.36703	3.61796
C11orf84	5.23395	5.07447	5.18951	4.85457	5.13989	5.08986	4.96363	5.01075	5.05125	5.87116	4.25116	5.24182	5.09563	4.98226	5.18794	5.01339	5.16665	4.88505	4.9486	4.97169
C11orf91	0	0	0	0	0	0	0	0	0	1.37969	0	0	0	0	0	0	0.461741	0.658277	0.164691	0
C11orf95	5.79675	5.93839	6.00078	6.08796	5.97341	6.06299	5.98886	5.83738	5.98936	7.69243	4.35093	6.15666	6.1282	6.204	6.20668	5.99844	6.1647	5.89316	6.00669	5.95578
C11orf96	2.40663	1.43421	1.49379	1.45807	1.58306	1.92382	1.42276	1.28117	1.42626	7.06311	0	2.6977	2.8226	2.59957	2.68069	2.71488	2.67498	3.27753	3.91881	4.01363
C12orf10	4.53411	4.61353	4.58658	4.32701	4.51937	4.4166	4.38058	4.41086	4.33248	3.82892	5.20359	4.59465	4.43914	4.46767	4.52866	4.49609	4.47124	4.73251	4.75196	4.68951
C12orf29	4.09974	4.04881	4.22164	3.77532	4.19656	4.06913	4.05883	4.0721	4.16102	3.83056	4.39541	4.34501	4.15314	4.03501	4.25836	4.13701	4.11308	4.14066	4.12749	4.02085
C12orf4	4.76596	4.64617	4.65878	4.15671	4.61345	4.52368	4.59011	4.6623	4.73674	4.31816	4.96371	4.82539	4.64186	4.66289	4.78073	4.63478	4.60224	4.72673	4.61432	4.69403
C12orf43	4.33171	4.42171	4.35917	4.1523	4.46459	4.48241	4.31894	4.48823	4.60785	4.22439	4.66227	4.72166	4.47218	4.42323	4.71774	4.43612	4.37979	4.41765	4.39145	4.39328
C12orf45	2.97017	2.77299	2.82855	2.39511	3.0161	2.8388	2.69039	2.76467	2.82739	2.37735	3.27514	3.05096	2.97086	2.86195	3.07463	2.73489	2.83862	2.7762	2.74583	2.71427
C12orf49	6.07043	6.06205	6.09274	6.19847	6.0935	6.13203	6.14359	6.1056	6.14028	5.33629	6.7775	6.04271	6.04381	6.11833	6.08459	6.06483	6.1475	5.80159	5.83956	5.84253
C12orf5	5.17657	5.16448	5.22591	4.97697	4.85548	4.82679	5.18309	5.26369	5.31702	4.61813	5.55524	5.1335	5.08648	5.13576	4.98801	5.0091	4.99416	5.06199	5.07722	5.08417
C12orf55	3.38861	3.21896	3.4129	4.07747	3.56348	3.42862	3.62356	3.32039	3.23596	5.5849	1.79712	3.41489	3.82669	3.96117	3.66229	4.02738	4.11354	3.97924	4.0368	4.14623
C12orf57	2.50694	2.66578	2.97712	2.91558	2.893	2.91428	3.13421	2.81842	2.89933	3.27328	2.62384	3.18971	3.17676	3.12515	3.03148	3.00315	3.17114	2.91345	2.89664	2.84197
C12orf60	1.28169	1.51314	1.47548	0.773339	0.885395	0.740756	1.40541	1.30081	1.45619	0.158107	1.92514	1.07972	0.563434	0.839703	1.20186	1.0483	0.759482	0.507726	0.798135	1.11865
C12orf65	4.66219	4.6695	4.68998	4.74408	4.60031	4.68833	4.5083	4.55416	4.62374	4.6063	4.65726	4.45458	4.61372	4.55067	4.41241	4.61211	4.62706	5.0091	4.66627	4.68548
C12orf66	2.05713	2.15635	1.96669	2.29441	1.98421	2.05014	1.81819	2.02605	2.08209	1.23542	3.15302	2.15415	2.29536	2.51729	2.15011	2.13094	2.36058	2.69133	2.42063	2.34031
C12orf73	2.13008	2.42559	2.52442	2.70203	2.45158	2.46897	2.56988	2.19942	2.27233	1.77396	2.91479	1.94484	2.19904	2.24052	2.03647	2.4085	2.65058	2.68296	2.21769	2.07388
C12orf75	6.22549	5.28699	5.4259	4.07566	4.94646	4.80875	5.08424	4.93255	4.89855	2.84474	6.86734	4.82182	4.41624	4.58108	4.7173	4.86489	5.05466	4.21174	4.60591	4.45051
C12orf76	2.693	2.74068	2.92776	2.9248	2.77774	2.64316	2.87033	2.49975	2.80333	2.46036	3.0534	2.38075	2.72883	2.94071	2.6463	2.80113	2.7719	3.02609	2.73793	2.70961
C14orf1	4.648	4.60199	4.66965	4.91932	4.94819	4.97685	4.62847	4.58601	4.61512	4.22745	5.43749	4.75541	5.0149	4.89385	4.70355	4.88052	4.85829	5.34007	4.89308	5.05118
C14orf119	5.20697	5.29359	5.34432	5.57166	5.33573	5.40532	5.29895	5.361	5.45082	4.51389	6.25152	5.44017	5.44969	5.36753	5.44101	5.40484	5.37114	5.33747	5.35989	5.44861
C14orf142	3.1751	3.32612	3.23912	3.21818	3.3216	3.2848	3.05315	3.39513	3.1701	2.08574	4.4807	3.70466	3.2543	3.35732	3.50873	3.26925	3.21583	3.03951	3.27073	3.29437
C14orf159	5.03127	5.31507	5.25648	5.76505	5.58674	5.61042	5.43956	5.18118	5.18802	5.0168	5.60576	5.11628	5.22578	5.26946	5.28344	5.393	5.40382	5.23208	5.16156	5.14386
C14orf166	6.61575	6.59861	6.62635	6.6873	6.64113	6.66674	6.67131	6.62617	6.64327	6.21438	7.09168	6.62681	6.67559	6.62331	6.64133	6.68489	6.64763	6.67568	6.67992	6.72275
C14orf169	3.9527	3.98969	3.99889	3.84112	4.07804	3.99974	3.88857	4.01976	4.05366	3.30601	4.8302	4.42325	4.16635	4.24641	4.3476	4.04828	4.15245	3.9554	3.98296	4.08104
C14orf2	5.58225	5.57734	5.58459	5.63728	5.65915	5.65896	5.66068	5.69463	5.72951	4.04926	7.21225	5.70156	5.67371	5.5318	5.61773	5.64121	5.55517	5.58503	5.6262	5.63675
C14orf28	1.55012	1.69795	1.72547	1.97232	1.56865	1.62272	1.69373	1.76613	1.50631	1.6664	1.6075	1.38853	1.62927	1.41347	1.21341	1.58362	1.64495	2.00358	1.84985	1.63499
C14orf37	0.134888	0	0.235286	1.03303	0.138464	0.184111	0.543941	0.528414	1.01948	0.291317	0.111298	0	0.578885	1.14872	0.871418	0.202718	0.319482	0	0	0
C14orf79	3.36695	3.49075	3.57561	3.39397	3.06669	3.03593	3.75323	3.47829	3.74302	2.65689	3.96812	3.13048	3.32467	3.26555	2.95497	3.1221	3.17112	3.27543	3.32615	3.15018
C14orf80	3.90932	3.5658	3.43404	2.80303	3.78397	3.93969	3.48872	3.01896	3.21193	4.34121	2.81911	3.92199	3.48948	3.49005	3.94051	3.6852	3.70922	3.41741	3.92107	3.71254
C14orf93	2.2753	2.46489	2.23921	2.47611	2.2033	2.29198	2.19814	1.76895	2.12119	2.20528	2.36795	2.09566	2.37398	2.28368	1.96914	2.02098	2.00289	2.70536	2.94512	2.72323
C15orf26	0.0350362	0	0.214133	0	0	0	0	0	0	2.49568	0	0	0	0	0	0	0	0	0	0
C15orf39	5.14481	5.46685	5.56044	5.9877	5.66433	5.74002	5.59031	5.31368	5.32249	5.92013	5.28972	5.7048	5.69029	5.67392	5.68527	5.65765	5.8674	5.51667	5.67801	5.62404
C15orf40	4.1381	4.08856	4.15286	4.21052	4.17261	4.20913	4.03591	3.88303	3.93652	3.62232	4.64539	4.11628	4.05159	4.10438	3.99444	4.26141	4.15066	4.30789	4.27309	4.32242
C15orf41	3.14449	3.15723	3.17688	2.93446	3.04844	2.92609	2.98162	3.06376	3.11374	3.76926	2.24677	3.02606	2.99526	3.10544	3.1905	2.87156	2.96877	2.77096	2.89684	2.77217
C15orf52	5.10591	5.50318	5.46934	5.92257	5.39594	5.4097	5.18787	4.94069	5.07458	6.51709	4.67503	5.50776	5.6048	5.71645	5.6725	5.6802	5.87846	6.17975	6.35344	6.12595
C15orf54	2.02435	2.18639	2.20057	3.53209	3.17836	3.11846	2.6003	2.3527	2.39793	3.22831	2.95246	3.62876	3.53348	3.59689	3.52362	3.55128	3.56914	3.23319	3.67901	3.72041
C15orf57	2.65363	2.82402	3.07707	2.93488	2.70328	2.94068	2.86659	2.89374	3.05892	2.6995	3.07255	3.01894	2.94602	2.87245	2.89048	2.88804	2.77442	2.95166	2.79294	2.86075
C15orf59	0	0	0.477708	0.194533	0.804202	0.446817	0.599806	0.151322	0.201345	0	0	0	0	0	0	0	0	0	0	0
C15orf61	1.59425	1.75402	1.7889	1.83389	1.8602	1.81435	1.30702	1.64002	1.72139	0.932604	2.26529	1.70699	1.66943	1.52134	1.47773	1.37339	1.58778	1.6738	1.26358	1.19296
C15orf62	0.0819873	0.603664	0.643668	1.22555	0.964524	0.784362	0.427274	0.648149	0.330174	0.58924	0.622974	0.135071	0.531656	0.130639	0.807142	0.683	0.666801	0.959613	0.985543	0.301099
C15orf65	0	0	0	0.352512	0	0	0	0	0	0	1.4404	0	0.0815919	0.122283	0.116784	0	0	0	0	0.0811051
C16orf13	5.62997	5.47462	5.60097	5.44128	5.54848	5.58894	5.6233	5.50135	5.51555	4.74672	6.39483	5.59234	5.68907	5.64697	5.48299	5.54863	5.60449	5.65475	5.62688	5.50331
C16orf45	3.33977	2.9194	3.56212	4.54559	4.85826	4.91974	3.93929	4.09638	4.26024	3.97912	3.3478	4.05341	4.15456	4.76721	4.06223	3.91642	4.45492	2.04047	1.03666	1.0156
C16orf46	0.272909	0	0.172775	0	0	0	0	0.573402	0.111528	0	0	0	0	0	0	0.0163472	0	0.0683018	0	0
C16orf52	4.25448	4.05755	4.21038	4.14694	4.32773	4.1576	4.43691	4.08159	4.12255	4.58473	3.62207	3.92754	4.15154	4.1175	3.95231	4.10111	4.22499	3.90222	3.80531	3.88296
C16orf58	4.37043	4.56749	4.57563	4.95249	4.43025	4.43544	4.65833	4.68767	4.65124	4.79652	4.5151	4.46361	4.8301	4.80782	4.37896	4.56984	4.71447	5.11104	4.84205	4.75771
C16orf59	2.34531	1.95886	1.93732	1.12607	2.29133	2.43303	1.71818	1.80273	1.40871	0.980341	3.11293	2.52736	2.12265	1.71266	2.49081	2.05839	2.18739	2.07207	2.38904	2.25752
C16orf62	6.19595	6.21483	6.21731	6.46477	6.25537	6.24499	6.35536	6.27263	6.37255	5.51504	7.04221	6.17667	6.33282	6.36088	6.19366	6.28822	6.27823	6.28534	6.26048	6.24518
C16orf70	4.40255	4.4272	4.45923	4.35772	4.43695	4.52625	4.29213	4.28553	4.37805	3.55172	5.22077	4.4924	4.33127	4.29332	4.43297	4.40026	4.36698	4.33969	4.44763	4.28224
C16orf71	0	0	0	0	0	0	0	0	0	0	0.034348	0	0	0	0	0	0	0	0	0
C16orf72	6.40553	6.31694	6.41083	6.33817	6.31011	6.32115	6.37509	6.46951	6.45676	6.90617	5.85062	6.45859	6.42778	6.50958	6.41006	6.39047	6.43193	6.28293	6.21543	6.28027
C16orf74	3.36697	3.07256	3.11769	2.79819	3.14059	3.08893	3.11728	2.91793	2.54053	3.81022	2.62616	3.26226	3.18099	2.99809	3.15781	3.40102	3.33071	3.60662	3.87158	3.95764
C16orf86	1.08788	0.827045	0.602715	1.43228	0.518677	0.666392	0.593084	0.436856	0.456238	0.187088	1.13834	0.0556249	0.419927	0.2937	0	0.74117	0.708094	1.21912	1.33178	0.94998
C16orf87	3.83442	3.68321	3.69663	3.30132	3.57785	3.40166	3.68841	3.67291	3.84219	2.65734	4.49865	3.53768	3.56434	3.48501	3.68929	3.48644	3.4866	3.41686	3.40133	3.63778
C16orf91	3.35335	3.32338	3.53004	3.25082	3.36727	3.38108	3.57054	3.60255	3.66052	2.99526	3.99909	3.70488	3.66417	3.66957	3.63713	3.50396	3.60103	3.46631	3.40571	3.25676
C17orf51	2.87014	3.22084	3.28463	3.33388	3.35947	3.34742	3.07227	3.42129	3.39632	3.04263	3.83869	3.82402	3.60067	3.57362	3.66869	3.50048	3.50502	3.87496	3.54422	3.53397
C17orf53	2.51924	2.03566	2.13342	1.62071	2.43437	2.41561	2.05571	1.53057	1.66411	2.73816	1.64277	2.42064	2.1628	1.86529	2.34121	2.37293	2.41754	2.18528	2.66052	2.59277
C17orf58	4.37728	4.96385	4.91705	4.7537	4.62288	4.65465	4.56547	4.92743	4.75723	4.17456	4.95991	4.41961	4.5755	4.60646	4.33147	4.16235	4.16797	4.95588	4.27487	4.17657
C17orf59	2.65105	2.80663	2.78785	3.03638	2.55665	2.93828	2.65679	2.91479	2.83234	2.52181	3.17307	2.83698	3.00625	2.86296	2.71745	2.72944	2.88846	3.186	2.84661	2.99902
C17orf62	5.5493	5.64992	5.66651	5.56724	5.51382	5.55952	5.48052	5.47329	5.63652	5.83268	5.25999	5.55619	5.58494	5.54067	5.60251	5.40415	5.52004	5.52224	5.55623	5.45042
C17orf67	1.75635	1.92719	1.96313	2.29769	1.85641	2.09027	1.44735	1.68856	1.84983	3.60163	0.329094	2.0743	1.94469	2.14009	2.1931	2.02419	2.18744	2.02338	2.0167	1.89582
C17orf70	5.92619	5.91847	5.974	5.91026	6.04254	6.13678	5.91589	5.74858	5.84088	6.06694	5.89476	5.93912	6.07516	6.03561	5.96828	5.94891	6.08416	6.22533	6.02222	5.94285
C17orf75	4.08877	4.13217	3.96676	3.96292	4.13931	4.09495	4.02034	3.90915	4.05716	3.22132	4.83726	4.01959	4.03576	3.94254	4.04387	3.91993	3.87781	4.04025	4.1089	4.16703
C17orf80	4.36894	4.47027	4.44027	4.36697	4.51114	4.48125	4.37855	4.2683	4.33357	4.12915	4.67094	4.33475	4.36825	4.41854	4.55299	4.36161	4.30914	4.39806	4.3797	4.45848
C17orf85	5.73369	5.67023	5.69639	5.61484	5.74401	5.75557	5.7152	5.60027	5.71912	6.00791	5.33914	5.67805	5.59676	5.63377	5.70793	5.75359	5.71925	5.59144	5.58383	5.60954
C17orf89	5.11762	4.76759	4.78181	4.53653	4.61632	4.75808	4.55719	4.75015	4.94769	3.97379	5.62708	5.04036	4.98522	4.97869	4.82855	4.6485	4.83789	4.72238	4.77288	4.76043
C17orf96	1.98611	1.95715	2.13836	2.32259	2.23259	2.3926	2.16753	2.78573	2.79879	3.63613	0.846791	2.70378	2.47067	2.5416	2.66644	2.29657	2.37124	1.60231	1.4594	1.45282
C17orf97	0.71352	1.23053	1.17165	0.994777	0.64646	0.912736	0.726428	0.588705	0.610394	0	3.81491	0.73394	0.809388	1.04949	0.939413	0.550303	0.926595	1.07236	0.804795	1.05983
C18orf21	3.09025	3.0575	3.13191	2.98481	3.04881	2.84035	3.01753	3.10064	3.15464	2.39313	3.77626	3.16843	3.0816	3.12064	3.0981	3.11498	3.01099	3.14904	3.12717	3.2271
C18orf25	5.16357	5.14185	5.09743	5.07461	5.12407	5.13756	5.04259	5.16459	5.14795	5.3397	4.98625	5.34642	5.15312	5.1436	5.21546	5.19395	5.1214	5.13519	5.24954	5.28061
C18orf32	2.14229	2.40075	2.26386	2.47814	2.0861	2.06059	2.02665	2.17189	2.50692	1.88238	2.53553	2.01984	1.9332	2.37866	2.14198	2.29292	2.1009	2.44484	2.15819	2.15351
C18orf54	4.02056	3.64579	3.57377	3.1686	4.02248	3.87871	3.50418	3.3536	3.32974	5.6908	1.62455	3.95965	3.49575	3.52458	3.99393	3.83148	3.72073	3.29911	3.76748	3.74795
C18orf8	4.46828	4.34133	4.29584	4.46164	4.37298	4.38805	4.22858	4.34007	4.43361	3.58603	5.15741	4.37927	4.39106	4.47458	4.33575	4.38277	4.43255	4.35681	4.3507	4.25712
C19orf10	6.68989	6.74824	6.80633	6.94871	6.82524	6.8151	6.79692	6.78375	6.94494	6.70734	6.98301	6.91975	6.99381	6.93949	6.8459	6.79347	6.82389	6.86986	6.83019	6.83763
C19orf12	4.59564	4.66021	4.69131	4.56671	4.44824	4.3531	4.76251	4.64648	4.72492	3.25036	5.89811	4.37621	4.49713	4.50216	4.43008	4.56537	4.54336	4.71425	4.67684	4.58169
C19orf24	4.86784	4.89304	4.85373	4.78024	4.85301	4.905	4.68312	4.8818	4.90644	4.10707	5.67385	5.14713	5.06868	5.04778	4.93616	4.70966	4.83837	4.92828	4.88235	4.84568
C19orf25	4.42329	4.43536	4.50142	4.56531	4.52948	4.68058	4.4055	4.67674	4.77429	3.76092	5.42675	4.9416	4.82962	4.68766	4.80801	4.51654	4.66785	4.41933	4.37073	4.4558
C19orf26	3.28943	3.0779	3.39606	3.12509	2.90956	2.95585	3.193	3.21417	3.4185	4.29599	1.77779	3.13007	3.16628	3.3188	2.77152	2.86649	3.35746	2.71224	2.35869	2.40292
C19orf40	1.55379	1.35487	1.27795	1.09744	1.51727	1.65769	1.59227	1.43889	1.38326	1.33212	1.6495	1.94349	1.60424	1.14239	1.73821	1.51331	1.65434	1.01965	1.69329	1.65219
C19orf43	7.11815	7.18662	7.16532	7.2675	7.17015	7.25198	7.09406	7.21993	7.33892	6.67293	7.75621	7.30663	7.32297	7.23786	7.23008	7.13412	7.16753	7.27099	7.16985	7.20956
C19orf44	2.04344	2.21833	2.41956	1.98663	2.15807	2.20538	2.14664	2.17081	2.08956	1.68331	2.5862	2.16608	1.95444	2.30957	2.20345	2.23151	2.16222	2.26231	2.05276	1.64488
C19orf47	4.4907	4.36008	4.30063	4.0343	4.41304	4.40875	4.22188	4.27379	4.3153	4.24816	4.38634	4.44449	4.34963	4.27259	4.43372	4.24204	4.28763	4.27843	4.2759	4.30764
C19orf48	5.53429	5.45681	5.35167	5.02546	5.55266	5.4912	5.25903	5.48337	5.49734	4.78569	6.26385	5.85266	5.5713	5.46994	5.72974	5.5462	5.602	5.74744	5.67748	5.59727
C19orf52	3.86403	3.81151	3.88809	3.89334	3.86637	3.88978	3.84747	3.88519	3.92771	2.76846	5.0337	3.94349	4.00771	4.07517	3.9114	3.88401	3.77579	3.94674	3.87451	3.92706
C19orf53	5.79757	5.83374	5.88853	5.95628	5.89624	6.05283	5.95113	5.95378	6.09505	5.06171	6.82144	6.1331	6.10568	6.07208	5.98228	5.88531	5.95246	5.8291	5.79493	5.76828
C19orf54	2.98675	3.2024	3.0977	3.69252	3.24927	3.25618	3.31483	3.23323	3.08089	2.76199	3.80454	2.94387	3.32664	3.16756	2.89663	3.32075	3.3997	3.86499	3.6292	3.43565
C19orf57	0.603254	0.507884	0.318477	0	0.379574	0.497456	0	0	0.409418	0.739316	0	0.127722	0.0872711	0	0.359072	0.0288775	0	0.674818	0.251981	0.188295
C19orf60	5.27242	5.19601	5.24654	5.20221	5.23022	5.26817	5.17753	5.13344	5.32076	5.03896	5.51033	5.37841	5.43613	5.39852	5.29877	5.1918	5.37009	5.31855	5.24288	5.26123
C19orf66	3.81382	4.26765	4.06648	4.4025	3.89318	4.11985	4.09053	3.79616	3.96881	4.96974	2.94722	3.66411	3.88819	3.98886	3.62554	3.71959	3.90372	4.15436	3.9429	3.94634
C19orf68	3.43382	3.51316	3.62085	3.73518	3.58138	3.77168	3.08126	3.19435	3.38455	3.8761	3.17757	3.71441	3.66304	3.51971	3.52893	3.40432	3.49188	3.66742	3.56485	3.61226
C19orf70	4.8608	4.81047	4.84024	4.9029	4.79051	5.04037	4.88194	4.78257	4.89521	3.59497	6.19991	4.87193	5.03762	4.82674	4.7859	4.84424	4.8227	5.08117	5.02684	5.05179
C19orf71	0.630787	0.788401	0.959201	1.00161	0.491258	1.0012	0.616289	1.12516	1.02487	0.797967	1.1929	1.24973	1.09143	1.03039	1.39531	1.10647	0.864424	1.07886	1.31824	1.14415
C19orf80	0	0	0	0	0	0	0	0	0	0	2.39331	0	0	0	0	0	0	0.0369541	0	0
C19orf81	0	0	0	0	0	0	0	0	0	0.464042	0	0	0	0	0	0	0	0	0	0
C1D	4.14425	3.8945	4.06646	4.04799	4.09082	4.02629	4.10238	4.05451	4.02552	3.40888	4.75587	4.10259	4.13473	4.18547	4.0603	4.2179	4.01309	4.03675	4.10577	4.17346
C1GALT1	5.30534	5.36861	5.32053	5.22743	5.38765	5.32278	5.2717	5.29754	5.38566	4.71153	6.16046	5.60181	5.43219	5.35445	5.59835	5.50718	5.45042	5.61135	5.69671	5.70822
C1GALT1C1	4.48817	4.7978	4.60436	4.94139	5.06465	5.05561	4.59473	4.64094	4.63421	5.005	4.73458	4.96646	4.88965	4.79887	4.92159	4.92192	4.83259	5.3064	5.06358	5.13331
C1QBP	7.22886	7.02977	7.06253	6.87044	7.2637	7.20356	7.07017	7.03235	7.0497	6.0113	8.24373	7.35731	7.18999	7.15521	7.16492	7.16278	7.17773	7.07337	7.09554	7.1073
C1QL3	0	0.426361	0.158143	0	0	0	0	0	0	0	0.825002	0	0	0	0	0	0	0	0.374227	0.00149298
C1QTNF1	5.91783	6.31471	5.74789	2.05158	0.7281	0.695209	4.16585	4.27186	4.16506	5.03826	1.33195	0.698466	1.61009	1.10666	0.934712	1.63052	0.966404	5.34219	5.50153	5.48323
C1QTNF2	0	0	0	0	0	0	0	0	0	0.905238	0	0	0	0	0	0	0	0	0	0
C1QTNF3	0	0	0	0	0	0	0	0	0	0.62458	0	0	0	0	0	0	0	0	0	0
C1QTNF5	5.97955	6.00118	6.25968	6.98198	6.59636	6.74624	6.58124	6.29043	6.40936	7.44216	5.02458	6.27416	6.53352	6.75114	6.05398	6.16541	6.48533	5.52931	5.32152	5.24026
C1QTNF6	5.71248	5.50138	5.62957	4.90951	5.03883	5.164	5.71537	5.78033	5.91977	6.09	4.10204	5.0031	4.99854	5.16346	4.86823	4.78814	4.9515	4.36744	4.06865	4.14809
C1R	2.16547	1.67051	1.34014	1.58105	1.402	1.45328	1.47919	1.68822	1.82817	1.32076	0.889545	0.485824	1.04483	1.2843	0.743533	0.600124	0.936049	0.175863	0	0.463133
C1RL	4.34007	4.51977	4.68464	5.18462	4.51463	4.60903	4.85042	4.61891	4.64907	4.23362	4.43147	3.79364	4.32012	4.47942	3.81179	4.15775	4.16539	4.01475	3.74319	3.52865
C1S	0	0	0.114846	0	0	0	0.432549	0	0	0	0.0479755	0	0	0	0	0	0	0	0	0
C1orf101	0	0	0	0.258552	0	0	0	0	0	0	0	0	0	0	0	0	0	0	0	0
C1orf109	4.40942	4.34484	4.36284	3.89679	4.37057	4.42482	4.14874	4.36869	4.33351	4.16487	4.45258	4.59378	4.21464	4.08818	4.59663	4.36669	4.25363	4.20697	4.32076	4.25552
C1orf110	0	0	0	0	0.852526	0.582244	0.29972	0.523134	0.450657	1.56	0	1.12846	0.248315	0.966296	0.861805	0.848197	1.44729	0	0	0
C1orf112	3.30502	3.1774	2.83359	2.53749	3.4336	3.21018	2.95717	2.67872	2.62615	4.46002	1.47172	3.02424	2.72779	2.60568	3.21777	2.99243	2.80288	2.75353	3.29081	3.21122
C1orf115	5.77104	6.07304	5.73493	6.4805	6.38541	6.47134	5.84895	5.41369	5.62605	5.73278	6.88853	6.29264	6.45346	6.11263	6.15033	6.40547	6.08199	7.3205	7.46048	7.50939
C1orf122	5.17178	5.09113	5.09793	5.00631	5.08626	5.04794	5.04709	5.27808	5.22292	3.96647	6.26753	5.23993	5.29326	5.2492	5.09563	4.96662	5.22915	5.14126	4.93247	4.90906
C1orf123	4.73854	4.82741	4.80428	4.88707	5.05093	5.04679	4.81758	4.61188	4.66684	4.63452	5.15798	4.88969	4.96998	4.78297	4.93282	4.89137	4.94853	5.1118	5.05662	5.09741
C1orf131	3.43275	3.45741	3.57271	3.05452	3.43079	3.2988	3.33431	3.19174	3.39158	3.34477	3.3655	3.63712	3.37924	3.307	3.38	3.22875	3.26669	3.29209	3.4426	3.29427
C1orf159	4.10201	4.07004	4.08665	3.77292	4.10196	4.09194	4.06412	4.10101	4.09188	5.03452	3.06198	4.15395	4.02964	3.99472	4.04716	4.04506	4.05956	4.14933	4.01628	3.89023
C1orf162	0	0	0	0	0	0	0	0	0	0	0.00977182	0	0	0	0	0	0	0.132205	0.488335	0.139292
C1orf174	4.49728	4.64501	4.59242	4.45025	4.64421	4.76604	4.4616	4.46063	4.54139	4.60739	4.65844	4.82851	4.65845	4.54789	4.78305	4.59528	4.65517	4.77678	4.72235	4.76612
C1orf198	4.84287	4.82467	4.75302	4.87157	4.77434	4.70641	4.59284	4.76739	4.88591	4.83689	4.88234	4.85997	4.94332	4.77822	4.96325	4.81085	4.78131	5.02717	5.1422	5.1477
C1orf21	5.5411	5.82537	5.48377	5.61347	5.77966	5.85776	5.81306	5.08852	5.18081	6.37733	4.33476	4.84714	5.29989	4.88849	4.24604	4.94289	4.43521	6.07547	5.70053	5.78968
C1orf216	4.23721	4.29897	4.32108	4.30112	4.1431	4.1907	4.24895	4.4065	4.54886	5.37941	3.20796	4.29206	4.38961	4.33728	4.29245	4.19247	4.26959	4.39032	4.20817	4.21787
C1orf226	3.78382	3.28957	3.38833	2.65479	3.16888	3.27734	3.17525	2.61629	2.72961	3.88764	1.42271	2.65411	2.27211	2.3974	2.43045	2.40384	2.40031	1.23261	2.0097	1.90871
C1orf233	0.900329	1.01099	1.15929	1.38517	1.4891	1.69183	0.827875	1.1805	1.43327	0.86788	1.57812	1.47506	1.3465	1.35915	1.76764	1.31152	1.21372	0.981943	0.78076	0.699398
C1orf27	4.36813	4.43876	4.54953	4.29425	4.34494	4.37655	4.39125	4.72327	4.63047	4.80014	4.12801	4.74608	4.4396	4.3796	4.67961	4.51385	4.39677	4.30511	4.43248	4.34303
C1orf35	4.33546	4.49668	4.37841	4.40702	4.39118	4.60398	4.14488	4.30674	4.31509	4.23336	4.68447	4.65758	4.5558	4.5569	4.61061	4.32427	4.40823	4.59794	4.57231	4.59739
C1orf43	7.15262	7.192	7.25434	7.64437	7.33449	7.37907	7.36691	7.28653	7.29402	6.53838	8.12303	7.19191	7.44903	7.43931	7.17229	7.35108	7.37465	7.45613	7.30895	7.30498
C1orf50	3.01684	3.04476	3.03537	2.98811	3.03128	3.11372	3.02632	3.04109	3.0774	1.94953	4.11245	2.9756	3.0734	2.91781	3.07614	2.9748	2.9698	3.10291	2.9776	3.11479
C1orf52	4.0344	4.17405	3.99939	4.27925	4.38757	4.2538	4.10183	4.27156	4.25492	4.44898	4.06881	4.40856	4.28445	4.27399	4.35393	4.31818	4.36276	4.3754	4.28445	4.24161
C1orf53	0.797184	1.01864	0.674307	0.752157	1.34785	1.09924	0.761413	0.849715	0.563106	0	2.39302	0.966947	0.829382	0.794031	1.07046	0.613855	0.848222	0.575596	0.756667	0.452504
C1orf54	2.97666	3.55236	3.40336	3.88101	3.21195	3.25499	3.22253	2.77761	3.03134	3.79418	2.82975	2.8594	3.1657	3.21316	3.24833	3.21784	3.18607	3.68387	3.76605	3.96316
C1orf56	2.31294	2.29442	2.51328	2.29278	2.43384	2.14741	2.05816	2.00166	1.99603	1.1745	3.23338	2.01747	2.25025	2.11064	2.03024	2.06716	2.04771	2.51207	2.22912	2.3558
C1orf74	1.67328	1.63578	1.74041	1.56257	2.22773	1.71845	1.55737	1.63064	1.78408	0.51225	3.15355	2.08544	1.84727	1.72922	2.22121	2.01564	1.64022	1.89752	2.02825	1.99708
C1orf85	5.22441	5.46158	5.38445	5.74389	5.21681	5.43217	5.52615	5.21778	5.33023	4.61093	5.98289	4.93873	5.26584	5.29373	4.96727	5.1633	5.30958	5.381	5.24374	5.24367
C1orf86	5.16659	5.25525	5.23607	5.36627	5.08207	5.1617	5.31558	5.28058	5.36969	4.649	5.82443	5.17623	5.30163	5.42455	5.17951	5.15326	5.31932	5.2161	5.17324	5.08321
C2	0	0	0	0	0	0	0	0	0	0	0.156521	0	0	0	0	0	0	0	0	0
C20orf194	5.07552	5.33743	5.43937	5.76325	5.29523	5.4046	5.25361	5.33467	5.28597	5.70408	5.0138	5.21284	5.42783	5.42584	5.41088	5.31155	5.32285	5.43753	5.3209	5.40103
C20orf195	0	0	0.0976757	0.166157	0	0	0.0734023	0	0.0566132	2.48129	0	0	0	0	0	0	0	0	0	0
C20orf196	1.46747	1.41767	1.56277	1.35708	1.40843	1.56242	1.18697	0.292076	0.943707	1.22109	1.41471	1.08425	1.15205	1.59305	1.33849	1.38398	1.50791	1.47314	1.60185	1.38886
C20orf24	4.35424	3.99901	4.20498	3.92557	4.14389	4.37011	3.76804	3.92892	4.16982	3.16312	5.12749	4.44651	4.25304	4.16188	4.32182	4.18386	4.36413	4.05566	3.995	3.96904
C20orf27	5.58359	5.3461	5.44829	5.25514	5.64896	5.73043	5.51669	5.50608	5.59913	4.96033	6.09266	5.81166	5.65601	5.60321	5.72254	5.57737	5.76261	5.26935	5.19941	5.24033
C20orf96	3.85513	4.0504	3.9212	3.6622	3.66365	3.74282	3.6992	3.75777	3.93937	2.89828	4.52815	3.65876	3.54258	3.63301	3.60929	3.54665	3.53187	3.7947	3.63975	3.58947
C21orf2	2.9299	3.12922	3.21516	3.05069	2.52052	2.74868	3.09679	3.03372	3.43086	2.77775	3.04515	2.83582	3.01685	3.05374	2.73714	2.58828	2.75845	2.81837	2.8814	2.56053
C21orf33	0	0	0	0	0	0	0	0	0	0	3.08821	0	0	0	0	0	0	0	0	0
C21orf58	2.9253	2.76661	2.61396	2.25973	3.08678	3.18802	2.32628	2.02328	1.875	3.45968	2.00285	2.89208	2.566	2.3735	2.95662	2.86118	2.73564	3.02758	3.38283	3.30238
C21orf59	3.29213	3.38277	3.42007	3.17574	3.16167	3.19217	3.26757	3.36618	3.26069	3.25441	3.12381	3.22723	3.21071	3.29075	3.13818	2.97386	2.98149	3.03382	3.00406	3.02492
C21orf91	3.42805	3.72894	3.68738	3.32935	3.17332	2.94231	3.23467	3.50055	3.53455	4.00428	2.51739	3.1374	3.04921	3.19964	3.19453	3.00435	2.94088	3.24099	3.2679	3.10097
C22orf23	0.888787	1.27826	1.25654	1.6433	1.16036	0.776072	1.02724	1.35992	1.36091	2.48747	0	1.08285	1.2467	1.21484	1.47329	1.20276	1.21989	1.33999	1.42876	1.40587
C22orf29	5.00307	5.27986	5.1151	5.47027	5.48184	5.49459	4.87666	5.08539	5.08384	5.57817	5.15284	5.45872	5.37236	5.27593	5.59718	5.4443	5.45321	5.78712	5.66911	5.63053
C22orf39	4.32479	4.39328	4.3074	4.21319	4.34566	4.33106	4.20229	4.07994	4.10557	3.72037	4.7348	4.03912	4.05016	4.1422	4.11153	4.23931	4.08658	4.47457	4.3253	4.32454
C22orf46	2.68159	2.91206	2.85834	2.83911	2.96943	3.02625	3.12199	3.25039	3.21291	2.81842	2.4572	2.39829	2.54829	2.89268	2.55806	2.45309	2.53765	2.22784	1.44214	1.55053
C2CD2	5.23272	5.68772	5.65237	5.71624	5.60584	5.63066	5.20605	5.14624	5.10158	6.58899	4.31155	5.24821	5.20234	5.16256	5.53234	5.46075	5.43523	5.76607	5.61806	5.6999
C2CD2L	4.47987	4.43395	4.49704	4.29756	4.19987	4.24107	4.39778	4.31947	4.44916	4.63695	3.93507	4.03565	4.29364	4.28763	4.10958	4.13045	4.32069	4.39561	4.18039	4.07876
C2CD3	4.98957	4.81945	4.88532	4.69079	5.03305	5.05698	4.75767	4.73393	4.7959	5.22511	4.54451	5.04177	4.9014	4.85029	5.11241	4.93357	4.84917	4.71665	4.83729	4.92135
C2CD4A	0.721143	0.334941	0.607916	0.915628	0.172766	0	2.00121	1.55368	1.52448	0.886446	0	0	0.434983	0.621157	0	0	0	0	0	0
C2CD4B	4.11128	4.23366	4.06935	4.65607	3.42994	3.52774	4.13179	3.98057	4.01867	9.12538	0	2.67624	3.71443	3.4331	2.62178	3.30488	3.27928	4.30877	4.0313	3.98896
C2CD4C	0.538746	0	0	0	1.17236	1.12382	0.655924	1.12662	1.2271	2.98948	0	0.93772	0.3439	0.92906	0.990956	0.339033	1.18459	0	0	0
C2CD4D	0	0	0	0.0677664	0	0	0	0	0	0	0	0	0	0	0	0	0	0	0	0
C2CD5	5.33474	5.44628	5.35468	5.33798	5.73606	5.66814	5.32567	5.13871	5.0998	5.41518	5.48159	5.57027	5.34301	5.28848	5.56631	5.55587	5.468	5.55536	5.6199	5.66172
C2orf15	0	0.0187803	0	0	0	0	0	0	0	0	0.402444	0	0	0	0	0	0	0	0	0
C2orf16	1.33197	0.968172	0.938928	1.12206	1.08338	0.850684	1.25	1.28294	1.4012	0.951668	1.17664	1.1795	1.26149	1.33474	1.12554	0.962807	1.24447	0.375866	0.900454	0.540624
C2orf27A	3.18878	2.86662	2.98989	2.83012	2.06723	2.0646	2.43688	2.8605	2.95322	2.6978	2.73807	2.42778	2.751	2.80016	2.6953	2.53618	2.67366	2.72876	3.0196	3.03257
C2orf42	2.76064	3.23873	3.16042	3.52243	3.10025	3.30887	3.07846	3.19449	3.32039	2.80255	3.65618	3.28712	3.24469	3.18291	3.35621	3.20467	3.16734	3.37133	3.35186	3.27776
C2orf43	4.30936	4.46894	4.41866	4.5495	4.5548	4.54992	4.38349	4.32792	4.34335	3.46482	5.49769	4.63212	4.47669	4.50604	4.54238	4.49813	4.42355	4.47069	4.53267	4.6744
C2orf44	4.17184	4.15316	4.13593	3.99817	4.35009	4.21081	4.19424	4.22855	4.15482	3.69783	4.85727	4.48956	4.33172	4.34335	4.47193	4.34777	4.26344	4.33956	4.44881	4.36214
C2orf47	3.90155	3.75008	3.81508	3.78302	3.84343	3.82808	3.77111	4.00075	3.93032	2.39661	5.38208	4.04831	3.97586	3.95447	3.90514	3.94209	3.806	3.92695	3.9591	3.86687
C2orf49	4.45052	4.6608	4.63261	4.68621	4.58917	4.45544	4.51085	4.66009	4.73569	4.95638	4.16501	4.61194	4.56052	4.52252	4.55731	4.46077	4.47268	4.54734	4.49826	4.47979
C2orf68	4.18603	4.46575	4.4281	4.75103	4.37057	4.38324	4.33883	3.98157	4.11784	3.74502	4.85156	3.94475	4.31188	4.20088	3.89546	4.11724	4.04703	4.67363	4.5985	4.55687
C2orf69	4.26465	4.34135	4.34259	4.37276	4.7195	4.59308	4.44724	4.26655	4.19302	4.10604	4.85037	4.60841	4.46265	4.4412	4.64612	4.63062	4.5844	4.53005	4.51933	4.64417
C2orf72	0	0	0	0	0	0	0	0	0	0	0.382107	0	0	0	0	0	0	0	0	0
C2orf76	2.09617	2.47026	2.32514	2.53222	2.81911	2.79207	2.50679	2.48035	2.44536	1.88261	3.0892	2.74931	2.54894	2.56307	2.77485	2.43851	2.12679	2.25609	2.33684	2.48441
C2orf81	0.0793007	0.84321	0.462694	0.933467	0.544043	0.19824	1.06132	1.04098	1.29611	0	0.998745	0	0.182018	0.686868	0	0	0	0.84895	0	0
C2orf82	0	0	0	0	0	0	0	0	0	0	0.768966	0	0	0	0	0	0.0570808	0.00168964	0	0
C2orf88	1.7181	1.8064	2.26612	0.337948	0.42783	0.260255	1.06749	0.774019	1.11435	0	2.25983	0	0.11501	0.56017	0.799761	0.32395	0.661654	0.601212	0.423035	0.248634
C3	1.00978	1.41811	2.04414	0	0.07466	0	1.23799	1.22674	1.41666	0	2.58581	0	0	0	0.0954099	0.0425417	0	1.3686	0	0
C3AR1	0	0	0	0	0	0	0	0	0	0	1.15718	0	0	0	0	0	0	1.19671	1.17035	0.86471
C3orf14	2.98936	2.61766	2.78261	2.37162	2.96897	2.99688	2.96052	2.94431	2.86076	1.93627	3.69513	3.19131	2.98768	3.01747	3.28408	2.84176	3.02316	2.09731	2.42044	2.32669
C3orf17	5.13124	5.31413	5.29825	5.44601	5.15881	5.23972	5.25076	5.33786	5.33575	5.17148	5.41921	5.24405	5.23688	5.28088	5.21673	5.33502	5.30465	5.48327	5.31074	5.39142
C3orf18	2.50474	2.45265	2.45469	1.75504	1.50294	1.47318	2.34942	2.54145	2.66697	1.83521	2.09263	2.02676	1.9579	2.03204	1.38766	1.48121	1.8694	1.75993	1.5176	1.61703
C3orf33	2.50724	2.26638	2.54351	1.56492	2.03322	1.33542	2.33793	2.51661	2.65061	1.34457	2.66657	1.856	2.02852	2.17774	1.97173	1.72181	1.57066	1.7956	1.52089	1.70146
C3orf38	4.38103	4.4048	4.28005	4.14034	4.26155	4.24551	4.15916	4.38888	4.38898	4.09968	4.53285	4.37668	4.29154	4.31168	4.37401	4.25245	4.14457	4.46636	4.35839	4.46677
C3orf52	3.05008	2.3884	2.54412	1.86763	1.8714	2.1913	2.79541	2.9718	2.92805	2.04344	2.47499	2.37381	2.14762	2.56014	2.52967	2.24161	2.48784	0.938672	1.39166	1.38658
C3orf55	1.55726	1.41732	1.5759	0.0734425	0.417316	0.309926	1.62455	1.62628	1.45988	0.232186	1.3861	0.541061	0.511535	0.280068	0.216728	0.49857	0.762571	0.841805	0.427375	0.422962
C3orf58	4.71443	4.94067	4.98978	5.25596	5.59757	5.53338	4.67602	4.65424	4.65731	7.04613	3.20539	5.56327	5.16418	5.22691	5.55139	5.27244	5.39655	4.9935	5.04301	5.0331
C3orf62	2.27391	2.56697	2.42935	2.78592	2.47847	2.64023	2.78694	2.51915	2.60708	2.32223	2.62751	1.95962	2.40328	2.32148	2.78932	2.45436	2.58058	2.2535	2.3628	2.3347
C3orf67	1.09848	0.831298	1.13892	0.843309	1.53967	1.63286	1.4528	0.815317	0.722482	0.871916	1.56484	1.64803	1.40218	1.43903	1.26955	1.42166	1.54741	0.998109	1.07489	1.05484
C3orf70	0	0	0	0.0737768	0.160882	0.275053	0	0	0	0.617899	0	0	0	0	0	0	0	1.20114	1.34661	0.982971
C4A	0	0	0	0.121648	0.617379	0	0	0	0	0	1.14521	0	0	0.171441	0	0.197195	0	0.196698	0	0
C4B	0	0	0	0	0.234524	0	0	0	0	0	0.471712	0	0	0	0	0	0.0873785	0	0	0
C4orf27	4.27525	4.25297	4.18022	3.85121	4.26386	4.19441	4.07005	4.13302	4.11096	4.09526	4.23829	4.32765	4.12365	4.12912	4.3172	4.1237	4.00475	4.1593	4.25343	4.23121
C4orf29	3.30994	3.35845	3.38738	3.28044	3.43159	3.14645	3.51079	3.24422	3.30468	3.08053	3.72369	3.37016	3.38474	3.48816	3.42929	3.46314	3.3716	3.51203	3.6172	3.62771
C4orf3	6.7141	7.03793	7.0737	7.35507	6.69223	6.67333	6.92891	7.00827	7.06188	6.64068	7.21201	6.77268	6.93538	6.92066	6.73606	6.80574	6.7638	7.05128	7.05502	7.08825
C4orf32	6.41123	6.50673	6.37577	6.66536	6.24097	6.16902	6.2018	5.82978	5.81304	8.29639	4.38137	5.76989	6.15009	5.98796	5.82621	6.35983	6.22888	7.15879	7.20532	7.19918
C4orf33	2.86501	2.77006	2.81992	2.50221	2.60586	2.62536	2.50294	2.38308	2.47014	2.34994	3.02468	2.67373	2.47151	2.42356	2.75892	2.82037	2.88097	2.82105	3.03912	2.93781
C4orf36	2.56845	2.46206	2.3569	2.13081	1.7745	1.68931	1.80664	2.22817	2.13154	1.80173	2.20449	2.08927	2.01176	1.94449	1.65534	1.53551	1.81287	1.76816	2.2462	1.84401
C4orf46	4.45047	4.24724	4.11519	3.69478	4.43529	4.42207	3.93201	4.06645	3.8634	5.04142	3.44862	4.61102	4.08391	3.92627	4.51283	4.40392	4.2395	4.26904	4.5784	4.55862
C4orf48	4.20637	3.70807	3.94738	4.05361	3.67854	3.78532	3.75882	3.80558	3.99871	4.62763	3.04733	3.92871	4.07257	4.25885	3.7577	3.73179	3.99254	3.31967	3.51595	3.55444
C5	1.40985	1.88551	1.79426	2.20174	2.43676	2.13533	1.43941	1.51012	1.06311	1.23061	2.36347	1.6765	1.59253	1.6013	1.74456	1.91309	1.60982	2.3102	1.86596	2.15672
C5AR1	0	0	0	0	0	0	0	0	0	0	0.52004	0	0	0	0.337893	0	0	0	0	0
C5orf15	5.48731	5.56094	5.52885	5.44323	5.4179	5.44066	5.46187	5.41275	5.46671	4.87929	5.97897	5.38937	5.41438	5.41987	5.42606	5.31207	5.32007	5.36694	5.38303	5.47233
C5orf22	4.7396	4.72327	4.74066	4.79662	4.75457	4.7413	4.67532	4.75826	4.80381	4.34692	5.20267	4.79813	4.77956	4.78246	4.92985	4.82156	4.75026	4.70927	4.77996	4.86192
C5orf24	6.81206	6.88054	6.87773	6.98011	6.92252	6.85641	7.00078	6.94258	6.91174	6.84555	6.81921	6.83408	6.78361	6.82584	6.78911	6.83299	6.8053	6.57814	6.66093	6.68837
C5orf28	3.28635	3.31451	3.41733	3.41593	3.47927	3.34358	3.28472	3.56084	3.4795	3.53195	3.39433	3.74179	3.46718	3.38112	3.69336	3.60773	3.46986	3.3567	3.59876	3.43801
C5orf30	3.57066	3.83483	3.65443	3.85299	3.86953	3.75126	3.96794	4.09262	4.16347	3.70451	4.10243	4.08779	3.83581	3.83965	4.01932	4.03976	3.75663	3.92211	3.93683	4.06679
C5orf34	1.97629	1.50469	1.41861	0.94535	1.94629	1.8703	1.31854	1.04028	0.97864	2.77647	0.498772	2.14595	1.28318	1.48394	2.04133	2.12498	1.85815	1.39825	2.03473	2.10764
C5orf42	4.84059	4.63414	4.81628	4.66449	4.75612	4.74208	4.76156	4.64507	4.65927	5.27918	3.95785	4.31459	4.54739	4.56297	4.5455	4.67402	4.52984	4.58435	4.29526	4.55974
C5orf45	4.16758	4.40656	4.29694	4.08506	4.18483	4.23962	4.41752	4.16886	4.15158	5.73411	2.61597	3.94747	3.99014	4.10844	3.98579	4.12843	4.15983	4.44684	4.30042	3.96487
C5orf51	5.51115	5.5712	5.59354	5.73186	5.40622	5.43433	5.43342	5.57629	5.52082	4.96541	6.09183	5.35674	5.47391	5.46392	5.49705	5.54075	5.49519	5.64151	5.60111	5.66618
C5orf55	1.49578	1.42869	1.44077	1.22143	1.194	1.18118	1.2593	1.18051	1.5159	0.368255	2.09422	0.898092	1.27026	1.47894	1.04807	0.994757	0.800159	1.46475	1.35053	0.939152
C5orf56	1.5661	1.77629	2.15175	2.29971	1.82451	1.96875	1.15673	1.01487	1.1811	3.0758	0.459574	1.49087	1.44846	1.30074	1.71801	2.07831	2.10512	2.37469	2.10486	2.25747
C5orf63	0.50173	0.671316	0.740923	0.967407	0.439652	0.719894	0.74096	0.623382	0.623725	0	0.976048	0.0032639	0.259788	0	0.295089	0.482778	0.192926	0.319313	0.533897	0.395311
C6orf1	4.39071	4.57493	4.62502	4.68253	4.43374	4.53783	4.43083	4.61334	4.56032	3.95553	5.09855	4.28681	4.61889	4.50317	4.45881	4.38729	4.49243	4.91254	4.54155	4.43593
C6orf106	6.75881	6.75631	6.65611	6.83715	6.82144	6.88115	6.6735	6.54322	6.6428	5.76155	7.66854	6.57421	6.6801	6.5943	6.62159	6.70873	6.65778	6.82503	6.84481	6.79381
C6orf120	5.06414	5.23884	5.39024	5.36911	5.23822	5.20027	5.40889	5.35587	5.3464	4.85884	5.61609	5.34325	5.29003	5.34434	5.25962	5.18353	5.2179	4.97978	5.05101	4.99294
C6orf132	0.0361412	0.160437	0.0983459	0	0	0	0	0.173971	0.797903	0	0.858661	0.0292469	0	0	0	0	0	0	0	0
C6orf136	3.68395	3.89309	3.82389	3.82427	3.85396	3.9365	3.78851	3.5986	3.67029	3.10057	4.54725	3.73045	3.80451	3.83458	3.68861	3.77413	3.77744	4.22765	3.93965	3.98024
C6orf141	0	0	0	3.46564	2.99733	3.03934	1.96828	2.47261	2.25073	3.72797	0	2.06559	2.63716	3.16271	2.18893	2.7553	3.22552	0	0	0
C6orf165	0.207253	0.210029	0.416814	0.149924	0	0	0.471175	0.747975	0.320091	0	0.229317	0	0	0	0	0	0	0	0	0
C6orf203	3.70288	3.81373	3.95871	3.95174	4.11657	4.03671	3.70248	3.7711	3.89236	2.49176	5.30506	4.18526	3.87936	3.91449	4.01473	4.00214	3.91879	3.83338	3.62352	3.85344
C6orf211	5.48071	5.27611	5.36481	5.28957	5.34237	5.24909	5.34514	5.30151	5.42384	3.637	7.16062	5.47389	5.41201	5.4822	5.50992	5.50832	5.53663	5.29363	5.42046	5.46838
C6orf226	1.46165	1.48326	1.29965	1.91747	1.3271	1.50965	1.50318	1.43706	1.41272	1.52607	1.53378	1.25097	1.64849	1.60604	1.23711	1.45804	1.75027	1.80919	1.89872	1.52814
C6orf47	3.77976	3.91519	3.93622	4.02784	3.83999	3.94699	3.7534	4.04096	4.04728	3.51878	4.31679	4.11579	3.97564	3.87772	4.04378	3.86253	3.74794	3.78612	3.83303	3.98993
C6orf48	5.88768	6.03889	5.98622	6.03924	5.98846	5.9338	5.92299	6.17211	6.25355	5.95997	6.0673	6.09486	6.07477	6.02374	5.94802	5.92724	5.93436	6.18903	5.93549	5.89498
C6orf52	0	0	0	0	0	0	0	0	0	0	0.278017	0	0	0	0	0	0	0	0	0
C6orf57	2.73501	2.72762	2.71322	3.0121	2.74519	2.47182	2.77267	2.62471	2.57795	1.72943	3.58564	2.25264	2.72089	2.73596	2.28749	2.52409	2.68013	2.88529	2.71918	2.64964
C6orf62	7.44414	7.45456	7.52748	7.62167	7.54955	7.55379	7.68534	7.59685	7.66225	7.78832	7.34249	7.62667	7.6705	7.66659	7.57243	7.57115	7.62541	7.44217	7.45564	7.45108
C6orf89	6.4959	6.61012	6.54075	6.74953	6.63049	6.67048	6.56868	6.52419	6.5632	6.56408	6.55065	6.36184	6.53427	6.45613	6.51519	6.52771	6.48785	6.65306	6.56628	6.57693
C7	3.35501	5.36637	5.58636	0.88335	0.934363	1.04348	2.03089	3.76463	3.71911	2.44872	0	0	0	0	0	0	0	0	0	0
C7orf26	5.16944	5.12538	5.15489	4.88903	5.18878	5.27227	5.00225	4.94436	4.99022	5.33463	4.88616	5.21825	5.09497	5.12005	5.13069	5.11084	5.15077	5.25272	5.15985	5.01238
C7orf31	1.04285	1.08031	1.36017	1.1027	0.805333	0.807303	1.44994	1.0986	1.12271	2.12077	0	0.75675	1.05231	1.0055	0.826377	0.955669	0.901932	0.997956	1.29772	0.865571
C7orf43	4.39857	4.48597	4.48094	4.39753	4.30058	4.21873	4.36643	4.34471	4.43732	4.47236	4.2319	4.29365	4.29548	4.42351	4.24521	4.27494	4.48607	4.41138	4.3815	4.09582
C7orf49	3.86999	4.05893	3.98631	4.1689	3.94331	3.97284	4.11554	3.88668	4.12056	3.94612	3.92954	3.77547	3.91502	3.8696	3.92784	3.83953	3.87684	3.76922	3.84078	3.94352
C7orf50	6.19673	5.9465	5.96048	5.80063	6.13944	6.26696	6.03525	5.93547	6.05015	5.14523	6.92852	6.2198	6.2058	6.07106	6.10464	5.95832	6.07304	5.8642	5.925	5.91027
C7orf55-LUC7L2	4.89631	4.89367	4.95395	4.89309	4.91209	5.01658	4.84377	4.87789	4.93603	5.49241	4.40053	5.03335	4.97776	4.98364	4.97731	4.96797	5.01506	5.03499	4.96465	4.85832
C7orf60	3.83507	4.03961	3.99948	4.3419	4.00173	4.03428	3.89913	4.07077	4.05549	3.87093	4.13898	3.92004	4.00832	3.94579	3.91745	3.96693	3.87408	4.11614	4.02459	4.0384
C7orf61	0	0	0	0	0	0	0	0	0	0	0	0	0	0	0	0	0	0	0.205571	0.140089
C7orf73	5.01777	4.87864	4.89499	5.08134	5.02816	4.97597	5.1178	4.93723	4.88512	4.03931	6.06615	5.05726	5.14935	5.14957	5.00987	5.1302	5.08386	5.03233	5.29411	5.22554
C8G	0	0	0	0	0	0	0.345522	0	0	0	0	0	0	0	0	0	0	0	0	0
C8orf33	5.57492	5.35829	5.50346	5.24727	5.45013	5.44269	5.37315	5.46775	5.56659	5.62289	5.31747	5.59564	5.59117	5.58934	5.56961	5.46108	5.47489	5.46049	5.3465	5.39028
C8orf37	1.37486	1.52076	1.62156	1.58244	1.67841	1.58214	1.50529	1.48572	1.48926	1.00663	2.0194	1.53053	1.63175	1.22387	1.3284	1.38652	1.36113	1.75655	1.66923	1.50578
C8orf4	4.8113	4.89134	4.8795	4.37227	4.05279	4.15206	5.3062	5.19733	5.25211	6.2093	2.52162	3.7611	4.2324	4.20584	4.19836	3.97264	3.94985	3.74355	3.69499	3.90467
C8orf44	0.254081	0.644948	0.4482	0.833578	0.672025	0.71339	0.342134	0.608887	0.151017	0.175541	0.874864	0.384368	0.435924	0.539675	0.296194	0.494735	0.745962	1.04086	0.53642	0.311248
C8orf48	1.43225	1.20012	1.37193	1.10353	1.40392	1.36224	1.18919	1.39329	1.5824	0.0269211	2.53112	1.90077	1.49462	1.54836	1.17203	1.14233	1.05818	0.876355	0.989139	0.801743
C8orf58	3.36421	3.59117	3.4512	4.07646	3.61345	3.61313	3.29577	3.43209	3.3435	4.31437	2.8957	3.57885	3.48812	3.44939	3.57158	3.7358	3.55406	3.74334	4.06514	3.92334
C8orf59	3.23466	3.50277	3.19017	3.26402	3.45383	3.33555	3.376	3.32575	3.26211	3.48044	3.09271	3.34431	3.32884	3.16573	3.21251	3.02811	3.14766	3.28794	3.42362	3.27476
C8orf76	1.04611	0.906578	0.678662	0.772679	0.846825	0.884454	0.892969	0.934279	0.791437	0.263647	1.33529	0.760199	0.822032	0.963407	0.484249	0.66979	0.813826	0.840595	0.756191	0.526118
C8orf82	4.20071	4.33568	4.40407	4.77449	4.44391	4.59024	4.34599	4.30478	4.40302	3.7759	5.10284	4.458	4.61492	4.6768	4.50074	4.3675	4.49016	4.35627	4.35631	4.285
C8orf88	0	0	0	0	0	0	0	0	0	0	0	0	0	0	0	0	0	0	0.0749907	0
C9orf114	4.736	4.93594	4.89339	4.732	4.91686	5.01791	4.85323	4.80406	4.84006	4.72453	5.07916	4.98748	4.87539	4.82656	4.97354	4.8942	5.0379	5.12882	4.93033	4.84954
C9orf116	1.65494	1.36304	1.66461	1.76442	1.09922	1.46971	1.89928	1.90061	2.13589	0.211503	3.02372	1.50938	1.89725	1.89794	1.55721	1.59253	1.84803	1.32042	1.30168	1.24079
C9orf117	1.75619	1.84318	1.77006	1.84527	1.74847	1.52416	2.08411	2.35931	2.54919	0.739357	3.11974	2.28966	2.1494	2.22072	2.05843	1.79607	2.01947	1.54365	1.5528	1.62178
C9orf139	0	0	0	0	0	0	0	0	0	0.715606	0	0	0	0	0	0	0	0	0	0
C9orf142	4.7986	4.60927	4.57664	4.3413	4.99428	5.12239	4.83535	4.59208	4.62845	5.30352	4.31549	5.15262	4.96923	4.73149	4.999	4.85	4.95584	4.73014	4.84062	4.84371
C9orf156	2.78229	2.94816	3.0407	2.91085	2.94097	2.83161	2.78929	2.95861	2.99263	2.71377	3.21772	3.114	3.0045	2.87098	3.1775	2.94459	3.05852	3.02058	3.05931	2.93842
C9orf16	4.6511	4.77112	4.82026	5.03406	4.85034	5.02274	4.76668	4.74693	4.91722	4.71723	4.91195	4.87028	5.00785	4.96674	4.65962	4.66479	4.69571	4.9058	4.70114	4.61021
C9orf172	0.907559	1.14279	1.55072	1.42447	1.30547	1.53186	0.709934	1.39735	1.71299	0.49691	2.21151	1.89158	1.52494	1.36756	1.93795	1.3949	1.22123	1.25377	1.12448	0.976252
C9orf3	4.37724	4.33553	4.23767	4.15582	4.26385	4.31141	3.9785	3.96132	4.11323	4.18818	4.04621	4.10658	4.10116	4.00965	4.01162	3.91489	4.03267	4.0734	4.10645	4.01849
C9orf40	3.36219	3.14131	3.15491	2.84118	3.19395	3.28781	2.73597	3.12878	3.20604	2.97537	3.46948	3.68897	3.34688	3.25842	3.59356	3.17908	3.08523	3.11267	3.25341	3.43324
C9orf41	4.59236	4.57567	4.63617	4.53062	4.757	4.66129	4.45106	4.49922	4.62974	3.80256	5.51147	4.90663	4.66843	4.71211	4.90378	4.72696	4.6842	4.55766	4.60674	4.72669
C9orf64	3.08272	2.99777	2.95247	3.14758	2.863	2.91657	2.987	3.01059	3.15069	2.03959	3.9117	2.99459	2.99707	2.80085	3.14822	2.9321	2.90911	2.49377	2.90511	3.27244
C9orf66	0	0	0	0	0	0	0	0	0	0	0.710811	0	0	0	0	0	0	0	0	0
C9orf69	6.07184	6.17301	6.19635	6.22899	6.11181	6.14535	6.06134	6.077	6.16916	5.97292	6.33583	6.2572	6.24103	6.18858	6.20657	6.04909	6.15752	6.10032	6.18006	6.16355
C9orf72	3.19758	3.362	3.24263	3.13887	3.24852	2.96212	3.22868	3.2499	3.01786	3.62239	2.77581	3.0596	3.03988	3.21887	3.39925	3.19542	3.27562	3.17061	3.1813	3.39505
C9orf78	5.45088	5.43774	5.43899	5.44017	5.48339	5.612	5.51164	5.61445	5.60141	4.74135	6.40061	5.77062	5.69627	5.56624	5.6786	5.57892	5.56144	5.57397	5.63545	5.62545
C9orf85	3.24915	3.25426	3.37305	3.28511	3.36514	3.35921	3.47835	3.37578	3.32901	2.89454	3.80295	3.29739	3.30857	3.29037	3.32481	3.4834	3.51659	3.45765	3.18679	3.34274
C9orf89	4.50742	4.6218	4.61792	5.47914	5.20579	5.23338	4.84786	4.55511	4.6358	4.53076	5.4796	4.97215	5.25991	5.22707	4.98195	5.13383	5.32577	5.24256	5.11659	5.1292
C9orf9	2.05589	2.09931	2.08327	2.72053	1.97462	2.14089	2.28749	2.04802	2.24397	1.58784	2.69573	1.67086	2.19527	2.12498	1.71518	2.13079	2.28151	2.40078	2.20152	2.1773
C9orf91	2.84107	2.78917	2.99262	3.02178	2.86066	3.03027	3.10624	3.3863	3.29058	2.45745	3.57479	3.23895	3.1601	3.36484	3.18921	3.09909	3.02829	2.69946	2.69915	2.49235
CA11	2.0729	2.25489	2.0616	3.05025	2.23351	2.5144	2.29389	2.25952	2.61625	1.56249	2.30401	0.80873	2.01102	2.10838	1.53692	1.53383	1.54297	1.8368	1.0108	1.05178
CA12	3.74501	3.2949	3.4134	1.90367	2.43239	2.62727	3.14073	3.52067	3.20364	1.92347	3.88236	2.83	2.58557	2.6099	3.25063	2.82827	2.69587	2.54745	2.61899	3.00411
CA13	2.13252	2.21811	2.62956	2.2788	2.01061	1.78794	2.85008	2.39903	2.42665	1.08775	3.36333	2.21496	2.15972	2.32991	1.88721	2.29879	2.2395	1.98968	2.08567	2.12099
CA2	0	0	0	0	0	0	0	0	0	0	0.469497	0	0	0	0	0	0	0.33643	1.41627	0.673401
CA4	0	0	0	1.5955	1.48063	0.834972	0	0	0	0	0	0	0	0	0	0	0	0	0	0
CA5B	2.52191	2.55174	2.54919	2.51289	2.40437	2.36199	2.81772	2.73384	2.7872	2.31149	2.57933	2.36799	2.45491	2.51806	1.7887	2.32958	2.51677	2.66325	2.00125	2.13603
CA8	2.1344	2.74932	2.0982	2.6848	1.74982	1.87975	0.870131	0.539843	0.229592	2.22455	0.362281	0.628153	1.25383	0.522129	0	0	0	2.78849	2.88922	2.97149
CAAP1	4.54869	4.71114	4.66263	4.84608	4.8602	4.80101	4.72735	4.7151	4.76153	4.12303	5.29521	4.79977	4.69781	4.71989	4.64895	4.71842	4.75758	4.68388	4.4849	4.61926
CAB39	7.08082	7.15185	7.12637	6.91817	6.8174	6.7657	7.35219	7.30966	7.27639	6.61717	7.32224	6.82924	6.8538	6.83366	6.84072	6.90345	6.82078	6.79706	6.89925	6.87811
CAB39L	2.70374	2.8987	3.1041	3.39145	2.90007	3.00053	3.0466	3.20251	3.26934	2.86103	3.37509	3.1156	3.35278	3.13147	3.40215	3.10271	3.23807	3.04884	3.16716	3.04931
CABIN1	6.46978	6.51624	6.56709	6.42952	6.40174	6.52224	6.41239	6.47218	6.51985	6.3955	6.61583	6.55299	6.53843	6.48463	6.67529	6.46233	6.53424	6.49402	6.4942	6.5548
CABLES1	5.50561	5.28057	5.44328	6.55103	6.48925	6.55573	5.49354	5.63045	5.71972	5.11795	6.55072	6.17719	6.20262	6.35785	6.25825	6.01981	6.22466	5.02038	5.04796	5.04011
CABLES2	3.50004	3.74731	3.56619	3.78748	3.88117	3.95638	3.44282	3.66238	3.73055	3.96015	3.42093	3.82964	3.72565	3.68316	3.70531	3.59865	3.60943	3.87793	3.56732	3.55826
CABP4	0.55851	0.80101	0.801552	1.29089	0.193358	0.76137	0.752525	0.158591	0.828275	2.22002	0	0	0	0.0828238	0	0.378752	0.522994	0	0	0
CABYR	0.645604	0.287933	0.137072	0	0	0	0.222226	0.48466	0.457395	0	0.372268	0.267242	0	0.383886	0	0	0	0	0.23644	0
CACFD1	3.22005	3.83292	4.03883	4.77008	4.19502	4.39509	3.63949	3.87346	3.92906	2.93148	4.93406	4.00388	4.2178	4.29975	4.25178	3.74759	3.88819	3.71135	3.26888	3.50665
CACHD1	3.96077	3.86408	4.08901	4.27593	4.02184	3.76652	4.24433	4.3466	4.39058	5.37549	2.9889	4.1851	4.25355	4.32326	4.46728	4.42896	4.37597	3.95976	4.1424	4.18358
CACNA1A	0.199639	0.405153	0.358509	0.403638	0	0	0	0	0.366357	1.6004	0	0	0	0.117973	0.00451796	0	0	0.0979589	0	0
CACNA1C	0	0	0	0.307342	0	0	0	0	0	0.754017	0	0	0	0	0	0	0	0	0	0
CACNA2D1	5.83393	6.03862	6.15787	5.60359	5.34416	5.38395	5.80182	6.14572	6.09452	6.17442	5.01809	5.54602	5.53489	5.62021	5.47528	5.21526	5.1859	5.31688	5.17863	5.25534
CACNA2D4	0.354899	0.138242	0	0	0	0	0.0344621	0	0.0967594	0	0.227404	0	0	0	0	0	0	0.813682	0.457973	0.398466
CACNB1	2.05418	2.07271	1.86904	2.13176	2.10111	2.3469	2.26495	2.01168	2.15506	3.83746	0.262913	1.8216	2.01127	2.08452	1.65175	2.06658	2.25332	2.37687	2.04972	1.58031
CACNB3	4.8458	4.95764	5.02717	5.32117	4.81277	4.93855	5.0451	4.92632	5.09127	6.37303	3.59855	4.79533	5.0543	5.11713	5.02809	4.94543	5.00392	4.87925	5.01002	4.94496
CACNG6	1.13678	0.735492	1.25497	2.27667	1.62316	1.64057	2.61456	1.52155	1.61863	2.2521	0	0.14315	1.14354	1.61667	0.780194	1.3332	1.62078	0	0	0
CACNG8	2.54065	2.4932	2.73291	2.75506	2.53703	2.63311	3.20454	3.21189	3.23774	3.9807	1.48392	2.67464	2.68901	2.8684	3.05762	3.01473	3.50721	2.16139	1.99851	1.86401
CACTIN	4.73257	4.7753	4.80325	4.7953	4.92861	4.9186	4.8194	4.78138	4.8699	5.30482	4.39378	4.99678	4.91026	4.82672	4.9538	4.86234	4.97099	4.79796	4.80152	4.74275
CACUL1	5.83137	5.96094	5.95096	6.12649	6.04503	6.04992	6.11973	5.98885	5.98676	5.86526	6.13963	5.94136	6.02873	6.00278	6.02872	6.01767	5.96375	5.96701	6.00502	6.02896
CACYBP	6.52197	6.39239	6.3564	5.95276	6.57686	6.48591	6.42746	6.32078	6.34466	5.47592	7.29519	6.71213	6.38791	6.36292	6.55964	6.37637	6.37286	6.13936	6.30975	6.33985
CAD	6.66359	6.38526	6.43425	6.06099	6.48334	6.4863	6.26417	6.39838	6.30225	6.6741	6.22911	6.54677	6.4559	6.43753	6.63875	6.51366	6.57765	6.53536	6.4408	6.50397
CADM1	2.67236	3.44219	2.76162	2.95314	2.10167	2.24751	2.42608	2.64541	2.77589	3.20552	1.74941	1.42496	2.51668	1.92826	2.11119	1.47352	1.47829	3.27706	3.14716	3.21137
CADM4	3.28425	3.27442	3.26618	3.97825	3.92709	4.21825	3.46982	3.63407	3.76716	2.52975	3.9299	2.86022	3.4	3.32894	3.17384	3.01506	2.88437	2.61258	2.12099	1.92135
CADPS2	5.45133	5.58524	5.60402	5.54107	5.47994	5.3771	5.10279	5.17149	5.23649	5.92008	4.89349	5.38076	5.27991	5.23199	5.31474	5.35521	5.15817	5.65003	5.6578	5.74408
CALB1	0	0	0	0	0	0	0	0	0	0	0	0	0	0	0.00836805	0	0	0	0	0
CALCOCO1	5.82626	6.21717	6.17176	6.65662	6.00183	6.11996	6.1501	6.06791	6.1171	6.4784	5.71134	5.7159	6.0644	6.01158	5.78319	6.00304	6.06424	6.43716	6.17321	6.12625
CALCOCO2	6.45268	6.4857	6.36098	6.20183	6.08504	6.10526	6.27837	6.39148	6.45967	6.42405	5.96613	5.97704	6.00858	5.91788	6.0119	6.09099	5.96603	6.2487	6.21167	6.25779
CALCRL	6.50643	7.24679	7.54523	8.59945	8.07783	8.08904	6.84637	7.02692	7.11182	9.25685	5.41889	7.48683	7.44286	7.75704	7.76853	7.32397	7.53213	6.81964	6.41571	6.48515
CALD1	8.33802	8.13938	8.15134	8.26204	8.22814	8.2001	8.1797	8.13601	8.12174	8.65379	8.06968	8.32895	8.39586	8.35769	8.31581	8.54996	8.45732	8.74589	8.75369	8.84957
CALHM2	3.67248	3.38976	3.5914	4.23054	4.48562	4.46602	4.09642	3.82491	3.89532	5.85758	1.62751	3.85507	3.91893	4.00121	3.96945	3.91894	4.00458	2.63131	2.60215	2.8117
CALM1	9.06048	8.9929	9.02076	9.50194	9.30024	9.28173	9.13936	8.98225	9.03154	8.60572	9.73043	9.16832	9.26397	9.31976	9.31744	9.24737	9.29483	8.82094	9.15931	9.12229
CALM2	8.32532	8.06538	7.96633	7.73949	8.16311	8.10072	7.90575	7.94047	7.92258	7.67075	8.63154	8.18702	8.07378	7.989	8.25891	8.31428	8.2143	8.49039	8.52573	8.5381
CALM3	8.20105	8.24018	8.23094	8.27756	8.27176	8.34407	8.23313	8.06478	8.19014	7.40801	9.11553	8.3086	8.2709	8.24538	8.27001	8.27424	8.3196	8.28028	8.32676	8.36253
CALML4	1.72712	1.47624	1.95702	1.66129	1.57548	1.7847	1.84794	1.57418	1.40929	0.923502	2.46705	1.58652	1.50603	1.46374	1.81096	2.10356	1.92056	1.53781	1.90873	1.66378
CALR	9.72211	9.59037	9.59525	9.6537	9.67255	9.73614	9.76047	9.52294	9.66917	9.77657	9.48698	9.4932	9.72523	9.70105	9.41293	9.57971	9.61831	9.74823	9.56575	9.60478
CALU	8.30564	8.25893	8.3406	7.99043	8.06602	8.0514	8.21088	8.41407	8.42201	8.8585	7.33444	8.17555	8.05796	8.12401	7.96917	7.97253	7.98085	7.92716	7.72409	7.74518
CAMK1	2.79693	2.59262	2.22924	2.2364	2.73253	2.71391	2.40895	2.26558	2.56397	1.66584	3.22857	2.46956	2.53378	2.26343	2.62257	2.21522	2.52168	2.14885	2.5062	2.22833
CAMK1D	2.55338	3.82538	3.53911	3.55605	3.54019	3.7186	3.41488	3.45548	3.33335	5.16806	0.788779	2.87836	2.57778	2.71809	3.19151	2.53211	2.29798	2.27634	1.99459	2.20839
CAMK1G	0	0	0	0	0	0	0	0	0	0	0	0	0	0	0	0	0	1.8318	1.48824	1.3247
CAMK2B	0	0	0	1.34681	0.0677094	0.642099	0	0.131921	0.343338	0	0.443703	0	0	0	0.371579	0	0	0	0	0
CAMK2D	5.52341	5.62938	5.60591	6.1317	5.8665	5.82781	5.77966	5.54089	5.53951	5.40684	5.95617	5.31818	5.76799	5.58769	5.39692	5.64714	5.50946	5.93916	5.86563	5.79015
CAMK2G	5.16101	5.15589	5.10665	5.20617	5.36274	5.39782	5.25725	5.17529	5.18545	4.89516	5.72223	5.35423	5.30715	5.32204	5.41102	5.46306	5.33305	5.46252	5.36186	5.53338
CAMK2N1	5.23648	5.2925	5.13123	5.45278	5.21468	5.18361	4.52037	4.7438	4.81008	3.51887	6.129	4.29379	4.75513	4.46999	4.12942	4.42419	4.10009	5.31076	4.89486	4.86709
CAMK4	2.66856	2.08998	2.35169	1.479	2.76342	2.61707	2.1361	1.54655	1.58221	3.61494	0.585182	2.31251	1.85241	1.93609	2.45346	2.3578	2.32935	1.55074	1.80743	1.96674
CAMKK1	2.47615	2.74758	2.80033	2.37768	2.83655	2.83575	2.87978	2.83351	2.73914	4.40884	0.80822	2.85062	2.36918	2.79969	2.91657	2.70883	2.90479	2.15037	1.72376	2.00325
CAMKK2	6.16724	6.20052	6.19879	6.52174	6.4414	6.48903	6.47589	6.22966	6.33951	5.97133	6.72872	6.31238	6.42632	6.41473	6.28116	6.42324	6.42864	6.34174	6.28244	6.32602
CAMKMT	2.16709	2.46299	2.00176	2.28362	2.13959	2.14306	2.07718	2.17993	2.25284	1.32789	3.09029	2.08475	2.13261	1.95998	2.20556	2.03167	2.29002	2.43634	2.63945	2.27519
CAMLG	5.17577	5.23558	5.2119	5.56278	5.21282	5.26615	5.31138	5.16626	5.17151	5.08159	5.45627	5.04385	5.28712	5.27323	4.86446	5.28408	5.21483	5.65532	5.37308	5.53057
CAMSAP1	5.75471	5.56891	5.61389	5.61964	5.53072	5.61065	5.68214	5.79562	5.84334	5.81969	5.54136	5.6514	5.76555	5.80976	5.73972	5.70712	5.783	5.63553	5.55777	5.57998
CAMSAP2	6.55765	6.57122	6.62329	6.81075	6.72405	6.71258	6.69708	6.7597	6.73172	7.69	5.71419	6.75447	6.77518	6.77045	6.78531	6.75989	6.65396	6.6073	6.59875	6.74437
CAMSAP3	1.07832	0.919302	0.454955	0	0.0243117	0.113186	0.478283	1.95614	2.35547	0	1.79861	0.485288	0.592337	0.630755	0.172265	0	0.0281524	0	0	0
CAMTA1	4.79662	4.94689	5.09125	5.26379	5.16181	5.22608	5.02576	5.01795	5.16568	4.19831	5.68275	4.83745	5.00335	5.11558	4.81065	4.87136	4.72871	4.90893	4.49434	4.4634
CAMTA2	5.59385	5.74632	5.72177	5.8544	5.58698	5.64428	5.75768	5.6808	5.6988	6.06199	5.36106	5.48041	5.70039	5.74822	5.58102	5.68786	5.83497	6.00177	5.77001	5.71787
CAND1	7.34824	7.31711	7.31861	7.29427	7.40571	7.34799	7.28438	7.3218	7.31201	6.79838	7.87959	7.35656	7.3326	7.3258	7.37079	7.36725	7.27808	7.37967	7.34496	7.39592
CAND2	2.0238	1.78247	2.21823	2.15032	2.83508	2.58329	1.76102	2.30882	2.3558	3.18346	0.659902	2.17714	2.09168	2.04842	2.42482	1.8909	2.02488	0.992987	0.12313	0.797494
CANT1	6.66834	6.6647	6.70744	6.36961	6.47311	6.54012	6.55772	6.59256	6.67705	7.00578	6.10153	6.68379	6.56092	6.47895	6.57917	6.43535	6.46488	6.46329	6.51587	6.53291
CANX	9.57533	9.60839	9.62824	9.68423	9.62092	9.6211	9.64108	9.69683	9.72837	9.37189	9.91883	9.67529	9.69717	9.68748	9.60655	9.63051	9.59917	9.68967	9.59465	9.63145
CAP1	8.57973	8.46384	8.47403	8.44708	8.54026	8.51616	8.74595	8.69768	8.74794	8.14652	9.07974	8.77299	8.67629	8.63421	8.65287	8.69926	8.66197	8.48016	8.59286	8.65308
CAP2	2.42198	3.06763	2.34214	1.6935	1.92269	1.88712	1.70277	2.61208	2.5049	0.403717	3.40267	1.3783	1.14829	0.930891	1.94221	1.49365	1.26959	2.2804	1.86661	1.79272
CAPG	5.36338	4.92479	4.89628	5.28305	5.21114	5.26712	5.5811	5.46448	5.50714	3.63504	7.07152	5.27381	5.62325	5.59811	5.33954	5.51181	5.62897	5.27882	5.3019	5.3044
CAPN1	7.87602	7.68163	7.81699	7.77092	7.58437	7.64612	8.06593	7.83295	7.92512	7.2461	8.31338	7.68871	7.87547	7.87874	7.57449	7.78213	7.92215	7.70238	7.74282	7.66841
CAPN10	5.01771	5.17605	5.11269	5.15921	5.11283	5.16767	5.05849	5.05646	5.10928	5.38026	4.79391	5.0802	5.09993	5.10277	5.05966	4.98527	5.1706	5.14722	5.12729	4.82416
CAPN11	0	0	0	0.713412	0	0.608037	0	0	0	2.67931	0	0	0.22257	0.390483	0	0.658295	0.370603	0.206973	1.02087	0.812011
CAPN14	0	0	0	0	0	0	0	0	0	0.191826	0	0	0	0	0	0	0	0	0	0
CAPN15	6.469	6.45459	6.51594	6.30364	6.71767	6.75056	6.46249	6.38002	6.39758	6.62282	6.42008	6.79733	6.57764	6.60203	6.75041	6.53214	6.75977	6.34584	6.33784	6.23165
CAPN2	8.91012	8.9907	8.95457	9.08314	9.13747	9.14463	9.0851	8.92413	8.96199	9.85929	8.5348	9.41043	9.28851	9.24991	9.3158	9.31193	9.31431	9.37768	9.53239	9.55401
CAPN5	5.08437	4.64734	5.08977	5.11921	5.30901	5.35588	5.55121	5.39944	5.35241	3.66854	6.00868	5.20226	5.01222	5.40271	5.12905	4.85627	5.36529	2.94555	3.1905	3.08247
CAPN7	5.43157	5.36644	5.43787	5.26898	5.33283	5.31787	5.26654	5.27758	5.24102	5.19789	5.46027	5.26462	5.24046	5.25807	5.25468	5.38034	5.3196	5.48808	5.38278	5.39409
CAPNS1	8.27239	8.23472	8.27633	8.48792	8.31153	8.36162	8.40653	8.26871	8.29519	7.76591	8.9174	8.23366	8.46478	8.45609	8.15719	8.32548	8.34656	8.49227	8.42119	8.33771
CAPRIN1	8.21664	8.17769	8.23016	8.18929	8.1995	8.1695	8.22087	8.28236	8.25741	7.71777	8.80066	8.39836	8.30436	8.33296	8.29927	8.29559	8.30177	8.23085	8.26925	8.29002
CAPRIN2	5.59538	5.65526	5.69145	4.92654	5.38826	5.3771	5.89399	5.65791	5.67772	5.75723	4.82164	5.38367	5.0899	5.21857	5.13351	5.12314	5.29604	4.80351	4.63451	4.66332
CAPS	1.46739	1.68445	1.65306	2.32514	1.7285	1.61987	1.36721	1.404	1.40909	1.98708	1.36563	1.16301	1.64539	1.68717	1.79242	1.69922	1.98477	1.94294	1.91152	1.6892
CAPS2	0.811268	0	0.57479	0.232683	0.42078	0.0369689	0.185084	0	0	0.433579	0.132998	0	0	0.579591	0	1.00236	0.524931	1.10434	0.193124	0.464412
CAPZA1	7.683	7.61661	7.64303	7.5921	7.6437	7.66109	7.76738	7.76396	7.76676	7.18271	8.22651	7.82641	7.75021	7.74993	7.71554	7.74703	7.70779	7.64326	7.67864	7.72663
CAPZA2	7.57742	7.65443	7.60257	7.90281	7.85174	7.82009	7.81539	7.60598	7.61534	7.08612	8.28575	7.61402	7.71299	7.68029	7.50287	7.69038	7.60852	7.70309	7.67351	7.71536
CAPZB	7.71631	7.76699	7.74158	7.85517	7.87727	7.93433	7.89424	7.78414	7.82539	7.26736	8.28738	7.75955	7.79008	7.75164	7.66301	7.77504	7.72477	7.77593	7.67551	7.6817
CARD10	6.37449	6.36633	6.28713	6.66316	6.75534	6.89689	6.36577	6.05497	6.17016	6.57398	6.38311	6.40151	6.55246	6.45238	6.50156	6.51685	6.47829	6.56478	6.63731	6.57446
CARD11	5.01421	4.32967	4.73987	3.74448	3.92071	3.94507	4.86211	5.08544	5.17771	4.27074	4.44102	4.60973	4.64314	4.98313	4.11227	4.09484	4.47871	3.79249	3.48386	3.38844
CARD14	0	0	0	0	0	0	0	0	0	0	0	0	0	0	0.125528	0	0	0	0	0
CARD16	3.26527	3.72523	3.54122	3.59138	3.18463	3.17654	2.9069	3.07029	3.1131	4.77631	2.1763	3.16697	3.28635	3.10447	3.56768	3.41733	3.2406	4.35963	4.38212	4.47378
CARD6	5.24496	5.38951	5.38691	5.84518	5.46941	5.51547	5.59778	5.54369	5.61988	6.82339	4.32413	5.59458	5.78386	5.76847	5.47925	5.54792	5.57129	5.68084	5.59569	5.69308
CARD8	6.63376	6.99909	7.05194	7.40973	7.28804	7.29996	7.4943	7.44275	7.43949	7.9402	6.2936	7.461	7.21561	7.3548	7.34181	7.136	7.26387	6.36081	6.46852	6.44275
CARD9	0.0599188	0.331457	0.787658	0.461784	0	0.123139	0.201642	0.637592	0.858741	0.287063	0.512039	0.567768	0.532508	0.603052	0.598197	0.334688	0.37686	0.507996	0.415281	0.145886
CARF	1.95472	2.1973	1.98817	2.93084	2.32029	2.28468	1.90602	1.91336	1.6735	2.37011	1.88433	1.24886	1.99467	1.94967	1.71512	2.18967	2.18897	3.00775	2.42216	2.40414
CARHSP1	4.98854	4.99133	5.0448	4.89371	5.14773	5.15564	4.83987	4.69646	4.79787	4.97107	4.95969	5.01858	4.96379	4.71518	5.00371	4.94101	4.77243	5.04786	5.16124	5.19706
CARKD	5.50154	5.55269	5.56009	5.42665	5.41613	5.45118	5.41077	5.53554	5.5383	4.64176	6.31844	5.45488	5.49365	5.38971	5.45508	5.39397	5.4838	5.6317	5.45609	5.49008
CARM1	6.32264	6.25311	6.34301	6.30325	6.21742	6.30831	6.38557	6.30005	6.44175	6.24261	6.42674	6.40369	6.43631	6.41328	6.29457	6.31461	6.45109	6.29834	6.28186	6.25531
CARS	5.42142	5.55808	5.6298	5.65795	5.40273	5.52027	5.49456	5.67121	5.75685	5.21438	5.96358	5.74022	5.63255	5.67348	5.65964	5.57631	5.68409	5.56009	5.50842	5.45396
CARS2	5.4133	5.37372	5.52239	5.02314	5.40004	5.43188	5.3146	5.34819	5.35864	4.91614	5.91113	5.69844	5.46039	5.44816	5.6308	5.40679	5.45675	5.40151	5.36929	5.38733
CASC10	2.23841	2.47729	2.54659	2.82305	2.18842	2.43696	2.92669	3.04592	3.20939	1.05979	3.65381	2.15907	2.46367	2.45491	2.0439	2.12946	1.99836	1.94971	1.61494	1.71573
CASC3	6.94182	7.0308	7.01298	7.07589	6.98713	6.99068	7.05001	7.05419	7.11466	7.31274	6.83165	7.1237	7.10852	7.05561	7.07397	7.07726	7.10166	7.16778	7.17102	7.16182
CASC4	5.93373	5.88119	5.89228	5.84533	5.77656	5.77622	5.97588	5.99351	6.08392	6.17641	5.52508	5.76264	5.85471	5.8832	5.70383	5.81633	5.75122	5.88304	5.74289	5.75687
CASC5	5.2369	4.81297	4.83096	4.30178	5.42896	5.36143	4.9184	4.24163	4.04661	3.89479	6.03055	5.20797	4.67634	4.59752	5.29079	5.3987	5.11885	4.82019	5.47751	5.56056
CASD1	4.32711	4.64293	4.75296	5.08054	4.79535	4.76809	4.52704	4.71426	4.59886	4.98245	4.213	4.64107	4.552	4.71883	4.67737	4.59824	4.64613	4.33321	4.15837	4.22665
CASK	5.32548	4.96673	5.01467	4.64954	4.70903	4.72722	5.08625	5.2027	5.30167	5.34489	4.44589	4.7943	4.92023	4.78188	4.92145	4.79922	4.70169	4.59533	4.80358	4.81608
CASKIN2	6.06057	6.14004	6.17966	6.14537	6.29859	6.35761	6.13702	6.11302	6.04393	8.25691	4.03202	6.21253	6.22994	6.18426	6.28801	6.06341	6.15794	6.02328	6.06147	5.90369
CASP1	1.75563	2.83903	2.55755	2.97737	2.73858	2.79955	1.22214	1.50756	1.18717	3.2354	1.06694	1.57444	1.6779	1.11276	2.14094	1.93659	1.5587	3.23652	2.90554	2.99315
CASP10	5.18677	5.69194	5.70228	5.58095	5.50095	5.53788	5.13412	5.39492	5.4028	5.71764	4.94574	5.32345	5.14464	5.26102	5.49843	5.15848	5.14728	5.26642	4.96431	5.07378
CASP2	5.0638	5.09262	5.12661	5.10608	5.36851	5.38372	4.91302	5.17553	5.16108	5.83938	4.70424	5.59139	5.39686	5.38293	5.77862	5.32595	5.28008	5.17794	5.29328	5.27453
CASP3	5.9198	5.66837	5.75658	6.00535	6.18823	6.12449	6.26126	6.12327	6.07074	6.34572	5.58477	6.2807	6.09904	6.23356	6.32272	6.12832	6.18893	5.00165	5.4602	5.54121
CASP4	4.96682	5.10915	5.04721	5.81641	5.87355	5.85997	5.24565	4.6835	4.76328	6.10022	4.97924	5.5529	5.58932	5.42427	5.57734	5.92072	5.70667	6.07925	6.28241	6.21671
CASP6	4.49728	4.17661	4.31801	4.24597	4.55236	4.41034	4.34933	4.36936	4.35088	3.15555	5.52843	4.49665	4.47475	4.51004	4.33172	4.37461	4.30788	4.13099	4.13602	4.123
CASP7	5.46904	5.66481	5.59633	5.75121	5.59317	5.5991	5.21472	5.28025	5.34649	5.66742	5.54883	5.55211	5.58722	5.47567	5.5946	5.57236	5.40768	6.06708	6.09128	6.08316
CASP8	4.10698	4.25914	4.21693	3.92817	3.82131	3.7084	4.06334	4.00805	3.99542	3.3378	4.74661	4.02135	3.90616	3.95575	4.06153	3.9613	4.02877	4.07185	4.36925	4.27593
CASP8AP2	4.79406	4.80057	4.7159	4.51918	4.91046	4.84981	4.51262	4.68382	4.61965	5.79722	3.75826	4.9884	4.67699	4.71997	5.08643	4.85567	4.63481	4.76577	4.91117	4.95409
CASP9	3.3074	3.48262	3.42778	4.15011	3.4631	3.49889	3.49648	3.68577	3.66875	2.6639	4.58357	3.61957	3.74366	3.72248	3.7302	3.64493	3.76828	3.43866	3.80045	3.57814
CAST	7.77814	7.7397	7.64679	7.49271	7.59399	7.57546	7.6564	7.49443	7.55482	7.77573	7.57113	7.62629	7.59626	7.51193	7.5652	7.68432	7.50242	7.92183	8.07084	8.11017
CASZ1	1.7472	1.17599	1.47005	1.09987	1.41629	1.24621	0.962007	1.31491	1.3748	1.67579	0.500062	1.20663	1.06714	1.0703	1.0161	1.02065	1.26281	0.495727	0.188947	0.447001
CAT	5.73272	5.97361	5.90699	5.70544	5.80107	5.84627	5.62444	5.4609	5.55131	3.64831	7.84349	5.84691	5.62701	5.569	5.7555	5.63707	5.59616	5.8104	6.0338	5.9476
CATSPER1	0	0	0	0	0	0	0	0	0	0.731957	0	0	0	0	0	0	0	0	0	0
CATSPER2	0	0.0660381	0.533318	0.405189	0.456894	0.201519	0	0.245857	0	1.34604	0	0.158335	0	0	0.105798	0.111381	0	0	0	0.211381
CAV1	7.71324	7.78744	7.77409	9.22826	8.78694	8.81096	8.07907	7.8192	7.85881	11.3989	5.63808	8.61917	8.68997	8.65976	8.91423	9.07808	8.98948	8.55699	8.95151	9.01572
CAV2	6.49269	6.40162	6.36647	7.16572	6.78589	6.75268	6.50278	6.44052	6.45918	8.79079	4.57963	6.48969	6.74509	6.63589	6.632	6.90892	6.77309	6.82837	6.95961	6.99355
CBFA2T2	4.61266	4.65371	4.56583	4.61839	4.49213	4.47164	4.63877	4.52285	4.64085	4.5938	4.38863	4.22106	4.39365	4.51641	4.38969	4.42629	4.39835	4.46673	4.52744	4.28543
CBFB	6.06379	5.87705	5.97874	5.90355	6.01523	5.93314	6.07407	6.13904	6.12085	6.52242	5.57254	6.25298	6.13338	6.18071	6.14463	6.13201	6.12807	5.84584	5.97063	5.96089
CBL	6.61621	6.46394	6.52511	6.65855	6.56493	6.61925	6.54652	6.55585	6.44504	7.01577	6.11635	6.4129	6.58189	6.55762	6.70549	6.65235	6.69657	6.4567	6.48532	6.64485
CBLB	4.48667	4.89669	5.08524	5.4833	4.723	4.78487	5.06734	5.37031	5.33872	5.66163	4.32661	4.95562	5.17867	5.14018	4.88185	4.907	4.9328	5.08995	4.73553	4.83644
CBLL1	5.17111	5.13447	5.17128	5.13562	5.15883	5.12507	5.39664	5.32876	5.32192	5.05337	5.38667	5.33198	5.19363	5.21896	5.22258	5.33196	5.26838	5.0622	5.2034	5.18357
CBLN2	0	0	0	0	0	0.16146	0	0	0	0	0	0	0	0	0	0	0	1.66255	0.658604	0.930177
CBLN3	1.52947	1.76575	1.93705	1.67055	1.04703	1.05945	2.25528	1.82706	1.93951	1.68202	1.65312	1.3102	1.63986	1.53067	1.39879	1.59711	1.98952	1.84112	2.07223	1.6056
CBR1	4.84294	4.41727	4.47707	3.52861	4.13161	4.06771	4.18923	4.44234	4.57507	2.41916	6.35757	4.83215	4.36489	4.36745	4.64987	4.38294	4.28021	4.28738	4.64489	4.50893
CBR3	0.960045	0.820109	0.73846	0	0.133887	0.60008	1.02551	0.965546	0.933139	1.84253	0	0.677318	0.114424	0.0708071	0.575895	0.615103	0	0.569688	0.66224	0.650807
CBR4	4.66716	4.67217	4.6804	4.83627	4.87536	4.77112	4.54518	4.52098	4.43512	3.71944	5.7537	4.80557	4.72913	4.79093	4.72955	4.8084	4.82137	4.83567	4.88257	4.85126
CBS	0.986375	0.749805	0.979375	0.538973	0.691958	0.744361	0.764454	0.939497	1.24965	0	2.65883	1.31896	0.892318	1.03858	0.894647	0.721423	0.902962	0.223685	0.188414	0.35584
CBWD1	3.36303	3.4593	3.51191	3.62118	3.48751	3.53167	3.38611	3.33589	3.42616	1.89882	4.99788	3.45456	3.41382	3.53504	3.42951	3.47193	3.0717	3.4357	3.50274	3.63251
CBWD2	3.10047	3.28507	3.17756	3.10572	3.34844	3.18106	3.12746	3.00483	3.24623	2.25918	4.15862	3.36275	3.20455	3.05691	3.29236	3.13709	3.30779	3.26465	3.30753	3.24975
CBWD5	2.60199	2.91982	2.90249	2.65896	2.8041	2.73899	2.86368	2.93422	2.90434	2.16016	3.59	3.25128	2.89378	2.62579	2.95487	2.81164	2.98863	2.91971	3.06031	2.91687
CBWD7	0	0	0.520709	0.632875	0.620887	0.369325	0.115518	0.362565	0.314779	0	1.49379	0.566898	0.733668	0.156795	0.470729	0.957518	0.612481	0.668104	0.244638	0.315175
CBX1	6.51331	6.28754	6.29347	6.19766	6.61734	6.65683	6.30693	6.1245	6.20412	6.42959	6.38928	6.60022	6.43997	6.3722	6.55692	6.50079	6.48052	6.28156	6.44519	6.49074
CBX2	4.4653	4.5631	4.48475	4.79501	4.86608	5.01252	4.49861	4.47917	4.52437	6.37644	3.29009	5.16183	5.02401	4.79725	5.32415	4.91268	4.82171	4.75468	5.28927	5.22426
CBX3	7.50322	7.50227	7.50619	7.39988	7.66044	7.60507	7.49635	7.36606	7.40177	7.00026	8.06652	7.67475	7.51737	7.41542	7.59636	7.58053	7.52184	7.52979	7.6623	7.66143
CBX4	4.33801	4.39676	4.51083	4.26582	4.3583	4.35198	4.24078	4.33186	4.3696	5.56839	3.00445	4.42824	4.25274	4.26458	4.3062	4.20976	4.25353	4.13947	4.02795	4.10915
CBX5	7.52858	7.19396	7.14869	7.03011	7.63933	7.62765	7.11076	6.81772	6.76958	6.82617	7.67341	7.18035	7.19383	7.03446	7.31296	7.36158	7.1223	7.33598	7.49759	7.59077
CBX6	7.04343	6.92257	6.99099	6.70664	6.82046	6.87829	6.93215	6.96256	7.01912	6.88363	7.06035	7.15745	7.03862	7.03483	7.06284	6.95479	7.06032	6.92944	7.01325	6.96813
CBX7	2.36932	2.96721	2.6244	3.36167	2.98102	2.94984	2.7046	2.65146	2.87752	3.29533	2.1611	2.27588	2.73021	2.73052	2.47433	2.48722	2.27691	3.18348	2.7816	2.68066
CBX8	1.98811	2.2376	2.2199	1.99066	1.87659	2.10757	1.69823	1.81784	2.34828	1.25694	2.7288	1.89427	1.94369	2.06428	2.05828	1.79732	1.80927	2.32767	1.95924	1.73286
CBY1	3.56255	3.67041	3.49748	3.43564	3.63114	3.63889	3.50204	3.38234	3.49829	2.81235	4.18869	3.54645	3.38239	3.30012	3.41731	3.44875	3.3878	3.53913	3.48304	3.68555
CC2D1A	5.69059	5.54318	5.61664	5.48245	5.38278	5.47863	5.52236	5.56749	5.5273	5.34969	5.61684	5.34206	5.51117	5.52002	5.3214	5.39544	5.54365	5.54072	5.37155	5.34132
CC2D1B	5.58525	5.56151	5.63334	5.88956	5.75484	5.73082	5.75623	5.48851	5.58104	5.24074	6.10953	5.50304	5.73056	5.70153	5.49077	5.73334	5.78244	5.82597	5.74317	5.66051
CC2D2A	4.26186	4.41619	4.4574	4.58656	4.35121	4.47005	4.50042	4.28412	4.42169	3.86375	4.95245	4.26745	4.43344	4.40055	4.42176	4.37468	4.35688	4.41056	4.43429	4.49671
CCAR1	6.58063	6.45296	6.53598	6.47269	6.46202	6.47658	6.5088	6.6207	6.65714	7.01436	6.22708	6.93621	6.69671	6.73712	6.89259	6.71248	6.72212	6.33339	6.64065	6.73414
CCAR2	6.52132	6.52022	6.43461	6.22036	6.46895	6.45134	6.40501	6.31522	6.42532	6.62801	6.29432	6.53772	6.44941	6.38269	6.4817	6.41386	6.43826	6.60085	6.62517	6.60889
CCBL1	2.70766	2.74748	2.88793	2.92799	3.11607	3.1545	2.73129	2.55187	2.68916	2.14325	3.60667	2.96672	2.80317	2.72638	3.02644	3.07424	3.13794	2.88966	2.81942	2.79138
CCBL2	4.81856	4.73877	4.68463	4.72568	4.53048	4.589	4.9738	4.63986	4.69969	3.74527	5.50232	4.28983	4.529	4.58094	4.25002	4.60361	4.57425	4.68487	4.65105	4.66422
CCDC101	2.46189	2.65146	2.52168	2.3871	2.52755	2.56221	2.55739	2.36845	2.60611	1.75514	3.34686	2.59669	2.37865	2.39831	2.54228	2.62289	2.54755	2.76065	2.59585	2.83129
CCDC102A	2.96063	3.35744	3.42849	3.48471	3.31064	3.17168	3.34315	3.35322	3.31599	4.10489	2.19717	3.05326	3.14892	3.26429	3.13385	2.94673	2.94059	2.93058	2.78152	2.79286
CCDC102B	0.587298	1.05778	1.45881	1.74917	0.92627	0.677297	0.609838	0	0.142295	0.601154	0.984152	0.361785	0.775015	0.823887	0	0.545165	0.553668	1.6336	1.48586	1.68464
CCDC106	4.77328	4.67953	4.63254	4.77096	4.53168	4.64107	4.51799	4.6347	4.67029	3.64423	5.47027	4.27779	4.68499	4.65208	4.31137	4.30723	4.48388	4.69211	4.43777	4.33124
CCDC107	1.16702	1.16742	1.65953	1.37009	1.16963	1.4555	1.37937	1.33975	1.31341	1.01373	1.70882	1.48882	1.64535	1.36958	1.41824	1.27107	1.48822	1.34414	1.16685	1.28903
CCDC109B	4.40718	4.33426	4.36691	4.66622	4.62858	4.62201	4.6525	4.54625	4.50761	5.987	2.81924	4.61542	4.46167	4.55879	4.40092	4.41341	4.43688	3.67646	3.95724	4.00377
CCDC11	0	0	0	0	0	0	0	0	0	0	0.383268	0	0	0	0	0	0	0	0	0
CCDC112	3.06109	3.14027	3.07087	3.06653	3.01722	3.00892	3.10471	3.48173	3.33121	4.05797	2.12999	3.27408	3.04725	3.11058	3.2304	3.09441	3.09198	2.82708	2.85436	2.87896
CCDC113	1.34557	1.1311	1.00988	1.15007	0.799871	1.37062	1.54473	2.00658	1.63013	1.39217	1.00096	1.10659	1.42456	1.67288	0.452782	1.03404	0.836329	1.57965	0.692599	0.750199
CCDC115	4.73995	4.80031	4.78754	4.97124	4.79666	4.78482	4.61108	4.73058	4.83124	4.14169	5.48034	4.81135	4.87312	4.86525	4.83493	4.75962	4.83622	4.89754	4.84924	4.81759
CCDC117	2.85568	2.83244	2.84803	2.6086	2.66589	2.91475	2.44638	2.56156	2.82299	2.83646	2.56011	2.93842	2.63788	2.46305	2.7758	2.62453	2.65121	2.56483	2.62729	2.72978
CCDC12	4.72373	4.86406	4.69566	4.82492	4.91576	5.02928	4.72954	4.79643	4.94453	4.2207	5.4871	5.05183	4.87336	4.77034	4.94655	4.82428	4.88835	4.84683	4.78089	4.86384
CCDC120	3.3682	3.42444	3.49484	3.78105	3.62504	3.67253	3.22086	3.45964	3.52592	2.39635	4.2908	3.0386	3.33171	3.16898	3.29402	3.27458	3.28445	3.35873	2.90415	2.95663
CCDC121	1.54721	1.86026	1.75705	1.69292	1.68677	1.8608	1.26276	1.32856	1.39155	1.50713	1.47119	1.16893	1.57115	1.34458	1.54324	1.03606	1.20397	1.71989	1.49664	1.33251
CCDC122	1.82194	1.64322	1.8734	1.42487	1.47063	1.27677	2.05402	1.96493	1.71353	1.62561	1.63193	1.38789	1.57243	1.51656	1.38764	1.67066	1.66557	1.69627	1.54973	1.62781
CCDC124	6.25894	6.16039	6.23831	6.03991	6.14987	6.31396	6.27373	6.1571	6.28929	5.53871	6.95529	6.32453	6.44375	6.32398	6.31346	6.13685	6.26187	6.27144	6.23648	6.25214
CCDC125	3.66902	3.50356	3.33099	3.2979	3.19981	3.20475	3.32242	3.36824	3.40869	2.48084	4.07347	2.89977	3.175	2.90112	2.96859	3.1529	3.21292	3.50521	3.3944	3.47346
CCDC126	2.55894	2.91653	2.83335	3.33055	3.09161	3.14331	2.86322	2.8772	2.94522	3.03696	2.90614	2.97579	2.93725	3.11909	3.21771	3.06086	3.0343	2.88309	2.89216	2.80769
CCDC127	4.43304	4.6108	4.58859	4.78415	4.68309	4.77167	4.54027	4.65188	4.76364	4.50581	4.87145	4.89763	4.74698	4.79562	4.82761	4.70812	4.61765	4.64909	4.65154	4.67402
CCDC130	4.66677	4.95901	4.82952	5.0363	4.91558	4.9155	4.77585	4.60277	4.72933	5.10769	4.58536	4.75916	4.82673	4.91994	4.79586	4.75385	4.90524	5.04523	4.98157	4.81932
CCDC132	4.58513	4.75365	4.69296	4.7858	4.74149	4.67894	4.66173	4.80683	4.75084	4.42371	5.08492	4.83024	4.81028	4.68223	4.79898	4.69902	4.69922	4.86403	4.78031	4.95603
CCDC134	2.11342	2.04323	1.87516	1.60171	2.19721	2.1659	2.14517	1.95179	2.13833	1.90379	2.1661	2.37404	1.92966	1.94964	2.285	2.13194	2.08781	1.69033	1.97994	1.96872
CCDC136	0.695873	0.568207	0.918628	0.240695	0.353116	0.099318	0.842701	0.455831	0.986096	0.94408	0	0.162765	0.0772611	0.796901	0.248685	0.256196	0.519739	0	0	0
CCDC137	5.12294	5.10501	5.20458	4.94154	5.06489	5.09267	4.92457	5.19102	5.24416	4.61418	5.80834	5.58148	5.29149	5.23549	5.57937	5.23728	5.32456	5.11765	5.31335	5.23061
CCDC138	2.58939	2.52466	2.42473	1.82804	2.6826	2.60408	2.02406	2.19098	2.2904	2.74914	2.30019	3.02473	2.40455	2.32853	3.17332	2.64478	2.72993	2.50844	2.73727	2.73347
CCDC14	5.20507	5.25204	5.13215	4.87615	5.38343	5.31061	5.02304	4.88915	4.79519	5.54155	4.7672	5.2093	4.98975	4.96242	5.26699	5.22134	5.17048	5.3457	5.37719	5.36874
CCDC142	3.30869	3.3442	3.20458	3.08739	3.34294	3.26376	3.1071	3.09128	3.23717	3.41461	2.90508	2.9102	2.97387	3.12642	3.21167	3.16146	3.11496	3.33403	3.21661	2.84089
CCDC144A	0	0	0.171717	0	0	0	0	0	0	2.74621	0	0	0	0	0	0	0	0	0.070255	0.0248069
CCDC146	0	0.913212	0.50236	0.323805	0.80381	0.6287	0.977258	0.797375	0.219125	0	1.18081	0.246496	0.00751742	0.41816	0.680601	0.654165	0.371164	1.037	0.783967	0.20002
CCDC149	2.70322	3.60252	3.68267	4.62215	3.84081	3.86414	3.82412	3.74645	3.80385	4.03294	3.40725	3.70448	3.78122	3.86481	3.6137	3.77654	3.66617	3.85288	3.48981	3.52213
CCDC15	2.2969	2.02092	1.75111	0.870993	2.3536	2.3401	1.56631	1.36601	1.2946	3.55264	0.190387	2.2225	1.60986	1.57391	2.31899	1.98376	1.92075	1.95338	2.08752	2.15602
CCDC150	2.56501	2.11846	1.80392	1.60345	2.57589	2.45979	1.99427	1.08138	0.987237	0.956245	3.01556	1.63922	1.60599	1.83227	1.84163	2.23325	2.06444	2.27181	2.56403	2.50414
CCDC152	0.924237	0.905721	1.04369	0.355723	1.29698	1.20355	0.721236	0.636005	0.486846	0.838742	0.878729	1.3338	0.819829	0.464463	1.13404	0.850657	0.724229	0.683381	0.815302	1.05755
CCDC157	2.03179	1.90698	1.88138	1.80824	1.9967	1.92259	1.81752	2.17001	1.90881	2.06598	1.59096	2.02822	1.97295	1.62992	1.5542	1.60548	1.80497	1.73084	1.60268	1.53916
CCDC159	3.58742	4.03179	3.96042	4.09003	3.88624	3.88932	3.70558	3.5788	3.74955	4.0792	3.56211	3.74393	3.86314	3.89086	3.6719	3.56703	3.66339	4.12506	3.90212	3.86517
CCDC167	3.72762	3.5705	3.55172	3.52698	3.77426	3.80708	3.66796	3.68102	3.79553	2.70886	4.79979	3.80972	3.8978	3.75549	3.81668	3.79467	3.79738	3.97698	3.8114	3.81505
CCDC168	0	0	0	0	0	0	0	0	0	0.0708879	0	0	0	0	0	0	0	0	0	0
CCDC169	1.21416	1.49397	1.66071	1.41519	1.89729	1.24628	1.57091	1.21861	1.44126	0.45961	2.347	1.28466	1.28816	1.11067	1.3918	1.42778	1.38379	1.54311	1.36376	1.30738
CCDC17	0	0.260233	0.416904	0.355548	0.551256	0.224489	0.892904	0	0.0930138	0.903679	0	0	0.253712	0.404562	0.214418	0.431527	0.829633	0.994702	0.220458	0.299731
CCDC170	0.357894	0.426911	0.210786	1.51399	0.121733	0.660927	1.00841	1.258	0.833528	0	2.11708	0.530029	0.764303	1.09308	0	0.658678	0.734573	0.471064	0.0688474	0.568209
CCDC171	0.835107	0.903708	0.606965	0.841811	1.35651	1.25979	1.18046	0.886128	1.30296	1.67913	0.586695	1.21709	1.27507	1.48142	1.32694	1.21995	1.27448	1.39605	1.23531	0.792622
CCDC174	4.24224	4.19146	4.20524	4.41296	4.28848	4.28303	4.26488	4.29398	4.27964	4.10504	4.40808	4.09277	4.33667	4.25841	4.11835	4.24155	4.23628	4.40815	4.1849	4.27906
CCDC176	1.167	1.49148	1.55448	1.66691	1.02086	1.03805	1.76781	1.51805	1.88138	0.688006	1.81789	0.839828	1.25769	1.27557	0.828527	1.00967	1.14839	1.2476	1.01105	0.828683
CCDC178	0	0	0	0.563096	0	0	0	0	0	0.216984	0	0.0766074	0	0	0	0	0	0.387207	0.101351	0.570901
CCDC18	2.66984	2.56528	2.26719	2.39811	2.85166	2.95222	2.42904	1.96359	1.77205	2.67645	2.58174	2.59464	2.42224	2.26795	2.74371	2.89976	2.80615	2.93922	3.36288	3.41813
CCDC181	1.10497	0.632729	0.807162	0	0.108141	0.0949999	0.44201	0.73754	1.16548	0	1.35378	0	0	0.584494	0	0.172403	0	0.552142	0	0
CCDC183	0.232888	0	0	0	0	0	0	0	0	0	0	0	0	0	0	0	0	0	0	0
CCDC184	0.725655	0	0.292957	0	0	0	0	0	0.53868	2.34651	0	0	0	0.596929	0	0	0	0	0	0
CCDC186	5.01329	4.99395	4.95505	5.34453	4.95977	4.8942	5.06395	5.14473	5.14938	5.0494	4.99908	4.76382	5.06408	5.07154	4.81985	5.01469	4.90509	5.13999	5.11555	5.02284
CCDC22	4.55477	4.37386	4.38844	4.09222	4.18279	4.28461	4.3637	4.38854	4.40398	3.99367	4.78359	4.45352	4.60037	4.40654	4.40775	4.19168	4.44535	4.45984	4.56267	4.4348
CCDC23	2.57712	2.73062	2.69631	2.63058	2.81849	2.73544	2.66795	2.48447	2.64334	2.56657	2.76427	2.53732	2.65383	2.44276	2.73443	2.61181	2.55038	2.84513	2.77451	2.84308
CCDC24	1.63387	1.94515	2.19594	2.2657	1.78735	2.07093	2.28907	2.43052	2.29902	1.22967	2.52942	1.79978	2.0676	2.27316	1.51022	1.62588	1.87625	1.77862	1.32162	0.661096
CCDC25	5.45452	5.49561	5.38763	5.8552	5.65527	5.74224	5.39556	5.32939	5.39844	5.05729	6.04554	5.35791	5.56645	5.4647	5.42534	5.59217	5.53718	5.81995	5.66251	5.78535
CCDC28A	4.19672	3.8813	3.89086	3.73412	3.77944	3.54601	3.92267	3.59142	3.6682	3.21848	4.26995	3.35575	3.70112	3.82703	3.37263	3.65024	3.49384	3.88341	3.90843	3.99271
CCDC28B	2.8716	2.92899	2.84824	2.53604	2.47735	2.61565	2.82186	2.56453	2.86981	3.22972	1.9816	2.26481	2.59767	2.59324	2.40208	2.29031	2.46457	2.73755	2.56235	2.45518
CCDC3	4.03974	4.4976	5.48788	2.81656	3.3036	3.47755	3.75073	3.8226	4.08603	7.51161	0	2.82116	1.78417	3.06317	2.42014	1.31803	2.16468	0	0	0
CCDC30	0.360326	1.2398	0.712876	0.608392	0.656126	0.67137	0.678846	0.91495	0.607031	0.187553	0.952011	0.187939	0.399476	0	0.633714	0.0700755	0.103648	0.949476	0.834281	0.664526
CCDC34	3.41601	3.03693	3.04924	2.2139	3.22808	3.07478	2.88269	2.56494	2.50243	3.31772	2.73389	3.34314	2.85503	2.77564	3.25073	3.18545	3.12281	3.04836	3.32493	3.58942
CCDC36	0.404465	0.472603	0.66879	0.211395	0.180655	0.270518	0.0966527	0.24457	0.111154	2.58884	0	0.958573	0.494439	0.0894854	0.451233	0.432794	0.42287	0.677354	1.10057	1.1109
CCDC39	1.77112	2.52133	2.51935	2.30016	1.78887	1.77798	1.89437	2.2176	2.15963	2.67151	1.20533	1.69242	1.66095	1.77029	2.03056	1.63297	1.81304	1.94188	1.68069	1.71831
CCDC40	1.77078	1.69981	1.51502	1.57529	1.3264	1.58354	1.42914	1.35416	1.76483	0.974806	1.80311	1.06434	1.39184	1.56418	1.44724	1.07521	1.34309	1.04694	1.16266	0.886727
CCDC43	4.13367	4.18235	4.14027	3.96401	4.06859	4.17676	4.0265	4.21914	4.17102	3.69728	4.54368	4.2738	4.04342	4.09519	4.15686	4.13567	4.08876	4.16805	4.11427	4.01033
CCDC47	6.72481	6.82244	6.78342	6.62507	6.79134	6.75146	6.6335	6.82729	6.83162	7.37175	6.15827	6.96697	6.78885	6.73561	6.92896	6.68375	6.64193	6.71075	6.75187	6.77056
CCDC50	7.28466	7.42709	7.24615	7.37397	7.63426	7.6171	7.68032	7.5827	7.6211	7.71914	7.16907	7.40423	7.43891	7.28772	7.35047	7.46631	7.22266	7.57098	7.35137	7.43388
CCDC51	4.05917	3.91304	3.68697	3.64207	3.84816	3.89767	3.84984	3.76628	3.91385	2.20421	5.44359	3.80716	3.84244	3.70877	3.74294	3.71621	3.89671	3.84221	3.82498	3.8717
CCDC53	3.66221	3.64358	3.59156	3.99795	3.88784	3.79584	3.76847	3.50727	3.60631	3.20026	4.4315	3.66554	3.84461	3.90299	3.84441	3.95945	3.90218	3.95671	4.01242	4.13652
CCDC57	4.69013	5.00157	4.8313	4.66762	4.60548	4.60613	4.72726	4.52769	4.53766	5.32438	3.98996	4.30785	4.46577	4.5489	4.39904	4.50417	4.73081	5.15109	4.83456	4.69198
CCDC58	3.85504	3.80651	3.81659	3.58043	3.79792	3.75365	3.81	4.06809	3.99456	2.39536	5.36185	4.10354	3.88306	3.94018	4.10458	3.94623	3.96369	3.81803	3.733	3.83975
CCDC59	4.02899	3.74886	3.7227	3.43764	3.942	3.85101	3.85712	3.99154	4.01544	4.34055	3.33889	4.00089	3.90601	3.96179	3.94899	3.86428	3.9386	3.76468	3.43048	3.70389
CCDC6	6.22176	6.20166	6.33306	6.44805	6.3317	6.31603	6.25087	6.3626	6.33491	5.42105	7.31275	6.4385	6.43141	6.45104	6.4715	6.46762	6.42933	6.3707	6.35397	6.38942
CCDC61	3.63619	3.57445	3.54978	3.41352	3.42645	3.60886	3.52214	3.31414	3.39371	3.55395	3.43611	3.50556	3.49882	3.3276	3.23673	3.41183	3.54685	3.65606	3.74648	3.54142
CCDC64	0	0	0	0	0	0	0	0	0	0	0.985072	0.363935	0	0.160036	0	0	0.43249	0.480191	0	0
CCDC65	0.612411	0.69677	0.61283	0.274146	0.442318	0.396375	0.469778	0.636338	0.93372	0.537951	0.515808	0.859345	0.569065	0.618625	0.286648	0.314804	0.328018	0.658952	0.588878	0.184815
CCDC66	3.29099	3.49132	3.50796	3.33729	3.49799	3.41056	3.32515	3.43884	3.41577	3.74743	3.17149	3.55331	3.3876	3.36727	3.73172	3.49945	3.37773	3.51828	3.50073	3.61825
CCDC68	3.64777	3.00294	3.13453	2.12272	3.14966	3.0585	3.97471	3.46522	3.41397	4.0701	2.3228	3.26481	3.36652	3.16889	2.74304	3.21988	3.1096	3.42563	3.1599	3.10776
CCDC69	5.24574	5.25096	5.21048	5.43055	5.67027	5.64592	5.27894	5.07436	5.12461	6.80159	4.13355	5.47499	5.57693	5.35862	5.62351	5.57483	5.4798	5.75171	5.78875	5.85534
CCDC7	0.19947	0.597162	0.598631	1.03353	0.768374	0.746354	0.627455	0.360606	0.918955	1.50661	0	0.857433	0.69159	0.818435	0.996628	0.895282	0.768452	0.653548	0.669405	0.902889
CCDC71	4.56008	4.64663	4.68703	4.43345	4.52338	4.53694	4.57851	4.4237	4.52572	3.75987	5.39474	4.61479	4.64269	4.53986	4.51617	4.44259	4.44442	4.76082	4.70131	4.81339
CCDC71L	5.8453	5.86801	6.00699	6.42537	5.92983	5.92182	5.86409	5.74621	5.76061	6.71708	5.30771	5.89114	6.17194	6.2362	5.82058	5.99723	6.08281	6.22786	6.20542	6.22163
CCDC74A	2.58763	2.43774	2.58266	2.26578	0.862674	1.04638	1.66528	1.71803	1.77561	1.69775	1.24598	0.391374	1.09449	1.34631	0.49299	0.883371	1.12252	1.42813	1.26446	1.52813
CCDC74B	0.454923	0	0.0302223	0	0	0	0	0	0.158765	0	0	0	0	0	0	0	0	0	0	0
CCDC77	3.30938	3.04457	3.00625	2.82269	3.38398	3.26063	3.02799	2.86594	2.88605	3.03353	3.34358	3.31886	3.21153	2.9976	3.5429	3.30957	3.27776	3.1095	3.43081	3.58795
CCDC78	0.468497	0.684574	0.906972	0.102736	0.612693	0.432502	0.824965	1.26402	1.01313	0.543757	0.678653	1.19791	0.596746	0.849049	0.510786	0.552296	0.706555	0.562339	0	0
CCDC8	0	0	0.122112	0	0	0	0	0	0	0	0	0	0	0.450251	0	0	0	0	0	0
CCDC80	2.57537	3.53563	3.85748	4.06863	4.24721	4.34258	3.3351	3.66404	3.82598	4.21917	2.3943	4.35014	3.50889	3.63877	3.42912	2.87568	3.0017	2.08205	1.49065	1.6922
CCDC82	5.23201	5.31628	5.32986	5.27729	5.32955	5.2665	5.28884	5.22987	5.24022	5.63679	5.04268	5.36318	5.33908	5.1997	5.34833	5.36384	5.25188	5.52877	5.5655	5.64455
CCDC84	3.44133	3.21683	3.37949	2.86844	3.35851	3.267	3.24291	3.1196	2.77918	4.12358	2.26046	2.98038	2.93377	2.95245	3.20188	3.42546	3.31887	3.41717	3.30756	3.24552
CCDC85A	2.21858	2.06378	2.25886	2.2433	1.92815	1.91861	0.483147	1.5663	1.62843	5.54215	0	2.1149	2.02311	1.83688	1.87744	1.55152	1.74761	2.33945	2.02773	2.00266
CCDC85B	6.84265	6.94059	6.91793	6.96404	6.98787	7.00417	6.78174	6.67306	6.74834	8.35694	5.60495	6.88906	7.06569	6.96336	6.9347	6.93654	6.94146	7.47346	7.31183	7.28045
CCDC85C	5.70397	5.2731	5.3488	4.85154	5.17409	5.27567	5.14561	4.69906	4.7646	4.68839	5.86859	5.19359	5.18978	5.00772	5.34775	5.37259	5.27179	5.42847	5.97101	5.99366
CCDC86	5.17031	5.06119	5.16797	5.07828	5.109	5.25246	5.15261	5.31837	5.39897	4.72222	5.76659	5.56614	5.34174	5.47884	5.47651	5.33028	5.49371	5.02258	5.04155	4.93877
CCDC87	0	0	0	0	0	0	0	0	0	0	0.252838	0	0	0	0	0	0	0	0	0
CCDC88A	6.10332	5.97631	5.9701	6.13149	6.22931	6.25077	5.99397	5.87529	5.86181	7.00775	5.24425	6.1109	6.09038	6.10016	6.33809	6.3113	6.21461	6.07823	6.2693	6.36264
CCDC88B	1.43833	1.53855	1.66059	1.08504	1.02208	1.48176	1.93928	1.59011	1.43834	1.02738	1.90124	1.50958	1.46072	1.4788	1.36409	1.39366	1.51837	1.44953	1.45613	1.5326
CCDC88C	5.73138	6.10061	6.09524	6.45432	6.01788	6.17274	5.74423	5.86369	5.86553	6.25242	5.59375	5.54729	5.77223	5.81689	6.06194	5.89641	5.84645	5.99933	5.82118	5.80813
CCDC9	4.7322	4.7503	4.65188	4.6884	4.61918	4.73857	4.71658	4.88957	4.97397	5.36412	4.01953	4.69113	4.76768	4.65706	4.54277	4.55749	4.61592	4.77986	4.57195	4.50832
CCDC90B	5.44864	5.43759	5.4318	5.76681	5.46277	5.57845	5.54121	5.54271	5.53438	5.04481	6.07809	5.49488	5.64837	5.69353	5.5054	5.59838	5.62743	5.61175	5.55505	5.62693
CCDC91	3.52831	3.52206	3.49199	3.14236	3.20497	3.11269	3.51712	3.71538	3.78571	2.80527	3.95295	3.48505	3.31163	3.29388	3.58755	3.30364	3.26474	3.01428	3.25886	3.28377
CCDC92	5.75819	5.57892	5.70312	6.01701	5.44462	5.69668	5.57939	5.69391	5.83408	5.38464	6.03436	5.47649	5.85051	5.94272	5.55405	5.69907	5.70305	5.87186	5.62153	5.74579
CCDC93	5.75053	5.87903	5.84092	5.86646	5.89659	5.91645	5.74954	5.7389	5.79142	5.40923	6.25029	5.82478	5.78473	5.66866	5.87539	5.82554	5.78168	5.91187	5.88383	5.94944
CCDC94	4.22374	4.10131	4.07276	3.96124	4.06348	4.29633	4.04544	3.93843	4.15294	3.94919	4.3907	4.23394	4.26915	4.24626	4.17703	4.13938	4.20539	4.37828	4.29296	4.26096
CCDC96	1.38903	1.12592	1.16718	1.08272	0.947964	0.883668	0.5066	1.32761	1.23971	0.427011	1.61643	1.03796	1.19219	1.02504	1.01545	0.747042	0.839069	1.09855	0.490174	1.27505
CCDC97	4.64262	4.98135	5.04032	5.37006	5.1472	5.19745	4.94215	5.03386	5.19032	4.98473	5.17304	5.26239	5.21789	5.27615	5.18827	5.03742	5.16445	5.06782	4.82236	4.83785
CCHCR1	4.45236	4.3014	4.15738	4.02567	4.54991	4.61915	4.36656	4.04838	4.01826	4.67647	3.86373	4.2549	4.17359	4.15905	4.23536	4.33532	4.32599	4.28575	4.28659	4.2662
CCIN	0.175439	0	0	0	0	0	0	0	0	0.853424	0	0	0	0	0	0	0	0	0	0
CCL14	0	0	0	1.12925	0.835347	0.91965	0	0	0	0.687542	0	0	0.795389	1.01563	0	1.16306	0.590242	0.671493	0.113287	0.207564
CCL2	7.10152	7.65104	7.10122	5.1319	3.99541	3.96569	6.75889	7.17457	7.32647	8.30238	1.63165	2.98876	3.37314	3.00305	2.97217	3.87687	3.50505	4.84883	4.33784	4.29383
CCL20	0.615128	0.283375	0	0	0	0	0.514646	0.637405	1.03673	0	0	0	0	0	0	0	0	0	0	0
CCL23	0	0	0	0.986935	0.345052	0.579846	0	0	0	0.240878	0	0.0750795	0	0.671497	0	0	0	0.0201504	0.0224337	0.193149
CCL28	0	0	0	0	0	0	0	0	0	0.314099	0	0	0	0	0	0	0	0	0	0
CCM2	5.79812	5.76912	5.80063	5.70434	5.7631	5.77535	5.67605	5.75855	5.78573	5.38921	6.10149	5.81944	5.79976	5.74635	5.86743	5.66717	5.70812	5.60673	5.7204	5.64992
CCM2L	1.96876	2.78744	2.67873	3.68383	3.82977	3.90536	2.71292	1.86905	1.57508	5.77687	0.125151	3.02326	2.92387	2.90481	3.3917	3.14173	3.18762	2.9256	3.31985	3.28884
CCNA1	6.43534	5.85399	5.95304	2.92757	3.01177	2.93353	5.28851	5.9022	5.97683	5.04389	4.89197	4.9153	4.32373	4.37891	4.81392	4.72607	4.8546	5.42695	5.81727	5.88321
CCNA2	4.85091	4.25804	4.12979	3.53895	4.92491	4.84118	4.28824	3.61825	3.45408	4.35185	4.46419	4.7703	4.20693	4.06502	4.7282	4.7591	4.55846	4.27152	5.04631	5.0342
CCNB1	6.00796	5.44047	5.4018	4.92794	5.90789	5.89602	5.68228	4.85306	4.81379	4.77092	6.46093	5.89451	5.31837	5.30639	5.73684	6.08893	6.02544	5.44603	6.12205	6.21689
CCNB1IP1	4.67727	4.60747	4.57107	4.55416	4.35463	4.4227	4.74547	4.52927	4.55908	3.93841	5.15824	4.25455	4.50063	4.44418	4.11566	4.53688	4.48115	4.94284	4.73549	4.83736
CCNB2	4.2671	3.66871	3.65844	3.22385	4.28706	4.17726	3.87068	2.90134	2.80719	4.34551	3.33858	4.03442	3.52569	3.39796	3.9527	4.33174	4.18245	3.70353	4.58299	4.58375
CCNB3	0	0	0	0	0	0	0	0	0	0	0	0	0	0	0	0	0	0	0.0217943	0
CCNC	5.43304	5.48645	5.44866	5.8739	5.87431	5.81711	5.58767	5.52878	5.52159	4.72707	6.79174	5.82901	5.86017	5.87485	5.90036	5.93159	5.81813	5.93244	6.01621	5.93498
CCND1	8.48925	8.72528	8.78274	8.12466	7.93116	7.87087	8.13163	8.68249	8.67276	9.25492	7.92371	8.81005	8.33321	8.34024	8.79539	8.70945	8.79789	9.18492	9.11099	9.11469
CCND2	4.74234	5.44666	5.01577	4.51485	3.86278	3.81724	4.41139	4.95796	5.04825	5.34357	3.97826	4.4141	4.59193	4.11853	3.67812	3.94418	3.45906	6.20471	5.82652	5.84216
CCND3	6.31897	5.94501	6.02253	5.69637	6.06369	6.06495	5.74874	5.65544	5.78477	6.75059	5.45659	6.2515	6.12753	6.08614	6.31131	6.23823	6.28101	6.29465	6.52439	6.4494
CCNDBP1	4.80194	5.04605	5.04795	5.00527	4.43841	4.57519	5.01718	5.07369	5.23116	4.10524	5.49519	4.55072	4.75275	4.8484	4.48016	4.60186	4.44158	4.94603	4.81931	4.72626
CCNE1	2.57097	2.41753	2.56742	1.81099	2.59891	2.41124	2.44383	2.74467	2.62083	3.97369	0.985484	3.05821	2.66066	2.56253	3.14295	2.36057	2.64401	1.85058	2.11978	2.0469
CCNE2	1.6899	1.96784	1.99938	1.474	2.93364	2.58292	1.48333	1.83023	1.54149	2.76356	1.52307	3.11185	2.2812	2.15335	3.13239	2.1809	1.86159	1.9684	2.17277	2.21443
CCNF	4.77474	4.41681	4.42389	3.87863	4.73052	4.68971	4.39606	3.9083	3.84994	5.36794	3.56078	4.64859	4.33686	4.27346	4.60287	4.6394	4.64244	4.48529	4.79399	4.86699
CCNG1	7.46957	7.50641	7.46959	7.62506	7.23469	7.28011	7.57856	7.32505	7.36198	5.95449	8.67757	6.85271	7.22661	7.14933	6.79749	7.21507	7.08434	7.5728	7.45433	7.48485
CCNG2	5.15649	5.3927	5.3718	5.68351	5.30366	5.32655	5.49804	5.22276	5.29338	5.15128	5.35806	4.71794	5.2052	5.22473	4.86353	5.16611	5.16187	5.6085	5.20562	5.18165
CCNH	5.23186	5.0105	5.03907	4.91679	5.07974	5.09793	5.01655	4.95077	4.81885	4.57954	5.46143	5.00856	4.87467	4.85908	4.91872	5.17627	5.10093	5.0304	5.01902	5.21894
CCNI	7.92786	8.00565	7.97663	8.05593	8.01204	8.00326	7.99634	7.90175	7.88346	7.63747	8.23583	7.81484	7.89539	7.84851	7.79665	7.90891	7.76961	8.02828	8.01981	8.01479
CCNJ	5.14983	5.27583	5.46936	5.65048	5.547	5.51341	4.98691	5.21896	5.23397	5.80918	4.82844	5.40108	5.33567	5.52097	5.56741	5.34494	5.3738	5.15715	5.00886	4.98297
CCNJL	3.30677	3.63709	3.48845	3.77852	3.7656	3.85803	3.57508	3.47028	3.64775	4.14807	3.39747	3.91416	3.83728	3.82272	4.10344	3.84394	3.85854	3.95864	4.01923	4.02433
CCNK	3.81538	3.67096	3.59289	3.67521	3.54299	3.64463	3.81066	3.90364	3.89166	4.15415	3.32261	3.80347	3.83611	3.86539	3.59191	3.70808	3.8147	3.73366	3.68669	3.70285
CCNL1	6.25716	6.33072	6.28332	6.40531	6.33366	6.22921	6.33644	6.32538	6.23411	8.36794	4.13207	6.10502	6.13131	6.16931	6.03541	6.28798	6.33588	6.3607	6.25991	6.07925
CCNL2	7.16787	7.46276	7.33773	7.44915	7.26311	7.25059	7.31281	7.09765	7.1736	8.41112	6.09442	7.00486	7.08353	7.19327	7.02173	7.21202	7.32074	7.5602	7.43659	7.20166
CCNO	0	0	0	0	0	0	0	0	0	0.438117	0	0	0	0	0	0	0	0	0	0
CCNT1	5.70637	5.56304	5.56797	5.53937	5.56019	5.55498	5.70767	5.71117	5.6518	6.42446	4.7507	5.47915	5.59105	5.64716	5.56267	5.60865	5.61521	5.53026	5.49029	5.48945
CCNT2	5.4426	5.55691	5.52791	5.52565	5.50054	5.4742	5.45183	5.64295	5.50276	6.00148	5.01249	5.4728	5.38239	5.44011	5.58863	5.58164	5.43775	5.56038	5.51721	5.51942
CCNY	7.03689	7.2414	7.21908	7.60031	7.32944	7.34536	7.34093	7.18785	7.25726	7.41717	7.25542	7.38206	7.41309	7.30872	7.28505	7.3544	7.24301	7.37252	7.55225	7.58369
CCNYL1	5.51916	5.56959	5.6341	5.70615	5.70571	5.67887	5.50573	5.27791	5.31695	5.60488	5.41468	5.39743	5.37834	5.37513	5.52357	5.58143	5.51634	5.40667	5.50614	5.57691
CCP110	5.19132	5.00528	5.00648	4.66319	4.97582	4.9166	4.67257	4.81136	4.84482	5.4052	4.34219	4.9523	4.75134	4.68209	4.98093	4.86446	4.75212	4.78186	4.96876	4.90521
CCPG1	3.54945	3.47122	3.69464	4.00816	3.88491	3.80504	3.77651	3.96936	3.89982	4.38713	2.98034	3.63955	3.77564	3.76773	3.83439	3.80434	3.77279	3.29432	3.08876	3.27053
CCR10	0	0	0.188402	0	0	0	0	0	0.00411086	0.93606	0	0	0	0	0	0	0	0	0	0
CCR4	1.09699	0	0	0	0	0	0	0	0	0	0	0	0	0	0	0	0	0	0	0
CCRL2	2.09473	2.84614	2.77923	3.11604	2.70424	2.66247	2.95927	2.74945	2.80023	3.83753	1.82728	2.97175	2.84399	2.86617	2.84733	2.80708	2.88719	3.0053	3.01975	3.02291
CCRN4L	3.8012	3.90782	4.04109	3.5621	3.42935	3.52677	4.12006	4.54848	4.66288	3.86028	3.75157	3.88345	3.81571	3.89095	3.67552	3.69426	3.8695	3.79324	3.12142	3.16291
CCS	4.3106	4.43648	4.44855	4.39419	4.31476	4.2553	4.52577	4.34188	4.24947	3.56322	5.14113	4.22459	4.33854	4.41007	4.16714	4.28151	4.52125	4.49076	4.39109	4.23719
CCSAP	3.2394	2.71366	2.80703	2.07758	2.89517	2.89631	2.48842	2.40903	2.43198	3.93921	1.64582	3.13024	2.70308	2.70854	3.13031	2.9608	3.01279	2.68912	2.97667	2.99511
CCSER1	0.0312503	0.694481	0.758349	0.988326	0.455795	0.148342	0	0.581013	0.409791	0	0.958316	0	0.241457	0	0.215495	0	0	0.20964	0	0.754348
CCSER2	6.34106	6.33163	6.31387	6.21986	6.03853	6.02515	6.35783	6.34544	6.41606	6.40549	5.85394	5.92913	6.06551	6.07734	5.89118	5.992	5.84526	6.03923	6.00706	6.0987
CCT2	7.92887	7.73181	7.76892	7.30637	7.77878	7.73098	7.79064	7.80582	7.78984	6.68039	8.79488	7.96026	7.71978	7.70374	7.85078	7.76132	7.70755	7.58891	7.65369	7.69941
CCT3	8.56767	8.41852	8.43888	8.24453	8.43653	8.44626	8.50701	8.49368	8.56634	7.20659	9.76551	8.68344	8.53945	8.56981	8.52973	8.50016	8.49589	8.38389	8.42529	8.50174
CCT4	7.78688	7.69136	7.6849	7.43779	7.76865	7.69681	7.75714	7.69976	7.73507	6.88279	8.59645	7.90789	7.76186	7.72243	7.815	7.76565	7.72943	7.73302	7.81827	7.80125
CCT5	7.90428	7.73625	7.72287	7.40771	7.87226	7.82341	7.78691	7.75416	7.81681	6.89341	8.72878	8.05679	7.85188	7.82724	7.94776	7.84516	7.8217	7.76312	7.79249	7.86891
CCT6A	8.2206	8.17773	8.17656	8.01564	8.24898	8.2198	8.20628	8.25027	8.31808	7.38357	9.0919	8.44073	8.26695	8.21084	8.36545	8.26853	8.21706	8.17773	8.23111	8.26696
CCT6B	0	0	0	0.291949	0	0	0	0.0458779	0.0787019	0	0.234758	0	0	0	0	0	0	0	0	0
CCT7	8.19184	8.05326	8.0691	7.975	8.07798	8.08527	8.1719	8.13818	8.177	7.16498	9.12404	8.24383	8.22995	8.20217	8.14723	8.15032	8.14976	8.13727	8.20673	8.19441
CCT8	7.96152	7.84721	7.77886	7.64741	7.85818	7.80592	7.93613	7.85007	7.86635	6.88852	8.79069	7.9031	7.83707	7.77888	7.78321	7.83453	7.81702	7.80625	7.86775	7.9334
CCZ1	3.2609	3.22948	3.3043	3.61671	3.3102	3.30764	3.20336	3.23581	3.2814	3.92911	2.79779	3.32881	3.41023	3.40147	3.36433	3.45063	3.34006	3.4066	3.51193	3.57824
CCZ1B	2.43172	2.60095	2.76411	3.05418	2.88046	2.73654	2.65017	2.76124	2.67595	2.62234	2.97435	2.80705	2.89203	2.74943	2.9266	2.90206	2.74208	2.92035	2.8516	3.02371
CD109	7.6179	7.86475	8.02719	8.30626	7.49433	7.49848	7.8507	7.87537	7.85659	9.0861	6.21996	7.41113	7.54774	7.61956	7.48987	7.5466	7.54098	7.24233	7.44112	7.52365
CD14	5.48751	6.29835	6.88928	0	0	0	6.01588	6.46508	6.51217	2.36776	0.5658	0	0	0.129268	0	0	0	0	0	0
CD151	7.53253	7.43529	7.52138	7.64045	7.76195	7.83424	7.4891	7.51201	7.58041	8.12981	7.17292	7.94426	7.90376	7.84233	7.72261	7.61505	7.69162	7.57924	7.58542	7.53295
CD163L1	3.413	2.75598	3.19703	3.88206	3.7421	3.79654	3.59108	3.46418	3.56739	4.70226	2.63248	3.71704	4.10126	4.35359	3.90816	4.14488	4.52008	3.49287	3.16219	3.20323
CD164	8.03957	8.09148	8.17743	8.13831	8.0191	7.9783	8.06719	8.23828	8.23642	7.41611	8.71674	8.0907	8.07842	8.10333	8.09332	8.02937	8.02868	7.96947	7.92946	7.88683
CD177	0	0	0	0.181047	0.0188676	0.153422	0	0	0	0.636407	0	0	0	0	0	0.00976592	0	0.757329	0	0.433245
CD200	3.69904	3.25735	3.02744	2.74356	3.61514	3.63924	3.71671	3.09868	2.91877	4.62524	1.43099	2.0293	2.89496	2.55529	2.59437	2.93204	2.32072	3.38572	3.0538	3.02399
CD22	0	0	0	0	0	0	0	0	0	0	0	0	0	0	0	0	0	0.146835	0	0
CD24	1.70561	3.39056	4.10854	0.823564	0.342287	0	2.98232	4.6306	4.61067	0.338066	2.61204	1.35458	0.581748	0.762373	0.3065	0.452849	0.363351	1.67774	0	0
CD247	0.772025	0.0690576	0	0	0	0	0	0	0	0	0	0	0	0	0	0	0	0	0	0
CD274	4.27519	3.9855	3.94555	3.1497	3.89145	3.80085	3.50061	3.10262	3.03354	4.38009	3.44564	3.85668	3.53537	3.47378	4.06189	4.21771	4.02914	4.63311	4.96278	4.97605
CD276	6.27992	6.27221	6.36792	6.06887	5.83589	5.86697	6.36158	6.28459	6.4422	5.99635	6.38242	6.25628	6.26544	6.2898	6.23476	6.0305	6.22546	5.93489	6.17789	6.21375
CD2AP	6.87766	6.8355	6.75833	6.59982	6.48939	6.45448	6.89675	6.94329	6.94038	6.41671	6.96685	6.49665	6.61795	6.4518	6.50055	6.62189	6.46185	6.77926	6.8244	6.90212
CD2BP2	6.46715	6.43672	6.46427	6.35203	6.44809	6.45019	6.36255	6.38537	6.51403	6.24703	6.6261	6.50773	6.49493	6.40764	6.54087	6.37804	6.4701	6.38903	6.40903	6.38035
CD302	1.31957	1.29438	1.12263	1.60762	2.02363	1.99796	0.987608	1.04375	0.817718	2.60893	0.216371	1.4944	1.31512	1.25972	1.61916	1.62845	1.49901	1.44753	1.48819	1.46125
CD320	5.51064	5.30323	5.30747	5.41312	5.88087	5.95046	5.6258	5.4437	5.51858	5.57317	5.54138	5.80506	5.74189	5.57112	5.66797	5.6267	5.6509	5.32105	5.38694	5.30542
CD34	3.24237	4.09184	3.61301	7.72716	7.01788	7.06685	4.10192	2.68974	2.59767	8.03333	2.87777	5.16565	5.89119	5.37556	6.10911	6.38363	5.84082	6.3871	7.45973	7.43869
CD36	0	0	0	1.2033	1.47529	1.12317	0.519356	0	0.414852	1.33289	0	0	0.497192	1.09888	0.775258	0	0	0	0	0
CD37	0.580234	0.902536	1.0798	1.22866	1.12989	0.977788	1.33614	1.10662	0.952871	1.04355	1.04292	0.953547	0.981876	1.23754	0.995978	1.2453	1.39281	1.16486	0.574088	0.937711
CD38	0.389569	1.64273	1.15308	1.60971	1.70773	1.54586	0	0	0	2.38029	0	0	0	0	0.693335	0.424977	0	3.18788	3.04078	2.91388
CD3EAP	2.46631	2.51554	2.37003	2.26771	2.87698	2.86115	2.34533	2.57314	2.48283	2.51908	2.74885	3.06109	2.70878	2.75533	3.06364	2.67758	2.62019	2.59971	2.54847	2.61757
CD40	3.36092	3.98887	3.85319	5.08602	4.55641	4.63536	3.96459	3.74172	3.88712	5.4833	2.6405	3.87416	4.00727	3.90494	4.22257	4.18957	4.0273	3.86314	4.05632	3.89474
CD44	6.79597	6.45562	6.93506	4.9735	5.52103	5.39543	6.06427	6.29174	6.25206	6.99195	5.86783	6.81324	6.01754	6.51543	7.26457	6.81652	7.328	6.66782	6.80802	6.82227
CD46	7.48611	7.67379	7.62137	7.57701	7.51264	7.47104	7.44603	7.53292	7.53235	8.30213	6.78852	7.46731	7.42972	7.33531	7.45918	7.53247	7.35344	7.83633	7.77057	7.77831
CD47	5.81399	6.02252	5.92452	5.80835	6.01232	6.00804	6.1884	6.20695	6.16031	7.21173	4.40408	5.86749	5.69075	5.71687	5.83471	5.71046	5.7456	5.3345	5.1947	5.30183
CD55	5.93698	5.12222	5.60911	6.91873	6.62077	6.63538	7.26592	6.85488	6.93053	7.43611	4.47779	6.02616	6.37053	6.82537	6.09767	6.3781	6.70921	3.49624	3.62096	3.80632
CD58	3.72415	3.89753	3.75123	3.57473	3.79928	3.63525	3.75525	3.86553	3.77516	4.44205	2.73317	3.7481	3.54296	3.44808	3.59652	3.32233	3.24837	3.12689	3.33813	3.42743
CD59	9.29989	9.46679	9.351	9.60466	9.89319	9.87605	9.52748	9.30271	9.34802	10.3528	9.00424	10.0049	9.75593	9.58079	9.79604	9.8129	9.69705	9.83824	10.0008	10.0573
CD63	8.30078	8.54637	8.54148	8.77557	8.34239	8.42488	8.56709	8.6447	8.72865	8.12684	8.86715	8.45531	8.54796	8.53126	8.41445	8.39665	8.45133	8.46877	8.40313	8.40512
CD69	1.83932	0.357705	0.251293	0	0	0	0.516349	0	0	0.459021	0	0	0	0	0	0	0	0	0	0
CD74	0.164594	1.28553	2.19466	1.13517	0.849857	0.765466	1.45257	1.77007	1.75377	2.04262	0	0	0.308934	0	1.51417	1.3523	1.30727	1.70068	0.749742	0
CD79B	0.593842	0	0.114134	0.0241017	0.92072	0	0.940529	0.568807	0.369591	1.35417	0	0.456028	0.49459	0.841775	0.489622	0.898981	1.3035	0	0	0.196909
CD81	7.84934	7.87707	7.93362	8.01361	7.84441	7.89675	7.90216	7.89199	7.94827	9.26558	6.53841	7.97396	7.99024	7.98147	7.89253	7.83868	7.90385	7.78038	7.87432	7.84327
CD82	4.94523	5.635	5.45428	5.15529	4.16587	4.28582	4.71839	4.802	4.93428	5.33736	4.49258	4.32851	4.50088	4.23435	4.66669	4.60903	4.39714	5.6757	5.98613	5.97486
CD83	3.0296	3.11445	2.86394	1.14904	1.51383	1.34305	2.88951	3.23697	3.46538	3.32787	0	0.705152	1.01903	0.974456	1.29742	0.72586	0.688557	0.647953	0.514122	0
CD9	8.90353	8.69612	8.77744	8.59769	8.58596	8.59474	8.73716	8.82987	8.87944	10.488	7.21198	9.06468	9.02235	9.05592	8.74458	8.83155	8.90287	9.05239	8.98139	9.04241
CD93	8.37794	8.65319	8.64707	9.46338	8.96217	9.02599	9.0497	8.83832	8.94462	11.763	6.53554	9.21724	9.36671	9.30106	9.55763	9.42798	9.42098	9.22986	9.59217	9.61125
CD97	4.10727	4.24151	4.36193	3.65641	3.25865	3.30716	3.69317	3.93631	4.11519	4.81052	2.18758	3.15809	3.30828	3.16716	3.21758	2.94737	2.97742	3.16179	3.12187	3.2458
CD99	7.77439	7.95085	7.87068	8.33146	7.79113	7.86884	7.85051	7.55886	7.73003	8.94293	7.03352	7.77527	8.03606	7.92421	7.76123	7.97776	7.93292	8.43647	8.614	8.60335
CD99L2	5.85904	5.97616	5.98383	6.33353	6.19631	6.21138	6.00783	5.93516	6.02349	6.49711	5.5792	6.04134	6.16722	6.08877	5.98137	5.97108	5.9873	6.00582	5.92547	5.99167
CDA	0	0	0	2.34847	2.24406	2.7943	0.792826	0.655431	0	0.598178	0	1.08425	1.03186	1.15449	0.747779	0	0.23238	0	0	0
CDADC1	3.24432	3.24102	3.22988	3.12549	3.11342	3.2071	2.79171	3.31702	3.14039	2.33629	4.06513	3.48109	3.27132	3.21957	3.29394	3.08978	3.05683	3.2677	3.30896	3.21319
CDAN1	4.34003	4.33024	4.31596	4.13821	4.41111	4.44755	4.16441	4.22162	4.17018	4.84942	3.81659	4.53438	4.30524	4.29833	4.38043	4.36352	4.41965	4.44056	4.31814	4.39447
CDC123	5.79427	5.66816	5.6633	5.63188	5.59888	5.61974	5.6679	5.69457	5.75243	5.26785	6.10486	5.73627	5.69418	5.67762	5.67611	5.69673	5.70318	5.61171	5.70214	5.76534
CDC14A	3.42065	3.7809	3.61119	4.24249	3.3658	3.26782	3.72441	3.67092	3.80736	4.55791	2.69078	3.27217	3.60826	3.45765	3.34316	3.48387	3.48932	3.74317	4.02234	3.9267
CDC14B	1.64913	0.671158	1.16316	1.29541	1.53488	1.7194	0.941527	1.59049	1.65506	1.15633	2.11989	2.512	2.12467	2.38827	2.23193	2.1185	2.64173	1.19865	1.0738	0.976187
CDC16	6.18602	6.16711	6.08327	6.09643	6.21846	6.13323	6.26377	6.2497	6.27438	5.67519	6.77808	6.30969	6.22683	6.28078	6.2184	6.28597	6.20988	6.2855	6.27467	6.31534
CDC20	5.68103	5.28858	5.29312	4.69927	5.73347	5.73463	5.32314	4.58796	4.40631	3.0248	7.81366	5.83856	5.07494	5.0357	5.57399	5.89418	5.92186	5.39942	6.0302	6.02987
CDC23	5.66098	5.67355	5.63776	5.4578	5.67798	5.69293	5.52402	5.63399	5.61225	4.95237	6.39514	5.84402	5.6623	5.59446	5.77771	5.68541	5.60522	5.77799	5.77998	5.82923
CDC25A	3.94243	3.5399	3.4358	2.83074	3.95061	3.93376	3.43542	3.44709	3.43611	3.35029	4.03644	4.28523	3.68031	3.56819	4.1369	3.85987	3.83252	3.52945	3.81869	3.81749
CDC25B	6.87776	6.54776	6.53833	6.31366	6.76377	6.80933	6.40211	5.62784	5.67574	6.99112	5.89057	6.30597	6.19885	6.02658	6.24513	6.57593	6.58773	6.50044	6.97248	6.96581
CDC25C	2.26709	1.61729	1.6186	1.32791	2.13069	2.08509	1.76232	0.771031	0.934847	3.17105	0.427565	1.88465	1.57564	1.60895	1.7991	2.205	1.81172	1.75478	2.63977	2.59308
CDC26	2.14622	1.96918	1.75001	1.82317	2.19787	1.93048	1.71339	1.75131	1.92481	0.86195	2.95361	2.1244	1.88364	1.824	2.01027	1.87051	1.93886	1.62924	2.03006	1.82261
CDC27	7.11311	7.02943	7.03794	6.96756	7.08404	7.06695	7.10742	6.99964	6.92497	7.30799	6.81943	7.05413	7.00656	7.0241	7.03045	7.15513	7.10509	7.10956	7.11609	7.21455
CDC34	6.10419	5.94817	6.10868	6.14214	5.81148	6.03433	6.08879	6.11434	6.20212	5.50832	6.63792	5.99688	6.26136	6.17782	6.0423	6.00983	6.08833	6.06441	6.02697	6.09402
CDC37	8.31952	8.25904	8.27441	8.21534	8.1896	8.29267	8.38656	8.28513	8.40036	8.7974	7.81999	8.36421	8.40865	8.32551	8.23399	8.25839	8.3345	8.33255	8.34071	8.33536
CDC37L1	3.75375	3.77963	3.66706	3.71706	3.88391	3.82971	3.92192	3.86325	3.85955	3.27341	4.33058	3.85196	3.84436	3.75052	3.867	3.78199	3.89321	3.70028	3.69707	3.77368
CDC40	5.50298	5.32408	5.42196	5.10682	5.12774	5.11062	5.3134	5.48974	5.51951	4.66986	5.83171	5.2651	5.24336	5.23268	5.19438	5.18492	5.20934	5.12204	5.09409	5.0514
CDC42	8.42987	8.46347	8.45894	8.43717	8.45143	8.43946	8.54625	8.53121	8.58779	7.81572	9.15595	8.55989	8.5179	8.47627	8.49918	8.47615	8.466	8.44266	8.4521	8.50935
CDC42BPA	7.16192	7.14154	7.22412	7.65463	7.43715	7.50159	7.01531	6.94964	6.98041	7.89292	6.69138	7.22789	7.34598	7.31351	7.34023	7.38893	7.30337	7.35293	7.41283	7.50673
CDC42BPB	7.77824	7.76912	7.86289	7.90217	7.78592	7.88247	7.8593	7.82005	7.80555	8.42638	7.2022	7.82551	7.85847	7.89201	7.89453	7.81528	7.8669	7.62599	7.67164	7.74118
CDC42BPG	1.50959	0.936732	0.248684	0.579836	0.682307	0.622112	0.927972	0.474659	0.619868	0.0880801	0.916722	0	0.164034	0.386637	0	0.406438	0.488121	0.537161	0.394218	0.605005
CDC42EP1	6.70896	6.69017	6.79379	6.81186	6.78824	6.902	6.61312	6.50705	6.6012	7.8794	5.70062	6.96572	6.87495	6.84847	6.87847	6.80493	6.94165	6.76194	6.91731	6.81039
CDC42EP2	5.94108	5.92921	5.81346	5.21295	5.11607	5.20666	6.01601	5.96396	6.02618	6.2347	5.13835	5.55496	5.72172	5.47422	5.37195	5.40864	5.44161	6.0222	6.07464	6.06193
CDC42EP3	5.54514	5.46029	5.60525	6.49299	6.13646	6.18211	6.22529	6.00245	6.0179	6.74417	5.07381	5.98654	6.20158	6.27131	5.90438	6.0651	6.16652	5.2996	5.38565	5.41324
CDC42EP4	5.98704	5.74342	5.88526	5.41624	5.66846	5.69744	5.85447	5.47746	5.4476	6.57055	4.68786	5.47474	5.50837	5.48105	5.35543	5.63583	5.63005	5.68732	5.64331	5.73224
CDC42EP5	3.69657	3.99983	4.05608	5.51829	4.52234	4.59727	4.16625	4.08256	4.24649	6.9727	1.85962	4.09078	4.78914	4.62298	4.36992	4.45951	4.59597	4.65516	4.56513	4.45663
CDC42SE1	6.34336	6.44833	6.48304	6.52851	6.25056	6.22084	6.50102	6.46518	6.55158	7.08762	5.77004	6.36182	6.47799	6.50377	6.32713	6.36018	6.43995	6.51115	6.46537	6.4792
CDC42SE2	5.70863	5.72234	5.68545	5.60631	5.7233	5.70311	5.7978	5.74626	5.81034	5.14975	6.24077	5.66526	5.62823	5.61581	5.68429	5.73521	5.64199	5.70929	5.66079	5.6703
CDC45	3.55775	3.20394	3.11381	2.64322	3.88446	3.76702	2.94785	2.77965	2.65298	4.52968	1.93274	3.64244	3.13615	3.02594	3.51927	3.35353	3.35339	3.07673	3.27182	3.23181
CDC5L	6.25409	6.10184	6.04251	5.85337	6.12794	6.112	6.03757	6.13168	6.08305	5.89368	6.22852	6.19856	6.0224	5.98768	6.12441	6.05905	6.01323	5.89858	5.97761	6.07418
CDC6	4.35658	4.21659	4.01108	3.34175	4.33455	4.27999	3.56079	3.84863	3.83926	3.94947	4.23882	4.41084	3.97545	3.72156	4.39546	4.09039	4.02293	4.49944	4.33326	4.45602
CDC7	3.75223	3.44548	3.2885	2.9202	3.80233	3.74493	3.27456	2.90901	3.04789	3.8508	3.13353	3.57373	3.41863	3.36755	3.69398	3.61238	3.44111	3.73828	3.8997	3.92844
CDC73	6.05993	6.04609	6.02524	6.09001	6.14382	6.12815	6.03679	6.18924	6.18868	6.03562	6.2054	6.24032	6.16068	6.18834	6.2071	6.15475	6.06379	6.0889	6.06371	6.09358
CDCA2	3.45708	3.05355	2.97762	2.27508	3.48788	3.43612	3.00675	2.31098	2.24102	2.55758	3.5522	3.4248	2.80361	2.81681	3.38027	3.30752	3.24263	2.78536	3.44188	3.5391
CDCA3	3.44917	3.14358	3.1267	2.4173	3.58796	3.67199	2.96673	2.40168	2.40012	3.02153	3.31088	3.6356	2.77947	2.68071	3.57479	3.57557	3.42025	2.95366	3.61494	3.59152
CDCA4	4.70864	4.62575	4.43023	3.82237	4.76367	4.75442	4.23794	4.2563	4.28968	5.41649	3.53423	4.89929	4.35105	4.2275	4.78155	4.44929	4.34056	4.40238	4.59724	4.61865
CDCA5	4.42242	4.06543	3.87467	3.34058	4.63542	4.58913	3.78535	3.52836	3.45872	4.43007	3.83803	4.61024	3.98894	3.76973	4.54277	4.34776	4.24005	4.10293	4.52535	4.58498
CDCA7	3.38385	3.47381	3.13667	2.37386	3.68592	3.44411	3.19304	2.79128	2.56911	5.61644	1.22742	4.04606	3.15375	3.03755	3.89509	3.63823	3.65526	3.6397	4.29702	4.18046
CDCA7L	3.7471	3.73002	3.6559	4.11494	4.40684	4.35904	4.4812	4.32078	4.24626	4.43757	3.77634	4.21435	4.25231	4.04123	4.13106	4.33853	4.1875	3.95305	3.81934	3.92568
CDCA8	4.41836	4.15715	4.02017	3.5769	4.7884	4.75714	4.07897	3.54605	3.3939	3.7731	4.71631	4.74188	4.04179	3.95382	4.52677	4.53518	4.44824	4.12536	4.5677	4.72694
CDCP1	3.26866	1.86858	3.02346	2.37135	1.89878	1.66234	3.91537	3.04886	3.14368	3.24386	1.91483	2.42981	2.89309	3.60457	2.01982	2.97636	4.00043	1.47105	1.35284	1.47911
CDH10	1.25791	1.02738	0.867402	0	0	0	1.34069	1.54923	1.45075	0	0	0	0	0	0	0	0	0	0	0
CDH11	5.88852	6.29322	6.35004	4.86023	5.13335	5.14261	6.06429	6.56596	6.58776	5.41923	5.05478	5.48327	5.01149	4.99503	4.87678	4.4063	4.44101	4.24893	3.90414	4.01312
CDH12	0.632377	1.7469	1.60104	0	0	0	1.29602	1.24056	1.51579	1.94539	0	0	0	0	0	0	0	0.584414	0.186954	0
CDH13	6.01838	5.99021	6.36435	6.31746	5.76369	5.89045	6.08228	6.05387	6.15832	8.15074	2.86287	4.97235	5.39937	5.59991	5.1387	5.13083	5.31717	4.51166	4.20019	4.21329
CDH15	0	0	0	0.608985	0	0	0	0	0	0	0	0	0	0	0	0	0	0.874787	0	0
CDH16	0	0	0	0	0.123295	0	0	0	0	0	0.234593	0	0	0	0	0	0	0	0	0
CDH2	7.19248	6.90723	7.32524	4.90682	5.022	4.95739	6.35268	7.10931	7.14671	4.55155	7.16144	5.66234	5.30588	5.63717	5.80843	5.35637	5.61601	5.21619	4.93509	4.9595
CDH20	0.282283	0.116082	0.231792	0	0	0	0.157634	0	0	1.86049	0	0.487204	0.704662	0.412784	1.02453	0.924334	1.72604	2.01183	2.74043	2.95942
CDH23	0	0	0.0506549	0	0	0	0	0	0	0.97672	0	0	0	0	0	0	0	0	0	0
CDH24	4.74243	4.54717	4.35147	4.29759	4.95281	4.97912	4.27358	4.29339	4.39946	6.94832	2.14316	4.72077	4.44663	4.54873	4.97698	4.64341	4.78313	4.26309	4.37204	4.2315
CDH4	0.222166	0	0	0	0	0	0	0	0	0	0	0	0	0	0	0	0.0675649	0	0	0
CDH5	9.21236	9.32892	9.29692	9.6257	9.24872	9.30167	9.36014	9.16782	9.29387	12.0494	6.80466	9.45902	9.57559	9.52192	9.35891	9.37651	9.3289	9.5459	9.83203	9.8512
CDH6	0.505825	0	0	0.906028	0	0	0	0.0966521	0.131399	0	1.86202	0.418532	2.01842	1.31065	0	0.489338	0	3.67107	3.76126	3.89834
CDHR2	0.623139	0.462837	0.939101	1.57052	0.532196	0.883082	0.304876	1.36275	1.2377	0	2.18688	0.427629	1.00168	0.603559	0.924287	0.839707	0.766493	0.757993	0.217854	0.369921
CDHR3	0.817512	0.682024	0.633077	0.463793	0	0.492226	0.0394348	1.21825	0.361678	0	1.72603	0.769984	0.519849	1.13162	0.716921	0.231488	0.461431	0.0590774	0.651532	0
CDHR5	0	0	0	0	0	0	0	0	0	0	0.303411	0	0	0	0	0	0.330789	0	0	0.0840765
CDIP1	5.52235	5.36266	5.50348	5.79184	5.47246	5.49431	5.59569	5.85151	5.97208	3.67167	6.96224	5.33799	5.56316	5.72774	4.93694	5.02505	5.29599	4.71694	4.40227	4.13279
CDIPT	5.93352	5.90404	5.97997	6.01717	6.03891	6.06339	5.93812	6.02735	6.17767	5.64257	6.39216	6.20772	6.19864	6.15558	6.04736	5.94941	6.02039	5.9603	5.86817	5.82484
CDK1	5.49977	4.99765	4.87138	4.49011	5.71665	5.59364	4.99117	4.30274	4.16654	5.74679	4.39747	5.23767	4.85556	4.63151	5.23476	5.36318	5.16549	4.97928	5.55804	5.64316
CDK10	6.21421	6.37538	6.28101	6.37219	6.47505	6.47984	6.30285	6.15216	6.20486	5.94713	6.68537	6.19295	6.303	6.27241	6.23433	6.27038	6.37073	6.58099	6.40215	6.20808
CDK11A	0.301563	0.28423	0.0583814	0.144386	0	0	0	0	0	1.22431	0	0	0	0	0.00492948	0	0.0861728	0	0.340232	0
CDK11B	5.46384	5.25494	5.22219	5.13092	5.21882	5.33111	5.14573	5.19142	5.25565	5.88146	4.62385	5.23235	5.26333	5.18898	5.22558	5.2397	5.22553	5.31752	5.29196	5.34825
CDK12	6.45299	6.26909	6.33228	6.15335	6.36609	6.34463	6.34036	6.42598	6.42012	6.73241	5.94207	6.50611	6.39114	6.3564	6.47573	6.3515	6.38769	6.0949	6.16181	6.24016
CDK13	6.14456	6.17765	6.26425	6.38803	6.13729	6.17488	6.15997	6.37018	6.32013	6.6599	5.84135	6.32952	6.37211	6.36191	6.36297	6.20211	6.26487	6.11868	6.13813	6.22397
CDK14	5.11934	5.01199	5.37423	5.20844	5.19652	5.15323	5.23562	5.66583	5.65981	4.07622	6.01051	5.73062	5.2576	5.56441	5.37834	4.86051	5.11891	3.58783	3.76501	3.89235
CDK16	6.86385	6.82682	6.86154	6.85384	6.87164	6.9211	6.7525	6.73389	6.88164	6.23598	7.46781	6.91341	6.90032	6.85174	6.8376	6.82854	6.87617	6.89016	6.83563	6.83368
CDK17	6.98958	7.1328	7.09822	7.22601	7.0979	7.10828	7.01246	7.10728	7.15243	8.30078	6.09254	7.29449	7.20385	7.19113	7.29485	7.25332	7.20393	7.36255	7.37488	7.43587
CDK18	0	0	0	0.625737	0	0.163954	0	0	0	0	1.38933	0	0	0	0	0	0	0	0	0.228454
CDK19	4.14365	4.27369	4.33709	4.79966	4.2149	4.24916	4.1388	4.23286	4.08884	4.52232	4.04384	4.09533	4.30108	4.24683	4.08868	4.27446	4.23085	4.43235	4.45958	4.48759
CDK2	4.98508	4.7493	4.54246	4.27468	4.99899	4.99117	4.41539	4.45981	4.50165	5.86918	3.61892	5.02111	4.69503	4.49803	4.96872	4.78782	4.70067	4.79932	5.00833	4.99535
CDK20	1.79864	1.8888	2.09299	1.34899	1.30598	1.15254	1.6505	2.24362	2.13214	0	2.78828	1.1771	1.52011	1.86056	1.01934	0.726453	1.07047	1.27618	0.107497	0.440305
CDK2AP1	6.23625	6.06069	6.07104	6.22594	5.98186	6.09122	6.11275	6.07194	6.12408	6.67855	5.49674	5.97033	6.16601	6.12965	5.94478	6.03623	6.02273	6.03581	6.13419	6.16208
CDK2AP2	5.71493	5.89146	5.9088	6.0779	5.845	5.90562	5.93858	5.96328	6.05663	4.81321	7.02386	5.91202	6.06701	5.99562	5.69965	5.79713	5.85343	6.16812	5.87101	5.86741
CDK4	6.12121	6.29261	6.2126	5.97633	6.36743	6.33769	6.09171	6.06763	6.21949	5.43736	6.86639	6.26736	6.06936	5.89981	6.24159	6.09366	6.0592	6.21304	6.10278	6.10022
CDK5	4.02207	3.79045	3.91345	3.85442	3.56798	3.59528	3.8133	3.83206	4.09858	2.72692	4.77328	3.52344	3.82197	4.02434	3.62964	3.63788	3.78476	3.65773	3.46054	3.4739
CDK5R1	2.44507	2.44378	2.53657	2.30666	2.39054	2.57492	2.31599	2.88853	2.6292	2.38178	2.73103	2.98905	2.79946	2.82031	2.99137	2.42597	2.53755	2.29028	2.30408	2.32591
CDK5RAP1	4.84755	4.76812	4.65737	4.32759	4.76227	4.7088	4.70415	4.53502	4.56728	4.40034	4.964	4.7021	4.58559	4.56803	4.72606	4.69281	4.79336	4.78558	4.76619	4.78122
CDK5RAP2	5.83271	5.69855	5.62303	5.35649	5.92596	5.86334	5.70093	5.48874	5.53405	6.02162	5.39515	5.8276	5.60998	5.46994	5.8066	5.81662	5.67491	5.72598	5.8436	5.9519
CDK5RAP3	5.5133	5.72565	5.53663	5.87795	5.80555	5.75174	5.56371	5.53444	5.61083	5.85547	5.44609	5.44657	5.55076	5.5971	5.45729	5.67593	5.79265	6.04586	5.71697	5.51112
CDK6	5.79862	5.82039	5.79306	6.0496	5.87004	5.8068	5.8821	6.11505	6.02353	6.82566	5.00711	6.05938	6.05769	5.90385	5.99599	5.87107	5.72172	5.71262	5.95322	6.06018
CDK7	5.08862	4.95407	4.95668	4.82544	5.02769	4.94294	5.14402	5.02954	5.09966	4.39172	5.60788	5.08677	5.03166	4.99286	4.93127	5.01368	5.06135	4.9227	4.94388	4.94362
CDK8	4.35914	4.47092	4.37159	4.38243	4.31961	4.25047	4.41773	4.40782	4.5512	3.77644	5.17739	4.53748	4.54814	4.50487	4.54547	4.41168	4.51346	4.61922	4.63556	4.73763
CDK9	6.55393	6.48482	6.51321	6.60632	6.52478	6.59644	6.47472	6.22639	6.28655	7.02931	6.10629	6.49439	6.61028	6.59755	6.46553	6.60829	6.66207	6.8119	6.88782	6.81537
CDKAL1	3.9133	4.08873	4.02686	4.05756	4.24586	4.14997	3.8148	4.05861	3.9713	4.07264	4.11873	4.23293	4.07757	3.97304	4.26819	4.12076	4.07453	4.28733	4.16613	4.19484
CDKL1	0.863873	0.969299	0.980681	1.59922	1.47825	1.3889	1.21504	0.881112	1.31645	0.272322	2.18508	1.24394	1.49216	1.57576	1.33137	1.22463	1.73885	1.11876	1.00209	0.696195
CDKL2	0	0	0.193281	0	0	0	0	0	0	0	1.26858	0	0	0	0	0	0.012039	0	0	0
CDKL5	3.6043	3.68991	3.62559	3.84094	3.84723	3.74972	3.86008	3.97411	3.85933	3.45992	4.09383	3.76674	3.838	3.86737	3.89372	3.80272	3.89008	3.69549	3.48237	3.69612
CDKN1A	9.34695	8.87928	9.0922	8.73794	8.43768	8.449	9.24257	9.2222	9.3263	10.4725	7.07105	8.35381	8.86049	9.00378	8.3573	8.5756	8.78839	8.59216	8.32013	8.30643
CDKN1B	6.11216	6.10797	6.10891	5.58691	5.86247	5.92528	5.7477	5.69663	5.64756	5.95919	5.33518	5.37564	5.41649	5.28975	5.43033	5.4171	5.2594	5.63038	5.47202	5.56266
CDKN1C	1.94649	1.79064	2.13079	3.36211	2.8688	2.7814	2.09523	1.88993	2.34336	2.05497	2.56131	1.43905	2.86714	2.50055	2.12337	2.26664	2.18584	2.8826	1.92796	2.14465
CDKN2A	3.1191	3.30015	3.31105	2.9943	2.84363	2.93832	3.39664	3.32969	3.25137	3.80805	2.82322	3.42435	3.29918	3.29608	3.43029	3.34758	3.47343	3.52915	3.744	3.65316
CDKN2AIP	4.64102	4.53259	4.45997	4.28543	4.5488	4.47179	4.29757	4.45204	4.41991	5.21871	3.89299	4.73877	4.54305	4.6216	4.6363	4.59193	4.62265	4.73603	4.65017	4.75575
CDKN2AIPNL	4.69233	4.57352	4.51128	4.39599	4.79656	4.66904	4.48041	4.38841	4.42909	3.96661	5.27617	4.84826	4.63418	4.51406	4.75136	4.65648	4.68937	4.56	4.7199	4.87483
CDKN2B	2.79142	3.18319	3.23673	3.7665	3.16895	3.38516	3.57558	3.13505	3.16525	6.0389	0.934512	3.14009	3.63522	3.47749	3.4863	3.64171	3.65069	4.16035	4.10584	4.05519
CDKN2C	4.16752	4.01385	3.82016	3.19292	4.32717	4.40099	3.40318	2.84889	2.87355	3.38644	4.23201	4.17209	3.5999	3.17856	4.05566	3.81392	3.69819	3.86398	4.60906	4.52645
CDKN2D	2.97332	2.90632	2.73038	2.65567	3.31053	3.36632	2.83084	2.96203	2.76011	3.44736	2.20694	3.20104	2.77836	2.54117	2.99814	2.79677	2.66383	2.30389	2.40686	2.70313
[truncated: 11,128 more rows]
