# Supplementary material for: Molecular determinants of nephron vascular specialization in the kidney
Source: Nat Commun. 2019 Dec 13;10:5705. doi: 10.1038/s41467-019-12872-5 (PMC6910926; doi:10.1038/s41467-019-12872-5)
Supplement: Supplementary file 12 — Supplementary Software 1 [file 41467_2019_12872_MOESM12_ESM.zip]

Archive with 10 entries (9 files):
- HUGO_Symbol_Conversion_2017_update.txt
- key.csv
- __MACOSX/
- __MACOSX/._key.csv
- regev_lab_cell_cycle_genes.lowercase.txt
- __MACOSX/._regev_lab_cell_cycle_genes.lowercase.txt
- SingleCellProcessing.R
- __MACOSX/._SingleCellProcessing.R
- symbol.update.R
- __MACOSX/._symbol.update.R
