# Supplementary material for: Molecular determinants of nephron vascular specialization in the kidney
Source: Nat Commun. 2019 Dec 13;10:5705. doi: 10.1038/s41467-019-12872-5 (PMC6910926; doi:10.1038/s41467-019-12872-5)
Supplement: Supplementary file 12 — Supplementary Software 1 [file 41467_2019_12872_MOESM12_ESM.zip › HUGO_Symbol_Conversion_2017_update.txt]

HGNC.ID	Approved.Symbol	Approved.Name	Status	Previous.Symbols	Synonyms	Chromosome	Date.Modified	Date.Symbol.Changed	Accession.Numbers	Entrez.Gene.ID	Ensembl.Gene.ID	RefSeq.IDs	UniProt.ID.supplied.by.UniProt.	UCSC.ID.supplied.by.UCSC.	Mouse.Genome.Database.ID	Mouse ID
HGNC:5	A1BG	alpha-1-B glycoprotein	Approved			19q13.43	2015-07-13			1	ENSG00000121410	NM_130786	P04217	uc002qsd.5	MGI:2152878	A1bg
HGNC:37133	A1BG-AS1	A1BG antisense RNA 1	Approved	NCRNA00181, A1BGAS, A1BG-AS	FLJ23569	19q13.43	2013-06-27	2010-11-25	BC040926	503538	ENSG00000268895	NR_015380		uc002qse.3
HGNC:24086	A1CF	APOBEC1 complementation factor	Approved		ACF, ASP, ACF64, ACF65, APOBEC1CF	10q11.23	2016-10-05		AF271790	29974	ENSG00000148584	NM_014576	Q9NQ94	uc057tgv.1	MGI:1917115	A1cf
HGNC:6	A1S9T~withdrawn	symbol withdrawn, see UBA1	Symbol Withdrawn				2007-12-14			NA
HGNC:7	A2M	alpha-2-macroglobulin	Approved		FWP007, S863-7, CPAMD5	12p13.31	2015-08-24		BX647329, X68728, M11313	2	ENSG00000175899	NM_000014	P01023	uc001qvk.2	MGI:2449119	A2m
HGNC:27057	A2M-AS1	A2M antisense RNA 1 (head to head)	Approved			12p13.31	2014-08-08			144571	ENSG00000245105	NR_026971		uc009zgj.2
HGNC:23336	A2ML1	alpha-2-macroglobulin like 1	Approved	CPAMD9	FLJ25179, p170	12p13.31	2016-12-08	2005-09-01	AK057908	144568	ENSG00000166535	NM_144670	A8K2U0	uc001quz.6
HGNC:41022	A2ML1-AS1	A2ML1 antisense RNA 1	Approved			12p13.31	2014-11-19			NA	ENSG00000256661			uc058kxy.1
HGNC:41523	A2ML1-AS2	A2ML1 antisense RNA 2	Approved			12p13.31	2014-11-19			NA	ENSG00000256904			uc058kyb.1
HGNC:8	A2MP1	alpha-2-macroglobulin pseudogene 1	Approved	A2MP		12p13.31	2016-08-22	2010-02-24	M24415	3	ENSG00000256069	NG_001067
HGNC:9	A2MR~withdrawn	symbol withdrawn, see LRP1	Symbol Withdrawn				2000-08-16			NA
HGNC:10	A2MRAP~withdrawn	symbol withdrawn, see LRPAP1	Symbol Withdrawn				1994-05-04			NA
HGNC:30005	A3GALT2	alpha 1,3-galactosyltransferase 2	Approved	A3GALT2P	IGBS3S, IGB3S	1p35.1	2016-01-22	2013-03-11		127550	ENSG00000184389	NM_001080438	U3KPV4	uc031plq.1	MGI:2685279	A3galt2
HGNC:18149	A4GALT	alpha 1,4-galactosyltransferase (P blood group)	Approved	P1	A14GALT, Gb3S, P(k)	22q13.2	2017-03-24			53947	ENSG00000128274	NM_017436	Q9NPC4	uc062ewl.1	MGI:3512453	A4galt
HGNC:17968	A4GNT	alpha-1,4-N-acetylglucosaminyltransferase	Approved		alpha4GnT	3q22.3	2016-10-05		AF141315	51146	ENSG00000118017	NM_016161	Q9UNA3	uc003ers.2	MGI:2143261	A4gnt
HGNC:1	A12M1~withdrawn	entry withdrawn	Entry Withdrawn				2005-09-06			NA
HGNC:2	A12M2~withdrawn	entry withdrawn	Entry Withdrawn				2005-09-06			NA
HGNC:3	A12M3~withdrawn	entry withdrawn	Entry Withdrawn				2005-09-06			NA
HGNC:4	A12M4~withdrawn	entry withdrawn	Entry Withdrawn				2005-09-06			NA
HGNC:11	AA~withdrawn	symbol withdrawn, see TEAD1	Symbol Withdrawn				2006-11-21			NA
HGNC:13666	AAAS	aladin WD repeat nucleoporin	Approved			12q13.13	2016-10-05		AJ289841	8086	ENSG00000094914		Q9NRG9	uc001scr.5	MGI:2443767	Aaas
HGNC:12	AABT~withdrawn	entry withdrawn	Entry Withdrawn				2005-09-06			NA
HGNC:13	AAC1~withdrawn	symbol withdrawn, see NAT1	Symbol Withdrawn				2000-08-16			NA
HGNC:14	AAC2~withdrawn	symbol withdrawn, see NAT2	Symbol Withdrawn				2000-08-16			NA
HGNC:21298	AACS	acetoacetyl-CoA synthetase	Approved		FLJ12389, SUR-5, ACSF1	12q24.31	2015-08-24		AK022451	65985	ENSG00000081760	NM_023928	Q86V21	uc001uhc.4	MGI:1926144	Aacs
HGNC:18226	AACSP1	acetoacetyl-CoA synthetase pseudogene 1	Approved	AACSL		5q35.3	2016-10-05	2010-09-29		729522	ENSG00000250420	NR_024035
HGNC:13792	AACT~withdrawn	symbol withdrawn, see SERPINA3	Symbol Withdrawn				2002-12-18			NA
HGNC:17	AADAC	arylacetamide deacetylase	Approved		DAC, CES5A1	3q25.1	2015-08-24		L32179	13	ENSG00000114771	NM_001086	P22760	uc003eze.4	MGI:1915008	Aadac
HGNC:24427	AADACL2	arylacetamide deacetylase like 2	Approved		MGC72001	3q25.1	2016-05-26		BC065724	344752	ENSG00000197953	NM_207365	Q6P093	uc003ezc.4	MGI:3646333	Aadacl2
HGNC:50301	AADACL2-AS1	AADACL2 antisense RNA 1	Approved			3q25.1	2014-04-07			101928142	ENSG00000242908
HGNC:32037	AADACL3	arylacetamide deacetylase like 3	Approved		OTTHUMG00000001887	1p36.21	2016-05-26			126767	ENSG00000188984	NM_001103170	Q5VUY0	uc057ckc.1	MGI:2685281	Aadacl3
HGNC:32038	AADACL4	arylacetamide deacetylase like 4	Approved		OTTHUMG00000001889	1p36.21	2016-05-26			343066	ENSG00000204518	NM_001013630	Q5VUY2	uc001auf.3
HGNC:50305	AADACP1	arylacetamide deacetylase pseudogene 1	Approved			3q25.1	2016-08-22			201651	ENSG00000240602
HGNC:17929	AADAT	aminoadipate aminotransferase	Approved		KATII, KAT2, KYAT2	4q33	2016-04-26		AF097994	51166	ENSG00000109576	NM_016228	Q8N5Z0	uc032udw.1	MGI:1345167	Aadat
HGNC:16881	AAED1	AhpC/TSA antioxidant enzyme domain containing 1	Approved	C9orf21		9q22.33	2017-08-18	2012-03-06	BK000255	195827	ENSG00000158122	NM_153698	Q7RTV5	uc004awm.4	MGI:1913379	Aaed1
HGNC:25662	AAGAB	alpha and gamma adaptin binding protein	Approved		FLJ11506, p34	15q23	2017-06-13		AL136715	79719	ENSG00000103591	NM_024666	Q6PD74	uc002aqk.6	MGI:1914189	Aagab
HGNC:19679	AAK1	AP2 associated kinase 1	Approved		KIAA1048, DKFZp686K16132	2p13.3	2015-08-24		AB028971	22848	ENSG00000115977	NM_014911	Q2M2I8	uc002sfp.3	MGI:1098687	Aak1
HGNC:30205	AAMDC	adipogenesis associated Mth938 domain containing	Approved	C11orf67	PTD015, FLJ21035, CK067	11q14.1	2016-06-21	2012-10-08	BC016854	28971	ENSG00000087884	NM_024684	Q9H7C9	uc058fuq.1	MGI:1913523	Aamdc
HGNC:18	AAMP	angio associated migratory cell protein	Approved			2q35	2016-10-04		AB209790	14	ENSG00000127837	NM_001087	Q13685	uc002vhk.4	MGI:107809	Aamp
HGNC:19	AANAT	aralkylamine N-acetyltransferase	Approved		SNAT	17q25.1	2014-11-19		U40347	15	ENSG00000129673	NM_001088	Q16613	uc002jro.4	MGI:1328365	Aanat
HGNC:15886	AAR2	AAR2 splicing factor homolog	Approved	C20orf4	bA234K24.2	20q11.23	2016-04-05	2012-07-20		25980	ENSG00000131043	NM_015511	Q9Y312	uc002xfc.4	MGI:1915545	Aar2
HGNC:33842	AARD	alanine and arginine rich domain containing protein	Approved	C8orf85	LOC441376	8q24.11	2017-07-14	2012-04-19	AB181519, BC140924	441376	ENSG00000205002	NM_001025357	Q4LEZ3	uc003yof.4	MGI:2181621	Aard
HGNC:20	AARS	alanyl-tRNA synthetase	Approved		CMT2N, AlaRS	16q22.1	2017-03-24		D32050	16	ENSG00000090861	NM_001605	P49588	uc002eyn.2	MGI:2384560	Aars
HGNC:21022	AARS2	alanyl-tRNA synthetase 2, mitochondrial	Approved	AARSL	KIAA1270, bA444E17.1	6p21.1	2015-08-26	2007-02-23	AB033096	57505	ENSG00000124608	NM_020745	Q5JTZ9	uc010jza.2	MGI:2681839	Aars2
HGNC:28417	AARSD1	alanyl-tRNA synthetase domain containing 1	Approved		MGC2744	17q21.31	2017-07-14		BC004172	80755	ENSG00000266967	NM_001261434	Q9BTE6	uc031raq.2	MGI:1916934	Aarsd1
HGNC:49894	AARSP1	alanyl-tRNA synthetase pseudogene 1	Approved			4q28.3	2014-03-18			NA	ENSG00000249038
HGNC:23993	AASDH	aminoadipate-semialdehyde dehydrogenase	Approved		NRPS998, LYS2, ACSF4	4q12	2015-08-26		AF516672	132949	ENSG00000157426	NM_181806	Q4L235	uc003hbn.5	MGI:2442517	Aasdh
HGNC:14235	AASDHPPT	aminoadipate-semialdehyde dehydrogenase-phosphopantetheinyl transferase	Approved		LYS5, CGI-80, AASD-PPT, ACPS	11q22.3	2016-10-05		AF302110	60496	ENSG00000149313	NM_015423	Q9NRN7	uc001pjc.2	MGI:1914868	Aasdhppt
HGNC:17366	AASS	aminoadipate-semialdehyde synthase	Approved		LORSDH, LKRSDH	7q31.32	2016-10-05		AF229180	10157	ENSG00000008311	NM_005763	Q9UDR5	uc003vkb.4	MGI:1353573	Aass
HGNC:51526	AATBC	apoptosis associated transcript in bladder cancer	Approved			21q22.3	2015-02-13			284837	ENSG00000215458	NR_026961
HGNC:19235	AATF	apoptosis antagonizing transcription factor	Approved		DED, CHE-1, CHE1, BFR2	17q12	2015-01-29		AF083208	26574	ENSG00000275700	NM_012138	Q9NY61	uc002hni.3	MGI:1929608	Aatf
HGNC:21	AATK	apoptosis associated tyrosine kinase	Approved		AATYK, KIAA0641, LMTK1, LMR1, AATYK1, PPP1R77	17q25.3	2016-06-29		AB014541	9625	ENSG00000181409	NM_004920	Q6ZMQ8	uc010dia.4	MGI:1197518	Aatk
HGNC:22	AAVS1	adeno-associated virus integration site 1	Approved		AAV	19q13	2010-06-16		S51329	17
HGNC:49667	ABALON	apoptotic BCL2L1-antisense long non-coding RNA	Approved		INXS	20q11.21	2016-11-24		KC505631	103021294	ENSG00000281376	NR_131907
HGNC:23	ABAT	4-aminobutyrate aminotransferase	Approved		GABAT	16p13.2	2015-07-17		L32961	18	ENSG00000183044	NM_020686	P80404	uc002czc.5	MGI:2443582	Abat
HGNC:24	ABC1~withdrawn	symbol withdrawn, see ABCA1	Symbol Withdrawn				1999-10-26			NA
HGNC:25	ABC2~withdrawn	symbol withdrawn, see ABCA2	Symbol Withdrawn				1999-10-26			NA
HGNC:26	ABC3~withdrawn	symbol withdrawn, see ABCA3	Symbol Withdrawn				1999-10-26			NA
HGNC:28	ABC7~withdrawn	symbol withdrawn, see ABCB7	Symbol Withdrawn				1999-10-26			NA
HGNC:27	ABC50~withdrawn	symbol withdrawn, see ABCF1	Symbol Withdrawn				1999-10-27			NA
HGNC:29	ABCA1	ATP binding cassette subfamily A member 1	Approved	ABC1, HDLDT1	TGD	9q31.1	2016-10-05		AJ012376	19	ENSG00000165029	NM_005502	O95477	uc004bcl.4	MGI:99607	Abca1
HGNC:32	ABCA2	ATP binding cassette subfamily A member 2	Approved	ABC2		9q34.3	2016-10-05		U18235	20	ENSG00000107331	NM_001606	Q9BZC7	uc064xhf.1	MGI:99606	Abca2
HGNC:33	ABCA3	ATP binding cassette subfamily A member 3	Approved	ABC3	ABC-C, EST111653, LBM180	16p13.3	2015-11-13		U78735	21	ENSG00000167972	NM_001089	Q99758	uc002cpy.2	MGI:1351617	Abca3
HGNC:34	ABCA4	ATP binding cassette subfamily A member 4	Approved	STGD1, ABCR, RP19, STGD	FFM, ARMD2, CORD3	1p22.1	2016-10-05		U88667	24	ENSG00000198691	NM_000350	P78363	uc001dqh.4	MGI:109424	Abca4
HGNC:35	ABCA5	ATP binding cassette subfamily A member 5	Approved		EST90625	17q24.3	2015-11-13		U66672	23461	ENSG00000154265	NM_018672	Q8WWZ7	uc002jig.3	MGI:2386607	Abca5
HGNC:36	ABCA6	ATP binding cassette subfamily A member 6	Approved		EST155051	17q24.2-q24.3	2017-06-08		U66680	23460	ENSG00000154262	NM_080284	Q8N139	uc002jhw.2	MGI:1923434	Abca6
HGNC:37	ABCA7	ATP binding cassette subfamily A member 7	Approved		ABCX	19p13.3	2015-11-13		AF328787	10347	ENSG00000064687	NM_019112	Q8IZY2	uc002lqw.5	MGI:1351646	Abca7
HGNC:38	ABCA8	ATP binding cassette subfamily A member 8	Approved		KIAA0822	17q24.2	2016-10-04		AB020629	10351	ENSG00000141338	NM_007168	O94911	uc002jhq.5	MGI:1351668, MGI:2386846
HGNC:39	ABCA9	ATP binding cassette subfamily A member 9	Approved		EST640918	17q24.2	2016-10-05		AF423307	10350	ENSG00000154258	NM_172386	Q8IUA7	uc002jhu.4	MGI:2386796	Abca9
HGNC:39983	ABCA9-AS1	ABCA9 antisense RNA 1	Approved			17q24.2	2014-11-19			NA	ENSG00000231749			uc060jgk.1
HGNC:30	ABCA10	ATP binding cassette subfamily A member 10	Approved		EST698739	17q24.3	2016-10-05		AY247065	10349	ENSG00000154263	NM_080282	Q8WWZ4	uc010dfa.2
HGNC:31	ABCA11P	ATP binding cassette subfamily A member 11, pseudogene	Approved	ABCA11	EST1133530, FLJ14297	4p16.3	2015-11-13	2008-09-09	AK024359	79963	ENSG00000251595	NR_002451.2	Q4W5N1
HGNC:14637	ABCA12	ATP binding cassette subfamily A member 12	Approved	ICR2B	DKFZP434G232, LI2	2q35	2016-10-05		AF418105	26154	ENSG00000144452	NM_173076	Q86UK0	uc002vew.3	MGI:2676312	Abca12
HGNC:14638	ABCA13	ATP binding cassette subfamily A member 13	Approved		FLJ33876, FLJ33951	7p12.3	2015-11-13		AY204751	154664	ENSG00000179869	NM_152701	Q86UQ4	uc003toq.2	MGI:2388707	Abca13
HGNC:32972	ABCA17P	ATP binding cassette subfamily A member 17, pseudogene	Approved			16p13.3	2015-11-13		DQ266102	650655	ENSG00000238098	NR_003574			MGI:3625331	Abca17
HGNC:40	ABCB1	ATP binding cassette subfamily B member 1	Approved	PGY1, MDR1, CLCS	P-gp, CD243, GP170, ABC20	7q21.12	2015-11-13		M14758	5243	ENSG00000085563	NM_000927	P08183	uc003uiz.3	MGI:97570	Abcb1a
HGNC:11563	ABCB2~withdrawn	symbol withdrawn, see TAP1	Symbol Withdrawn				1999-10-26			NA
HGNC:11564	ABCB3~withdrawn	symbol withdrawn, see TAP2	Symbol Withdrawn				1999-10-26			NA
HGNC:45	ABCB4	ATP binding cassette subfamily B member 4	Approved	PGY3, MDR3	MDR2, PFIC-3, GBD1	7q21.12	2016-10-05		M23234	5244	ENSG00000005471	NM_000443	P21439	uc003uix.1	MGI:97569	Abcb4
HGNC:46	ABCB5	ATP binding cassette subfamily B member 5	Approved		EST422562, ABCB5beta, ABCB5alpha	7p21.1	2016-10-05		U66692	340273	ENSG00000004846	NM_178559	Q2M3G0	uc010kuh.4	MGI:1924956	Abcb5
HGNC:47	ABCB6	ATP binding cassette subfamily B member 6 (Langereis blood group)	Approved		EST45597, umat, MTABC3	2q35	2017-03-24		AF070598	10058	ENSG00000115657	NM_005689	Q9NP58	uc002vkc.3	MGI:1921354	Abcb6
HGNC:48	ABCB7	ATP binding cassette subfamily B member 7	Approved	ABC7	EST140535, Atm1p, ASAT	Xq13.3	2015-11-13		AF038950	22	ENSG00000131269	NM_004299	O75027	uc004ebz.5	MGI:109533	Abcb7
HGNC:49	ABCB8	ATP binding cassette subfamily B member 8	Approved		EST328128, M-ABC1, MABC1	7q36.1	2015-11-13		AF047690	11194	ENSG00000197150	NM_007188	Q9NUT2	uc003wik.6	MGI:1351667	Abcb8
HGNC:50	ABCB9	ATP binding cassette subfamily B member 9	Approved		EST122234	12q24.31	2016-10-04		U66676	23457	ENSG00000150967	NM_019624	Q9NP78	uc058upb.1	MGI:1861729	Abcb9
HGNC:41	ABCB10	ATP binding cassette subfamily B member 10	Approved		EST20237, M-ABC2, MTABC2	1q42.13	2016-10-05		U18237	23456	ENSG00000135776	NM_012089	Q9NRK6	uc001htp.4	MGI:1860508	Abcb10
HGNC:14114	ABCB10P1	ATP binding cassette subfamily B member 10 pseudogene 1	Approved	ABCB10P, ABCB10P2	M-ABC2, MABC2	15q11.2	2015-11-13	2008-09-09	AF218417	56476	ENSG00000274099
HGNC:31128	ABCB10P2~withdrawn	symbol withdrawn, see ABCB10P1	Symbol Withdrawn				2014-11-19			NA
HGNC:31129	ABCB10P3	ATP binding cassette subfamily B member 10 pseudogene 3	Approved			15q13.1	2016-10-25			728248	ENSG00000261524
HGNC:31130	ABCB10P4	ATP binding cassette subfamily B member 10 pseudogene 4	Approved			15q13.1	2016-10-25			100132289	ENSG00000260053
HGNC:42	ABCB11	ATP binding cassette subfamily B member 11	Approved	BSEP, PFIC2	ABC16, SPGP, PFIC-2, PGY4	2q31.1	2016-10-05		AF091582	8647	ENSG00000073734	NM_003742	O95342	uc002ueo.2	MGI:1351619	Abcb11
HGNC:51	ABCC1	ATP binding cassette subfamily C member 1	Approved	MRP, MRP1	GS-X	16p13.11	2016-10-05		L05628	4363	ENSG00000103222	NM_004996	P33527	uc010bvi.4	MGI:102676	Abcc1
HGNC:53	ABCC2	ATP binding cassette subfamily C member 2	Approved	CMOAT	DJS, MRP2, cMRP	10q24.2	2016-10-05		U63970	1244	ENSG00000023839	NM_000392	Q92887	uc001kqf.3	MGI:1352447	Abcc2
HGNC:54	ABCC3	ATP binding cassette subfamily C member 3	Approved		MRP3, cMOAT2, EST90757, MLP2, MOAT-D	17q21.33	2016-10-05		Y17151	8714	ENSG00000108846	NM_020038	O15438	uc002isl.4	MGI:1923658	Abcc3
HGNC:55	ABCC4	ATP binding cassette subfamily C member 4	Approved		MRP4, EST170205, MOAT-B, MOATB	13q32.1	2016-10-05		U66682	10257	ENSG00000125257	NM_005845	O15439	uc001vmd.5	MGI:2443111	Abcc4
HGNC:56	ABCC5	ATP binding cassette subfamily C member 5	Approved		MRP5, SMRP, EST277145, MOAT-C	3q27.1	2016-10-05		AF104942	10057	ENSG00000114770	NM_005688	O15440	uc003fmg.4	MGI:1351644	Abcc5
HGNC:40055	ABCC5-AS1	ABCC5 antisense RNA 1	Approved			3q27.1	2014-11-18			NA	ENSG00000223882			uc031scp.1
HGNC:57	ABCC6	ATP binding cassette subfamily C member 6	Approved	ARA, PXE	MRP6, EST349056, MLP1, URG7	16p13.11	2017-03-24		AF076622	368	ENSG00000091262		O95255	uc002den.5	MGI:1351634	Abcc6
HGNC:33352	ABCC6P1	ATP binding cassette subfamily C member 6 pseudogene 1	Approved			16p12.3	2016-08-22		BC075833	653190	ENSG00000256340	NR_003569
HGNC:33353	ABCC6P2	ATP binding cassette subfamily C member 6 pseudogene 2	Approved			16p13.11	2016-08-22			730013	ENSG00000255277	NR_023387
HGNC:58	ABCC7~withdrawn	symbol withdrawn, see CFTR	Symbol Withdrawn				2000-03-16			NA
HGNC:59	ABCC8	ATP binding cassette subfamily C member 8	Approved	SUR, HRINS	HI, PHHI, SUR1, MRP8, ABC36, HHF1, TNDM2	11p15.1	2017-03-24		L78207	6833	ENSG00000006071	NM_000352	Q09428	uc001mnc.4	MGI:1352629	Abcc8
HGNC:60	ABCC9	ATP binding cassette subfamily C member 9	Approved		SUR2, CMD1O	12p12.1	2017-03-24		AF061323	10060	ENSG00000069431	NM_005691	O60706	uc001rfi.2	MGI:1352630	Abcc9
HGNC:52	ABCC10	ATP binding cassette subfamily C member 10	Approved		EST182763, MRP7, SIMRP7	6p21.1	2016-10-05		U66684	89845	ENSG00000124574	NM_033450	Q5T3U5	uc003ouz.1	MGI:2386976	Abcc10
HGNC:14639	ABCC11	ATP binding cassette subfamily C member 11	Approved		MRP8	16q12.1	2016-10-05		AF367202	85320	ENSG00000121270	NM_032583	Q96J66	uc059txd.1
HGNC:14640	ABCC12	ATP binding cassette subfamily C member 12	Approved		MRP9	16q12.1	2015-11-13		AY040220	94160	ENSG00000140798	NM_033226	Q96J65	uc002efc.1	MGI:2441679	Abcc12
HGNC:16022	ABCC13	ATP binding cassette subfamily C member 13 (pseudogene)	Approved		PRED6, C21orf73, ABCC13P	21q11.2	2016-01-06		AF418600	150000	ENSG00000243064		Q9NSE7
HGNC:61	ABCD1	ATP binding cassette subfamily D member 1	Approved	ALD	AMN, ALDP, adrenoleukodystrophy	Xq28	2017-03-24		Z21876	215	ENSG00000101986	NM_000033	P33897	uc004fif.2	MGI:1349215	Abcd1
HGNC:62	ABCD1P1	ATP binding cassette subfamily D member 1 pseudogene 1	Approved			2p11.2	2016-10-05		U90290	23785
HGNC:63	ABCD1P2	ATP binding cassette subfamily D member 1 pseudogene 2	Approved		bA453N3.6	10p11.1	2015-11-13		U90288	26983	ENSG00000215151
HGNC:64	ABCD1P3	ATP binding cassette subfamily D member 1 pseudogene 3	Approved			16p11.2	2015-11-13		U90289	26982	ENSG00000261233
HGNC:65	ABCD1P4	ATP binding cassette subfamily D member 1 pseudogene 4	Approved			22q11.1	2015-11-13		U90291	26957	ENSG00000225293
HGNC:42662	ABCD1P5	ATP binding cassette subfamily D member 1 pseudogene 5	Approved			2p11.1	2015-11-13			642762	ENSG00000214330
HGNC:66	ABCD2	ATP binding cassette subfamily D member 2	Approved	ALDL1	ALDR, ALDRP	12q12	2015-11-13		U28150	225	ENSG00000173208	NM_005164	Q9UBJ2	uc001rmb.3	MGI:1349467	Abcd2
HGNC:67	ABCD3	ATP binding cassette subfamily D member 3	Approved	PXMP1	PMP70, ZWS2	1p21.3	2015-11-13		M81182	5825	ENSG00000117528	NM_002858	P28288	uc001dqn.5	MGI:1349216	Abcd3
HGNC:68	ABCD4	ATP binding cassette subfamily D member 4	Approved	PXMP1L	PMP69, P70R, EST352188	14q24.3	2016-10-05		AF009746	5826	ENSG00000119688	NM_005050	O14678	uc001xpr.3	MGI:1349217	Abcd4
HGNC:69	ABCE1	ATP binding cassette subfamily E member 1	Approved	RNASEL1, RNASELI, RNS4I	RLI, OABP, RLI1	4q31.21	2016-10-05		X74987	6059	ENSG00000164163	NM_002940	P61221	uc003ijy.4	MGI:1195458	Abce1
HGNC:70	ABCF1	ATP binding cassette subfamily F member 1	Approved	ABC50	EST123147	6p21.33	2015-11-13		AF027302	23	ENSG00000204574		Q8NE71	uc003nql.4	MGI:1351658	Abcf1
HGNC:53628	ABCF1-DT	ABCF1 divergent transcript	Approved			6p21.33	2017-08-03			107986587
HGNC:71	ABCF2	ATP binding cassette subfamily F member 2	Approved		EST133090, ABC28, M-ABC1, HUSSY-18	7q36.1	2015-11-13		AJ005016	10061	ENSG00000033050	NM_005692	Q9UG63	uc003wjp.5	MGI:1351657	Abcf2
HGNC:48841	ABCF2P1	ATP binding cassette subfamily F member 2 pseudogene 1	Approved			3p11.1	2015-11-13			344653	ENSG00000242159
HGNC:48842	ABCF2P2	ATP binding cassette subfamily F member 2 pseudogene 2	Approved			7q11.22	2015-11-13			100422059	ENSG00000228769
HGNC:72	ABCF3	ATP binding cassette subfamily F member 3	Approved		EST201864	3q27.1	2015-11-13		U66685	55324	ENSG00000161204	NM_018358	Q9NUQ8	uc003fmz.3	MGI:1351656	Abcf3
HGNC:73	ABCG1	ATP binding cassette subfamily G member 1	Approved		ABC8	21q22.3	2015-11-13		U34919	9619	ENSG00000160179	NM_207174	P45844	uc002zaq.4	MGI:107704	Abcg1
HGNC:74	ABCG2	ATP binding cassette subfamily G member 2 (Junior blood group)	Approved		EST157481, MXR, BCRP, ABCP, CD338	4q22.1	2017-03-24		AF103796	9429	ENSG00000118777	NM_004827	Q9UNQ0	uc003hrg.4	MGI:1347061	Abcg2
HGNC:13884	ABCG4	ATP binding cassette subfamily G member 4	Approved		WHITE2	11q23.3	2016-10-05		AJ300465	64137	ENSG00000172350	NM_022169	Q9H172	uc031yhk.2	MGI:1890594	Abcg4
HGNC:13886	ABCG5	ATP binding cassette subfamily G member 5	Approved		STSL	2p21	2015-11-13		T93792	64240	ENSG00000138075	NM_022436	Q9H222	uc002rtn.3	MGI:1351659	Abcg5
HGNC:13887	ABCG8	ATP binding cassette subfamily G member 8	Approved		GBD4	2p21	2015-11-13		AF320294	64241	ENSG00000143921	NM_022437	Q9H221	uc002rtq.3	MGI:1914720	Abcg8
HGNC:75	ABCR~withdrawn	symbol withdrawn, see ABCA4	Symbol Withdrawn				1999-10-26			NA
HGNC:17553	ABHD1	abhydrolase domain containing 1	Approved		LABH1, FLJ36128	2p23.3	2014-11-19		AK093447	84696	ENSG00000143994	NM_032604	Q96SE0	uc002rit.4	MGI:1931013	Abhd1
HGNC:18717	ABHD2	abhydrolase domain containing 2	Approved		LABH2	15q26.1	2015-08-24		X12433	11057	ENSG00000140526		P08910	uc002bnk.2	MGI:1914344	Abhd2
HGNC:18718	ABHD3	abhydrolase domain containing 3	Approved		LABH3	18q11.2	2016-10-04		AK024880	171586	ENSG00000158201		Q8WU67	uc002ktl.2	MGI:2147183	Abhd3
HGNC:20154	ABHD4	abhydrolase domain containing 4	Approved		FLJ12816	14q11.2	2016-10-05		AK022878	63874	ENSG00000100439		Q8TB40	uc001wgm.4	MGI:1915938	Abhd4
HGNC:21396	ABHD5	abhydrolase domain containing 5	Approved		CGI-58, NCIE2	3p21.33	2015-08-24		AF007132	51099	ENSG00000011198	NM_016006	Q8WTS1	uc003cmx.4	MGI:1914719	Abhd5
HGNC:21398	ABHD6	abhydrolase domain containing 6	Approved			3p14.3	2016-10-05		AF225418	57406	ENSG00000163686	NM_020676	Q9BV23	uc003djt.5	MGI:1913332	Abhd6
HGNC:23759	ABHD8	abhydrolase domain containing 8	Approved		FLJ11743, MGC14280, MGC2512	19p13.11	2016-10-05		AK021805	79575	ENSG00000127220	NM_024527	Q96I13	uc002ngb.4	MGI:1918946	Abhd8
HGNC:25656	ABHD10	abhydrolase domain containing 10	Approved		FLJ11342	3q13.2	2012-03-26		AL713726	55347	ENSG00000144827	NM_018394	Q9NUJ1	uc003dyk.6	MGI:2442422	Abhd10
HGNC:16407	ABHD11	abhydrolase domain containing 11	Approved	WBSCR21	PP1226	7q11.23	2015-08-26	2005-01-27	AF217971	83451	ENSG00000106077		Q8NFV4	uc003tzb.4	MGI:1916008	Abhd11
HGNC:18289	ABHD11-AS1	ABHD11 antisense RNA 1 (tail to tail)	Approved	WBSCR26, LINC00035	NCRNA00035	7q11.23	2017-10-13	2014-07-08	BU595969	171022	ENSG00000225969	NR_026690
HGNC:40012	ABHD11-AS2~withdrawn	entry withdrawn	Entry Withdrawn				2014-11-19			NA
HGNC:15868	ABHD12	abhydrolase domain containing 12	Approved	C20orf22	DKFZP434P106, dJ965G21.2, BEM46L2, ABHD12A	20p11.21	2015-08-24	2006-03-10	AL117442	26090	ENSG00000100997	NM_015600	Q8N2K0	uc002wus.3	MGI:1923442	Abhd12
HGNC:19837	ABHD12B	abhydrolase domain containing 12B	Approved	C14orf29	BEM46L3	14q22.1	2016-10-05	2007-04-03	BG698443	145447	ENSG00000131969		Q7Z5M8	uc001wyr.3	MGI:2685650	Abhd12b
HGNC:20293	ABHD13	abhydrolase domain containing 13	Approved	C13orf6	bA153I24.2, FLJ14906, BEM46L1	13q33.3	2016-10-05	2006-03-10	AK027812	84945	ENSG00000139826	NM_032859	Q7L211	uc001vqq.4	MGI:1916154	Abhd13
HGNC:24538	ABHD14A	abhydrolase domain containing 14A	Approved		DKFZP564O243, DORZ1	3p21.2	2016-10-05		AY358201	25864	ENSG00000248487	NM_015407	Q9BUJ0	uc003dco.4	MGI:1915894	Abhd14a
HGNC:38856	ABHD14A-ACY1	ABHD14A-ACY1 readthrough	Approved			3p21.2	2015-10-16			100526760	ENSG00000114786			uc062kji.1
HGNC:28235	ABHD14B	abhydrolase domain containing 14B	Approved		MGC15429, CIB	3p21.2	2015-07-16		AK075112	84836	ENSG00000114779	NM_032750	Q96IU4	uc003dcn.3	MGI:1923741	Abhd14b
HGNC:26971	ABHD15	abhydrolase domain containing 15	Approved			17q11.2	2016-11-09		AK056717	116236	ENSG00000168792	NM_198147	Q6UXT9	uc002hed.3	MGI:1914727	Abhd15
HGNC:49685	ABHD15-AS1	ABHD15 antisense RNA 1	Approved		linc-TP53I13, lnc-TP53I13	17q11.2	2014-02-10		CN275323	NA	ENSG00000264031
HGNC:13921	ABHD16A	abhydrolase domain containing 16A	Approved	BAT5	NG26, D6S82E	6p21.33	2016-10-05	2010-12-09	AF129756	7920	ENSG00000204427		O95870	uc003nvy.3	MGI:99476	Abhd16a
HGNC:16128	ABHD16B	abhydrolase domain containing 16B	Approved	C20orf135	dJ591C20.1	20q13.33	2015-08-26	2010-12-09		140701	ENSG00000183260		Q9H3Z7	uc002ygx.3	MGI:3607711	Abhd16b
HGNC:28756	ABHD17A	abhydrolase domain containing 17A	Approved	C19orf27, FAM108A1	MGC5244	19p13.3	2015-08-26	2013-03-15	BC020512	81926	ENSG00000129968	NM_031213	Q96GS6	uc002lug.4	MGI:106388	Abhd17a
HGNC:28394	ABHD17AP1	abhydrolase domain containing 17A pseudogene 1	Approved	FAM108A2, ABHD17AP2, FAM108A3, FAM108A11P, FAM108A3P	C1orf47	1q21.2	2015-01-29	2013-03-15		728917	ENSG00000198658	NG_011738
HGNC:33538	ABHD17AP2~withdrawn	symbol withdrawn, see ABHD17AP1	Symbol Withdrawn				2014-11-19			NA
HGNC:34041	ABHD17AP3	abhydrolase domain containing 17A pseudogene 3	Approved	FAM108A4, FAM108A4P		1q41	2013-03-15	2013-03-15		648359	ENSG00000250536	XR_041784
HGNC:34042	ABHD17AP4	abhydrolase domain containing 17A pseudogene P4	Approved	FAM108A5, FAM108A5P		22q11.21	2014-11-19	2013-03-15		729495	ENSG00000229107
HGNC:34043	ABHD17AP5	abhydrolase domain containing 17A pseudogene 5	Approved	FAM108A6, FAM108A6P		22q11.22	2015-07-29	2013-03-15		91219	ENSG00000263366
HGNC:34044	ABHD17AP6	abhydrolase domain containing 17A pseudogene 6	Approved	FAM108A7P		17p11.2	2014-11-19	2013-03-15		644988	ENSG00000226981
HGNC:38508	ABHD17AP7	abhydrolase domain containing 17A pseudogene 7	Approved	FAM108A8P		16p11.2	2015-09-21	2013-03-15		100133212	ENSG00000260864
HGNC:38509	ABHD17AP8	abhydrolase domain containing 17A pseudogene 8	Approved	FAM108A9P		16p11.2	2015-09-21	2013-03-15		647144	ENSG00000260540
HGNC:38510	ABHD17AP9	abhydrolase domain containing 17A pseudogene 9	Approved	FAM108A10P		16p11.2	2015-09-21	2013-03-15		100132251	ENSG00000261536
HGNC:24278	ABHD17B	abhydrolase domain containing 17B	Approved	C9orf77, FAM108B1	CGI-67	9q21.13	2016-10-05	2013-03-15	AF151825	51104	ENSG00000107362	NM_016014	Q5VST6	uc004ail.4	MGI:1917816	Abhd17b
HGNC:26925	ABHD17C	abhydrolase domain containing 17C	Approved	FAM108C1		15q25.1	2015-07-16	2013-03-15		58489	ENSG00000136379	NM_021214	Q6PCB6	uc002bfu.4	MGI:1917428	Abhd17c
HGNC:26111	ABHD18	abhydrolase domain containing 18	Approved	C4orf29	FLJ21106	4q28.2	2015-10-16	2015-10-16	AK024759	80167	ENSG00000164074	NM_001039717	Q0P651		MGI:1915468	Abhd18
HGNC:11320	ABI1	abl interactor 1	Approved	SSH3BP1	E3B1, ABI-1	10p12.1	2015-12-04	2004-03-19	U87166	10006	ENSG00000136754	NM_005470	Q8IZP0	uc001isx.4	MGI:104913	Abi1
HGNC:20035	ABI1P1	abl interactor 1 pseudogene 1	Approved	SSH3BP1P, ABI1P		14q22.3	2016-10-04	2010-01-12		326268	ENSG00000271484
HGNC:24011	ABI2	abl interactor 2	Approved		ABI-2, AIP-1, ABI2B, AblBP3, argBPIA, SSH3BP2	2q33.2	2016-10-05		AF260261	10152	ENSG00000138443	NM_005759	Q9NYB9	uc002uzz.5	MGI:106913	Abi2
HGNC:29859	ABI3	ABI family member 3	Approved		NESH, SSH3BP3	17q21.32	2016-10-05		AB037886	51225	ENSG00000108798	NM_016428	Q9P2A4	uc002iop.1	MGI:1913860	Abi3
HGNC:17265	ABI3BP	ABI family member 3 binding protein	Approved		NESHBP, DKFZP586L2024, TARSH	3q12.2	2015-11-17		AB056106	25890	ENSG00000154175		Q7Z7G0	uc003dun.4	MGI:2444583	Abi3bp
HGNC:76	ABL1	ABL proto-oncogene 1, non-receptor tyrosine kinase	Approved	ABL	JTK7, c-ABL, p150	9q34.12	2017-03-24		M14752	25	ENSG00000097007	NM_007313	P00519	uc004bzv.4	MGI:87859	Abl1
HGNC:77	ABL2	ABL proto-oncogene 2, non-receptor tyrosine kinase	Approved	ABLL	ARG	1q25.2	2016-04-25		M14904	27	ENSG00000143322	NM_005158	P42684	uc001gmj.5	MGI:87860	Abl2
HGNC:78	ABLIM1	actin binding LIM protein 1	Approved	LIMAB1, ABLIM	abLIM, limatin	10q25.3	2016-10-05	2002-09-13	AF005654	3983	ENSG00000099204		O14639	uc057wcy.1	MGI:1194500	Ablim1
HGNC:19195	ABLIM2	actin binding LIM protein family member 2	Approved		KIAA1808	4p16.1	2015-11-18		AB058711	84448	ENSG00000163995	NM_001130083	Q6H8Q1	uc003gkj.5	MGI:2385758	Ablim2
HGNC:29132	ABLIM3	actin binding LIM protein family member 3	Approved		KIAA0843	5q32	2016-10-05		AB020650	22885	ENSG00000173210	NM_014945	O94929	uc003lpy.3	MGI:2442582	Ablim3
HGNC:79	ABO	ABO, alpha 1-3-N-acetylgalactosaminyltransferase and alpha 1-3-galactosyltransferase	Approved		A3GALNT, A3GALT1	9q34.2	2017-03-24		AF134415	28	ENSG00000175164	NM_020469	P16442	uc064wua.1	MGI:2135738	Abo
HGNC:81	ABR	active BCR-related	Approved		MDB	17p13.3	2016-10-05		L19704	29	ENSG00000159842		Q12979	uc002fsd.6	MGI:107771	Abr
HGNC:30655	ABRA	actin binding Rho activating protein	Approved		STARS	8q23.1	2015-04-29		AF503617	137735	ENSG00000174429	NM_139166	Q8N0Z2	uc003ymm.5	MGI:2444891	Abra
HGNC:21230	ABRACL	ABRA C-terminal like	Approved	C6orf115	PRO2013, HSPC280, Costars	6q24.1	2014-11-19	2012-03-05	BC014953	58527	ENSG00000146386	NM_021243	Q9P1F3	uc003qil.2	MGI:1920362	Abracl
HGNC:25829	ABRAXAS1	abraxas 1, BRCA1 A complex subunit	Approved	CCDC98, FAM175A	FLJ13614, ABRA1, ABRAXAS	4q21.23	2017-04-27	2017-04-27	AK023676	84142	ENSG00000163322	NM_139076	Q6UWZ7	uc003hou.3	MGI:1917931	Abraxas1
HGNC:28975	ABRAXAS2	abraxas 2, BRISC complex subunit	Approved	KIAA0157, FAM175B	Em:AC068896.4, ABRO1	10q26.13	2017-04-27	2017-04-27	D63877	23172	ENSG00000165660	NM_032182	Q15018	uc001lib.4	MGI:1926116	Abraxas2
HGNC:17369	ABT1	activator of basal transcription 1	Approved		Esf2	6p22.2	2017-05-26		AB027258	29777	ENSG00000146109		Q9ULW3	uc003nii.4	MGI:1353636	Abt1
HGNC:39557	ABT1P1	activator of basal transcription 1 pseudogene 1	Approved			4q23	2011-02-25			100420695	ENSG00000250496	NG_025142
HGNC:18275	ABTB1	ankyrin repeat and BTB domain containing 1	Approved		BPOZ, EF1ABP, Btb3, BTBD21	3q21.3	2016-10-05		AB053324	80325	ENSG00000114626	NM_172027	Q969K4	uc003ejt.4	MGI:1933148	Abtb1
HGNC:23842	ABTB2	ankyrin repeat and BTB domain containing 2	Approved		DKFZP586C1619, BTBD22, ABTB2A	11p13	2016-04-25		AK056863	25841	ENSG00000166016	NM_145804	Q8N961	uc001mvl.3	MGI:2139365	Abtb2
HGNC:82	ACAA1	acetyl-CoA acyltransferase 1	Approved			3p22.2	2015-08-28		X14813	30	ENSG00000060971	NM_001607	P09110	uc003cht.4	MGI:2148491, MGI:3605455
HGNC:83	ACAA2	acetyl-CoA acyltransferase 2	Approved		DSAEC	18q21.1	2016-10-05		D16294	10449	ENSG00000167315	NM_006111	P42765	uc002ldw.5	MGI:1098623	Acaa2
HGNC:84	ACACA	acetyl-CoA carboxylase alpha	Approved	ACAC, ACC	ACC1	17q12	2015-08-26		U19822	31	ENSG00000278540	NM_198836	Q13085	uc284osy.1	MGI:108451	Acaca
HGNC:85	ACACB	acetyl-CoA carboxylase beta	Approved		HACC275, ACC2, ACCB	12q24.11	2016-10-05		U89344	32	ENSG00000076555	NM_001093	O00763	uc001tob.4	MGI:2140940	Acacb
HGNC:86	ACAD~withdrawn	entry withdrawn	Entry Withdrawn				2005-09-06			NA
HGNC:87	ACAD8	acyl-CoA dehydrogenase family member 8	Approved			11q25	2017-03-24		AF126245	27034	ENSG00000151498	NM_014384	Q9UKU7	uc001qhk.4	MGI:1914198	Acad8
HGNC:21497	ACAD9	acyl-CoA dehydrogenase family member 9	Approved		NPD002, MGC14452	3q21.3	2015-11-18		AF078854	28976	ENSG00000177646	NM_014049	Q9H845	uc003ela.5	MGI:1914272	Acad9
HGNC:21597	ACAD10	acyl-CoA dehydrogenase family member 10	Approved		MGC5601	12q24.12	2015-11-18		AY323912	80724	ENSG00000111271	NM_025247	Q6JQN1	uc009zvx.4	MGI:1919235	Acad10
HGNC:30211	ACAD11	acyl-CoA dehydrogenase family member 11	Approved		FLJ12592	3q22.1	2015-11-18		BC019607	84129	ENSG00000240303	NM_032169	Q709F0	uc003eov.5	MGI:2143169	Acad11
HGNC:88	ACADL	acyl-CoA dehydrogenase long chain	Approved		LCAD, ACAD4	2q34	2017-09-21		M74096	33	ENSG00000115361	NM_001608	P28330	uc002vdz.5	MGI:87866	Acadl
HGNC:89	ACADM	acyl-CoA dehydrogenase medium chain	Approved		MCAD, MCADH, ACAD1	1p31.1	2017-09-21		M16827	34	ENSG00000117054		P11310	uc001dgw.6	MGI:87867	Acadm
HGNC:90	ACADS	acyl-CoA dehydrogenase short chain	Approved		SCAD, ACAD3	12q24.31	2017-09-21		M26393	35	ENSG00000122971	NM_000017	P16219	uc001tza.5	MGI:87868	Acads
HGNC:91	ACADSB	acyl-CoA dehydrogenase short/branched chain	Approved		SBCAD, ACAD7	10q26.13	2017-09-21		U12778	36	ENSG00000196177	NM_001609	P45954	uc001lhb.4	MGI:1914135	Acadsb
HGNC:92	ACADVL	acyl-CoA dehydrogenase very long chain	Approved		VLCAD, LCACD, ACAD6	17p13.1	2017-09-21		BC012912	37	ENSG00000072778	NM_000018	P49748	uc002gev.5	MGI:895149	Acadvl
HGNC:319	ACAN	aggrecan	Approved	MSK16, CSPG1, AGC1	CSPGCP	15q26.1	2013-05-07	2007-02-16	M55172	176	ENSG00000157766	NM_001135	P16112	uc010upo.1	MGI:99602	Acan
HGNC:16467	ACAP1	ArfGAP with coiled-coil, ankyrin repeat and PH domains 1	Approved	CENTB1	KIAA0050	17p13.1	2015-08-26	2008-09-22	D30758	9744	ENSG00000072818	NM_014716	Q15027	uc002ggd.3	MGI:2388270	Acap1
HGNC:16469	ACAP2	ArfGAP with coiled-coil, ankyrin repeat and PH domains 2	Approved	CENTB2	KIAA0041, CNT-B2	3q29	2015-08-26	2008-09-22		23527	ENSG00000114331	NM_012287	Q15057	uc003fun.5	MGI:1925868	Acap2
HGNC:41426	ACAP2-IT1	ACAP2 intronic transcript 1	Approved			3q29	2015-02-25			NA	ENSG00000229325			uc062rqs.1
HGNC:16754	ACAP3	ArfGAP with coiled-coil, ankyrin repeat and PH domains 3	Approved	CENTB5	KIAA1716	1p36.33	2016-10-05	2008-09-22	AF411981	116983	ENSG00000131584	NM_030649	Q96P50	uc001aeb.3	MGI:2153589	Acap3
HGNC:93	ACAT1	acetyl-CoA acetyltransferase 1	Approved	ACAT	THIL	11q22.3	2014-11-19		D90228	38	ENSG00000075239	NM_000019	P24752	uc001pjy.4	MGI:87870	Acat1
HGNC:94	ACAT2	acetyl-CoA acetyltransferase 2	Approved			6q25.3	2014-11-19		AF356877	39	ENSG00000120437	NM_005891	Q9BWD1	uc010kjy.4	MGI:87871, MGI:109182
HGNC:15453	ACBD3	acyl-CoA binding domain containing 3	Approved	GOLPH1, GOCAP1	GCP60, PAP7	1q42.12	2016-10-05	2003-11-12	AB043587	64746	ENSG00000182827	NM_022735	Q9H3P7	uc001hpy.4	MGI:2181074	Acbd3
HGNC:40701	ACBD3-AS1	ACBD3 antisense RNA 1	Approved		RP11-275I14.4	1q42.12	2017-09-21		AW511419	107985353	ENSG00000234478	NR_146443
HGNC:23337	ACBD4	acyl-CoA binding domain containing 4	Approved		FLJ13322	17q21.31	2015-08-24		BC029164	79777	ENSG00000181513	NM_024722	Q8NC06	uc002iic.4	MGI:1914381	Acbd4
HGNC:23338	ACBD5	acyl-CoA binding domain containing 5	Approved		DKFZp434A2417, KIAA1996	10p12.1	2014-11-19		AF505653	91452	ENSG00000107897	NM_145698	Q5T8D3	uc001ito.4	MGI:1921409	Acbd5
HGNC:23339	ACBD6	acyl-CoA binding domain containing 6	Approved		MGC2404	1q25.2-q25.3	2017-06-08		BC006505	84320	ENSG00000230124	NM_032360	Q9BR61	uc001gog.4	MGI:1919732	Acbd6
HGNC:17715	ACBD7	acyl-CoA binding domain containing 7	Approved		FLJ38219, bA455B2.2	10p13	2015-08-26		AK095538	414149	ENSG00000176244		Q8N6N7	uc001inv.4	MGI:1925495	Acbd7
HGNC:96	ACBP~withdrawn	symbol withdrawn, see CPN2	Symbol Withdrawn				2000-08-16			NA
HGNC:97	ACC~withdrawn	symbol withdrawn, see ACACA	Symbol Withdrawn				1998-11-24			NA
HGNC:98	ACCN~withdrawn	symbol withdrawn, see ASIC2	Symbol Withdrawn				2012-07-18			NA
HGNC:14594	ACCPN~withdrawn	symbol withdrawn, see SLC12A6	Symbol Withdrawn				2003-03-31			NA
HGNC:23989	ACCS	1-aminocyclopropane-1-carboxylate synthase homolog (inactive)	Approved		PHACS, ACS	11p11.2	2016-10-05		AY026508	84680	ENSG00000110455	NM_032592	Q96QU6	uc001mxx.3	MGI:1919717	Accs
HGNC:34391	ACCSL	1-aminocyclopropane-1-carboxylate synthase homolog (inactive) like	Approved			11p11.2	2016-06-21			390110	ENSG00000205126	NM_001031854	Q4AC99	uc001mxw.1	MGI:3584519	Accsl
HGNC:25070	ACD	ACD, shelterin complex subunit and telomerase recruitment factor	Approved		Ptop, Pip1, Tpp1, Tint1	16q22.1	2016-12-02		AF070535	65057	ENSG00000102977	NM_022914	Q96AP0	uc002etp.5	MGI:87873	Acd
HGNC:2707	ACE	angiotensin I converting enzyme	Approved	DCP1	ACE1, CD143	17q23.3	2015-08-24		J04144	1636	ENSG00000159640		P12821	uc002jau.4	MGI:87874	Ace
HGNC:13557	ACE2	angiotensin I converting enzyme 2	Approved			Xp22.2	2016-10-05		AF291820	59272	ENSG00000130234		Q9BYF1	uc004cxb.2	MGI:1917258	Ace2
HGNC:44365	ACE3P	angiotensin I converting enzyme 3, pseudogene	Approved			17q23.3	2016-06-27			100129123	ENSG00000224353				MGI:3644400	Ace3
HGNC:18356	ACER1	alkaline ceramidase 1	Approved	ASAH3		19p13.3	2015-09-21	2008-12-19	AF347024	125981	ENSG00000167769	NM_133492	Q8TDN7	uc002mel.3	MGI:2181962	Acer1
HGNC:23675	ACER2	alkaline ceramidase 2	Approved	ASAH3L	FLJ41587, ALKCDase2	9p22.1	2016-10-17	2008-12-19	AK123581	340485	ENSG00000177076	NM_001010887	Q5QJU3	uc003zny.2	MGI:1920932	Acer2
HGNC:16066	ACER3	alkaline ceramidase 3	Approved	PHCA	FLJ11238, APHC	11q13.5	2015-07-28	2008-12-19	AF214454	55331	ENSG00000078124	NM_018367	Q9NUN7	uc009yum.2	MGI:1913440	Acer3
HGNC:106	ACH~withdrawn	symbol withdrawn, see FGFR3	Symbol Withdrawn				2000-08-18			NA
HGNC:107	ACHAP~withdrawn	symbol withdrawn, see CUTA	Symbol Withdrawn				2006-02-15			NA
HGNC:108	ACHE	acetylcholinesterase (Cartwright blood group)	Approved	YT		7q22.1	2017-07-12			43	ENSG00000087085	NM_015831	P22303	uc003uxi.4	MGI:87876	Ache
HGNC:109	ACHM1~withdrawn	symbol withdrawn, see CNGB3	Symbol Withdrawn				2013-01-23			NA
HGNC:110	ACHM2~withdrawn	symbol withdrawn, see CNGA3	Symbol Withdrawn				1999-06-02			NA
HGNC:111	ACHM3~withdrawn	symbol withdrawn, see CNGB3	Symbol Withdrawn				2003-06-25			NA
HGNC:112	ACHRD~withdrawn	symbol withdrawn, see CHRND	Symbol Withdrawn				1990-08-22			NA
HGNC:113	ACHRG~withdrawn	symbol withdrawn, see CHRNG	Symbol Withdrawn				1990-08-22			NA
HGNC:17066	ACIN1	apoptotic chromatin condensation inducer 1	Approved	ACINUS	KIAA0670, fSAP152	14q11.2	2014-11-18	2004-04-01	AB014570	22985	ENSG00000100813	NM_014977	Q9UKV3	uc001wit.5	MGI:1891824	Acin1
HGNC:4035	ACKR1	atypical chemokine receptor 1 (Duffy blood group)	Approved	FY, DARC	CCBP1, GPD, Dfy, CD234	1q23.2	2017-03-24	2014-04-04	U01839	2532	ENSG00000213088	NM_002036	Q16570		MGI:1097689	Ackr1
HGNC:1565	ACKR2	atypical chemokine receptor 2	Approved	CMKBR9, CCBP2	CCR10, D6, CCR9	3p22.1	2016-10-05	2013-07-16	U94888	1238	ENSG00000144648	NM_001296	O00590		MGI:1891697	Ackr2
HGNC:23692	ACKR3	atypical chemokine receptor 3	Approved	CMKOR1, CXCR7	RDC1, GPR159	2q37.3	2014-11-19	2013-07-16	BC008459	57007	ENSG00000144476	NM_020311	P25106		MGI:109562	Ackr3
HGNC:1611	ACKR4	atypical chemokine receptor 4	Approved	CCRL1	CCR11, CCBP2, VSHK1, CCX-CKR, PPR1	3q22.1	2016-10-05	2013-07-16	AF110640	51554	ENSG00000129048	NM_016557	Q9NPB9		MGI:2181676	Ackr4
HGNC:114	ACLS	acrocallosal syndrome	Approved			12p13.3-p11.2	2015-08-10			46
HGNC:115	ACLY	ATP citrate lyase	Approved		ATPCL, CLATP, ACL	17q21.2	2014-11-19		X64330	47	ENSG00000131473	NM_001096	P53396	uc002hyg.4	MGI:103251	Acly
HGNC:116	ACMG~withdrawn	entry withdrawn	Entry Withdrawn				2005-09-06			NA
HGNC:19288	ACMSD	aminocarboxymuconate semialdehyde decarboxylase	Approved			2q21.3	2015-08-24		AB071418	130013	ENSG00000153086		Q8TDX5	uc002ttz.4	MGI:2386323	Acmsd
HGNC:117	ACO1	aconitase 1	Approved	IREB1	IRP1, IREBP	9p21.1	2015-12-01		M58510	48	ENSG00000122729	NM_002197	P21399	uc003zqw.5	MGI:87879	Aco1
HGNC:118	ACO2	aconitase 2	Approved		ACONM	22q13.2	2015-12-01		AH006514	50	ENSG00000100412	NM_001098	Q99798	uc003bac.3	MGI:87880	Aco2
HGNC:33904	ACOD1	aconitate decarboxylase 1	Approved	IRG1	CAD	13q22.3	2016-10-17	2016-03-07		730249	ENSG00000102794	NM_001258406	A6NK06	uc031qmi.3	MGI:103206	Acod1
HGNC:33128	ACOT1	acyl-CoA thioesterase 1	Approved		ACH2, CTE-1, LACH2	14q24.3	2014-11-18		DQ082754	641371	ENSG00000184227	NM_001037161	Q86TX2	uc001xol.2	MGI:1349396	Acot1
HGNC:18431	ACOT2	acyl-CoA thioesterase 2	Approved		Mte1, ZAP128	14q24.3	2014-11-19		AY005822, AK001939	10965	ENSG00000119673	NM_006821	P49753	uc059ddl.1	MGI:2159605	Acot2
HGNC:19748	ACOT4	acyl-CoA thioesterase 4	Approved		FLJ31235, PTE-Ib, PTE2B	14q24.3	2016-10-05		BC031799	122970	ENSG00000177465	NM_152331	Q8N9L9	uc001xoo.4	MGI:2159621	Acot4
HGNC:33159	ACOT6	acyl-CoA thioesterase 6	Approved	C14orf42		14q24.3	2015-09-21		DQ082756, BF109853	641372	ENSG00000205669	NM_001037162	Q3I5F7	uc001xop.3	MGI:1921287	Acot6
HGNC:24157	ACOT7	acyl-CoA thioesterase 7	Approved		BACH, ACH1, ACT, CTE-II, LACH1, MGC1126, hBACH	1p36.31	2016-10-05		AB074417	11332	ENSG00000097021	NM_007274	O00154	uc001ams.4	MGI:1917275	Acot7
HGNC:15919	ACOT8	acyl-CoA thioesterase 8	Approved	PTE1	hACTE-III, hTE, PTE-2, NAP1	20q13.12	2015-10-16	2005-09-19	AF014404	10005	ENSG00000101473	NM_183386	O14734	uc002xqa.3	MGI:2158201	Acot8
HGNC:17152	ACOT9	acyl-CoA thioesterase 9	Approved		CGI-16, MT-ACT48, ACATE2	Xp22.11	2014-11-19		AF132950	23597	ENSG00000123130	NM_012332	Q9Y305	uc004dap.4	MGI:1928939	Acot9
HGNC:18156	ACOT11	acyl-CoA thioesterase 11	Approved	THEA	STARD14, BFIT, KIAA0707, BFIT1, THEM1	1p32.3	2014-11-18	2005-09-08	AB014607	26027	ENSG00000162390	NM_015547	Q8WXI4	uc001cxm.3	MGI:1913736	Acot11
HGNC:24436	ACOT12	acyl-CoA thioesterase 12	Approved		Cach, THEAL, STARD15	5q14.1	2014-11-18		AB078619	134526	ENSG00000172497	NM_130767	Q8WYK0	uc003khl.5	MGI:1921406	Acot12
HGNC:20999	ACOT13	acyl-CoA thioesterase 13	Approved	THEM2	HT012	6p22.3	2016-10-05	2009-05-05	AF220186	55856	ENSG00000112304	NM_018473	Q9NPJ3	uc003nek.4	MGI:1914084	Acot13
HGNC:119	ACOX1	acyl-CoA oxidase 1	Approved		PALMCOX	17q25.1	2016-06-01		U03254	51	ENSG00000161533		Q15067	uc002jqe.5	MGI:1330812	Acox1
HGNC:120	ACOX2	acyl-CoA oxidase 2	Approved		BRCACOX, BRCOX, THCCox	3p14.3	2016-06-01		X95190	8309	ENSG00000168306	NM_003500	Q99424	uc003dkl.4	MGI:1934852	Acox2
HGNC:121	ACOX3	acyl-CoA oxidase 3, pristanoyl	Approved			4p16.1	2016-10-05		Y11411	8310	ENSG00000087008		O15254	uc003glc.5	MGI:1933156	Acox3
HGNC:25621	ACOXL	acyl-CoA oxidase like	Approved		FLJ11042	2q13	2017-02-20			55289	ENSG00000153093	NM_018308	Q9NUZ1	uc021vmm.2	MGI:1921371	Acoxl
HGNC:41112	ACOXL-AS1	ACOXL antisense RNA 1	Approved			2q13	2016-11-11			400997	ENSG00000204581	NR_122074
HGNC:122	ACP1	acid phosphatase 1	Approved		HAAP, LMW-PTP, LMWPTP	2p25.3	2017-09-15		M87546	52	ENSG00000143727	NM_004300	P24666	uc002qwg.4	MGI:87881	Acp1
HGNC:123	ACP2	acid phosphatase 2, lysosomal	Approved		LAP	11p11.2	2015-08-21		X15525	53	ENSG00000134575	NM_001610	P11117	uc001nei.3	MGI:87882	Acp2
HGNC:14376	ACP4	acid phosphatase 4	Approved	ACPT		19q13.33	2017-06-23	2017-06-23	AF321918	93650	ENSG00000142513	NM_033068	Q9BZG2	uc002pta.1	MGI:3644563	Acp4
HGNC:124	ACP5	acid phosphatase 5, tartrate resistant	Approved		TRAP, HPAP	19p13.2	2015-08-21		X14618	54	ENSG00000102575		P13686	uc002msi.5	MGI:87883	Acp5
HGNC:29609	ACP6	acid phosphatase 6, lysophosphatidic	Approved		LPAP, ACPL1	1q21.2	2016-10-05		BC009965	51205	ENSG00000162836	NM_016361	Q9NPH0	uc001epr.3	MGI:1931010	Acp6
HGNC:33781	ACP7	acid phosphatase 7, tartrate resistant (putative)	Approved		FLJ16165, PAPL1, PAPL	19q13.2	2016-11-17			390928	ENSG00000183760	NM_001004318	Q6ZNF0		MGI:2142121	Acp7
HGNC:125	ACPP	acid phosphatase, prostate	Approved		ACP3, ACP-3, PAP	3q22.1	2015-08-21			55	ENSG00000014257	NM_001099	P15309	uc010htp.3	MGI:1928480	Acpp
HGNC:126	ACR	acrosin	Approved			22q13.33	2014-11-19		CR456366	49	ENSG00000100312	NM_001097	P10323	uc003bnh.5	MGI:87884	Acr
HGNC:17195	ACRBP	acrosin binding protein	Approved		SP32, OY-TES-1, CT23	12p13.31	2009-03-12		AB051833	84519	ENSG00000111644	NM_032489	Q8NEB7	uc001qpu.2	MGI:1859515	Acrbp
HGNC:127	ACRV1	acrosomal vesicle protein 1	Approved		SPACA2, SP-10, D11S4365	11q24.2	2014-11-19		AK223335	56	ENSG00000134940	NM_001612	P26436	uc001qcs.4	MGI:104590	Acrv1
HGNC:128	ACS3~withdrawn	symbol withdrawn, see TWIST1	Symbol Withdrawn				2000-08-16			NA
HGNC:29567	ACSBG1	acyl-CoA synthetase bubblegum family member 1	Approved		BGM, FLJ30320, MGC14352, BG1, KIAA0631, hBG1, hsBG	15q25.1	2016-10-05		AB014531	23205	ENSG00000103740	NM_015162	Q96GR2	uc002bdh.4	MGI:2385656	Acsbg1
HGNC:24174	ACSBG2	acyl-CoA synthetase bubblegum family member 2	Approved		BGR, PRTD-NY3, DKFZp434K1635	19p13.3	2015-08-26			81616	ENSG00000130377	NM_030924	Q5FVE4	uc002mef.3	MGI:3587728	Acsbg2
HGNC:26101	ACSF2	acyl-CoA synthetase family member 2	Approved		FLJ20920, ACSMW	17q21.33	2015-08-26		AK024573, BC012053	80221	ENSG00000167107	NM_025149	Q96CM8	uc002iqu.4	MGI:2388287	Acsf2
HGNC:27288	ACSF3	acyl-CoA synthetase family member 3	Approved			16q24.3	2015-08-26		AK075499	197322	ENSG00000176715	NM_174917	Q4G176	uc021tmq.2	MGI:2182591	Acsf3
HGNC:3569	ACSL1	acyl-CoA synthetase long chain family member 1	Approved	FACL2	LACS2, LACS, ACS1, LACS1, FACL1	4q35.1	2017-06-13	2004-02-20	BC026290	2180	ENSG00000151726	NM_001995	P33121	uc063biw.1	MGI:102797	Acsl1
HGNC:3570	ACSL3	acyl-CoA synthetase long chain family member 3	Approved	FACL3	ACS3, PRO2194	2q36.1	2017-06-13	2004-02-20	D89053	2181	ENSG00000123983	NM_004457	O95573	uc002vni.4	MGI:1921455	Acsl3
HGNC:3571	ACSL4	acyl-CoA synthetase long chain family member 4	Approved	FACL4, MRX63, MRX68	ACS4, LACS4	Xq23	2017-06-13	2004-02-20	BC034959	2182	ENSG00000068366	NM_004458	O60488	uc004eoi.3	MGI:1354713	Acsl4
HGNC:16526	ACSL5	acyl-CoA synthetase long chain family member 5	Approved	FACL5	ACS5, ACS2	10q25.2	2017-06-13	2004-02-20	AB033899	51703	ENSG00000197142	NM_016234	Q9ULC5	uc001kzs.4	MGI:1919129	Acsl5
HGNC:16496	ACSL6	acyl-CoA synthetase long chain family member 6	Approved	FACL6	KIAA0837, ACS2, LACS5, LACS2	5q31.1	2017-06-13	2004-02-20	AB020644	23305	ENSG00000164398	NM_015256	Q9UKU0	uc063gss.1	MGI:894291	Acsl6
HGNC:18049	ACSM1	acyl-CoA synthetase medium chain family member 1	Approved	BUCS1	MACS1	16p12.3	2017-06-13	2005-09-08	AB059429	116285	ENSG00000166743	NM_052956	Q08AH1	uc010bwg.2	MGI:2152200	Acsm1
HGNC:32017	ACSM2A	acyl-CoA synthetase medium chain family member 2A	Approved	ACSM2	A-923A4.1, MGC150530	16p12.3	2017-06-13		AK091878, AK096039	123876	ENSG00000183747	NM_001010845	Q08AH3	uc002dhg.5	MGI:2385289	Acsm2
HGNC:30931	ACSM2B	acyl-CoA synthetase medium chain family member 2B	Approved	ACSM2	HXMA, HYST1046	16p12.3	2017-06-13	2007-06-20	AY160217	348158	ENSG00000066813	NM_182617	Q68CK6	uc002dhk.5	MGI:2385289
HGNC:10522	ACSM3	acyl-CoA synthetase medium chain family member 3	Approved	SAH	SA	16p12.3	2017-06-13	2005-09-08	D16350	6296	ENSG00000005187	NM_005622	Q53FZ2	uc002dhr.4	MGI:99538	Acsm3
HGNC:32016	ACSM4	acyl-CoA synthetase medium chain family member 4	Approved			12p13.31	2017-06-13			341392	ENSG00000215009	NM_001080454	P0C7M7	uc001qsx.2	MGI:2681844	Acsm4
HGNC:26060	ACSM5	acyl-CoA synthetase medium chain family member 5	Approved		FLJ20581	16p12.3	2017-06-13			54988	ENSG00000183549	NM_017888	Q6NUN0	uc002dhe.4	MGI:2444086	Acsm5
HGNC:51295	ACSM5P1	acyl-CoA synthetase medium chain family member 5 pseudogene 1	Approved			16p12.3	2017-07-24			100421779	ENSG00000260762	NG_026352
HGNC:31665	ACSM6	acyl-CoA synthetase medium chain family member 6	Approved	C10orf129	bA310E22.3	10q23.33	2017-06-13	2014-05-29		142827	ENSG00000173124	NM_207321	Q6P461
HGNC:16091	ACSS1	acyl-CoA synthetase short chain family member 1	Approved	ACAS2L	dJ568C11.3, AceCS2L, MGC33843	20p11.21	2017-06-13	2005-09-08		84532	ENSG00000154930	NM_032501	Q9NUB1	uc061vwl.1	MGI:1915988	Acss1
HGNC:15814	ACSS2	acyl-CoA synthetase short chain family member 2	Approved	ACAS2	ACS, ACSA, AceCS, dJ1161H23.1	20q11.22	2017-06-13	2005-09-08	AF263614	55902	ENSG00000131069	NM_018677	Q9NR19	uc002xbd.3	MGI:1890410	Acss2
HGNC:24723	ACSS3	acyl-CoA synthetase short chain family member 3	Approved		FLJ21963	12q21.31	2017-06-13			79611	ENSG00000111058	NM_024560	Q9H6R3	uc001szl.2	MGI:2685720	Acss3
HGNC:129	ACTA1	actin, alpha 1, skeletal muscle	Approved	ACTA	NEM3	1q42.13	2017-03-24		J00068	58	ENSG00000143632	NM_001100	P68133	uc001htm.4	MGI:87902	Acta1
HGNC:130	ACTA2	actin, alpha 2, smooth muscle, aorta	Approved		ACTSA	10q23.31	2017-03-24		X13839	59	ENSG00000107796	NM_001613	P62736	uc001kfq.4	MGI:87909	Acta2
HGNC:45169	ACTA2-AS1	ACTA2 antisense RNA 1	Approved		uc001kfo.1, ZXF1	10q23.31	2017-01-18		AK093340, AX748062	100132116	ENSG00000180139			uc001kfo.2
HGNC:131	ACTA3~withdrawn	symbol withdrawn, see ACTG2	Symbol Withdrawn				2000-08-18			NA
HGNC:132	ACTB	actin beta	Approved			7p22.1	2017-03-24		M28424	60	ENSG00000075624	NM_001101	P60709	uc003sot.5	MGI:87904	Actb
HGNC:17780	ACTBL2	actin, beta like 2	Approved		DKFZp686D0972	5q11.2	2016-06-08			345651	ENSG00000169067	NM_001017992	Q562R1	uc003jrm.3	MGI:2444552	Actbl2
HGNC:134	ACTBP1	actin, beta pseudogene 1	Approved			Xp11.3	2014-11-19			643309	ENSG00000229145	NG_022596
HGNC:135	ACTBP2	actin, beta pseudogene 2	Approved			5q14.1	2014-11-19			62	ENSG00000213763	NG_003019
HGNC:136	ACTBP3	actin, beta pseudogene 3	Approved			18q21.33	2014-11-19			63
HGNC:137	ACTBP4	actin, beta pseudogene 4	Approved			5q23.3	2014-11-19			64
HGNC:138	ACTBP5~withdrawn	entry withdrawn	Entry Withdrawn				2010-04-23			NA
HGNC:139	ACTBP6	actin, beta pseudogene 6	Approved			8q21.2	2015-01-19			66	ENSG00000203413	NG_008793
HGNC:140	ACTBP7	actin, beta pseudogene 7	Approved			15q15.3	2015-01-19		V00479	67	ENSG00000185607
HGNC:141	ACTBP8	actin, beta pseudogene 8	Approved		ACTBP2	6q15	2014-11-19		V00481	68	ENSG00000220267	NG_000840
HGNC:142	ACTBP9	actin, beta pseudogene 9	Approved			18q21.33	2015-01-19		D50604	69	ENSG00000266920	NG_003162
HGNC:31819	ACTBP10	actin, beta pseudogene 10	Approved			14q11.2	2014-11-19			446207
HGNC:33971	ACTBP11	actin, beta pseudogene 11	Approved			1q41	2015-01-19			644220	ENSG00000188460
HGNC:150	ACTBP12	actin, beta pseudogene 12	Approved	ACTGP5		1p22.1	2015-01-19	2009-12-16		100462767	ENSG00000233125	NG_026958
HGNC:44626	ACTBP13	actin, beta pseudogene 13	Approved			3p21.31	2012-11-21			389120	ENSG00000234667
HGNC:45086	ACTBP14	actin, beta pseudogene 14	Approved			10q22.1	2015-01-19			389976	ENSG00000229001	NG_022182
HGNC:143	ACTC1	actin, alpha, cardiac muscle 1	Approved	ACTC	CMD1R	15q14	2017-03-24	2006-08-24	BC009978	70	ENSG00000159251	NM_005159	P68032	uc001ziu.2	MGI:87905	Actc1
HGNC:144	ACTG1	actin gamma 1	Approved	ACTG, DFNA20, DFNA26		17q25.3	2016-02-26			71	ENSG00000184009	NM_001614	P63261	uc002kal.3	MGI:87906	Actg1
HGNC:146	ACTG1P1	actin gamma 1 pseudogene 1	Approved	ACTGP1, ACT1GP1		3q23	2015-01-19	2009-12-11	D50658	73	ENSG00000178631	NG_001068
HGNC:147	ACTG1P2	actin gamma 1 pseudogene 2	Approved	ACTL2, ACTGP2		Yq11.222	2015-01-19	2009-12-14		74	ENSG00000229129	NG_004636
HGNC:148	ACTG1P3	actin gamma 1 pseudogene 3	Approved	ACTGP3		20p13	2015-01-19	2009-12-14	AF196978	75	ENSG00000215388	NG_000842
HGNC:149	ACTG1P4	actin gamma 1 pseudogene 4	Approved	ACTGP4		1p21.1	2016-10-05	2009-12-15		648740	ENSG00000236085
HGNC:151	ACTG1P6	actin gamma 1 pseudogene 6	Approved	ACTGP6		1p21	2015-01-19	2009-12-16		78
HGNC:152	ACTG1P7	actin gamma 1 pseudogene 7	Approved	ACTGP7		1p21	2015-01-19	2009-12-16		79
HGNC:153	ACTG1P8	actin gamma 1 pseudogene 8	Approved	ACTGP8		1p21	2015-01-19	2009-12-16		80
HGNC:154	ACTG1P9	actin gamma 1 pseudogene 9	Approved	ACTGP9		6p12.3	2015-01-19	2009-12-15	D50659	82	ENSG00000229349	NG_001069
HGNC:155	ACTG1P10	actin gamma 1 pseudogene 10	Approved	ACTL1, ACTGP10		Xp11.22	2015-01-19	2009-12-15	AL139396	83	ENSG00000231340	NG_003039
HGNC:37651	ACTG1P11	actin gamma 1 pseudogene 11	Approved			Yq11.222	2015-01-19			414754	ENSG00000229465	NG_004636
HGNC:44496	ACTG1P12	actin gamma 1 pseudogene 12	Approved			3p25.2	2015-01-19			100418921	ENSG00000226642
HGNC:49058	ACTG1P13	actin gamma 1 pseudogene 13	Approved			3q12.1	2015-03-10			100418920	ENSG00000241305
HGNC:49751	ACTG1P14	actin gamma 1 pseudogene 14	Approved			9p24.1	2015-01-19			100418910	ENSG00000230581	NG_023870
HGNC:51495	ACTG1P15	actin gamma 1 pseudogene 15	Approved			15q14	2015-01-19			100418951	ENSG00000259904
HGNC:51496	ACTG1P16	actin gamma 1 pseudogene 16	Approved			16q12.1	2015-01-19			100418960	ENSG00000260298
HGNC:51497	ACTG1P17	actin gamma 1 pseudogene 17	Approved			15q25.2	2015-01-22			283693	ENSG00000259315
HGNC:51498	ACTG1P18	actin gamma 1 pseudogene 18	Approved			6q16.3	2015-01-19			100418924	ENSG00000218475
HGNC:51499	ACTG1P19	actin gamma 1 pseudogene 19	Approved			9q31.1	2015-01-19			644160	ENSG00000237999
HGNC:51500	ACTG1P20	actin gamma 1 pseudogene 20	Approved			1p36.11	2015-01-19			644961	ENSG00000241547
HGNC:51501	ACTG1P21	actin gamma 1 pseudogene 21	Approved			1p31.1	2015-01-19			100131291	ENSG00000232672
HGNC:51502	ACTG1P22	actin gamma 1 pseudogene 22	Approved			2p16.1	2015-01-19			100131953	ENSG00000271615
HGNC:51503	ACTG1P23	actin gamma 1 pseudogene 23	Approved			3q26.31	2015-01-19			442097	ENSG00000230362
HGNC:49661	ACTG1P24	actin gamma 1 pseudogene 24	Approved	POTENP		17p11.2	2015-01-26	2015-01-26		441783	ENSG00000226359
HGNC:145	ACTG2	actin, gamma 2, smooth muscle, enteric	Approved	ACTL3, ACTA3	ACTSG	2p13.1	2015-08-26			72	ENSG00000163017	NM_001615	P63267	uc002sjw.4	MGI:104589	Actg2
HGNC:156	ACTL2~withdrawn	symbol withdrawn, see ACTG1P2	Symbol Withdrawn				2011-01-11			NA
HGNC:157	ACTL3~withdrawn	symbol withdrawn, see ACTG2	Symbol Withdrawn				1995-09-11			NA
HGNC:158	ACTL4~withdrawn	entry withdrawn	Entry Withdrawn				2013-03-13			NA
HGNC:159	ACTL5~withdrawn	entry withdrawn	Entry Withdrawn				2010-05-19			NA
HGNC:24124	ACTL6A	actin like 6A	Approved		Actl6, BAF53A, Arp4, Baf53a, INO80K	3q26.33	2015-11-17		AK098691	86	ENSG00000136518	NM_004301	O96019	uc003fjw.4	MGI:1861453	Actl6a
HGNC:160	ACTL6B	actin like 6B	Approved	ACTL6	BAF53B	7q22.1	2016-10-05	2004-07-14	AB015906	51412	ENSG00000077080	NM_016188	O94805	uc003uvy.4	MGI:1933548	Actl6b
HGNC:161	ACTL7A	actin like 7A	Approved			9q31.3	2016-10-05		BC014610	10881	ENSG00000187003	NM_006687	Q9Y615	uc004bdj.3	MGI:1343051	Actl7a
HGNC:162	ACTL7B	actin like 7B	Approved		Tact1	9q31.3	2016-10-05		BC033789	10880	ENSG00000148156	NM_006686	Q9Y614	uc004bdi.4	MGI:1343053	Actl7b
HGNC:24018	ACTL8	actin like 8	Approved		CT57	1p36.13	2015-11-17		AK057339	81569	ENSG00000117148	NM_030812	Q9H568	uc001bat.3
HGNC:28494	ACTL9	actin like 9	Approved		MGC33407	19p13.2	2015-11-17			284382	ENSG00000181786	NM_178525	Q8TC94	uc032hly.2	MGI:1916731	Actl9
HGNC:16127	ACTL10	actin like 10	Approved	C20orf134		20q11.22	2015-11-17	2011-11-24	AL121906	170487	ENSG00000182584		Q5JWF8	uc002wzt.3	MGI:1917612	Actl10
HGNC:163	ACTN1	actinin alpha 1	Approved			14q24.1	2017-03-24		M95178	87	ENSG00000072110	NM_001102	P12814	uc001xkl.4	MGI:2137706	Actn1
HGNC:20131	ACTN1-AS1	ACTN1 antisense RNA 1	Approved	C14orf84		14q24.1	2012-10-12	2011-11-30	DB029126, AI147349	161159	ENSG00000259062			uc031qpf.1
HGNC:164	ACTN2	actinin alpha 2	Approved			1q43	2017-03-24		BC047901	88	ENSG00000077522	NM_001103	P35609	uc001hyf.4	MGI:109192	Actn2
HGNC:165	ACTN3	actinin alpha 3 (gene/pseudogene)	Approved			11q13.2	2016-01-18		M86407	89	ENSG00000248746	NM_001104	Q08043	uc021qlz.4	MGI:99678	Actn3
HGNC:166	ACTN4	actinin alpha 4	Approved	FSGS1		19q13.2	2016-10-05		D89980	81	ENSG00000130402		O43707	uc002oja.3	MGI:1890773	Actn4
HGNC:44028	ACTN4P1	actinin alpha 4 pseudogene 1	Approved			4q26	2016-01-18			344978	ENSG00000213493
HGNC:44032	ACTN4P2	actinin alpha 4 pseudogene 2	Approved			1p34.3	2016-01-18			391026	ENSG00000214141
HGNC:51621	ACTP1	actin family pseudogene 1	Approved			2q12.3	2015-03-26			NA	ENSG00000229890
HGNC:167	ACTR1A	ARP1 actin related protein 1 homolog A	Approved		ARP1, Arp1A	10q24.32	2017-04-28		X82206	10121	ENSG00000138107		P61163	uc001kvv.4	MGI:1858964	Actr1a
HGNC:168	ACTR1B	ARP1 actin related protein 1 homolog B	Approved	CTRN2	Arp1B	2q11.2	2017-04-28		X82207	10120	ENSG00000115073	NM_005735	P42025	uc002syb.3	MGI:1917446	Actr1b
HGNC:169	ACTR2	ARP2 actin related protein 2 homolog	Approved		ARP2	2p14	2016-07-13		AF006082	10097	ENSG00000138071	NM_001005386	P61160	uc002sdq.4	MGI:1913963	Actr2
HGNC:170	ACTR3	ARP3 actin related protein 3 homolog	Approved		ARP3	2q14.1	2016-07-13		AF006083	10096	ENSG00000115091	NM_005721	P61158	uc002tkx.3	MGI:1921367	Actr3
HGNC:17256	ACTR3B	ARP3 actin related protein 3 homolog B	Approved		ARP11, ARP3beta	7q36.1-q36.2	2017-06-08			57180	ENSG00000133627	NM_020445	Q9P1U1	uc003wle.3	MGI:2661120	Actr3b
HGNC:37724	ACTR3BP1	ACTR3B pseudogene 1	Approved			Yq11.21	2015-01-19			643050	ENSG00000270242	NG_005799
HGNC:38677	ACTR3BP2	ACTR3B pseudogene 2	Approved		FKSG73	2p11.1	2014-11-19			440888	ENSG00000226481
HGNC:38678	ACTR3BP3	ACTR3B pseudogene 3	Approved			16p11.2	2015-01-19			647156	ENSG00000260327
HGNC:38681	ACTR3BP4	ACTR3B pseudogene 4	Approved			4q24	2014-11-19			777774	ENSG00000249283
HGNC:38682	ACTR3BP5	ACTR3B pseudogene 5	Approved			10p11.1	2014-11-19			399746	ENSG00000227264
HGNC:38683	ACTR3BP6	ACTR3B pseudogene 6	Approved			22q11.1	2014-11-19			644773	ENSG00000226444
HGNC:37282	ACTR3C	ARP3 actin related protein 3 homolog C	Approved		ARP11	7q36.1	2017-04-28			653857	ENSG00000106526		Q9C0K3	uc003wgu.3
HGNC:31820	ACTR3P1	ACTR3 pseudogene 1	Approved			14q11.2	2014-11-19			100288580
HGNC:38676	ACTR3P2	ACTR3 pseudogene 2	Approved			Xq13.1	2014-11-19			100129013	ENSG00000232267
HGNC:38679	ACTR3P3	ACTR3 pseudogene 3	Approved			3q12.2	2014-11-19			100128020	ENSG00000242573
HGNC:14671	ACTR5	ARP5 actin related protein 5 homolog	Approved		FLJ12785, Arp5, INO80M	20q11.23	2017-04-28		AK022847	79913	ENSG00000101442	NM_024855	Q9H9F9	uc002xjd.3	MGI:1924748	Actr5
HGNC:24025	ACTR6	ARP6 actin related protein 6 homolog	Approved		ARP6, FLJ13433	12q23.1	2017-04-28		AF212251	64431	ENSG00000075089	NM_022496	Q9GZN1	uc001thb.3	MGI:1914269	Actr6
HGNC:44210	ACTR6P1	ACTR6 pseudogene 1	Approved			4q25	2013-09-12			100421495	ENSG00000248915	NG_025147
HGNC:14672	ACTR8	ARP8 actin related protein 8 homolog	Approved		INO80N	3p21.1	2017-04-28			93973	ENSG00000113812	NM_022899	Q9H981	uc003dhd.4	MGI:1860775	Actr8
HGNC:17372	ACTR10	actin related protein 10 homolog	Approved		HARP11, ACTR11, Arp11, Arp10	14q23.1	2017-04-28		AF220190	55860	ENSG00000131966		Q9NZ32	uc001xdf.4	MGI:1891654	Actr10
HGNC:24027	ACTRT1	actin related protein T1	Approved		AIP1, KIAA0705, ARIP1, Arp-T1	Xq25	2016-03-15		AF440739	139741	ENSG00000123165	NM_138289	Q8TDG2	uc004eum.4	MGI:1920610	Actrt1
HGNC:24026	ACTRT2	actin related protein T2	Approved		Arp-T2, ARPM2, FLJ25424	1p36.32	2016-10-05		AF440740, AB057364	140625	ENSG00000169717	NM_080431	Q8TDY3	uc001ajz.4	MGI:1920603	Actrt2
HGNC:24022	ACTRT3	actin related protein T3	Approved		ARPM1	3q26.2	2016-10-24		AK055346	84517	ENSG00000184378	NM_032487	Q9BYD9	uc003ffs.3	MGI:1923902	Actrt3
HGNC:171	ACVR1	activin A receptor type 1	Approved	ACVRLK2	SKR1, ALK2, ACVR1A	2q24.1	2016-10-05			90	ENSG00000115170	NM_001105	Q04771	uc010fog.3	MGI:87911	Acvr1
HGNC:172	ACVR1B	activin A receptor type 1B	Approved	ACVRLK4	ALK4, SKR2, ActRIB	12q13.13	2016-10-05			91	ENSG00000135503	NM_020328	P36896	uc001rzn.4	MGI:1338944	Acvr1b
HGNC:18123	ACVR1C	activin A receptor type 1C	Approved		ALK7, ACVRLK7	2q24.1	2016-10-05		BC022530	130399	ENSG00000123612	NM_145259	Q8NER5	uc002tzk.5	MGI:2661081	Acvr1c
HGNC:173	ACVR2A	activin A receptor type 2A	Approved	ACVR2	ACTRII	2q22.3-q23.1	2017-06-08	2005-05-10		92	ENSG00000121989	NM_001616	P27037	uc002twh.5	MGI:102806	Acvr2a
HGNC:174	ACVR2B	activin A receptor type 2B	Approved		ActR-IIB	3p22.2	2016-10-05		X77533	93	ENSG00000114739	NM_001106	Q13705	uc003cif.4	MGI:87912	Acvr2b
HGNC:44161	ACVR2B-AS1	ACVR2B antisense RNA 1	Approved			3p22.2	2012-10-12		AK025619	100128640	ENSG00000229589	NR_028389		uc003cie.2
HGNC:175	ACVRL1	activin A receptor like type 1	Approved	ACVRLK1, ORW2	HHT2, ALK1, HHT	12q13.13	2017-03-24		L17075	94	ENSG00000139567	NM_000020	P37023	uc001rzj.4	MGI:1338946	Acvrl1
HGNC:176	ACVRLK2~withdrawn	symbol withdrawn, see ACVR1	Symbol Withdrawn				1997-03-19			NA
HGNC:177	ACY1	aminoacylase 1	Approved			3p21.2	2014-11-19		L07548	95	ENSG00000243989	NM_000666	Q03154	uc003dcp.4	MGI:87913	Acy1
HGNC:178	ACY1L~withdrawn	symbol withdrawn, see CCDC102B	Symbol Withdrawn				2014-11-19			NA
HGNC:24104	ACY3	aminoacylase 3	Approved		HCBP1, MGC9740, ACY-3	11q13.2	2015-03-09		BC008689	91703	ENSG00000132744	NM_080658	Q96HD9	uc001omq.3	MGI:1918920	Acy3
HGNC:179	ACYP1	acylphosphatase 1	Approved			14q24.3	2016-02-26		X84194	97	ENSG00000119640		P07311	uc001xrg.4	MGI:1913454	Acyp1
HGNC:180	ACYP2	acylphosphatase 2	Approved			2p16.2	2016-02-26		X84195	98	ENSG00000170634		P14621	uc002rxq.5	MGI:1922822	Acyp2
HGNC:181	AD1~withdrawn	symbol withdrawn, see APP	Symbol Withdrawn				1993-08-24			NA
HGNC:182	AD2~withdrawn	symbol withdrawn, see APOE	Symbol Withdrawn				2007-03-23			NA
HGNC:183	AD3~withdrawn	symbol withdrawn, see PSEN1	Symbol Withdrawn				1997-11-13			NA
HGNC:184	AD4~withdrawn	symbol withdrawn, see PSEN2	Symbol Withdrawn				1997-11-13			NA
HGNC:185	AD5	Alzheimer disease 5	Approved			12p11.23-q13.12	2000-07-31			NA
HGNC:186	ADA	adenosine deaminase	Approved			20q13.12	2017-03-24		X02994	100	ENSG00000196839	NM_000022	P00813	uc002xmj.4	MGI:87916	Ada
HGNC:1839	ADA2	adenosine deaminase 2	Approved	IDGFL, CECR1	ADGF	22q11.1	2017-02-16	2017-02-16	AF190746	51816	ENSG00000093072		Q9NZK5	uc062bga.1
HGNC:30713	ADAD1	adenosine deaminase domain containing 1	Approved		Tenr	4q27	2015-11-09		AK057303	132612	ENSG00000164113	NM_139243	Q96M93	uc003ieo.4	MGI:103258	Adad1
HGNC:44550	ADAD1P1	adenosine deaminase domain containing 1 pseudogene 1	Approved			3p22.2	2015-11-24			100422386
HGNC:44552	ADAD1P2	adenosine deaminase domain containing 1 pseudogene 2	Approved			18q21.1	2015-11-24			100422407	ENSG00000267511
HGNC:30714	ADAD2	adenosine deaminase domain containing 2	Approved		TENRL, FLJ00337	16q24.1	2014-11-19		AF447586	161931	ENSG00000140955	NM_139174	Q8NCV1	uc002fhr.3	MGI:1923023	Adad2
HGNC:31853	ADAL	adenosine deaminase like	Approved			15q15.3	2016-10-18			161823	ENSG00000168803	NM_001324366	Q6DHV7	uc059iit.1	MGI:1923144	Adal
HGNC:187	ADAM1A	ADAM metallopeptidase domain 1A (pseudogene)	Approved	ADAM1	FTNAP, PH-30a, Ftna, ADAM1P	12q24.12-q24.13	2017-06-08	2012-08-22	Y09232	8759	ENSG00000229186	NG_001216			MGI:2429504	Adam1a
HGNC:44366	ADAM1B	ADAM metallopeptidase domain 1B (pseudogene)	Approved			12q24.13	2014-11-28			100420505	ENSG00000226469	NG_024129			MGI:2429506	Adam1b
HGNC:198	ADAM2	ADAM metallopeptidase domain 2	Approved	FTNB	PH-30b, PH30, CT15	8p11.22	2016-10-05		U52370	2515	ENSG00000104755	NM_001464	Q99965	uc003xnj.5	MGI:1340894	Adam2
HGNC:209	ADAM3A	ADAM metallopeptidase domain 3A (pseudogene)	Approved	CYRN1	ADAM3, tMDCI	8p11.22	2014-11-19		X89657	1587	ENSG00000197475	NR_001569			MGI:102518	Adam3
HGNC:210	ADAM3B	ADAM metallopeptidase domain 3B (pseudogene)	Approved	CYRN2		16q12.1	2014-11-19		Y10615	1596	ENSG00000260089	NG_001526
HGNC:212	ADAM5	ADAM metallopeptidase domain 5 (pseudogene)	Approved	ADAM5P	tMDCII	8p11.22	2016-10-05	2012-08-22	BC047448	255926	ENSG00000196115	NR_001448	Q6NVV9		MGI:104730	Adam5
HGNC:213	ADAM6	ADAM metallopeptidase domain 6 (pseudogene)	Approved	C14orf96	tMDCIV	14q32.33	2015-01-29		AI024595	8755	ENSG00000271968	NR_002224			MGI:2676316	Adam6a
HGNC:214	ADAM7	ADAM metallopeptidase domain 7	Approved		GP-83, EAPI	8p21.2	2015-08-24		AF090327	8756	ENSG00000069206	NM_003817	Q9H2U9	uc003xeb.4	MGI:107247	Adam7
HGNC:215	ADAM8	ADAM metallopeptidase domain 8	Approved		CD156, MS2, CD156a	10q26.3	2015-08-24		D26579	101	ENSG00000151651	NM_001109	P78325	uc021qbe.2	MGI:107825	Adam8
HGNC:216	ADAM9	ADAM metallopeptidase domain 9	Approved	CORD9	MDC9, KIAA0021, MCMP, Mltng	8p11.22	2016-10-05		U41766	8754	ENSG00000168615		Q13443	uc003xmr.4	MGI:105376	Adam9
HGNC:188	ADAM10	ADAM metallopeptidase domain 10	Approved		kuz, MADM, HsT18717, CD156c	15q21.3	2016-10-05		AF009615	102	ENSG00000137845	NM_001110	O14672	uc002afd.3	MGI:109548	Adam10
HGNC:189	ADAM11	ADAM metallopeptidase domain 11	Approved	MDC		17q21.31	2016-10-05		D17390	4185	ENSG00000073670	NM_002390	O75078	uc002ihh.4	MGI:1098667	Adam11
HGNC:190	ADAM12	ADAM metallopeptidase domain 12	Approved		MCMPMltna, MLTN	10q26.2	2016-10-05		AF023476	8038	ENSG00000148848		O43184	uc001ljk.4	MGI:105378	Adam12
HGNC:43841	ADAM12-OT1~withdrawn	entry withdrawn	Entry Withdrawn				2014-04-22			NA
HGNC:193	ADAM15	ADAM metallopeptidase domain 15	Approved		MDC15	1q21.3	2015-08-24		U46005	8751	ENSG00000143537	NM_003815	Q13444	uc001fgr.3	MGI:1333882	Adam15
HGNC:195	ADAM17	ADAM metallopeptidase domain 17	Approved	TACE	cSVP, CD156B	2p25.1	2016-10-05		U69611	6868	ENSG00000151694		P78536	uc002qzu.5	MGI:1096335	Adam17
HGNC:196	ADAM18	ADAM metallopeptidase domain 18	Approved		tMDCIII, ADAM27	8p11.22	2015-08-26		AJ133004	8749	ENSG00000168619	NM_014237	Q9Y3Q7	uc003xni.4	MGI:105986	Adam18
HGNC:197	ADAM19	ADAM metallopeptidase domain 19	Approved		MLTNB	5q33.3	2014-11-19		AF311317	8728	ENSG00000135074	NM_033274	Q9H013	uc003lwz.5	MGI:105377	Adam19
HGNC:199	ADAM20	ADAM metallopeptidase domain 20	Approved			14q24.2	2015-09-10		AF029899	8748	ENSG00000134007		O43506	uc001xme.4
HGNC:20102	ADAM20P1	ADAM metallopeptidase domain 20 pseudogene 1	Approved	C14orf55		14q24.2	2012-04-30	2012-04-30	BC047939	317760	ENSG00000259158	NR_037933		uc059cwv.1
HGNC:43901	ADAM20P2	ADAM metallopeptidase domain 20 pseudogene 2	Approved			4q34.2	2014-11-19			100533671	ENSG00000248574
HGNC:43902	ADAM20P3	ADAM metallopeptidase domain 20 pseudogene 3	Approved			4q35.2	2014-11-19			644325	ENSG00000249162
HGNC:200	ADAM21	ADAM metallopeptidase domain 21	Approved		ADAM31	14q24.2	2015-09-21		AF029900	8747	ENSG00000139985		Q9UKJ8	uc001xmd.4	MGI:1861229	Adam21
HGNC:19822	ADAM21P1	ADAM metallopeptidase domain 21 pseudogene 1	Approved	ADAM21P		14q24.2	2014-11-19	2010-01-12		145241	ENSG00000235812	NG_002467
HGNC:201	ADAM22	ADAM metallopeptidase domain 22	Approved		MDC2	7q21.12	2016-10-05		AB009671	53616	ENSG00000008277	NM_021723	Q9P0K1	uc003ujn.4	MGI:1340046	Adam22
HGNC:202	ADAM23	ADAM metallopeptidase domain 23	Approved		MDC3	2q33.3	2016-10-05		AB009672	8745	ENSG00000114948	NM_003812	O75077	uc002vbq.6	MGI:1345162	Adam23
HGNC:203	ADAM24P	ADAM metallopeptidase domain 24, pseudogene	Approved			8p22	2014-11-18			646479	ENSG00000214607				MGI:105984	Adam24
HGNC:206	ADAM28	ADAM metallopeptidase domain 28	Approved		eMDCII, MDC-Lm, MDC-Ls, ADAM23	8p21.2	2014-11-19		AJ242015	10863	ENSG00000042980	NM_021778	Q9UKQ2	uc003xdy.4	MGI:105988	Adam28
HGNC:207	ADAM29	ADAM metallopeptidase domain 29	Approved		svph1, CT73	4q34.1	2015-08-26		AF171929	11086	ENSG00000168594		Q9UKF5	uc031shw.1	MGI:2676326	Adam29
HGNC:208	ADAM30	ADAM metallopeptidase domain 30	Approved		svph4	1p12	2015-08-24		AF171932	11085	ENSG00000134249	NM_021794	Q9UKF2	uc001eij.4	MGI:1918328	Adam30
HGNC:15479	ADAM32	ADAM metallopeptidase domain 32	Approved			8p11.22	2015-08-24		BC026085	203102	ENSG00000197140	NM_145004	Q8TC27	uc003xmt.5	MGI:2653822	Adam32
HGNC:15478	ADAM33	ADAM metallopeptidase domain 33	Approved	C20orf153	DKFZp434K0521, dJ964F7.1	20p13	2015-08-26		AL117415, AB055891	80332	ENSG00000149451	NM_025220	Q9BZ11	uc002wit.5	MGI:1341813	Adam33
HGNC:16299	ADAMDEC1	ADAM like decysin 1	Approved		M12.219	8p21.2	2016-10-05		Y13323	27299	ENSG00000134028	NM_014479	O15204	uc003xdz.2	MGI:1917650	Adamdec1
HGNC:217	ADAMTS1	ADAM metallopeptidase with thrombospondin type 1 motif 1	Approved		C3-C5, METH1, KIAA1346	21q21.3	2015-11-09		AF060152	9510	ENSG00000154734		Q9UHI8	uc002ymf.4	MGI:109249	Adamts1
HGNC:218	ADAMTS2	ADAM metallopeptidase with thrombospondin type 1 motif 2	Approved		ADAMTS-3, hPCPNI, PCINP, ADAM-TS2, NPI	5q35.3	2015-11-09		AJ003125	9509	ENSG00000087116	NM_014244	O95450	uc003mjw.3	MGI:1347356	Adamts2
HGNC:219	ADAMTS3	ADAM metallopeptidase with thrombospondin type 1 motif 3	Approved		KIAA0366, ADAMTS-4	4q13.3	2016-10-05		AB002364	9508	ENSG00000156140		O15072	uc003hgk.2	MGI:3045353	Adamts3
HGNC:220	ADAMTS4	ADAM metallopeptidase with thrombospondin type 1 motif 4	Approved		KIAA0688, ADAMTS-2, ADMP-1	1q23.3	2016-10-05		AB014588	9507	ENSG00000158859	NM_005099	O75173	uc001fyt.5	MGI:1339949	Adamts4
HGNC:221	ADAMTS5	ADAM metallopeptidase with thrombospondin type 1 motif 5	Approved		ADMP-2, ADAMTS11	21q21.3	2015-11-09		AF142099	11096	ENSG00000154736		Q9UNA0	uc002ymg.4	MGI:1346321	Adamts5
HGNC:222	ADAMTS6	ADAM metallopeptidase with thrombospondin type 1 motif 6	Approved		ADAM-TS6	5q12.3	2016-10-05		AF140674	11174	ENSG00000049192	NM_197941	Q9UKP5	uc003jtp.4	MGI:1347348	Adamts6
HGNC:223	ADAMTS7	ADAM metallopeptidase with thrombospondin type 1 motif 7	Approved		ADAM-TS7, DKFZp434H204	15q25.1	2015-11-09		AF140675	11173	ENSG00000136378	NM_014272	Q9UKP4	uc002bej.4	MGI:1347346	Adamts7
HGNC:49407	ADAMTS7P1	ADAMTS7 pseudogene 1	Approved	ADAMTS7P2		15q25.2	2015-07-30			390660	ENSG00000274376
HGNC:49408	ADAMTS7P2~withdrawn	symbol withdrawn, see ADAMTS7P1	Symbol Withdrawn				2014-11-18			NA
HGNC:49409	ADAMTS7P3	ADAMTS7 pseudogene 3	Approved			15q24.3	2013-11-05			400406	ENSG00000261143
HGNC:49410	ADAMTS7P4	ADAMTS7 pseudogene 4	Approved			15q25.3	2013-11-05			642935	ENSG00000218052
HGNC:224	ADAMTS8	ADAM metallopeptidase with thrombospondin type 1 motif 8	Approved		METH2, FLJ41712, ADAM-TS8	11q24.3	2016-10-05		AF060153	11095	ENSG00000134917	NM_007037	Q9UP79	uc001qgg.5	MGI:1353468	Adamts8
HGNC:13202	ADAMTS9	ADAM metallopeptidase with thrombospondin type 1 motif 9	Approved		KIAA1312	3p14.1	2015-11-09		AF261918	56999	ENSG00000163638		Q9P2N4	uc003dmg.4	MGI:1916320	Adamts9
HGNC:40625	ADAMTS9-AS1	ADAMTS9 antisense RNA 1	Approved			3p14.1	2017-02-16			101929335	ENSG00000241158	NR_110150		uc021xaa.3
HGNC:42435	ADAMTS9-AS2	ADAMTS9 antisense RNA 2	Approved			3p14.1	2016-11-24			100507098	ENSG00000241684	NR_038264		uc003dml.5
HGNC:13201	ADAMTS10	ADAM metallopeptidase with thrombospondin type 1 motif 10	Approved		ADAM-TS10	19p13.2	2015-11-09		AF163762	81794	ENSG00000142303	NM_030957	Q9H324	uc002mkj.3	MGI:2449112	Adamts10
HGNC:14605	ADAMTS12	ADAM metallopeptidase with thrombospondin type 1 motif 12	Approved			5p13.3-p13.2	2017-06-08		AJ250725	81792	ENSG00000151388	NM_030955	P58397	uc003jia.3	MGI:2146046	Adamts12
HGNC:1366	ADAMTS13	ADAM metallopeptidase with thrombospondin type 1 motif 13	Approved	C9orf8	VWFCP, TTP, vWF-CP, FLJ42993, MGC118899, MGC118900, DKFZp434C2322	9q34.2	2017-03-24	2001-09-21	AJ011374	11093	ENSG00000160323	NM_139025	Q76LX8	uc004cdv.6	MGI:2685556	Adamts13
HGNC:14899	ADAMTS14	ADAM metallopeptidase with thrombospondin type 1 motif 14	Approved			10q22.1	2016-10-05		AF358666	140766	ENSG00000138316	NM_080722	Q8WXS8	uc001jrg.4	MGI:2179942	Adamts14
HGNC:16305	ADAMTS15	ADAM metallopeptidase with thrombospondin type 1 motif 15	Approved			11q24.3	2016-10-05		AJ315733	170689	ENSG00000166106	NM_139055	Q8TE58	uc010scd.3	MGI:2449569	Adamts15
HGNC:17108	ADAMTS16	ADAM metallopeptidase with thrombospondin type 1 motif 16	Approved		ADAMTS16s	5p15.32	2016-10-05		AJ315734	170690	ENSG00000145536	NM_139056	Q8TE57	uc003jdl.4	MGI:2429637	Adamts16
HGNC:17109	ADAMTS17	ADAM metallopeptidase with thrombospondin type 1 motif 17	Approved		FLJ32769, FLJ16363	15q26.3	2016-10-05		AJ315735	170691	ENSG00000140470	NM_139057	Q8TE56	uc002bvv.2	MGI:3588195	Adamts17
HGNC:17110	ADAMTS18	ADAM metallopeptidase with thrombospondin type 1 motif 18	Approved	ADAMTS21		16q23.1	2016-10-05		AJ311903	170692	ENSG00000140873		Q8TE60	uc002ffc.4	MGI:2442600	Adamts18
HGNC:17111	ADAMTS19	ADAM metallopeptidase with thrombospondin type 1 motif 19	Approved			5q23.3	2015-11-09		AJ311904	171019	ENSG00000145808	NM_133638	Q8TE59	uc003kvb.2	MGI:2442875	Adamts19
HGNC:40797	ADAMTS19-AS1	ADAMTS19 antisense RNA 1	Approved		RP11-346A9.1	5q23.3	2014-11-18		DA728271	NA	ENSG00000249421
HGNC:17178	ADAMTS20	ADAM metallopeptidase with thrombospondin type 1 motif 20	Approved		GON-1	12q12	2015-11-09		AF488804	80070	ENSG00000173157	NM_025003	P59510	uc010skx.3	MGI:2660628	Adamts20
HGNC:16662	ADAMTS21~withdrawn	symbol withdrawn, see ADAMTS18	Symbol Withdrawn				2002-03-05			NA
HGNC:14632	ADAMTSL1	ADAMTS like 1	Approved	C9orf94	ADAMTSR1, FLJ35283	9p22.2-p22.1	2017-06-08		AF176313	92949	ENSG00000178031		Q8N6G6	uc003zne.5	MGI:1924989	Adamtsl1
HGNC:14631	ADAMTSL2	ADAMTS like 2	Approved		KIAA0605	9q34.2	2016-10-05		AB011177	9719	ENSG00000197859	NM_014694	Q86TH1	uc011mdl.2	MGI:1925044	Adamtsl2
HGNC:14633	ADAMTSL3	ADAMTS like 3	Approved		KIAA1233, punctin-2	15q25.2	2015-11-09		AF237652	57188	ENSG00000156218	NM_207517	P82987	uc002bjz.5	MGI:3028499	Adamtsl3
HGNC:19706	ADAMTSL4	ADAMTS like 4	Approved	TSRC1	DKFZP434K1772	1q21.2	2015-11-09	2005-12-01	BC027478	54507	ENSG00000143382	NM_019032	Q6UY14	uc001eux.5	MGI:2389008	Adamtsl4
HGNC:32041	ADAMTSL4-AS1	ADAMTSL4 antisense RNA 1	Approved	C1orf138	FLJ45786	1q21.2	2014-11-18	2013-08-29	AK127688	NA	ENSG00000203804		Q5T5F5
HGNC:27912	ADAMTSL5	ADAMTS like 5	Approved	THSD6		19p13.3	2016-10-17	2006-02-07	BC040620	339366	ENSG00000185761	NM_213604	Q6ZMM2	uc002ltd.2	MGI:1913798	Adamtsl5
HGNC:16486	ADAP1	ArfGAP with dual PH domains 1	Approved	CENTA1	GCS1L	7p22.3	2014-11-19	2008-09-22	AJ006422	11033	ENSG00000105963	NM_006869	O75689	uc003sjo.6	MGI:2442201	Adap1
HGNC:16487	ADAP2	ArfGAP with dual PH domains 2	Approved	CENTA2		17q11.2	2014-11-19	2008-09-22	AJ238994	55803	ENSG00000184060	NM_018404	Q9NPF8	uc002hfx.4	MGI:2663075	Adap2
HGNC:225	ADAR	adenosine deaminase, RNA specific	Approved	IFI4, G1P1	ADAR1	1q21.3	2016-06-02		BC038227	103	ENSG00000160710	NM_001111	P55265	uc001ffh.4	MGI:1889575	Adar
HGNC:226	ADARB1	adenosine deaminase, RNA specific B1	Approved		ADAR2, DRADA2, ADAR2g, DRABA2, RED1, hRED1, ADAR2a-L1, ADAR2a-L2, ADAR2a-L3, ADAR2a, ADAR2b, ADAR2c, ADAR2d	21q22.3	2016-03-14		U76420	104	ENSG00000197381	NM_015833	P78563	uc002zgt.3	MGI:891999	Adarb1
HGNC:227	ADARB2	adenosine deaminase, RNA specific B2 (inactive)	Approved		RED2, hRED2, ADAR3	10p15.3	2016-03-14		AF034837	105	ENSG00000185736	NM_018702	Q9NS39	uc009xhq.4	MGI:2151118	Adarb2
HGNC:23299	ADARB2-AS1	ADARB2 antisense RNA 1	Approved	C10orf109, NCRNA00168	bA466B20.1	10p15.3	2017-09-08	2011-08-11		642394	ENSG00000205696	NR_033387	A8MUL3	uc057rfm.1
HGNC:228	ADAT1	adenosine deaminase, tRNA specific 1	Approved			16q23.1	2016-10-05		AF125188	23536	ENSG00000065457	NM_012091	Q9BUB4	uc002feo.3	MGI:1353631	Adat1
HGNC:21172	ADAT2	adenosine deaminase, tRNA specific 2	Approved	DEADC1	dJ20N2.1, TAD2	6q24.2	2016-10-17	2007-08-16	BC037955	134637	ENSG00000189007	NM_001286259	Q7Z6V5	uc003qjj.4	MGI:1914007	Adat2
HGNC:25151	ADAT3	adenosine deaminase, tRNA specific 3	Approved		TAD3	19p13.3	2016-04-25		BC011824	113179	ENSG00000213638	NM_138422	Q96EY9	uc002luh.5	MGI:1924344	Adat3
HGNC:19038	ADCK1	aarF domain containing kinase 1	Approved		FLJ39600	14q24.3	2015-10-15		AK096919	57143	ENSG00000063761	NM_020421	Q86TW2	uc001xui.3	MGI:1919363	Adck1
HGNC:19039	ADCK2	aarF domain containing kinase 2	Approved		MGC20727	7q34	2015-08-24		AF131745	90956	ENSG00000133597	NM_052853	Q7Z695	uc003vvy.2	MGI:1889336	Adck2
HGNC:21738	ADCK5	aarF domain containing kinase 5	Approved		FLJ35454	8q24.3	2016-04-25		BC032402	203054	ENSG00000173137	NM_174922	Q3MIX3	uc003zch.5	MGI:2679274	Adck5
HGNC:229	ADCP1	adenosine deaminase complexing protein 1	Approved			6	2012-04-19			106
HGNC:230	ADCP2~withdrawn	symbol withdrawn, see DPP4	Symbol Withdrawn				1994-01-14			NA
HGNC:231	ADCR~withdrawn	symbol withdrawn, see WT2	Symbol Withdrawn				1991-10-18			NA
HGNC:232	ADCY1	adenylate cyclase 1	Approved	DFNB44	AC1	7p12.3	2016-10-13		L05500	107	ENSG00000164742	NM_021116	Q08828	uc003tne.5	MGI:99677	Adcy1
HGNC:233	ADCY2	adenylate cyclase 2	Approved		HBAC2, KIAA1060, AC2	5p15.31	2016-10-05		AB028983	108	ENSG00000078295	NM_020546	Q08462	uc003jdz.2	MGI:99676	Adcy2
HGNC:234	ADCY3	adenylate cyclase 3	Approved		AC3	2p23.3	2015-08-26		AF033861	109	ENSG00000138031		O60266	uc002rfs.5	MGI:99675	Adcy3
HGNC:235	ADCY4	adenylate cyclase 4	Approved		AC4	14q12	2016-10-05		AF497516	196883	ENSG00000129467		Q8NFM4	uc001wox.3	MGI:99674	Adcy4
HGNC:236	ADCY5	adenylate cyclase 5	Approved		AC5	3q21.1	2016-10-18		U65473	111	ENSG00000173175	NM_183357	O95622	uc003egh.3	MGI:99673	Adcy5
HGNC:237	ADCY6	adenylate cyclase 6	Approved		AC6	12q13.12	2015-09-11			112	ENSG00000174233	NM_020983	O43306	uc001rsh.5	MGI:87917	Adcy6
HGNC:238	ADCY7	adenylate cyclase 7	Approved		KIAA0037, AC7	16q12.1	2015-09-11		D25538	113	ENSG00000121281		P51828	uc002egd.3	MGI:102891	Adcy7
HGNC:239	ADCY8	adenylate cyclase 8	Approved	ADCY3	HBAC1, AC8	8q24.22	2016-10-05		Z35309	114	ENSG00000155897		P40145	uc003ytd.5	MGI:1341110	Adcy8
HGNC:240	ADCY9	adenylate cyclase 9	Approved		AC9	16p13.3	2015-08-24		AF036927	115	ENSG00000162104		O60503	uc002cvx.4	MGI:108450	Adcy9
HGNC:21285	ADCY10	adenylate cyclase 10	Approved		SAC, Sacy, SACI, HCA2, RP1-313L4.2	1q24.2	2017-09-25		AF271058	55811	ENSG00000143199	NM_018417	Q96PN6	uc001ger.4	MGI:2660854	Adcy10
HGNC:44143	ADCY10P1	adenylate cyclase 10, soluble pseudogene 1	Approved			6p21.1	2016-06-27			221442	ENSG00000161912	NR_026938
HGNC:241	ADCYAP1	adenylate cyclase activating polypeptide 1	Approved		PACAP	18p11.32	2016-10-05		S83513	116	ENSG00000141433	NM_001117	P18509	uc010dkh.5	MGI:105094	Adcyap1
HGNC:242	ADCYAP1R1	ADCYAP receptor type I	Approved		PAC1, PACAPR, PAC1R	7p14.3	2017-07-07			117	ENSG00000078549	NM_001118	P41586	uc003tca.3	MGI:108449	Adcyap1r1
HGNC:243	ADD1	adducin 1	Approved			4p16.3	2015-11-23		L07261	118	ENSG00000087274	NM_014189	P35611	uc003gfq.4	MGI:87918	Add1
HGNC:244	ADD2	adducin 2	Approved		ADDB	2p13.3	2015-11-23		X58199	119	ENSG00000075340	NM_001617	P35612	uc061kjo.1	MGI:87919	Add2
HGNC:245	ADD3	adducin 3	Approved	ADDL		10q25.1-q25.2	2017-06-08		U37122	120	ENSG00000148700	NM_019903	Q9UEY8	uc001kyv.4	MGI:1351615	Add3
HGNC:48682	ADD3-AS1	ADD3 antisense RNA 1	Approved			10q25.1	2016-11-24			100505933	ENSG00000203876	NR_038943
HGNC:246	ADDL~withdrawn	symbol withdrawn, see ADD3	Symbol Withdrawn				2000-08-16			NA
HGNC:247	ADFN	albinism-deafness syndrome	Approved			Xq26.3-q27.1	2006-02-02			122
HGNC:21212	ADGB	androglobin	Approved	C6orf103	FLJ23121, dJ408K24.1, CAPN16	6q24.3	2016-10-05	2012-02-03	AK026774	79747	ENSG00000118492	NM_024694	Q8N7X0	uc010khx.4	MGI:3605549	Adgb
HGNC:13838	ADGRA1	adhesion G protein-coupled receptor A1	Approved	GPR123	KIAA1828	10q26.3	2016-10-05	2015-03-03	AB058731	84435	ENSG00000197177		Q86SQ6		MGI:1277167	Adgra1
HGNC:49543	ADGRA1-AS1	adhesion G protein-coupled receptor A1 antisense RNA 1	Approved	GPR123-AS1		10q26.3	2015-03-03	2015-03-03		NA	ENSG00000256925
HGNC:17849	ADGRA2	adhesion G protein-coupled receptor A2	Approved	GPR124	TEM5, DKFZp434C211, DKFZp434J0911, KIAA1531, FLJ14390	8p11.23	2016-10-05	2015-03-03	AB040964	25960	ENSG00000020181		Q96PE1		MGI:1925810	Adgra2
HGNC:13839	ADGRA3	adhesion G protein-coupled receptor A3	Approved	GPR125	FLJ38547, PGR21	4p15.2	2016-10-05	2015-03-03	AK095866	166647	ENSG00000152990		Q8IWK6		MGI:1917943	Adgra3
HGNC:943	ADGRB1	adhesion G protein-coupled receptor B1	Approved	BAI1		8q24.3	2015-09-11	2015-03-03	AB005297	575	ENSG00000181790	NM_001702	O14514		MGI:1933736	Adgrb1
HGNC:944	ADGRB2	adhesion G protein-coupled receptor B2	Approved	BAI2		1p35.2	2016-10-05	2015-03-03	AB005298	576	ENSG00000121753	NM_001703	O60241		MGI:2451244	Adgrb2
HGNC:945	ADGRB3	adhesion G protein-coupled receptor B3	Approved	BAI3	KIAA0550	6q12-q13	2017-06-08	2015-03-03	AB005299	577	ENSG00000135298		O60242		MGI:2441837	Adgrb3
HGNC:19893	ADGRD1	adhesion G protein-coupled receptor D1	Approved	GPR133	DKFZp434B1272, PGR25	12q24.33	2015-03-03	2015-03-03	AY278561	283383	ENSG00000111452	NM_198827	Q6QNK2		MGI:3041203	Adgrd1
HGNC:53314	ADGRD1-AS1	ADGRD1 antisense RNA 1	Approved		LACAT8	12q24.33	2017-03-22			105755954	ENSG00000256151	NR_131950
HGNC:18651	ADGRD2	adhesion G protein-coupled receptor D2	Approved	GPR144	PGR24	9q33.3	2016-10-05	2015-03-03	AY278562	347088	ENSG00000180264	NM_182611	Q7Z7M1
HGNC:3336	ADGRE1	adhesion G protein-coupled receptor E1	Approved	TM7LN3, EMR1		19p13.3-p13.2	2017-06-08	2015-03-03	X81479	2015	ENSG00000174837		Q14246		MGI:106912	Adgre1
HGNC:3337	ADGRE2	adhesion G protein-coupled receptor E2	Approved	EMR2	CD312	19p13.12	2015-08-28	2015-03-03	AF114491	30817	ENSG00000127507		Q9UHX3
HGNC:23647	ADGRE3	adhesion G protein-coupled receptor E3	Approved	EMR3		19p13.12	2015-08-28	2015-03-03	AF239764	84658	ENSG00000131355	NM_032571	Q9BY15
HGNC:19240	ADGRE4P	adhesion G protein-coupled receptor E4, pseudogene	Approved	GPR127, EMR4, EMR4P	PGR16	19p13.2	2015-03-03	2015-03-03	AY181245	326342	ENSG00000268758	NR_024075	Q86SQ3		MGI:1196464	Adgre4
HGNC:1711	ADGRE5	adhesion G protein-coupled receptor E5	Approved	CD97	TM7LN1	19p13.12	2015-03-03	2015-03-03		976	ENSG00000123146	NM_078481	P48960		MGI:1347095	Adgre5
HGNC:18990	ADGRF1	adhesion G protein-coupled receptor F1	Approved	GPR110	hGPCR36, PGR19	6p12.3	2016-10-05	2015-03-03	AB083618	266977	ENSG00000153292	NM_153840	Q5T601		MGI:1924846	Adgrf1
HGNC:18991	ADGRF2	adhesion G protein-coupled receptor F2	Approved	GPR111	hGPCR35, PGR20	6p12.3	2015-03-03	2015-03-03	AB065684	222611	ENSG00000164393	NM_153839	Q8IZF7		MGI:2182728	Adgrf2
HGNC:18989	ADGRF3	adhesion G protein-coupled receptor F3	Approved	GPR113	hGPCR37, PGR23	2p23.3	2016-10-05	2015-03-03	AB083619	165082	ENSG00000173567	NM_153835	Q8IZF5		MGI:2685887	Adgrf3
HGNC:19011	ADGRF4	adhesion G protein-coupled receptor F4	Approved	GPR115	FLJ38076, PGR18	6p12.3	2015-03-03	2015-03-03	AK095395	221393	ENSG00000153294	NM_153838	Q8IZF3		MGI:1925499	Adgrf4
HGNC:19030	ADGRF5	adhesion G protein-coupled receptor F5	Approved	GPR116	DKFZp564O1923, KIAA0758	6p12.3	2015-03-03	2015-03-03	AB018301	221395	ENSG00000069122	NM_015234	Q8IZF2		MGI:2182928	Adgrf5
HGNC:32922	ADGRF5P1	adhesion G protein-coupled receptor F5 pseudogene 1	Approved	GPR116P1		9q13	2015-03-03	2015-03-03		389740	ENSG00000227582
HGNC:32921	ADGRF5P2	adhesion G protein-coupled receptor F5 pseudogene 2	Approved	GPR116P2		9p11.1	2015-03-03	2015-03-03		441416	ENSG00000204818
HGNC:4512	ADGRG1	adhesion G protein-coupled receptor G1	Approved	GPR56	TM7LN4, TM7XN1	16q21	2015-03-03	2015-03-03	AJ011001	9289	ENSG00000205336		Q9Y653		MGI:1340051	Adgrg1
HGNC:4516	ADGRG2	adhesion G protein-coupled receptor G2	Approved	GPR64	HE6, TM7LN2, EDDM6	Xp22.13	2015-03-03	2015-03-03	X81892	10149	ENSG00000173698		Q8IZP9		MGI:2446854	Adgrg2
HGNC:13728	ADGRG3	adhesion G protein-coupled receptor G3	Approved	GPR97	Pb99, PGR26	16q21	2016-10-05	2015-03-03	AY140959	222487	ENSG00000182885	NM_170776	Q86Y34		MGI:1859670	Adgrg3
HGNC:18992	ADGRG4	adhesion G protein-coupled receptor G4	Approved	GPR112	RP1-299I16, PGR17	Xq26.3	2015-03-03	2015-03-03	AY140954	139378	ENSG00000156920		Q8IZF6		MGI:2685213	Adgrg4
HGNC:19010	ADGRG5	adhesion G protein-coupled receptor G5	Approved	GPR114	PGR27	16q21	2016-10-05	2015-03-03	AY140956	221188	ENSG00000159618	NM_153837	Q8IZF4		MGI:2685955	Adgrg5
HGNC:13841	ADGRG6	adhesion G protein-coupled receptor G6	Approved	GPR126	FLJ14937	6q24.2	2015-08-10	2015-03-03	AK027843	57211	ENSG00000112414		Q86SQ4		MGI:1916151	Adgrg6
HGNC:19241	ADGRG7	adhesion G protein-coupled receptor G7	Approved	GPR128	FLJ14454	3q12.2	2016-10-05	2015-03-03	AK027360	84873	ENSG00000144820		Q96K78		MGI:2441732	Adgrg7
HGNC:20973	ADGRL1	adhesion G protein-coupled receptor L1	Approved	LPHN1	KIAA0821, CIRL1, LEC2	19p13.12	2016-10-05	2015-03-03	AB020628	22859	ENSG00000072071	NM_014921	O94910		MGI:1929461	Adgrl1
HGNC:18582	ADGRL2	adhesion G protein-coupled receptor L2	Approved	LPHH1, LPHN2	KIAA0786, LEC1	1p31.1	2015-09-11	2015-03-03	AJ131581	23266	ENSG00000117114	NM_012302	O95490		MGI:2139714	Adgrl2
HGNC:20974	ADGRL3	adhesion G protein-coupled receptor L3	Approved	LPHN3	KIAA0768, LEC3	4q13.1	2015-03-03	2015-03-03	AB018311	23284	ENSG00000150471		Q9HAR2		MGI:2441950	Adgrl3
HGNC:50604	ADGRL3-AS1	adhesion G protein-coupled receptor L3 antisense RNA 1	Approved	LPHN3-AS1		4q13.1	2015-03-03	2015-03-03		101927186	ENSG00000248692
HGNC:20822	ADGRL4	adhesion G protein-coupled receptor L4	Approved	ELTD1	ETL	1p31.1	2016-10-05	2015-03-03	AF192403	64123	ENSG00000162618	NM_022159	Q9HBW9		MGI:2655562	Adgrl4
HGNC:17416	ADGRV1	adhesion G protein-coupled receptor V1	Approved	USH2C, MASS1, GPR98	DKFZp761P0710, KIAA0686, FEB4, VLGR1	5q14.3	2017-03-24	2015-03-03	AB014586	84059	ENSG00000164199	NM_032119	Q8WXG9		MGI:1274784	Adgrv1
HGNC:249	ADH1A	alcohol dehydrogenase 1A (class I), alpha polypeptide	Approved	ADH1		4q23	2017-10-06		M12963	124	ENSG00000187758	NM_000667	P07327	uc003hur.3	MGI:87921	Adh1
HGNC:250	ADH1B	alcohol dehydrogenase 1B (class I), beta polypeptide	Approved	ADH2		4q23	2015-08-27		AF153821	125	ENSG00000196616	NM_000668	P00325	uc003hus.6	MGI:87921
HGNC:251	ADH1C	alcohol dehydrogenase 1C (class I), gamma polypeptide	Approved	ADH3		4q23	2015-08-27		M12272	126	ENSG00000248144	NM_000669	P00326	uc032trd.2	MGI:87921
HGNC:252	ADH4	alcohol dehydrogenase 4 (class II), pi polypeptide	Approved		ADH-2	4q23	2015-10-15		M15943	127	ENSG00000198099	NM_000670	P08319	uc003hun.4	MGI:1349472	Adh4
HGNC:253	ADH5	alcohol dehydrogenase 5 (class III), chi polypeptide	Approved	FDH	ADH-3, ADHX, GSNOR	4q23	2016-09-13		M29872	128	ENSG00000197894	NM_000671	P11766	uc003hui.5	MGI:87929	Adh5
HGNC:254	ADH5P1~withdrawn	entry withdrawn	Entry Withdrawn				2008-10-10			NA
HGNC:22976	ADH5P2	alcohol dehydrogenase 5 (class III), chi polypeptide, pseudogene 2	Approved			1p31.1	2014-11-19			343296	ENSG00000232676
HGNC:22991	ADH5P3	alcohol dehydrogenase 5 (class III), chi polypeptide, pseudogene 3	Approved			1q43	2014-11-18			100131810	ENSG00000223694
HGNC:21377	ADH5P4	alcohol dehydrogenase 5 (class III), chi polypeptide, pseudogene 4	Approved	ADH5B	bA707M13.2	6q12	2014-11-19	2005-05-19	AL391500	642443	ENSG00000233859	XM_208352
HGNC:255	ADH6	alcohol dehydrogenase 6 (class V)	Approved		ADH-5	4q23	2015-08-28		AK092768	130	ENSG00000172955	NM_000672	P28332	uc003hup.5
HGNC:256	ADH7	alcohol dehydrogenase 7 (class IV), mu or sigma polypeptide	Approved		ADH-4	4q23	2016-10-05		X76342	131	ENSG00000196344	NM_000673	P40394	uc062ylg.1	MGI:87926	Adh7
HGNC:16354	ADHFE1	alcohol dehydrogenase, iron containing 1	Approved		ADHFe1, FLJ32430	8q13.1	2016-10-05		AK056992	137872	ENSG00000147576	NM_144650	Q8IWW8	uc003xwb.5	MGI:1923437	Adhfe1
HGNC:30576	ADI1	acireductone dioxygenase 1	Approved		SIPL, MTCBP-1, ARD, APL1, FLJ10913, HMFT1638, mtnD	2p25.3	2016-10-05			55256	ENSG00000182551	NM_018269	Q9BV57	uc002qxp.5	MGI:2144929	Adi1
HGNC:52339	ADI1P1	acireductone dioxygenase 1 pseudogene 1	Approved			20q12	2016-07-25			100130936	ENSG00000235102
HGNC:52340	ADI1P2	acireductone dioxygenase 1 pseudogene 2	Approved			8q22.3	2016-07-25			100288971	ENSG00000250684
HGNC:52341	ADI1P3	acireductone dioxygenase 1 pseudogene 3	Approved			12q13.11	2016-07-25			100288129	ENSG00000258369
HGNC:28606	ADIG	adipogenin	Approved		MGC39724, SMAF1, RP5-1100H13.2	20q11.23	2014-02-12		BC029594	149685	ENSG00000182035	NM_001018082	Q0VDE8	uc002xjb.1	MGI:2675492	Adig
HGNC:13633	ADIPOQ	adiponectin, C1Q and collagen domain containing	Approved	ACDC	ACRP30, AdipoQ, apM1, GBP28, adiponectin	3q27.3	2016-10-05	2005-01-27	D45371	9370	ENSG00000181092	NM_004797	Q15848	uc003fra.4	MGI:106675	Adipoq
HGNC:40648	ADIPOQ-AS1	ADIPOQ antisense RNA 1	Approved			3q27.3	2014-11-19			100874095	ENSG00000226482	NR_046662		uc031sct.2
HGNC:24040	ADIPOR1	adiponectin receptor 1	Approved		PAQR1, ACDCR1	1q32.1	2014-11-19			51094	ENSG00000159346	NM_015999	Q96A54	uc001gyq.7	MGI:1919924	Adipor1
HGNC:44910	ADIPOR1P1	adiponectin receptor 1 pseudogene 1	Approved			10p12.31	2012-12-18			645220	ENSG00000232497	NG_022165
HGNC:44911	ADIPOR1P2	adiponectin receptor 1 pseudogene 2	Approved			14q32.13	2012-12-18			390503	ENSG00000258805	NG_022863
HGNC:24041	ADIPOR2	adiponectin receptor 2	Approved		PAQR2, ACDCR2	12p13.33	2016-10-05		AY424280	79602	ENSG00000006831	NM_024551	Q86V24	uc001qjm.4	MGI:93830	Adipor2
HGNC:16477	ADIR~withdrawn	symbol withdrawn, see TOR3A	Symbol Withdrawn				2003-04-02			NA
HGNC:24043	ADIRF	adipogenesis regulatory factor	Approved	C10orf116	APM2, AFRO	10q23.2	2016-10-05	2013-02-20	BC004471	10974	ENSG00000148671	NM_006829	Q15847	uc001ked.3
HGNC:45127	ADIRF-AS1	ADIRF antisense RNA 1	Approved			10q23.2	2015-01-29		AK128041	100133190	ENSG00000272734			uc057uqy.1
HGNC:257	ADK	adenosine kinase	Approved		AK	10q22.2	2016-11-01		U50196	132	ENSG00000156110	NM_006721	P55263	uc001jwi.4	MGI:87930	Adk
HGNC:258	ADL~withdrawn	symbol withdrawn, see SGCA	Symbol Withdrawn				1997-07-11			NA
HGNC:259	ADM	adrenomedullin	Approved		AM	11p15.4	2015-08-24		D14874	133	ENSG00000148926	NM_001124	P35318	uc001mil.2	MGI:108058	Adm
HGNC:28898	ADM2	adrenomedullin 2	Approved		AM2, FLJ21135	22q13.33	2014-11-19		AF529213	79924	ENSG00000128165	NM_024866	Q7Z4H4	uc003blj.4	MGI:2675256	Adm2
HGNC:27293	ADM5	adrenomedullin 5 (putative)	Approved	C19orf76	AM5	19q13.33	2016-11-16	2012-10-29	BC032764	199800	ENSG00000224420	NM_001101340	C9JUS6	uc002pph.3
HGNC:260	ADMLX~withdrawn	symbol withdrawn, see ANOS1	Symbol Withdrawn				2017-08-02			NA
HGNC:261	ADMLY~withdrawn	symbol withdrawn, see ANOS2P	Symbol Withdrawn				2016-07-19			NA
HGNC:15766	ADNP	activity dependent neuroprotector homeobox	Approved		KIAA0784, ADNP1	20q13.13	2016-06-08		AF250860	23394	ENSG00000101126	NM_181442	Q9H2P0	uc002xvt.3	MGI:1338758	Adnp
HGNC:51227	ADNP-AS1	ADNP antisense RNA 1	Approved			20q13.13	2014-08-08			101927631	ENSG00000259456	NR_110009
HGNC:23803	ADNP2	ADNP homeobox 2	Approved	ZNF508	KIAA0863	18q23	2014-11-19	2007-07-17	AB020670	22850	ENSG00000101544	NM_014913	Q6IQ32	uc032hie.2	MGI:2448562	Adnp2
HGNC:23506	ADO	2-aminoethanethiol dioxygenase	Approved	C10orf22	FLJ14547	10q21.3	2016-06-03	2007-08-28	BC028589	84890	ENSG00000181915	NM_032804	Q96SZ5	uc001jmg.4	MGI:2685083	Ado
HGNC:262	ADORA1	adenosine A1 receptor	Approved		RDC7	1q32.1	2014-11-19		BC026340	134	ENSG00000163485	NM_000674	P30542	uc057onx.1	MGI:99401	Adora1
HGNC:263	ADORA2A	adenosine A2a receptor	Approved	ADORA2	RDC8	22q11.23	2014-11-19		X68486	135	ENSG00000128271	NM_000675	P29274	uc002zzy.6	MGI:99402	Adora2a
HGNC:37122	ADORA2A-AS1	ADORA2A antisense RNA 1	Approved	C22orf45	FLJ34651	22q11.23	2016-11-09	2012-10-11	AK091970	646023	ENSG00000178803	NR_028483	P86434	uc062cjs.1
HGNC:264	ADORA2B	adenosine A2b receptor	Approved			17p12	2015-08-24		M97759	136	ENSG00000170425		P29275	uc002gpd.2	MGI:99403	Adora2b
HGNC:265	ADORA2BP1	adenosine A2b receptor pseudogene 1	Approved	ADORA2BP		1q32.2	2014-02-13	2010-01-12		137	ENSG00000236136	NG_000843
HGNC:266	ADORA2L1~withdrawn	entry withdrawn	Entry Withdrawn				2005-09-06			NA
HGNC:267	ADORA2L2~withdrawn	entry withdrawn	Entry Withdrawn				2005-09-06			NA
HGNC:268	ADORA3	adenosine A3 receptor	Approved		AD026	1p13.2	2017-03-24		BC029831	140	ENSG00000282608	NM_000677, NM_020683	P0DMS8	uc001ebh.5	MGI:104847	Adora3
HGNC:25250	ADPGK	ADP dependent glucokinase	Approved		DKFZp434B195, ADP-GK	15q24.1	2016-06-08		AL136873	83440	ENSG00000159322	NM_031284	Q9BRR6	uc002avf.5	MGI:1919391	Adpgk
HGNC:44144	ADPGK-AS1	ADPGK antisense RNA 1	Approved			15q24.1	2012-10-12		AK127877	100287559	ENSG00000260898	NR_040107		uc002avk.1
HGNC:269	ADPRH	ADP-ribosylarginine hydrolase	Approved		ARH1	3q13.33	2016-10-05		L13291	141	ENSG00000144843	NM_001125	P54922	uc062mux.1	MGI:1098234	Adprh
HGNC:21303	ADPRHL1	ADP-ribosylhydrolase like 1	Approved		ARH2	13q34	2016-06-02		AJ313429	113622	ENSG00000153531	NM_138430	Q8NDY3	uc001vtq.3	MGI:2442168	Adprhl1
HGNC:21304	ADPRHL2	ADP-ribosylhydrolase like 2	Approved		ARH3, FLJ20446	1p34.3	2016-06-02		AJ427295	54936	ENSG00000116863	NM_017825	Q9NX46	uc001bzt.4	MGI:2140364	Adprhl2
HGNC:30925	ADPRM	ADP-ribose/CDP-alcohol diphosphatase, manganese dependent	Approved	C17orf48	MDS006	17p13.1	2016-03-24	2012-07-20	BC070155	56985	ENSG00000170222	NM_020233	Q3LIE5	uc002gmt.4	MGI:1913608	Adprm
HGNC:277	ADRA1A	adrenoceptor alpha 1A	Approved	ADRA1C	ADRA1L1	8p21.2	2014-11-19		L31774	148	ENSG00000120907	NM_033303	P35348	uc010lun.2	MGI:104773	Adra1a
HGNC:278	ADRA1B	adrenoceptor alpha 1B	Approved			5q33.3	2015-08-24		L31773	147	ENSG00000170214		P35368	uc003lxt.2	MGI:104774	Adra1b
HGNC:279	ADRA1C~withdrawn	symbol withdrawn, see ADRA1A	Symbol Withdrawn				2000-08-16			NA
HGNC:280	ADRA1D	adrenoceptor alpha 1D	Approved		ADRA1R, ADRA1A, ADRA1	20p13	2014-11-19		U03864	146	ENSG00000171873	NM_000678	P25100	uc002wkr.3	MGI:106673	Adra1d
HGNC:281	ADRA2A	adrenoceptor alpha 2A	Approved	ADRA2, ADRA2R	ADRAR	10q25.2	2015-08-24		AF284095	150	ENSG00000150594	NM_000681	P08913	uc001kzo.4	MGI:87934	Adra2a
HGNC:282	ADRA2B	adrenoceptor alpha 2B	Approved	ADRA2L1, ADRA2RL1	ADRARL1	2q11.2	2015-08-27		M34041	151	ENSG00000274286		P18089	uc032nvj.2	MGI:87935	Adra2b
HGNC:283	ADRA2C	adrenoceptor alpha 2C	Approved	ADRA2L2, ADRA2RL2	ADRARL2	4p16.3	2014-11-19		AY455666	152	ENSG00000184160	NM_000683	P18825	uc003ghm.4	MGI:87936	Adra2c
HGNC:284	ADRA2L1~withdrawn	symbol withdrawn, see ADRA2B	Symbol Withdrawn				2000-08-16			NA
HGNC:285	ADRB1	adrenoceptor beta 1	Approved	ADRB1R		10q25.3	2015-08-24		J03019	153	ENSG00000043591		P08588	uc001lba.4	MGI:87937	Adrb1
HGNC:286	ADRB2	adrenoceptor beta 2	Approved	ADRB2R	ADRBR, BAR, B2AR	5q32	2016-10-05		AF022953	154	ENSG00000169252	NM_000024	P07550	uc003lpr.3	MGI:87938	Adrb2
HGNC:287	ADRB2RL1~withdrawn	symbol withdrawn, see HTR1A	Symbol Withdrawn				1989-02-07			NA
HGNC:288	ADRB3	adrenoceptor beta 3	Approved			8p11.23	2015-10-15		AY487247	155	ENSG00000188778	NM_000025	P13945	uc003xkr.3	MGI:87939	Adrb3
HGNC:15759	ADRM1	adhesion regulating molecule 1	Approved		GP110, Rpn13, ARM1	20q13.33	2015-09-11		D64154	11047	ENSG00000130706		Q16186	uc002ycn.5	MGI:1929289	Adrm1
HGNC:291	ADSL	adenylosuccinate lyase	Approved			22q13.1	2014-11-18		X65867	158	ENSG00000239900	NM_000026	P30566	uc003ayp.5	MGI:103202	Adsl
HGNC:292	ADSS	adenylosuccinate synthase	Approved			1q44	2015-09-11		BC012356	159	ENSG00000035687	NM_001126	P30520	uc001iaj.4	MGI:87948	Adss
HGNC:20093	ADSSL1	adenylosuccinate synthase like 1	Approved		FLJ38602	14q32.33	2016-11-10		AK095921	122622	ENSG00000185100		Q8N142	uc001ypd.5	MGI:87947	Adssl1
HGNC:293	ADT~withdrawn	entry withdrawn	Entry Withdrawn				2005-09-06			NA
HGNC:294	ADTAA~withdrawn	symbol withdrawn, see AP2A1	Symbol Withdrawn				2000-09-01			NA
HGNC:295	ADTAB~withdrawn	symbol withdrawn, see AP2A2	Symbol Withdrawn				2000-09-01			NA
HGNC:296	ADTB1~withdrawn	symbol withdrawn, see AP1B1	Symbol Withdrawn				2000-09-01			NA
HGNC:299	ADTB2~withdrawn	symbol withdrawn, see AP2B1	Symbol Withdrawn				2000-09-01			NA
HGNC:300	ADTG~withdrawn	symbol withdrawn, see AP1G1	Symbol Withdrawn				2005-06-20			NA
HGNC:21214	ADTRP	androgen dependent TFPI regulating protein	Approved	C6orf105	dJ413H6.1, AIG1L	6p24.1	2016-02-24	2012-01-27	AJ420520	84830	ENSG00000111863	NM_032744	Q96IZ2	uc003nab.4	MGI:1924596	Adtrp
HGNC:301	AE1~withdrawn	symbol withdrawn, see SLC4A1	Symbol Withdrawn				2000-08-18			NA
HGNC:302	AE2~withdrawn	symbol withdrawn, see SLC4A2	Symbol Withdrawn				2000-08-18			NA
HGNC:303	AEBP1	AE binding protein 1	Approved		ACLP	7p13	2016-10-05		D86479	165	ENSG00000106624	NM_001129	Q8IUX7	uc003tkb.5	MGI:1197012	Aebp1
HGNC:24051	AEBP2	AE binding protein 2	Approved		MGC17922	12p12.3	2012-10-02			121536	ENSG00000139154	NM_153207	Q6ZN18	uc001ref.2	MGI:1338038	Aebp2
HGNC:305	AEMK~withdrawn	symbol withdrawn, see KCNA1	Symbol Withdrawn				1994-12-07			NA
HGNC:25722	AEN	apoptosis enhancing nuclease	Approved	ISG20L1	FLJ12484, FLJ12562	15q26.1	2014-11-19	2008-07-15	BC020988	64782	ENSG00000181026	NM_022767	Q8WTP8	uc002bmt.3	MGI:1915298	Aen
HGNC:306	AEPLC~withdrawn	symbol withdrawn, see BACE2	Symbol Withdrawn				2001-07-02			NA
HGNC:307	AES	amino-terminal enhancer of split	Approved		GRG5, TLE5	19p13.3	2015-10-15		AK094591	166	ENSG00000104964	NM_198969	Q08117	uc002lwy.2	MGI:95806	Aes
HGNC:308	AEZ~withdrawn	symbol withdrawn, see SLC39A4	Symbol Withdrawn				2006-04-25			NA
HGNC:309	AF8T	AF8 temperature sensitivity complementing	Approved			3	2012-10-02			NA
HGNC:310	AFA	ankyloblepharon filiforme adnatum	Approved			reserved	2012-03-30			NA
HGNC:24017	AFAP1	actin filament associated protein 1	Approved		AFAP-110, AFAP	4p16.1	2016-10-05		AB209676	60312	ENSG00000196526	NM_021638	Q8N556	uc003gkg.2	MGI:1917542	Afap1
HGNC:28141	AFAP1-AS1	AFAP1 antisense RNA 1	Approved	AFAP1AS, AFAP1-AS	MGC10981	4p16.1	2016-11-24	2010-11-25	BC004397	84740	ENSG00000272620	NR_026892		uc003gkd.5
HGNC:26714	AFAP1L1	actin filament associated protein 1 like 1	Approved		FLJ36748	5q32	2016-10-05		AK094067	134265	ENSG00000157510	NM_152406	Q8TED9	uc003lqh.4	MGI:2147199	Afap1l1
HGNC:25901	AFAP1L2	actin filament associated protein 1 like 2	Approved	KIAA1914	FLJ14564, Em:AC005383.4, XB130	10q25.3	2016-10-05	2007-02-07	BC024314	84632	ENSG00000169129	NM_032550	Q8N4X5	uc001lbn.5	MGI:2147658	Afap1l2
HGNC:311	AFCP~withdrawn	symbol withdrawn, see CAPG	Symbol Withdrawn				1994-05-25			NA
HGNC:312	AFD1	acrofacial dysostosis 1, Nager type	Approved			9q32	2014-02-12			NA
HGNC:7137	AFDN	afadin, adherens junction formation factor	Approved	MLLT4	AF-6, AF6	6q27	2016-06-28	2016-06-28	AB011399	4301	ENSG00000130396	NM_005936	P55196	uc063sxr.1	MGI:1314653	Afdn
HGNC:21236	AFDN-DT	AFDN divergent transcript	Approved	C6orf124, MLLT4-AS1, AFDN-AS1	HGC6.4, dJ431P23.3	6q27	2017-09-21	2017-09-21		653483	ENSG00000198221	NR_027906	Q9Y6Z5	uc003qwa.3
HGNC:7135	AFF1	AF4/FMR2 family member 1	Approved	PBM1, MLLT2	AF-4, AF4	4q21.3-q22.1	2017-06-08		L22179	4299	ENSG00000172493	NM_005935	P51825	uc003hqj.5	MGI:1100819	Aff1
HGNC:53447	AFF1-AS1	AFF1 antisense RNA 1	Approved			4q21.3	2017-04-19			100506746		NR_038841
HGNC:3776	AFF2	AF4/FMR2 family member 2	Approved	FMR2	FRAXE	Xq28	2017-03-10		U48436	2334	ENSG00000155966	NM_002025	P51816	uc004fcp.3	MGI:1202294	Aff2
HGNC:41334	AFF2-IT1	AFF2 intronic transcript 1	Approved			Xq28	2015-02-25			NA	ENSG00000223516			uc065bmd.1
HGNC:6473	AFF3	AF4/FMR2 family member 3	Approved	LAF4	MLLT2-like	2q11.2	2016-10-05	2005-06-27	U34360	3899	ENSG00000144218	NM_002285	P51826	uc002tah.2	MGI:106927	Aff3
HGNC:17869	AFF4	AF4/FMR2 family member 4	Approved		AF5Q31, MCEF	5q31.1	2016-10-05		AF197927	27125	ENSG00000072364	NM_014423	Q9UHB7	uc003kyd.4	MGI:2136171	Aff4
HGNC:16411	AFG1L	AFG1 like ATPase	Approved	LACE1	AFG1	6q21	2017-03-09	2017-03-09	AF520418	246269	ENSG00000135537	NM_145315	Q8WV93	uc003psj.4	MGI:2148801	Afg1l
HGNC:313	AFG3~withdrawn	symbol withdrawn, see AFG3L1P	Symbol Withdrawn				2011-01-11			NA
HGNC:314	AFG3L1P	AFG3 like matrix AAA peptidase subunit 1, pseudogene	Approved	AFG3, AFG3L1		16q24.3	2016-02-26	2010-10-28	AJ001495	172	ENSG00000223959	NR_003226			MGI:1928277	Afg3l1
HGNC:315	AFG3L2	AFG3 like matrix AAA peptidase subunit 2	Approved	SCA28	SPAX5	18p11.21	2017-03-24		Y18314	10939	ENSG00000141385	NM_006796	Q9Y4W6	uc002kqz.3	MGI:1916847	Afg3l2
HGNC:24169	AFG3L2P1	AFG3 like AAA ATPase 2 pseudogene 1	Approved	AFG3L2P		8p11.1	2016-02-23	2010-01-12		347028	ENSG00000253606
HGNC:316	AFM	afamin	Approved		ALB2, ALBA	4q13.3	2015-08-26		L32140	173	ENSG00000079557		P43652	uc003hhb.4	MGI:2429409	Afm
HGNC:20910	AFMID	arylformamidase	Approved		DKFZp686F03259, KF	17q25.3	2016-10-18		BX648442	125061	ENSG00000183077	NM_001145526	Q63HM1	uc002jva.3	MGI:2448704	Afmid
HGNC:317	AFP	alpha fetoprotein	Approved	HPAFP	FETA	4q13.3	2016-01-13		V01514	174	ENSG00000081051		P02771	uc003hgz.3	MGI:87951	Afp
HGNC:25951	AFTPH	aftiphilin	Approved		MGC33965, FLJ20080, FLJ23793, Nbla10388	2p14	2017-06-30		AB073356	54812	ENSG00000119844	NM_017657	Q6ULP2	uc002sdb.5	MGI:1923012	Aftph
HGNC:318	AGA	aspartylglucosaminidase	Approved		ASRG	4q34.3	2015-08-24		X55330	175	ENSG00000038002	NM_000027	P20933	uc003iuu.3	MGI:104873	Aga
HGNC:16922	AGAP1	ArfGAP with GTPase domain, ankyrin repeat and PH domain 1	Approved	CENTG2	KIAA1099, GGAP1	2q37.2	2016-10-05	2008-09-22	AF413078	116987	ENSG00000157985	NM_014914	Q9UPQ3	uc002vvt.4	MGI:2653690	Agap1
HGNC:41427	AGAP1-IT1	AGAP1 intronic transcript 1	Approved			2q37.2	2015-02-25			100506749	ENSG00000235529			uc061txt.1
HGNC:16921	AGAP2	ArfGAP with GTPase domain, ankyrin repeat and PH domain 2	Approved	CENTG1		12q14.1	2016-10-05	2008-09-22	AF413077	116986	ENSG00000135439	NM_014770	Q99490	uc001spr.4	MGI:3580016	Agap2
HGNC:48633	AGAP2-AS1	AGAP2 antisense RNA 1	Approved		LOC100130776, PUNISHER	12q14.1	2016-10-03		BC039697, BC069024	100130776	ENSG00000255737	NR_027032
HGNC:16923	AGAP3	ArfGAP with GTPase domain, ankyrin repeat and PH domain 3	Approved	CENTG3		7q36.1	2015-09-11	2008-09-22	AF413079	116988	ENSG00000133612	NM_031946	Q96P47	uc003wjg.3	MGI:2183446	Agap3
HGNC:23459	AGAP4	ArfGAP with GTPase domain, ankyrin repeat and PH domain 4	Approved	CTGLF1, AGAP8, CTGLF5	Em:AC012044.1, MRIP2	10q11.22	2016-10-05	2008-09-22	AF411132	119016	ENSG00000188234	NM_133446	Q96P64	uc057szm.1
HGNC:23467	AGAP5	ArfGAP with GTPase domain, ankyrin repeat and PH domain 5	Approved	CTGLF2	Em:AC073389.1	10q22.2	2016-10-18	2008-09-22		729092	ENSG00000172650	NM_001144000	A6NIR3	uc009xri.4
HGNC:23466	AGAP6	ArfGAP with GTPase domain, ankyrin repeat and PH domain 6	Approved	CTGLF3	bA324H6.1	10q11.23	2015-08-27	2008-09-22		414189	ENSG00000204149	NM_001077665	Q5VW22	uc001jix.5
HGNC:23465	AGAP7P	ArfGAP with GTPase domain, ankyrin repeat and PH domain 7, pseudogene	Approved	CTGLF4, AGAP7	bA109G10.1	10q11.22	2014-11-18	2014-06-12		653268	ENSG00000264204	NM_001077685	Q5VUJ5
HGNC:23464	AGAP8~withdrawn	symbol withdrawn, see AGAP4	Symbol Withdrawn				2014-11-19			NA
HGNC:23463	AGAP9	ArfGAP with GTPase domain, ankyrin repeat and PH domain 9	Approved	CTGLF6	bA301J7.2, FLJ00312	10q11.22	2016-10-18	2008-09-22		642517	ENSG00000204172	NM_001190810	Q5VTM2	uc031wfn.1
HGNC:23462	AGAP10~withdrawn	symbol withdrawn, see AGAP10P	Symbol Withdrawn				2015-02-27			NA
HGNC:23659	AGAP10P	ArfGAP with GTPase domain, ankyrin repeat and PH domain 10 pseudogene	Approved	AGAP10, CTGLF7, CTGLF10P	bA358L16.1, bA144G6.2	10q11.22	2015-02-05	2015-02-05		653234	ENSG00000230869	NG_005805
HGNC:29421	AGAP11	ArfGAP with GTPase domain, ankyrin repeat and PH domain 11	Approved		KIAA1975	10q23.2	2015-11-17			119385	ENSG00000271880	NM_133447	Q8TF27	uc057urd.1
HGNC:23661	AGAP12P	ArfGAP with GTPase domain, ankyrin repeat and PH domain 12, pseudogene	Approved	CTGLF12P	bA164N7.2	10q11.22	2015-11-17	2015-11-17	BC127745	414224	ENSG00000265018
HGNC:23499	AGAP13P	ArfGAP with GTPase domain, ankyrin repeat and PH domain 13, pseudogene	Approved	CTGLF9P	bA548K23.1	10q11.22	2015-11-17	2015-11-17	AF411132	728005	ENSG00000243289
HGNC:23660	AGAP14P	ArfGAP with GTPase domain, ankyrin repeat and PH domain 14, pseudogene	Approved	CTGLF11P, AGAP14	bA145E20.1	10q11.22	2017-08-14	2017-08-14		653259	ENSG00000279058	NG_005806	A8MT82	uc057szz.1
HGNC:26504	AGBL1	ATP/GTP binding protein like 1	Approved		FLJ32310, CCP4	15q25.3	2017-05-11		AK056872	123624	ENSG00000273540	NM_152336	Q96MI9	uc002blz.2	MGI:3646469	Agbl1
HGNC:48617	AGBL1-AS1	AGBL1 antisense RNA 1	Approved			15q25.3	2013-05-24			727915	ENSG00000260125
HGNC:26296	AGBL2	ATP/GTP binding protein like 2	Approved		FLJ23598, CCP2	11p11.2	2016-06-21			79841	ENSG00000165923	NM_024783	Q5U5Z8	uc001ngg.4	MGI:2443254	Agbl2
HGNC:27981	AGBL3	ATP/GTP binding protein like 3	Approved		MGC32955, CCP3	7q33	2016-06-21		BC030651	340351	ENSG00000146856	NM_178563	Q8NEM8	uc011kpw.2	MGI:1923473	Agbl3
HGNC:25892	AGBL4	ATP/GTP binding protein like 4	Approved		FLJ14442, CCP6	1p33	2016-06-21		AK027348	84871	ENSG00000186094	NM_032785	Q5VU57	uc001cru.3	MGI:1918244	Agbl4
HGNC:41482	AGBL4-IT1	AGBL4 intronic transcript 1	Approved			1p33	2015-02-25			NA	ENSG00000225623			uc031tzy.1
HGNC:26147	AGBL5	ATP/GTP binding protein like 5	Approved		FLJ21839, CCP5	2p23.3	2016-06-21		BC007415	60509	ENSG00000084693	NM_021831	Q8NDL9	uc002rie.4	MGI:2441745	Agbl5
HGNC:41133	AGBL5-AS1	AGBL5 antisense RNA 1	Approved			2p23.3	2014-11-19			NA	ENSG00000231636			uc061hjm.1
HGNC:41484	AGBL5-IT1	AGBL5 intronic transcript 1	Approved			2p23.3	2015-02-25			NA	ENSG00000229122			uc061hjv.1
HGNC:320	AGER	advanced glycosylation end-product specific receptor	Approved		RAGE, SCARJ1	6p21.32	2016-10-05		M91211	177	ENSG00000204305	NM_001136	Q15109	uc003oal.3	MGI:893592	Ager
HGNC:5175	AGFG1	ArfGAP with FG repeats 1	Approved	HRB	RIP, RAB	2q36.3	2016-10-05	2008-09-22		3267	ENSG00000173744	NM_004504	P52594	uc002vpc.3	MGI:1333754	Agfg1
HGNC:5177	AGFG2	ArfGAP with FG repeats 2	Approved	HRBL	RABR	7q22.1	2014-11-18	2008-09-22	AF015042	3268	ENSG00000106351	NM_006076	O95081	uc003uvf.4	MGI:2443267	Agfg2
HGNC:24684	AGGF1	angiogenic factor with G-patch and FHA domains 1	Approved		VG5Q, HSU84971, FLJ10283, GPATC7, GPATCH7	5q13.3	2015-11-13		AK001145	55109	ENSG00000164252	NM_018046	Q8N302	uc003ket.4	MGI:1913799	Aggf1
HGNC:38051	AGGF1P1	angiogenic factor with G-patch and FHA domains 1 pseudogene 1	Approved			4q35.2	2015-11-13			100132380	ENSG00000214273
HGNC:38052	AGGF1P2	angiogenic factor with G-patch and FHA domains 1 pseudogene 2	Approved			10q26.3	2015-11-13			644435	ENSG00000233435	NG_005569
HGNC:38053	AGGF1P3	angiogenic factor with G-patch and FHA domains 1 pseudogene 3	Approved			3p12.3	2015-11-13			391552	ENSG00000241532
HGNC:38054	AGGF1P4	angiogenic factor with G-patch and FHA domains 1 pseudogene 4	Approved			16p11.1	2015-11-13			100129351	ENSG00000261689
HGNC:51741	AGGF1P5	angiogenic factor with G-patch and FHA domains 1 pseudogene 5	Approved			16p11.1	2015-11-13			100128103	ENSG00000260680
HGNC:51744	AGGF1P6	angiogenic factor with G-patch and FHA domains 1 pseudogene 6	Approved			16p11.1	2015-11-13			NA	ENSG00000259836
HGNC:51740	AGGF1P7	angiogenic factor with G-patch and FHA domains 1 pseudogene 7	Approved			16p11.1	2015-11-13			100132606	ENSG00000260994
HGNC:51745	AGGF1P8	angiogenic factor with G-patch and FHA domains 1 pseudogene 8	Approved			16p11.2	2015-11-13			100128804	ENSG00000261752
HGNC:51746	AGGF1P9	angiogenic factor with G-patch and FHA domains 1 pseudogene 9	Approved			16p11.1	2015-11-13			100127958	ENSG00000260427
HGNC:51747	AGGF1P10	angiogenic factor with G-patch and FHA domains 1 pseudogene 10	Approved			20q11.1	2016-11-09			100288774	ENSG00000282968
HGNC:21869	AGK	acylglycerol kinase	Approved	MULK	FLJ10842	7q34	2014-11-18	2007-01-11	BC022777	55750	ENSG00000006530	NM_018238	Q53H12	uc003vwi.3	MGI:1917173	Agk
HGNC:37661	AGKP1	acylglycerol kinase pseudogene 1	Approved		AGKY1	Yq11.221	2016-10-05			359793	ENSG00000226555	NG_002810
HGNC:321	AGL	amylo-alpha-1, 6-glucosidase, 4-alpha-glucanotransferase	Approved			1p21.2	2016-10-05		BC078663	178	ENSG00000162688	NM_000028	P35573	uc001dsi.2	MGI:1924809	Agl
HGNC:18407	AGMAT	agmatinase	Approved		FLJ23384	1p36.21	2016-10-05		AY057097	79814	ENSG00000116771	NM_024758	Q9BSE5	uc001awv.3	MGI:1923236	Agmat
HGNC:33784	AGMO	alkylglycerol monooxygenase	Approved	TMEM195	FLJ16237	7p21.2	2016-10-05	2011-01-31		392636	ENSG00000187546	NM_001004320	Q6ZNB7	uc003stb.1	MGI:2442495	Agmo
HGNC:322	AGMX1~withdrawn	symbol withdrawn, see BTK	Symbol Withdrawn				1993-06-08			NA
HGNC:323	AGMX2	agammaglobulinemia, X-linked 2 (with growth hormone deficiency)	Approved			Xp22	2014-02-12			NA
HGNC:3262	AGO1	argonaute 1, RISC catalytic component	Approved	EIF2C1	hAGO1	1p34.3	2015-11-27	2013-02-15	AF093097	26523	ENSG00000092847		Q9UL18	uc001bzl.5	MGI:2446630	Ago1
HGNC:3263	AGO2	argonaute 2, RISC catalytic component	Approved	EIF2C2, CASC7	hAGO2, Q10, LINC00980	8q24.3	2017-01-19	2013-02-15	AF121255	27161	ENSG00000123908	NM_012154	Q9UKV8	uc003yvm.5	MGI:2446632	Ago2
HGNC:18421	AGO3	argonaute 3, RISC catalytic component	Approved	EIF2C3	hAGO3, FLJ12765	1p34.3	2016-10-05	2013-02-15	AB046787	192669	ENSG00000126070	NM_024852	Q9H9G7	uc001bzp.4	MGI:2446634	Ago3
HGNC:18424	AGO4	argonaute 4, RISC catalytic component	Approved	EIF2C4	hAGO4, KIAA1567, FLJ20033	1p34.3	2016-10-05	2013-02-15	AB046787	192670	ENSG00000134698	NM_017629	Q9HCK5	uc001bzj.3	MGI:1924100	Ago4
HGNC:324	AGPAT1	1-acylglycerol-3-phosphate O-acyltransferase 1	Approved		LPAAT-alpha	6p21.32	2016-10-05		U56417	10554	ENSG00000204310	NM_006411	Q99943	uc003oah.4	MGI:1932075	Agpat1
HGNC:325	AGPAT2	1-acylglycerol-3-phosphate O-acyltransferase 2	Approved	BSCL	LPAAT-beta	9q34.3	2015-08-24		AF000237	10555	ENSG00000169692	NM_006412	O15120	uc004cii.2	MGI:1914762	Agpat2
HGNC:326	AGPAT3	1-acylglycerol-3-phosphate O-acyltransferase 3	Approved		LPAAT-gamma	21q22.3	2015-08-26		AF156774	56894	ENSG00000160216	NM_020132	Q9NRZ7	uc002zdv.4	MGI:1336186	Agpat3
HGNC:20885	AGPAT4	1-acylglycerol-3-phosphate O-acyltransferase 4	Approved		LPAAT-delta, dJ473J16.2	6q26	2016-10-05		AF156776	56895	ENSG00000026652	NM_020133	Q9NRZ5	uc003qtr.2	MGI:1915512	Agpat4
HGNC:20988	AGPAT4-IT1	AGPAT4 intronic transcript 1	Approved	C6orf59, NCRNA00241	FLJ23112	6q26	2016-10-04	2011-08-11	AK026765	79992	ENSG00000279355	NR_024277	Q9H0P7	uc003qtu.5
HGNC:20886	AGPAT5	1-acylglycerol-3-phosphate O-acyltransferase 5	Approved		FLJ11210, LPAAT-e, LPAAT-epsilon	8p23.1	2013-02-05		AF375789	55326	ENSG00000155189	NM_018361	Q9NUQ2	uc003wqo.4	MGI:1196345	Agpat5
HGNC:37709	AGPAT5P1	1-acylglycerol-3-phosphate O-acyltransferase 5 pseudogene 1	Approved			Yp11.2	2014-11-19			646231	ENSG00000234652
HGNC:327	AGPS	alkylglycerone phosphate synthase	Approved		ADHAPS, ADAS, ALDHPSY, ADPS, ADAP-S	2q31.2	2016-10-05		Y09443	8540	ENSG00000018510		O00116	uc002ull.3	MGI:2443065	Agps
HGNC:328	AGR2	anterior gradient 2, protein disulphide isomerase family member	Approved		XAG-2, HAG-2, AG2, PDIA17	7p21.1	2016-10-05		AF038451	10551	ENSG00000106541	NM_006408	O95994	uc003str.4	MGI:1344405	Agr2
HGNC:24167	AGR3	anterior gradient 3, protein disulphide isomerase family member	Approved		HAG3, hAG-3, BCMP11, PDIA18	7p21.1	2015-08-26		AY069977	155465	ENSG00000173467	NM_176813	Q8TD06	uc003sts.4	MGI:2685734	Agr3
HGNC:329	AGRN	agrin	Approved	AGRIN		1p36.33	2017-07-07	2007-02-16	XM_372195	375790	ENSG00000188157	NM_198576	O00468	uc001ack.3	MGI:87961	Agrn
HGNC:330	AGRP	agouti related neuropeptide	Approved		Agrt, ART, ASIP2	16q22.1	2016-10-05		U88063	181	ENSG00000159723		O00253	uc002etg.1	MGI:892013	Agrp
HGNC:331	AGS~withdrawn	symbol withdrawn, see JAG1	Symbol Withdrawn				2005-12-13			NA
HGNC:332	AGS1~withdrawn	symbol withdrawn, see TREX1	Symbol Withdrawn				2007-03-30			NA
HGNC:31917	AGS2~withdrawn	symbol withdrawn, see RNASEH2B	Symbol Withdrawn				2014-11-19			NA
HGNC:333	AGT	angiotensinogen	Approved	SERPINA8		1q42.2	2016-01-12	2001-06-29	K02215	183	ENSG00000135744	NM_000029	P01019	uc001hty.6	MGI:87963	Agt
HGNC:334	AGTBP~withdrawn	symbol withdrawn, see NLN	Symbol Withdrawn				2005-08-09			NA
HGNC:335	AGTIL~withdrawn	symbol withdrawn, see ASIP	Symbol Withdrawn				2000-08-18			NA
HGNC:17258	AGTPBP1	ATP/GTP binding protein 1	Approved		KIAA1035, Nna1, CCP1	9q21.33	2014-11-19		AB028958	23287	ENSG00000135049	NM_015239	Q9UPW5	uc010mqc.4	MGI:2159437	Agtpbp1
HGNC:336	AGTR1	angiotensin II receptor type 1	Approved	AGTR1B	AT1, AT2R1, AGTR1A, AT2R1A, HAT1R, AG2S, AT2R1B, AT1B	3q24	2017-07-07		M87290	185	ENSG00000144891		P30556	uc003ewj.4	MGI:87965	Agtr1b
HGNC:337	AGTR1B~withdrawn	symbol withdrawn, see AGTR1	Symbol Withdrawn				2002-02-21			NA
HGNC:338	AGTR2	angiotensin II receptor type 2	Approved		AT2, MRX88	Xq23	2016-10-05		AY324607	186	ENSG00000180772	NM_000686	P50052	uc004eqh.5	MGI:87966	Agtr2
HGNC:13539	AGTRAP	angiotensin II receptor associated protein	Approved		ATRAP	1p36.22	2016-01-12		AF165187	57085	ENSG00000177674	NM_020350	Q6RW13	uc001asv.4	MGI:1339977	Agtrap
HGNC:340	AGTRL2~withdrawn	entry withdrawn	Entry Withdrawn				2005-09-06			NA
HGNC:341	AGXT	alanine-glyoxylate aminotransferase	Approved	SPAT	AGXT1, PH1, AGT, SPT, AGT1	2q37.3	2015-09-11		D13368	189	ENSG00000172482	NM_000030	P21549	uc002waa.5	MGI:1329033	Agxt
HGNC:14412	AGXT2	alanine--glyoxylate aminotransferase 2	Approved		AGT2	5p13.2	2016-10-05		AJ292204	64902	ENSG00000113492	NM_031900	Q9BYV1	uc003jjf.4	MGI:2146052	Agxt2
HGNC:342	AHC~withdrawn	symbol withdrawn, see NR0B1	Symbol Withdrawn				1999-09-24			NA
HGNC:24618	AHCTF1	AT-hook containing transcription factor 1	Approved		ELYS	1q44	2016-04-25			25909	ENSG00000153207	NM_015446	Q8WYP5	uc001ibv.3	MGI:1915033	Ahctf1
HGNC:24620	AHCTF1P1	AT-hook containing transcription factor 1 pseudogene 1	Approved	AHCTF1P	ELYS-like	2q24.2	2015-11-23	2010-01-12		285116		NG_002622
HGNC:343	AHCY	adenosylhomocysteinase	Approved		SAHH	20q11.22	2015-09-11		M61832	191	ENSG00000101444	NM_000687	P23526	uc002xai.4	MGI:87968	Ahcy
HGNC:344	AHCYL1	adenosylhomocysteinase like 1	Approved		XPVKONA, IRBIT, PPP1R78	1p13.3	2016-10-05		U82761	10768	ENSG00000168710		O43865	uc001dyx.4	MGI:2385184	Ahcyl1
HGNC:22204	AHCYL2	adenosylhomocysteinase like 2	Approved		KIAA0828	7q32.1	2016-04-25		AB020635	23382	ENSG00000158467		Q96HN2	uc011kov.3	MGI:1921590	Ahcyl2
HGNC:44993	AHCYP1	adenosylhomocysteinase pseudogene 1	Approved			10q11.22	2015-08-24			340844		NG_022175
HGNC:44994	AHCYP2	adenosylhomocysteinase pseudogene 2	Approved			9q33.2	2013-01-04			392387	ENSG00000238181	NG_021677
HGNC:44995	AHCYP3	adenosylhomocysteinase pseudogene 3	Approved			2q12.1	2013-01-04			402093	ENSG00000233955	NG_021515
HGNC:44996	AHCYP4	adenosylhomocysteinase pseudogene 4	Approved			2q22.1	2013-01-04			129560	ENSG00000232992	NG_021526
HGNC:44997	AHCYP5	adenosylhomocysteinase pseudogene 5	Approved			2q32.3	2013-01-04			391470	ENSG00000213107	NG_021544
HGNC:44998	AHCYP6	adenosylhomocysteinase pseudogene 6	Approved			11q14.1	2013-01-04			100419714		NG_024541
HGNC:44999	AHCYP7	adenosylhomocysteinase pseudogene 7	Approved			15q21.2	2014-07-15			645486	ENSG00000259465	NG_022129
HGNC:45000	AHCYP8	adenosylhomocysteinase pseudogene 8	Approved			1q44	2013-01-04			NA	ENSG00000242529
HGNC:25230	AHDC1	AT-hook DNA binding motif containing 1	Approved		DJ159A19.3, RP1-159A19.1	1p36.11-p35.3	2017-06-08		AK125431	27245	ENSG00000126705		Q5TGY3	uc057dvu.1	MGI:2444218	Ahdc1
HGNC:345	AHDS~withdrawn	symbol withdrawn, see SLC16A2	Symbol Withdrawn				2006-04-26			NA
HGNC:21575	AHI1	Abelson helper integration site 1	Approved		FLJ20069, ORF1, JBTS3	6q23.3	2016-10-05		AJ459824	54806	ENSG00000135541	NM_017651	Q8N157	uc003qgj.4	MGI:87971	Ahi1
HGNC:347	AHNAK	AHNAK nucleoprotein	Approved		MGC5395	11q12.3	2016-10-05		M80899	79026	ENSG00000124942	NM_024060	Q09666	uc001ntl.4	MGI:1316648	Ahnak
HGNC:20125	AHNAK2	AHNAK nucleoprotein 2	Approved	C14orf78		14q32.33	2015-08-28	2007-03-26	AB095939	113146	ENSG00000185567	NM_138420	Q8IVF2	uc010axc.2	MGI:2144831	Ahnak2
HGNC:348	AHR	aryl hydrocarbon receptor	Approved		bHLHe76	7p21.1	2016-10-05		L19872	196	ENSG00000106546	NM_001621	P35869	uc011jxz.2	MGI:105043	Ahr
HGNC:346	AHRR	aryl-hydrocarbon receptor repressor	Approved	AHH, AHHR	KIAA1234, bHLHe77	5p15.33	2014-11-18	2003-09-12	AB033060	57491	ENSG00000063438	NM_020731	A9YTQ3	uc003jav.4	MGI:1333776	Ahrr
HGNC:1189	AHSA1	activator of HSP90 ATPase activity 1	Approved	C14orf3	p38, Aha1, hAha1	14q24.3	2016-11-23	2003-04-11	AJ243310	10598	ENSG00000100591	NM_012111	O95433	uc001xtw.4	MGI:2387603	Ahsa1
HGNC:20437	AHSA2	activator of HSP90 ATPase homolog 2	Approved		DKFZp564C236, Hch1, AHA1	2p15	2016-11-23		AK092817	130872	ENSG00000173209	NM_152392	Q719I0	uc002sbc.3	MGI:1916133	Ahsa2
HGNC:349	AHSG	alpha 2-HS glycoprotein	Approved		FETUA, A2HS, HSGA	3q27.3	2016-05-23		D67013, M16961	197	ENSG00000145192	NM_001622	P02765	uc003fqk.5	MGI:107189	Ahsg
HGNC:18075	AHSP	alpha hemoglobin stabilizing protein	Approved	ERAF	EDRF	16p11.2	2017-03-24	2009-10-07	AF208865	51327	ENSG00000169877	NM_016633	Q9NZD4	uc002ecj.4	MGI:2158492	Ahsp
HGNC:350	AIC	Aicardi syndrome	Approved			Xp22	2006-02-22			192
HGNC:13203	AICDA	activation induced cytidine deaminase	Approved		HIGM2, CDA2, ARP2, AID	12p13.31	2017-03-24		AB040430	57379	ENSG00000111732	NM_020661	Q9GZX7	uc001qur.3	MGI:1342279	Aicda
HGNC:25761	AIDA	axin interactor, dorsalization associated	Approved	C1orf80	FLJ12806	1q41	2014-11-19	2008-05-22	BC043142	64853	ENSG00000186063	NM_022831	Q96BJ3	uc001hnn.4	MGI:1919737	Aida
HGNC:351	AIED~withdrawn	symbol withdrawn, see CACNA1F	Symbol Withdrawn				2011-02-15			NA
HGNC:352	AIF1	allograft inflammatory factor 1	Approved		IRT-1, AIF-1, Em:AF129756.17, IBA1	6p21.33	2016-10-05		U19713	199	ENSG00000204472		P55008	uc003nuy.4	MGI:1343098	Aif1
HGNC:28904	AIF1L	allograft inflammatory factor 1 like	Approved	C9orf58	IBA2, FLJ12783	9q34.12-q34.13	2017-06-08	2008-10-21	AL136566	83543	ENSG00000126878	NM_031426	Q9BQI0	uc004cad.2	MGI:1919598	Aif1l
HGNC:8768	AIFM1	apoptosis inducing factor mitochondria associated 1	Approved	PDCD8, NAMSD	AIF, CMTX4	Xq26.1	2017-01-12	2006-11-16	AF100928	9131	ENSG00000156709		O95831	uc004evg.4	MGI:1349419	Aifm1
HGNC:44884	AIFM1P1	apoptosis inducing factor, mitochondria associated 1 pseudogene 1	Approved			10p12.31	2015-11-19			645120	ENSG00000225509	NG_021350
HGNC:21411	AIFM2	apoptosis inducing factor, mitochondria associated 2	Approved	AMID	FLJ14497, PRG3	10q22.1	2016-10-05	2006-11-16	AK027403	84883	ENSG00000042286	NM_032797	Q9BRQ8	uc010qjg.3	MGI:1918611	Aifm2
HGNC:26398	AIFM3	apoptosis inducing factor, mitochondria associated 3	Approved		AIFL, FLJ30473	22q11.21	2015-11-19		AK094844	150209	ENSG00000183773	NM_144704	Q96NN9	uc002ztj.3	MGI:1919418	Aifm3
HGNC:21607	AIG1	androgen induced 1	Approved		dJ95L4.1, AIG-1, FLJ10485	6q24.2	2016-10-05		AF153605	51390	ENSG00000146416	NM_016108	Q9NVV5	uc003qjh.5	MGI:1913503	Aig1
HGNC:43926	AIG1P1	androgen induced 1 pseudogene 1	Approved			5p13.1	2016-07-01			NA	ENSG00000249089
HGNC:353	AIH1~withdrawn	symbol withdrawn, see AMELX	Symbol Withdrawn				1991-03-04			NA
HGNC:354	AIH2~withdrawn	symbol withdrawn, see ENAM	Symbol Withdrawn				2009-05-08			NA
HGNC:355	AIH3	amelogenesis imperfecta 3, hypomaturation or hypoplastic type	Approved			Xq22-q28	2011-02-24			NA
HGNC:357	AIM2	absent in melanoma 2	Approved		PYHIN4	1q23.1-q23.2	2017-06-08		AF024714	9447	ENSG00000163568	NM_004833	O14862	uc001ftj.2	MGI:2686159	Aim2
HGNC:10648	AIMP1	aminoacyl tRNA synthetase complex interacting multifunctional protein 1	Approved	SCYE1	EMAPII, EMAP-2, p43	4q24	2016-05-10	2009-05-20	U10117	9255	ENSG00000164022	NM_004757	Q12904	uc011cfg.3	MGI:102774	Aimp1
HGNC:16543	AIMP1P1	aminoacyl tRNA synthetase complex interacting multifunctional protein 1 pseudogene 1	Approved	SCYE1P	bA400P21.1	20p12.1	2016-05-10	2012-01-31	AL136992	170547	ENSG00000234187
HGNC:43693	AIMP1P2	aminoacyl tRNA synthetase complex interacting multifunctional protein 1 pseudogene 2	Approved			1q24.3	2016-05-10			100873064	ENSG00000227177	NG_032149
HGNC:20609	AIMP2	aminoacyl tRNA synthetase complex interacting multifunctional protein 2	Approved		p38, PRO0992, JTV-1, JTV1	7p22.1	2016-05-10		U24169	7965	ENSG00000106305	NM_006303	Q13155	uc003spo.4	MGI:2385237	Aimp2
HGNC:358	AIP	aryl hydrocarbon receptor interacting protein	Approved		XAP2, ARA9, FKBP16	11q13.2	2017-03-24		U31913	9049	ENSG00000110711		O00170	uc001olv.4	MGI:109622	Aip
HGNC:359	AIPL1	aryl hydrocarbon receptor interacting protein like 1	Approved	LCA4		17p13.2	2016-10-05		AF148864	23746	ENSG00000129221	NM_014336	Q9NZN9	uc002gcp.5	MGI:2148800	Aipl1
HGNC:360	AIRE	autoimmune regulator	Approved	APECED	PGA1, APS1	21q22.3	2017-03-24		AB006684	326	ENSG00000160224		O43918	uc002zei.4	MGI:1338803	Aire
HGNC:34515	AIRN	antisense of IGF2R non-protein coding RNA	Approved		AIR, NCRNA00088, IGF2RAS, IGF2R-AS1	6q25.3	2014-10-22			100271873	ENSG00000268257			uc031sqx.1	MGI:1353471	Airn
HGNC:16304	AIS1	autoimmune susceptibility 1	Approved			1p33-p31	2014-02-12			NA
HGNC:23054	AIS2	autoimmune susceptibility 2	Approved			7q11.22	2004-05-17			378426
HGNC:23083	AIS3	autoimmune susceptibility 3 (vitiligo specific)	Approved			8	2004-05-17			378427
HGNC:30801	AJAP1	adherens junctions associated protein 1	Approved		SHREW1, SHREW-1, MOT8	1p36.32	2014-11-19		AF175409	55966	ENSG00000196581	NM_018836	Q9UKB5	uc001alo.5	MGI:2685419	Ajap1
HGNC:37284	AJM1	apical junction component 1 homolog	Approved	C9orf172	ajm-1	9q34.3	2017-10-06	2017-10-06		389813	ENSG00000232434	NM_001080482	C9J069	uc011meh.3	MGI:2685842	Gm996
HGNC:20250	AJUBA	ajuba LIM protein	Approved	JUB	MGC15563	14q11.2	2014-11-19	2011-11-10	AK025567	84962	ENSG00000129474		Q96IF1	uc001whz.4	MGI:1341886	Ajuba
HGNC:361	AK1	adenylate kinase 1	Approved			9q34.11	2016-10-05		J04809	203	ENSG00000106992		P00568	uc004bsm.4	MGI:87977	Ak1
HGNC:362	AK2	adenylate kinase 2	Approved			1p35.1	2017-03-24		U84371	204	ENSG00000004455	NM_001625	P54819	uc001bwp.3	MGI:87978	Ak2
HGNC:24037	AK2P1	adenylate kinase 2 pseudogene 1	Approved		AK2B	1p32.1	2007-07-25		AF056332	266920		NG_002393
HGNC:33542	AK2P2	adenylate kinase 2 pseudogene 2	Approved			2p22.3	2016-10-05			339736	ENSG00000242272	NG_009660
HGNC:17376	AK3	adenylate kinase 3	Approved	AK6, AK3L1	AKL3L1	9p24.1	2014-11-19	2005-04-07	BC013771	50808	ENSG00000147853	NM_016282	Q9UIJ7	uc003ziq.4	MGI:1860835	Ak3
HGNC:31099	AK3P2	adenylate kinase 3 pseudogene 2	Approved		HsT26053	8q24.3	2014-11-19			100419074	ENSG00000250115
HGNC:39062	AK3P3	adenylate kinase 3 pseudogene 3	Approved			7p15.3	2014-11-19			100419075	ENSG00000230042	NG_026542
HGNC:39063	AK3P4	adenylate kinase 3 pseudogene 4	Approved			5q22.3	2014-11-19			100129959	ENSG00000248722
HGNC:39064	AK3P5	adenylate kinase 3 pseudogene 5	Approved			10p11.22	2014-11-19			100288319	ENSG00000228816
HGNC:39065	AK3P6	adenylate kinase 3 pseudogene 6	Approved			12q24.33	2014-11-18			100873789		NG_032224
HGNC:363	AK4	adenylate kinase 4	Approved	AK3, AK3L1		1p31.3	2014-11-19	2010-06-15	AK025926	205	ENSG00000162433	NM_013410	P27144	uc001dby.3	MGI:87979	Ak4
HGNC:364	AK4P1	adenylate kinase 4 pseudogene 1	Approved	AK3P1		17q11.2	2011-06-28	2010-09-30	X60674	206		NG_001070
HGNC:39066	AK4P2	adenylate kinase 4 pseudogene 2	Approved			5q11.2	2014-11-19			100132104	ENSG00000249410
HGNC:21596	AK4P3	adenylate kinase 4 pseudogene 3	Approved	AK3L2	AK3L2P	12p11.21	2016-11-01	2010-09-30		645619	ENSG00000233381	NG_007564
HGNC:39067	AK4P4	adenylate kinase 4 pseudogene 4	Approved			9p24.1	2010-09-30			100128705	ENSG00000223621	NG_021605
HGNC:39068	AK4P5	adenylate kinase 4 pseudogene 5	Approved			6q14.1	2014-11-19			100526416	ENSG00000217377	NG_027847
HGNC:39069	AK4P6	adenylate kinase 4 pseudogene 6	Approved			4q31.3	2010-09-30			649288	ENSG00000235606	NG_022085
HGNC:365	AK5	adenylate kinase 5	Approved			1p31.1	2016-10-05		AF062595	26289	ENSG00000154027	NM_174858	Q9Y6K8	uc001dhn.4	MGI:2677491	Ak5
HGNC:49151	AK6	adenylate kinase 6	Approved		CINAP	5q13.2	2015-08-27			102157402	ENSG00000085231	NM_016283	Q9Y3D8		MGI:5510732	Ak6
HGNC:366	AK6~withdrawn	symbol withdrawn, see AK3	Symbol Withdrawn				2004-06-11			NA
HGNC:51678	AK6P1	adenylate kinase 6 pseudogene 1	Approved			12p11.1	2015-05-06			100132086	ENSG00000256614
HGNC:51679	AK6P2	adenylate kinase 6 pseudogene 2	Approved			12q12	2015-05-06			100128817	ENSG00000257173
HGNC:20091	AK7	adenylate kinase 7	Approved		FLJ32864	14q32.2	2016-10-05		AK057426	122481	ENSG00000140057		Q96M32	uc001yfn.3	MGI:1926051	Ak7
HGNC:26526	AK8	adenylate kinase 8	Approved	C9orf98	FLJ32704	9q34.13	2014-11-19	2010-12-07	AK093446	158067	ENSG00000165695	NM_152572	Q96MA6	uc004cbu.2	MGI:1916120	Ak8
HGNC:33814	AK9	adenylate kinase 9	Approved	C6orf224, AKD2, C6orf199, AKD1	FLJ42177, FLJ25791, dJ70A9.1, MGC26954	6q21	2015-10-15	2013-04-29	AK131244, BC146443, BC087860	221264	ENSG00000155085	NM_001145128	Q5TCS8		MGI:2685080	Ak9
HGNC:28285	AKAIN1	A-kinase anchor inhibitor 1	Approved	C18orf42		18p11.31	2016-09-26	2016-04-19		642597	ENSG00000231824	NM_001145194	P0CW23	uc010wzc.2	MGI:2444600	Akain1
HGNC:367	AKAP1	A-kinase anchoring protein 1	Approved	PRKA1	AKAP121, AKAP149, SAKAP84, S-AKAP84, AKAP84, D-AKAP1, PPP1R43, TDRD17	17q22	2015-11-17		X97335	8165	ENSG00000121057		Q92667	uc002iux.4	MGI:104729	Akap1
HGNC:372	AKAP2	A-kinase anchoring protein 2	Approved	PRKA2	AKAP-KL, KIAA0920, DKFZp564L0716, MISP2	9q31.3	2016-07-08		AB023137	11217	ENSG00000241978	NM_001004065	Q9Y2D5	uc004bem.4	MGI:1306795	Akap2
HGNC:373	AKAP3	A-kinase anchoring protein 3	Approved		FSP95, SOB1, AKAP110, CT82	12p13.32	2015-11-17		U85715	10566	ENSG00000111254	NM_006422	O75969	uc031qfv.2	MGI:1341149	Akap3
HGNC:374	AKAP4	A-kinase anchoring protein 4	Approved		p82, hAKAP82, AKAP82, Fsc1, HI, CT99	Xp11.22	2016-10-05		AF072756	8852	ENSG00000147081	NM_003886	Q5JQC9	uc004dow.1	MGI:102794	Akap4
HGNC:375	AKAP5	A-kinase anchoring protein 5	Approved		AKAP75, AKAP79	14q23.3	2015-11-17		M90359	9495	ENSG00000179841		P24588	uc001xhd.4	MGI:2685104	Akap5
HGNC:376	AKAP6	A-kinase anchoring protein 6	Approved		KIAA0311, mAKAP, AKAP100, PRKA6, ADAP6	14q12	2015-11-17		AB002309	9472	ENSG00000151320	NM_004274	Q13023	uc001wrq.4	MGI:3050566	Akap6
HGNC:377	AKAP7	A-kinase anchoring protein 7	Approved		AKAP18, AKAP15	6q23.2	2016-04-25		AF047715	9465	ENSG00000118507	NM_004842	O43687, Q9P0M2	uc003qck.5	MGI:1859150	Akap7
HGNC:378	AKAP8	A-kinase anchoring protein 8	Approved		AKAP95, DKFZp586B1222	19p13.12	2015-11-17		Y11997	10270	ENSG00000105127	NM_005858	O43823	uc002nav.4	MGI:1928488	Akap8
HGNC:29857	AKAP8L	A-kinase anchoring protein 8 like	Approved		NAKAP95, HAP95	19p13.12	2015-11-17		BC000713	26993	ENSG00000011243	NM_014371	Q9ULX6	uc002naw.2	MGI:1860606	Akap8l
HGNC:49758	AKAP8P1	A-kinase anchoring protein 8 pseudogene 1	Approved			9p23	2015-11-17			646114	ENSG00000234146	NG_021607
HGNC:379	AKAP9	A-kinase anchoring protein 9	Approved		KIAA0803, AKAP350, AKAP450, CG-NAP, YOTIAO, HYPERION, PRKA9, MU-RMS-40.16A, PPP1R45, LQT11	7q21.2	2017-03-24		AF091711	10142	ENSG00000127914	NM_005751	Q99996	uc003ulg.4	MGI:2178217	Akap9
HGNC:368	AKAP10	A-kinase anchoring protein 10	Approved		D-AKAP2, PRKA10, MGC9414	17p11.2	2016-10-05		AF037439	11216	ENSG00000108599	NM_007202	O43572	uc002gwo.5	MGI:1890218	Akap10
HGNC:369	AKAP11	A-kinase anchoring protein 11	Approved		KIAA0629, AKAP220, PRKA11, FLJ11304, DKFZp781I12161, PPP1R44	13q14.11	2016-10-05		AB014529	11215	ENSG00000023516	NM_016248	Q9UKA4	uc001uys.2	MGI:2684060	Akap11
HGNC:39939	AKAP11-IT1~withdrawn	entry withdrawn	Entry Withdrawn				2014-11-19			NA
HGNC:370	AKAP12	A-kinase anchoring protein 12	Approved		AKAP250, SSeCKS	6q25.1	2016-10-05		U81607	9590	ENSG00000131016		Q02952	uc011eep.4	MGI:1932576	Akap12
HGNC:371	AKAP13	A-kinase anchoring protein 13	Approved	LBC	Ht31, BRX, AKAP-Lbc, c-lbc, PROTO-LB, HA-3, ARHGEF13	15q25.3	2016-01-14		M90360	11214	ENSG00000170776	NM_007200	Q12802	uc002blu.3	MGI:2676556	Akap13
HGNC:24061	AKAP14	A-kinase anchoring protein 14	Approved		AKAP28	Xq24	2015-11-17		AF514780	158798	ENSG00000186471	NM_178813	Q86UN6	uc004ese.4	MGI:3618288	Akap14
HGNC:18783	AKAP17A	A-kinase anchoring protein 17A	Approved	CXYorf3, SFRS17A	XE7, XE7Y, DXYS155E, MGC39904, 721P, CCDC133	Xp22.33 and Yp11.32	2015-11-17	2010-09-08	L03426	8227	ENSG00000197976	NM_005088	Q02040	uc004fpn.4
HGNC:38514	AKAP17BP	A-kinase anchoring protein 17B, pseudogene	Approved	AKAP16B, AKAP16BP		Xq24	2015-11-17	2013-10-16		139516	ENSG00000214992	NG_022632			MGI:2443758	Akap17b
HGNC:21618	AKD2~withdrawn	symbol withdrawn, see AK9	Symbol Withdrawn				2014-11-18			NA
HGNC:1170	AKIP1	A-kinase interacting protein 1	Approved	C11orf17	BCA3	11p15.4	2016-10-05	2011-04-18	AF512007	56672	ENSG00000166452	NM_020642	Q9NQ31	uc001mgx.4	MGI:3041226	Akip1
HGNC:25744	AKIRIN1	akirin 1	Approved	C1orf108	FLJ12666	1p34.3	2014-11-18	2008-06-23	AK022728	79647	ENSG00000174574	NM_024595	Q9H9L7	uc001ccw.4	MGI:1915300	Akirin1
HGNC:50794	AKIRIN1P1	akirin 1 pseudogene 1	Approved			12q21.31	2014-06-18			100418731	ENSG00000257786
HGNC:50797	AKIRIN1P2	akirin 1 pseudogene 2	Approved			Xq12	2017-03-10			NA	ENSG00000228125
HGNC:21407	AKIRIN2	akirin 2	Approved	C6orf166	FLJ10342, dJ486L4.2	6q15	2014-11-19	2008-06-23	BC000764	55122	ENSG00000135334	NM_018064	Q53H80	uc003pmk.4	MGI:1889364	Akirin2
HGNC:28822	AKIRIN2-AS1~withdrawn	entry withdrawn	Entry Withdrawn				2014-11-19			NA
HGNC:50796	AKIRIN2P1	akirin 2 pseudogene 1	Approved			4q31.23	2014-06-18			100216487	ENSG00000251482
HGNC:24108	AKNA	AT-hook transcription factor	Approved		KIAA1968	9q32	2015-08-24		AK024431	80709	ENSG00000106948	NM_030767	Q7Z591	uc004bis.5	MGI:2140340	Akna
HGNC:28398	AKNAD1	AKNA domain containing 1	Approved	C1orf62	MGC26989	1p13.3	2015-08-24	2009-10-29	AK095517	254268	ENSG00000162641	NM_152763	Q5T1N1	uc001dwa.5	MGI:3584453	Aknad1
HGNC:380	AKR1A1	aldo-keto reductase family 1 member A1	Approved		ALR, DD3	1p34.1	2016-10-05		J04794	10327	ENSG00000117448	NM_006066	P14550	uc001cod.4	MGI:1929955	Akr1a1
HGNC:381	AKR1B1	aldo-keto reductase family 1 member B	Approved	ALDR1	AR	7q33	2016-10-05		J04795	231	ENSG00000085662	NM_001628	P15121	uc003vrp.2	MGI:1353494	Akr1b3
HGNC:420	AKR1B1P1	aldehyde reductase family 1 member B1 pseudogene 1	Approved	ALDRL1		1q42.12	2016-06-03	2007-07-31		401982	ENSG00000229991	NG_006432
HGNC:425	AKR1B1P2	aldo-keto reductase family 1 member B1 pseudogene 2	Approved	ALDRP		3p12.3	2016-06-03	2007-07-31	M84454	236	ENSG00000213452
HGNC:422	AKR1B1P3	aldo-keto reductase family 1 member B1 pseudogene 3	Approved	ALDRL3		11p15.2	2017-02-22	2007-07-31		729347	ENSG00000213785	NG_007132
HGNC:423	AKR1B1P4	aldo-keto reductase family 1 member B1 pseudogene 4	Approved	ALDRL4		13q14.13	2016-10-05	2007-07-31		390402	ENSG00000237876	NG_006989
HGNC:20002	AKR1B1P5	aldo-keto reductase family 1 member B1 pseudogene 5	Approved	AKR1B1P		14q23.1	2016-06-03	2007-07-31		390482		NG_007013
HGNC:33498	AKR1B1P6	aldo-keto reductase family 1 member B1 pseudogene 6	Approved			18p11.22	2016-06-03			100129769
HGNC:33497	AKR1B1P7	aldo-keto reductase family 1 member B1 pseudogene 7	Approved			19q13.11	2016-07-25			126242	ENSG00000266899	NG_009664
HGNC:33496	AKR1B1P8	aldo-keto reductase family 1 member B1 pseudogene 8	Approved			Xq23	2016-06-03			392525	ENSG00000231371	NG_009682
HGNC:382	AKR1B10	aldo-keto reductase family 1 member B10	Approved	AKR1B11	AKR1B12, ARL-1, HIS, ARL1, HSI, ALDRLn	7q33	2016-06-03		AF052577	57016	ENSG00000198074	NM_020299	O60218	uc003vrr.4	MGI:101918, MGI:107673, MGI:1915111
HGNC:45062	AKR1B10P1	aldo-keto reductase family 1 member B10 pseudogene 1	Approved			10q21.3	2016-06-03			340888	ENSG00000213606	NG_022180
HGNC:45063	AKR1B10P2	aldo-keto reductase family 1 member B10 pseudogene 2	Approved			18q22.1	2016-06-03			643582	ENSG00000263355	NG_022495
HGNC:383	AKR1B11~withdrawn	symbol withdrawn, see AKR1B10	Symbol Withdrawn				2001-06-22			NA
HGNC:37281	AKR1B15	aldo-keto reductase family 1 member B15	Approved			7q33	2016-06-03			441282	ENSG00000227471		C9JRZ8	uc011kpr.3	MGI:101918, MGI:107673, MGI:1915111
HGNC:384	AKR1C1	aldo-keto reductase family 1 member C1	Approved	DDH1	DDH, MBAB, DD1, HAKRC	10p15.1	2016-10-05		D26124	1645	ENSG00000187134	NM_001353	Q04828	uc001ihq.4
HGNC:385	AKR1C2	aldo-keto reductase family 1 member C2	Approved	DDH2, TDD	DD, BABP, DD2, HAKRD, MCDR2	10p15.1	2016-10-05		L32592	1646	ENSG00000151632	NM_001354	P52895	uc057rik.1
HGNC:386	AKR1C3	aldo-keto reductase family 1 member C3	Approved	HSD17B5	KIAA0119, DDX, HAKRB, PGFS	10p15.1	2016-10-05		L43839	8644	ENSG00000196139	NM_003739	P42330	uc001ihu.4
HGNC:387	AKR1C4	aldo-keto reductase family 1 member C4	Approved	CHDR	DD4, HAKRA, C11, 3-alpha-HSD, CDR, MGC22581	10p15.1	2016-06-03		M33375	1109	ENSG00000198610	NM_001818	P17516	uc057rjf.1
HGNC:44679	AKR1C5P	aldo-keto reductase family 1 member C5, pseudogene	Approved			10p15.1	2016-06-03			100996684	ENSG00000225418
HGNC:44680	AKR1C6P	aldo-keto reductase family 1 member C6, pseudogene	Approved		TAKR	10p15.1	2016-06-03			389932	ENSG00000151631	NR_026743
HGNC:44681	AKR1C7P	aldo-keto reductase family 1 member C7, pseudogene	Approved			10p15.1	2016-06-03			648947	ENSG00000215267	NG_023403
HGNC:23469	AKR1C8P	aldo-keto reductase family 1 member C8, pseudogene	Approved	AKR1CL1		10p15.1	2016-06-03	2014-09-30		340811	ENSG00000264006	NR_027916	Q5T2L2
HGNC:388	AKR1D1	aldo-keto reductase family 1 member D1	Approved	SRD5B1		7q33	2016-10-05		Z28339	6718	ENSG00000122787	NM_005989	P51857	uc064ijt.1	MGI:2384785	Akr1d1
HGNC:11288	AKR1D1P1	aldo-keto reductase family 1 member D1 pseudogene 1	Approved	SRD5BP1, AKR1D1P		1q24.2	2016-06-03	2010-01-19	AF283650	80701	ENSG00000227776	NG_002683
HGNC:23437	AKR1E2	aldo-keto reductase family 1 member E2	Approved	AKRDC1, AKR1CL2	MGC10612	10p15.1	2016-10-05	2009-09-09	AB040820	83592	ENSG00000165568	NM_031436	Q96JD6	uc001ihi.5	MGI:1914758	Akr1e1
HGNC:389	AKR7A2	aldo-keto reductase family 7 member A2	Approved		AFAR	1p36.13	2016-06-03		AF026947	8574	ENSG00000053371	NM_003689	O43488	uc001bbw.4	MGI:107796	Akr7a5
HGNC:24062	AKR7A2P1	aldo-keto reductase family 7 member A2 pseudogene 1	Approved		AFARP1	1p13.2	2016-06-03		AJ277796	246182	ENSG00000229020
HGNC:390	AKR7A3	aldo-keto reductase family 7 member A3	Approved			1p36.13	2016-06-03		AF040639	22977	ENSG00000162482	NM_012067	O95154	uc001bbv.2	MGI:107796
HGNC:24056	AKR7L	aldo-keto reductase family 7 like (gene/pseudogene)	Approved		AFAR3	1p36.13	2017-02-09			246181	ENSG00000211454	NM_201252	Q8NHP1	uc057cwi.1
HGNC:391	AKT1	AKT serine/threonine kinase 1	Approved		RAC, PKB, PRKBA, AKT	14q32.33	2017-03-24		M63167	207	ENSG00000142208	NM_005163	P31749	uc001ypm.4	MGI:87986	Akt1
HGNC:28426	AKT1S1	AKT1 substrate 1	Approved		PRAS40, MGC2865, Lobe	19q13.33	2016-04-26		BC022241	84335	ENSG00000204673	NM_032375	Q96B36	uc031rmg.1	MGI:1914855	Akt1s1
HGNC:392	AKT2	AKT serine/threonine kinase 2	Approved			19q13.2	2016-10-05		M77198	208	ENSG00000105221	NM_001626	P31751	uc002onf.3	MGI:104874	Akt2
HGNC:393	AKT3	AKT serine/threonine kinase 3	Approved		PKBG, RAC-gamma, PRKBG	1q43-q44	2017-06-08		AF124141	10000	ENSG00000117020	NM_181690	Q9Y243	uc057qvr.1	MGI:1345147	Akt3
HGNC:41304	AKT3-IT1	AKT3 intronic transcript 1	Approved			1q44	2015-02-25			NA	ENSG00000228939			uc057qwa.1
HGNC:16710	AKTIP	AKT interacting protein	Approved	FTS	FLJ13258	16q12.2	2014-11-18	2007-01-16	AK023320	64400	ENSG00000166971	NM_022476	Q9H8T0	uc002ehl.4	MGI:3693832	Aktip
HGNC:394	AKU~withdrawn	symbol withdrawn, see HGD	Symbol Withdrawn				1999-07-19			NA
HGNC:395	ALAD	aminolevulinate dehydratase	Approved		ALADH, PBGS	9q32	2014-11-19		M13928	210	ENSG00000148218	NM_001003945	P13716	uc011lxf.3	MGI:96853	Alad
HGNC:396	ALAS1	5'-aminolevulinate synthase 1	Approved	ALAS3, ALAS		3p21.2	2016-10-05		X56351	211	ENSG00000023330		P13196	uc062kkd.1	MGI:87989	Alas1
HGNC:397	ALAS2	5'-aminolevulinate synthase 2	Approved	ASB		Xp11.21	2015-09-11			212	ENSG00000158578	NM_000032	P22557	uc004dua.4	MGI:87990	Alas2
HGNC:398	ALAS3~withdrawn	symbol withdrawn, see ALAS1	Symbol Withdrawn				1993-03-05			NA
HGNC:399	ALB	albumin	Approved			4q13.3	2014-11-18	2006-06-30	V00494	213	ENSG00000163631	NM_000477	P02768	uc003hgs.5	MGI:87991	Alb
HGNC:400	ALCAM	activated leukocyte cell adhesion molecule	Approved		CD166, MEMD	3q13.11	2016-10-05		AK054632	214	ENSG00000170017	NM_001627	Q13740	uc003dvx.4	MGI:1313266	Alcam
HGNC:401	ALD~withdrawn	symbol withdrawn, see ABCD1	Symbol Withdrawn				1999-10-26			NA
HGNC:402	ALDH1A1	aldehyde dehydrogenase 1 family member A1	Approved	PUMB1, ALDH1	RALDH1	9q21.13	2015-11-18		K03000	216	ENSG00000165092		P00352	uc004ajd.4	MGI:1347050, MGI:1353450
HGNC:15472	ALDH1A2	aldehyde dehydrogenase 1 family member A2	Approved		RALDH2	15q21.3	2016-10-05		AB015228	8854	ENSG00000128918		O94788	uc002aex.4	MGI:107928	Aldh1a2
HGNC:409	ALDH1A3	aldehyde dehydrogenase 1 family member A3	Approved	ALDH6	RALDH3	15q26.3	2015-11-18		U07919	220	ENSG00000184254		P47895	uc002bwn.5	MGI:1861722	Aldh1a3
HGNC:407	ALDH1B1	aldehyde dehydrogenase 1 family member B1	Approved	ALDH5	ALDHX	9p13.1	2016-10-05		M63967	219	ENSG00000137124		P30837	uc004aay.4	MGI:1919785	Aldh1b1
HGNC:3978	ALDH1L1	aldehyde dehydrogenase 1 family member L1	Approved	FTHFD	10-fTHF	3q21.3	2016-10-05	2005-01-27	AF052732	10840	ENSG00000144908	NM_012190	O75891	uc003eim.3	MGI:1340024	Aldh1l1
HGNC:40244	ALDH1L1-AS1	ALDH1L1 antisense RNA 1	Approved			3q21.3	2014-11-19			NA	ENSG00000250218			uc031sbq.2
HGNC:42446	ALDH1L1-AS2	ALDH1L1 antisense RNA 2	Approved			3q21.3	2014-11-19			NA	ENSG00000246022			uc062nki.1
HGNC:26777	ALDH1L2	aldehyde dehydrogenase 1 family member L2	Approved		FLJ38508, mtFDH	12q23.3	2016-10-18		AK095827	160428	ENSG00000136010	NM_001034173	Q3SY69	uc001tlc.4	MGI:2444680	Aldh1l2
HGNC:404	ALDH2	aldehyde dehydrogenase 2 family (mitochondrial)	Approved			12q24.12	2016-11-09		M26760	217	ENSG00000111275	NM_000690	P05091	uc001tst.4	MGI:99600	Aldh2
HGNC:405	ALDH3A1	aldehyde dehydrogenase 3 family member A1	Approved	ALDH3		17p11.2	2015-11-18		M74542	218	ENSG00000108602	NM_000691	P30838	uc002gwj.4	MGI:1353451	Aldh3a1
HGNC:403	ALDH3A2	aldehyde dehydrogenase 3 family member A2	Approved	SLS, ALDH10	FALDH	17p11.2	2015-11-18		L47162	224	ENSG00000072210		P51648	uc002gwb.2	MGI:1353452	Aldh3a2
HGNC:410	ALDH3B1	aldehyde dehydrogenase 3 family member B1	Approved	ALDH7		11q13.2	2016-10-05		U10868	221	ENSG00000006534	NM_000694	P43353	uc031xti.2	MGI:1914939	Aldh3b1
HGNC:411	ALDH3B2	aldehyde dehydrogenase 3 family member B2	Approved	ALDH8		11q13.2	2015-11-18		U37519	222	ENSG00000132746	NM_000695	P48448	uc001oms.4	MGI:1920708, MGI:2147613
HGNC:406	ALDH4A1	aldehyde dehydrogenase 4 family member A1	Approved	ALDH4	P5CDh	1p36.13	2016-10-05		U24266	8659	ENSG00000159423		P30038	uc001bbc.4	MGI:2443883	Aldh4a1
HGNC:408	ALDH5A1	aldehyde dehydrogenase 5 family member A1	Approved		SSADH, SSDH	6p22.3	2016-10-05		L34820	7915	ENSG00000112294		P51649	uc003neg.4	MGI:2441982	Aldh5a1
HGNC:7179	ALDH6A1	aldehyde dehydrogenase 6 family member A1	Approved	MMSDH		14q24.3	2015-11-18		M93405	4329	ENSG00000119711		Q02252	uc001xpo.5	MGI:1915077	Aldh6a1
HGNC:877	ALDH7A1	aldehyde dehydrogenase 7 family member A1	Approved	ATQ1	EPD, PDE	5q23.2	2016-04-20		S74728	501	ENSG00000164904	NM_001182	P49419	uc003ktx.5	MGI:108186	Aldh7a1
HGNC:878	ALDH7A1P1	aldehyde dehydrogenase 7 family member A1 pseudogene 1	Approved	ATQL1		5q13.3	2016-10-05	2005-08-01	AF002693	541	ENSG00000251400
HGNC:879	ALDH7A1P2	aldehyde dehydrogenase 7 family member A1 pseudogene 2	Approved	ATQL2		2q31.1	2015-11-18	2010-09-22		542	ENSG00000232292
HGNC:880	ALDH7A1P3	aldehyde dehydrogenase 7 family member A1 pseudogene 3	Approved	ATQL3		7q36.1	2016-10-05	2010-09-22	AF002694	543	ENSG00000243853
HGNC:881	ALDH7A1P4	aldehyde dehydrogenase 7 family member A1 pseudogene 4	Approved	ATQL4		10q21.2	2016-10-05	2010-09-22	AF002695	544	ENSG00000234489
HGNC:15471	ALDH8A1	aldehyde dehydrogenase 8 family member A1	Approved		ALDH12	6q23.3	2016-10-05		AL021939	64577	ENSG00000118514		Q9H2A2	uc003qew.3	MGI:2653900	Aldh8a1
HGNC:412	ALDH9A1	aldehyde dehydrogenase 9 family member A1	Approved	ALDH7, ALDH4, ALDH9	E3	1q24.1	2015-11-18		U34252	223	ENSG00000143149		P49189	uc001gdh.2	MGI:1861622	Aldh9a1
HGNC:28114	ALDH16A1	aldehyde dehydrogenase 16 family member A1	Approved		MGC10204	19q13.33	2015-11-18		AY007096	126133	ENSG00000161618	NM_153329	Q8IZ83	uc002pnt.4	MGI:1916998	Aldh16a1
HGNC:9722	ALDH18A1	aldehyde dehydrogenase 18 family member A1	Approved	GSAS, PYCS, SPG9	P5CS	10q24.1	2016-10-13	2004-08-12	X94453	5832	ENSG00000059573	NM_002860	P54886	uc001kkz.4	MGI:1888908	Aldh18a1
HGNC:413	ALDL1~withdrawn	symbol withdrawn, see ABCD2	Symbol Withdrawn				1999-10-26			NA
HGNC:414	ALDOA	aldolase, fructose-bisphosphate A	Approved			16p11.2	2015-12-04		X05236	226	ENSG00000149925	NM_000034	P04075	uc002dvx.4	MGI:87994	Aldoa
HGNC:415	ALDOAP1	aldolase, fructose-bisphosphate A pseudogene 1	Approved			3p21.2	2016-10-04			391538	ENSG00000242849
HGNC:416	ALDOAP2	aldolase, fructose-bisphosphate A pseudogene 2	Approved			10q26.13	2015-12-04		M21191	228	ENSG00000214297
HGNC:417	ALDOB	aldolase, fructose-bisphosphate B	Approved			9q31.1	2016-10-05		X01098	229	ENSG00000136872		P05062	uc004bbk.3	MGI:87995	Aldob
HGNC:418	ALDOC	aldolase, fructose-bisphosphate C	Approved			17q11.2	2015-12-04		AF054987	230	ENSG00000109107		P09972	uc002hbp.4	MGI:101863	Aldoc
HGNC:419	ALDR1~withdrawn	symbol withdrawn, see AKR1B1	Symbol Withdrawn				2000-02-25			NA
HGNC:421	ALDRL2~withdrawn	entry withdrawn	Entry Withdrawn				2010-06-16			NA
HGNC:424	ALDRL5~withdrawn	entry withdrawn	Entry Withdrawn				2005-09-06			NA
HGNC:426	ALFN1~withdrawn	entry withdrawn	Entry Withdrawn				2006-01-13			NA
HGNC:18294	ALG1	ALG1, chitobiosyldiphosphodolichol beta-mannosyltransferase	Approved		HMT-1, HMAT1, CDG1K, Mat-1	16p13.3	2016-12-13		AB019038	56052	ENSG00000033011	NM_019109	Q9BT22	uc002cym.4	MGI:2384774	Alg1
HGNC:33721	ALG1L	ALG1, chitobiosyldiphosphodolichol beta-mannosyltransferase like	Approved		ALG1L1	3q21.2	2016-06-10		BC073816	200810	ENSG00000189366	NM_001015050	Q6GMV1	uc003eig.3
HGNC:37258	ALG1L2	ALG1, chitobiosyldiphosphodolichol beta-mannosyltransferase like 2	Approved			3q22.1	2016-06-10		BC127756	644974	ENSG00000251287	NM_001136152	C9J202	uc011bld.2
HGNC:44372	ALG1L3P	asparagine-linked glycosylation 1-like 3, pseudogene	Approved			4p16.1	2012-09-13			100132066	ENSG00000251087
HGNC:44374	ALG1L5P	asparagine-linked glycosylation 1-like 5, pseudogene	Approved			7p22.1	2012-09-13			647415	ENSG00000226943
HGNC:44375	ALG1L6P	asparagine-linked glycosylation 1-like 6, pseudogene	Approved			3p12.3	2012-09-13			339879	ENSG00000238278
HGNC:44376	ALG1L7P	asparagine-linked glycosylation 1-like 7, pseudogene	Approved			4p16.3	2012-09-13			728263	ENSG00000251271
HGNC:44377	ALG1L8P	asparagine-linked glycosylation 1-like 8, pseudogene	Approved			11q13.2	2012-09-13			645015	ENSG00000227620
HGNC:44378	ALG1L9P	asparagine-linked glycosylation 1-like 9, pseudogene	Approved			11q13.4	2012-09-13			285407	ENSG00000254978			uc031qck.2
HGNC:44379	ALG1L10P	asparagine-linked glycosylation 1-like 10, pseudogene	Approved			12p13.31	2012-09-13			NA	ENSG00000254016
HGNC:44380	ALG1L11P	asparagine-linked glycosylation 1-like 11, pseudogene	Approved			8p23.1	2013-06-10			NA	ENSG00000249889
HGNC:44381	ALG1L12P	asparagine-linked glycosylation 1-like 12, pseudogene	Approved			8p23.1	2012-09-13			100421097	ENSG00000250794
HGNC:44382	ALG1L13P	asparagine-linked glycosylation 1-like 13, pseudogene	Approved			8p23.1	2012-11-07			NA	ENSG00000253981
HGNC:44383	ALG1L14P	asparagine-linked glycosylation 1-like 14, pseudogene	Approved			4p16.1	2012-09-13			100996649	ENSG00000250268
HGNC:44384	ALG1L15P	asparagine-linked glycosylation 1-like 15, pseudogene	Approved			3q25.31	2012-09-13			730086	ENSG00000242017
HGNC:23159	ALG2	ALG2, alpha-1,3/1,6-mannosyltransferase	Approved		CDGIi, FLJ14511, hALPG2, NET38, CDG1I	9q22.33	2016-12-13		AK027417	85365	ENSG00000119523	NM_033087	Q9H553	uc004azf.4	MGI:1914731	Alg2
HGNC:23056	ALG3	ALG3, alpha-1,3- mannosyltransferase	Approved		NOT56L, Not56, CDGS4, D16Ertd36e	3q27.1	2016-10-05		BC002839	10195	ENSG00000214160	NM_005787	Q92685	uc003fne.3	MGI:1098592	Alg3
HGNC:45159	ALG3P1	ALG3, alpha-1,3- mannosyltransferase pseudogene 1	Approved			5p15.32	2013-02-26			442131	ENSG00000251568	NG_004807
HGNC:20266	ALG5	ALG5, dolichyl-phosphate beta-glucosyltransferase	Approved		bA421P11.2	13q13.3	2016-10-05		AF088028	29880	ENSG00000120697	NM_013338	Q9Y673	uc001uvy.4	MGI:1913498	Alg5
HGNC:23157	ALG6	ALG6, alpha-1,3-glucosyltransferase	Approved			1p31.3	2014-11-19		AF063604	29929	ENSG00000088035	NM_013339	Q9Y672	uc021oof.1	MGI:2444031	Alg6
HGNC:23161	ALG8	ALG8, alpha-1,3-glucosyltransferase	Approved		MGC2840	11q14.1	2014-11-19		AJ224875	79053	ENSG00000159063	NM_024079	Q9BVK2	uc001oza.2	MGI:2141959	Alg8
HGNC:15672	ALG9	ALG9, alpha-1,2-mannosyltransferase	Approved	DIBD1		11q23.1	2016-10-05	2004-08-26		79796	ENSG00000086848	NM_024740	Q9H6U8	uc031yet.2	MGI:1924753	Alg9
HGNC:41409	ALG9-IT1	ALG9 intronic transcript 1	Approved			11q23.1	2015-02-25			NA	ENSG00000254450			uc058hfk.1
HGNC:23162	ALG10	ALG10, alpha-1,2-glucosyltransferase	Approved		FLJ14751, DIE2, ALG10A	12p11.1	2016-10-05		AJ312278	84920	ENSG00000139133	NM_032834	Q5BKT4	uc001rlm.4	MGI:2146159	Alg10b
HGNC:31088	ALG10B	ALG10B, alpha-1,2-glucosyltransferase	Approved		KCR1	12q12	2013-03-04		AY845858	144245	ENSG00000175548	NM_001013620	Q5I7T1	uc001rln.5	MGI:2146159
HGNC:32456	ALG11	ALG11, alpha-1,2-mannosyltransferase	Approved		KIAA0266, CDG1P	13q14.3	2016-12-13		AK025456	440138	ENSG00000253710	NM_001004127	Q2TAA5	uc001vga.4	MGI:2142632	Alg11
HGNC:19358	ALG12	ALG12, alpha-1,6-mannosyltransferase	Approved		ECM39, CDG1G	22q13.33	2016-12-13		AJ303120	79087	ENSG00000182858	NM_024105	Q9BV10	uc003biy.4	MGI:2385025	Alg12
HGNC:30881	ALG13	ALG13, UDP-N-acetylglucosaminyltransferase subunit	Approved	GLT28D1, CXorf45	MDS031, YGL047W, FLJ23018, TDRD13, CDG1S	Xq23	2016-12-13	2006-11-07	AF220051	79868	ENSG00000101901	NM_018466	Q9NP73	uc011msy.3	MGI:1914824	Alg13
HGNC:41277	ALG13-AS1	ALG13 antisense RNA 1	Approved			Xq23	2014-11-19			NA	ENSG00000229487			uc065atf.1
HGNC:28287	ALG14	ALG14, UDP-N-acetylglucosaminyltransferase subunit	Approved		MGC19780	1p21.3	2016-12-13			199857	ENSG00000172339	NM_144988	Q96F25	uc001dra.3	MGI:1914039	Alg14
HGNC:427	ALK	ALK receptor tyrosine kinase	Approved		CD246	2p23.2-p23.1	2017-06-08		D45915	238	ENSG00000171094	NM_004304	Q9UM73	uc002rmy.4	MGI:103305	Alk
HGNC:33775	ALKAL1	ALK and LTK ligand 1	Approved	FAM150A	UNQ9433, AUGB	8q11.23	2017-02-03	2017-02-03		389658	ENSG00000196711	NM_207413	Q6UXT8	uc003xrd.4	MGI:3645495	Alkal1
HGNC:27683	ALKAL2	ALK and LTK ligand 2	Approved	FAM150B	AUGA	2p25.3	2017-02-03	2017-02-03		285016	ENSG00000189292	NM_001002919	Q6UX46	uc002qwi.5	MGI:3697448	Alkal2
HGNC:17911	ALKBH1	alkB homolog 1, histone H2A dioxygenase	Approved	ALKBH	hABH, alkB, ABH	14q24.3	2016-10-05	2006-02-09	X91992	8846	ENSG00000100601	NM_006020	Q13686	uc001xuc.2	MGI:2384034	Alkbh1
HGNC:32487	ALKBH2	alkB homolog 2, alpha-ketoglutarate dependent dioxygenase	Approved		MGC90512, ABH2	12q24.11	2016-06-08		AY754389	121642	ENSG00000189046	NM_001001655	Q6NS38	uc001tny.3	MGI:2141032	Alkbh2
HGNC:30141	ALKBH3	alkB homolog 3, alpha-ketoglutaratedependent dioxygenase	Approved		DEPC-1	11p11.2	2016-06-08		AB042029	221120	ENSG00000166199	NM_139178	Q96Q83	uc001mxs.3	MGI:1916363	Alkbh3
HGNC:48670	ALKBH3-AS1	ALKBH3 antisense RNA 1	Approved			11p11.2	2013-06-06			100507300	ENSG00000244926
HGNC:21900	ALKBH4	alkB homolog 4, lysine demethylase	Approved		FLJ20013	7q22.1	2015-12-03		BC017096	54784	ENSG00000160993	NM_017621	Q9NXW9	uc003uzl.4	MGI:1919291	Alkbh4
HGNC:25996	ALKBH5	alkB homolog 5, RNA demethylase	Approved	OFOXD1	FLJ20308	17p11.2	2015-06-26	2006-02-09	AK000315	54890	ENSG00000091542	NM_017758	Q6P6C2	uc010cpw.4	MGI:2144489	Alkbh5
HGNC:28243	ALKBH6	alkB homolog 6	Approved		MGC15677	19q13.12	2015-06-26		BM713594	84964	ENSG00000239382	NM_032878	Q3KRA9	uc002ocv.2	MGI:2142037	Alkbh6
HGNC:21306	ALKBH7	alkB homolog 7	Approved	SPATA11	MGC10974	19p13.3	2015-06-26	2006-02-09	AY427650	84266		NM_032306	Q9BT30	uc002meo.3	MGI:1913650	Alkbh7
HGNC:25189	ALKBH8	alkB homolog 8, tRNA methyltransferase	Approved		MGC10235, TRM9	11q22.3	2017-03-17		AF086489	91801	ENSG00000137760	NM_138775	Q96BT7	uc009yxp.4	MGI:1914917	Alkbh8
HGNC:17377	ALLC	allantoicase	Approved		ALC	2p25.3	2014-11-18		AF215924	55821	ENSG00000151360		Q8N6M5	uc010ewt.4	MGI:2136971	Allc
HGNC:428	ALMS1	ALMS1, centrosome and basal body associated protein	Approved		KIAA0328	2p13.1	2017-03-24		AB002326	7840	ENSG00000116127	NM_015120	Q8TCU4	uc032nrd.1	MGI:1934606	Alms1
HGNC:41305	ALMS1-IT1	ALMS1 intronic transcript 1	Approved			2p13.1	2015-02-25		BC041487	100874291	ENSG00000230002	NR_046762		uc032nrh.2
HGNC:29586	ALMS1P1	ALMS1, centrosome and basal body associated protein pseudogene 1	Approved	ALMS1L, ALMS1P		2p13.1	2016-10-05	2015-12-02	BC014492	200420	ENSG00000163016	NR_003683
HGNC:435	ALOX5	arachidonate 5-lipoxygenase	Approved		5-LOX	10q11.21	2016-10-05		J03571	240	ENSG00000012779		P09917	uc001jce.5	MGI:87999	Alox5
HGNC:436	ALOX5AP	arachidonate 5-lipoxygenase activating protein	Approved		FLAP	13q12.3	2016-10-05		AH001462	241	ENSG00000132965	NM_001629	P20292	uc001utf.3	MGI:107505	Alox5ap
HGNC:429	ALOX12	arachidonate 12-lipoxygenase, 12S type	Approved		12S-LOX	17p13.1	2016-05-05		M35418	239	ENSG00000108839		P18054	uc002gdx.4	MGI:87998	Alox12
HGNC:51342	ALOX12-AS1	ALOX12 antisense RNA 1	Approved			17p13.1	2014-10-10		AK074580	100506713	ENSG00000215067	NR_040089
HGNC:430	ALOX12B	arachidonate 12-lipoxygenase, 12R type	Approved		12R-LOX	17p13.1	2016-03-24		AF038461	242	ENSG00000179477		O75342	uc002gjy.1	MGI:1274782	Alox12b
HGNC:431	ALOX12P1	arachidonate 12-lipoxygenase pseudogene 1	Approved	ALOX12P		17q11.2	2015-09-21		M87004	243	ENSG00000264958
HGNC:432	ALOX12P2	arachidonate 12-lipoxygenase pseudogene 2	Approved			17p13.1	2014-11-18		AF020774	245	ENSG00000262943
HGNC:433	ALOX15	arachidonate 15-lipoxygenase	Approved		15-LOX-1	17p13.2	2016-10-05		M23892	246	ENSG00000161905		P16050	uc010vse.3	MGI:87997	Alox15
HGNC:434	ALOX15B	arachidonate 15-lipoxygenase, type B	Approved		15-LOX-2	17p13.1	2015-08-28		U78294	247	ENSG00000179593		O15296	uc002gju.4	MGI:1098228	Alox8
HGNC:13742	ALOX15P1	arachidonate 15-lipoxygenase pseudogene 1	Approved	ALOX15P		17p13.1	2014-11-18	2010-09-24	AJ294410	100652883		NG_009476
HGNC:39027	ALOX15P2	arachidonate 15-lipoxygenase pseudogene 2	Approved			9q22.31	2014-11-19			642959	ENSG00000188101
HGNC:13743	ALOXE3	arachidonate lipoxygenase 3	Approved		eLOX3, E-LOX	17p13.1	2015-09-11		AJ269499	59344	ENSG00000179148		Q9BYJ1	uc010cnr.4	MGI:1345140	Aloxe3
HGNC:44238	ALOXE3P1	arachidonate lipoxygenase 3 pseudogene 1	Approved			17p13.1	2012-07-23			100420216		NG_026215
HGNC:437	ALPI	alkaline phosphatase, intestinal	Approved			2q37.1	2015-09-11		M15694	248	ENSG00000163295	NM_001631	P09923	uc002vst.4	MGI:87984, MGI:108009, MGI:1924018
HGNC:20917	ALPK1	alpha kinase 1	Approved		Lak, FLJ22670, KIAA1527	4q25	2016-10-05		AY044164	80216	ENSG00000073331	NM_025144	Q96QP1	uc003iap.5	MGI:1918731	Alpk1
HGNC:20565	ALPK2	alpha kinase 2	Approved		HAK	18q21.31-q21.32	2017-06-08		AY044450	115701	ENSG00000198796	NM_052947	Q86TB3	uc002lhj.5	MGI:2449492	Alpk2
HGNC:17574	ALPK3	alpha kinase 3	Approved		MAK, KIAA1330, Midori	15q25.3	2016-10-05		AY044449	57538	ENSG00000136383	NM_020778	Q96L96	uc002ble.3	MGI:2151224	Alpk3
HGNC:438	ALPL	alkaline phosphatase, liver/bone/kidney	Approved	HOPS	TNSALP	1p36.12	2014-11-18		BC021289	249	ENSG00000162551	NM_000478	P05186	uc001bet.4	MGI:87983	Alpl
HGNC:439	ALPP	alkaline phosphatase, placental	Approved			2q37.1	2015-09-11		M14169	250	ENSG00000163283	NM_001632	P05187	uc002vsq.4
HGNC:440	ALPPL1~withdrawn	entry withdrawn	Entry Withdrawn				2005-09-06			NA
HGNC:441	ALPPL2	alkaline phosphatase, placental like 2	Approved			2q37.1	2016-10-05		J04948	251	ENSG00000163286	NM_031313	P10696	uc002vss.5	MGI:108009, MGI:1924018, MGI:87984
HGNC:14016	ALPPP	alkaline phosphatase, pseudogene	Approved			2q37.1	2004-11-26		AF307337	NA
HGNC:442	ALS1~withdrawn	symbol withdrawn, see SOD1	Symbol Withdrawn				2000-08-18			NA
HGNC:443	ALS2	ALS2, alsin Rho guanine nucleotide exchange factor	Approved	ALS2CR6		2q33.1	2017-03-24		AB053305	57679	ENSG00000003393	NM_020919	Q96Q42	uc002uyo.4	MGI:1921268	Als2
HGNC:20605	ALS2CL	ALS2 C-terminal like	Approved		FLJ36525, RN49018, DKFZp686I0110	3p21.31	2014-11-19		AK074118	259173	ENSG00000178038	NM_147129	Q60I27	uc003cqb.3	MGI:2447532	Als2cl
HGNC:13204	ALS2CR1~withdrawn	symbol withdrawn, see NIF3L1	Symbol Withdrawn				2001-06-22			NA
HGNC:14433	ALS2CR6~withdrawn	symbol withdrawn, see ALS2	Symbol Withdrawn				2004-06-23			NA
HGNC:14439	ALS2CR12	amyotrophic lateral sclerosis 2 chromosome region 12	Approved			2q33.1	2017-01-27		AB053314	130540	ENSG00000155749	NM_139163	Q96Q35	uc010ftg.3	MGI:1918359	Als2cr12
HGNC:14441	ALS2CR14~withdrawn	symbol withdrawn, see ICA1L	Symbol Withdrawn				2007-03-30			NA
HGNC:14443	ALS2CR16~withdrawn	symbol withdrawn, see NBEAL1	Symbol Withdrawn				2014-11-19			NA
HGNC:14444	ALS2CR17~withdrawn	symbol withdrawn, see NBEAL1	Symbol Withdrawn				2007-03-30			NA
HGNC:14445	ALS2CR18~withdrawn	symbol withdrawn, see RAPH1	Symbol Withdrawn				2003-11-25			NA
HGNC:444	ALS3	amyotrophic lateral sclerosis 3 (autosomal dominant)	Approved			18q21	2011-02-10			NA
HGNC:446	ALS5	amyotrophic lateral sclerosis 5	Approved			15q15.1-q21.1	2007-01-19			NA
HGNC:34540	ALS6~withdrawn	symbol withdrawn, see FUS	Symbol Withdrawn				2014-11-18			NA
HGNC:34539	ALS7	amyotrophic lateral sclerosis 7	Approved			20p13	2011-02-10			406238
HGNC:448	ALUNC~withdrawn	symbol withdrawn, see HR	Symbol Withdrawn				2000-01-10			NA
HGNC:1494	ALX1	ALX homeobox 1	Approved	CART1		12q21.31	2015-10-15	2007-07-26	U31986	8092	ENSG00000180318	NM_006982	Q15699	uc001tae.5	MGI:104621	Alx1
HGNC:449	ALX3	ALX homeobox 3	Approved	FND		1p13.3	2014-11-19		AF008203	257	ENSG00000156150	NM_006492	O95076	uc001dzb.4	MGI:1277097	Alx3
HGNC:450	ALX4	ALX homeobox 4	Approved	PFM2	FPP, PFM, KIAA1788	11p11.2	2014-11-19		AF294629	60529	ENSG00000052850		Q9H161	uc001myb.4	MGI:108359	Alx4
HGNC:19071	ALYREF	Aly/REF export factor	Approved	THOC4	ALY, BEF, ALY/REF, REF	17q25.3	2016-04-25	2011-12-12	AF047002	10189	ENSG00000183684	NM_005782	Q86V81	uc002kbu.3	MGI:1341044	Alyref
HGNC:451	AMACR	alpha-methylacyl-CoA racemase	Approved		RACE, P504S	5p13.2	2016-12-13		AF047020	23600	ENSG00000242110	NM_014324	Q9UHK6	uc003jig.4	MGI:1098273	Amacr
HGNC:452	AMBN	ameloblastin	Approved			4q13.3	2016-10-05		AF209780	258	ENSG00000178522	NM_016519	Q9NP70	uc003hfl.4	MGI:104655	Ambn
HGNC:453	AMBP	alpha-1-microglobulin/bikunin precursor	Approved	ITI, ITIL	UTI, HCP, EDC1, HI30, IATIL, ITILC	9q32	2016-10-05		X04494	259	ENSG00000106927	NM_001633	P02760	uc004bie.5	MGI:88002	Ambp
HGNC:25990	AMBRA1	autophagy and beclin 1 regulator 1	Approved		FLJ20294, KIAA1736, WDR94, DCAF3	11p11.2	2016-04-28		AB051523	55626	ENSG00000110497	NM_017749	Q9C0C7	uc001ncu.3	MGI:2443564	Ambra1
HGNC:454	AMCD1~withdrawn	symbol withdrawn, see TPM2	Symbol Withdrawn				2003-12-02			NA
HGNC:455	AMCD2B~withdrawn	symbol withdrawn, see TNNI2	Symbol Withdrawn				2013-11-14			NA
HGNC:456	AMCN	arthrogryposis multiplex congenita, neurogenic	Approved		AMC, AMCN1, AMC1	5q35	1998-08-10			NA
HGNC:457	AMD1	adenosylmethionine decarboxylase 1	Approved		SAMDC	6q21	2014-11-19		M88006	262	ENSG00000123505		P17707	uc011eay.3	MGI:88004	Amd1
HGNC:44898	AMD1P1	adenosylmethionine decarboxylase 1 pseudogene 1	Approved			10p12.31	2015-03-19			100133024	ENSG00000228339	NG_022164
HGNC:460	AMD1P2	adenosylmethionine decarboxylase 1 pseudogene 2	Approved	AMD2, AMD, AMDP1	AMDPX, AMDPY	Xq28 and Yq12	2015-03-19	2015-03-19	U02035	263	ENSG00000237801	NG_001073
HGNC:51608	AMD1P3	adenosylmethionine decarboxylase 1 pseudogene 3	Approved			5p12	2015-03-19			728931	ENSG00000249286
HGNC:51609	AMD1P4	adenosylmethionine decarboxylase 1 pseudogene 4	Approved			6p24.1	2015-03-19			100129761	ENSG00000215124
HGNC:458	AMD2~withdrawn	symbol withdrawn, see AMD1P2	Symbol Withdrawn				2017-08-02			NA
HGNC:28577	AMDHD1	amidohydrolase domain containing 1	Approved		MGC35366	12q23.1	2016-07-14		AB075878	144193	ENSG00000139344	NM_152435	Q96NU7	uc001tel.3	MGI:1919011	Amdhd1
HGNC:24262	AMDHD2	amidohydrolase domain containing 2	Approved		CGI-14	16p13.3	2016-07-14		AF132948	51005	ENSG00000162066	NM_015944	Q9Y303	uc002cqq.4	MGI:2443978	Amdhd2
HGNC:459	AMDM~withdrawn	symbol withdrawn, see NPR2	Symbol Withdrawn				2011-03-18			NA
HGNC:461	AMELX	amelogenin, X-linked	Approved	AMG, AIH1		Xp22.2	2016-10-05			265	ENSG00000125363	NM_001142	Q99217	uc004cut.3	MGI:88005	Amelx
HGNC:462	AMELY	amelogenin, Y-linked	Approved	AMGL		Yp11.2	2015-08-28		M86933	266	ENSG00000099721	NM_001143	Q99218	uc004fqz.3
HGNC:26837	AMER1	APC membrane recruitment protein 1	Approved	FAM123B	RP11-403E24.2, FLJ39827, WTX	Xq11.2	2016-10-05	2012-12-03	AK097146	139285	ENSG00000184675	NM_152424	Q5JTC6	uc004dvo.3	MGI:1919595	Amer1
HGNC:26360	AMER2	APC membrane recruitment protein 2	Approved	FAM123A	FLJ25477	13q12.13	2015-08-24	2012-12-03	AK055049	219287	ENSG00000165566	NM_152704	Q8N7J2	uc001uqc.5	MGI:1919375	Amer2
HGNC:26771	AMER3	APC membrane recruitment protein 3	Approved	FAM123C	FLJ38377	2q21.1	2014-11-18	2012-12-03	AK095696	205147	ENSG00000178171	NM_152698	Q8N944	uc010fmt.1	MGI:3026939	Amer3
HGNC:463	AMFR	autocrine motility factor receptor	Approved		RNF45, gp78	16q13	2016-10-05		L35233	267	ENSG00000159461		Q9UKV5	uc002eiy.4	MGI:1345634	Amfr
HGNC:464	AMH	anti-Mullerian hormone	Approved		MIS	19p13.3	2015-10-15		K03474	268	ENSG00000104899	NM_000479	P03971	uc002lvh.3	MGI:88006	Amh
HGNC:465	AMHR2	anti-Mullerian hormone receptor type 2	Approved		MISR2, MISRII	12q13.13	2016-04-27		AF172932	269	ENSG00000135409	NM_020547	Q16671	uc001scx.2	MGI:105062	Amhr2
HGNC:20824	AMIGO1	adhesion molecule with Ig like domain 1	Approved		AMIGO, KIAA1163	1p13.3	2016-07-04			57463	ENSG00000181754	NM_020703	Q86WK6	uc001dxx.5	MGI:2653612	Amigo1
HGNC:24073	AMIGO2	adhesion molecule with Ig like domain 2	Approved		ALI1, DEGA	12q13.11	2016-07-04			347902	ENSG00000139211	NM_181847	Q86SJ2	uc001rpk.4	MGI:2145995	Amigo2
HGNC:24075	AMIGO3	adhesion molecule with Ig like domain 3	Approved			3p21.31	2016-10-05			386724	ENSG00000176020	NM_198722	Q86WK7	uc003cxj.4	MGI:2444854	Amigo3
HGNC:466	AMLCR2	acute myeloid leukemia chromosome region 2	Approved			16q22	2010-04-15			NA
HGNC:467	AMMECR1	Alport syndrome, mental retardation, midface hypoplasia and elliptocytosis chromosomal region gene 1	Approved			Xq23	2016-10-05		AJ007014	9949	ENSG00000101935		Q9Y4X0	uc004eoo.4	MGI:1860206	Ammecr1
HGNC:41306	AMMECR1-IT1	AMMECR1 intronic transcript 1	Approved			Xq23	2015-02-25			NA	ENSG00000224142			uc065ars.1
HGNC:28658	AMMECR1L	AMMECR1 like	Approved		MGC4268	2q14.3	2016-10-05			83607	ENSG00000144233	NM_031445	Q6DCA0	uc002tpm.5	MGI:2442711	Ammecr1l
HGNC:39809	AMMECR1LP1	AMMECR1 like pseudogene 1	Approved			13q32.1	2015-11-11			100420921	ENSG00000233273
HGNC:14604	AMN	amnion associated transmembrane protein	Approved		amnionless	14q32.32	2017-03-24		AF328788	81693	ENSG00000166126		Q9BXJ7	uc001ymg.5	MGI:1934943	Amn
HGNC:27281	AMN1	antagonist of mitotic exit network 1 homolog	Approved			12p11.21	2015-09-11			196394	ENSG00000151743	NM_001113402	Q8IY45	uc001rkq.4	MGI:2442933	Amn1
HGNC:17810	AMOT	angiomotin	Approved		KIAA1071	Xq23	2014-11-19		AB028994	154796	ENSG00000126016	NM_133265	Q4VCS5	uc004eps.4	MGI:108440	Amot
HGNC:17811	AMOTL1	angiomotin like 1	Approved		JEAP	11q21	2015-10-15		AF453742	154810	ENSG00000166025	NM_130847	Q8IY63	uc001pfb.4	MGI:1922973	Amotl1
HGNC:17812	AMOTL2	angiomotin like 2	Approved		LCCP	3q22.2	2016-10-05		AF175966	51421	ENSG00000114019	NM_016201	Q9Y2J4	uc003eqg.3	MGI:1929286	Amotl2
HGNC:468	AMPD1	adenosine monophosphate deaminase 1	Approved		MAD, MADA	1p13.2	2016-10-05		M60092	270	ENSG00000116748		P23109	uc001efe.3	MGI:88015	Ampd1
HGNC:469	AMPD2	adenosine monophosphate deaminase 2	Approved		SPG63	1p13.3	2015-09-11		S47833	271	ENSG00000116337		Q01433	uc001dyc.3	MGI:88016	Ampd2
HGNC:470	AMPD3	adenosine monophosphate deaminase 3	Approved			11p15.4	2016-10-04		M84722	272	ENSG00000133805	NM_000480	Q01432	uc001mio.2	MGI:1096344	Ampd3
HGNC:471	AMPH	amphiphysin	Approved			7p14.1	2016-10-05			273	ENSG00000078053	NM_001635	P49418	uc003tgu.4	MGI:103574	Amph
HGNC:472	AMPHL~withdrawn	symbol withdrawn, see BIN1	Symbol Withdrawn				2001-03-08			NA
HGNC:473	AMT	aminomethyltransferase	Approved		GCST, NKH	3p21.31	2017-03-24		D13811	275	ENSG00000145020	NM_000481	P48728	uc003cww.4	MGI:3646700	Amt
HGNC:33188	AMTN	amelotin	Approved		UNQ689, RSTI689	4q13.3	2014-11-18		AY358528	401138	ENSG00000187689	NM_212557	Q6UX39	uc003hfk.3	MGI:1918671	Amtn
HGNC:474	AMY1A	amylase, alpha 1A (salivary)	Approved	AMY1		1p21.1	2016-10-05			276	ENSG00000237763	NM_001008221	P04745	uc001duv.4	MGI:104548, MGI:3711220, MGI:3711258, MGI:3714985, MGI:88019, MGI:88020
HGNC:475	AMY1B	amylase, alpha 1B (salivary)	Approved	AMY1		1p21.1	2016-10-05			277	ENSG00000174876	NM_001008218	P04745	uc001dux.2	MGI:104548, MGI:3711220, MGI:3711258, MGI:3714985, MGI:88019, MGI:88020
HGNC:476	AMY1C	amylase, alpha 1C (salivary)	Approved	AMY1		1p21.1	2016-10-05			278	ENSG00000187733	NM_001008219	P04745	uc057itq.1	MGI:104548, MGI:3711220, MGI:3711258, MGI:3714985, MGI:88019, MGI:88020
HGNC:477	AMY2A	amylase, alpha 2A (pancreatic)	Approved	AMY2		1p21.1	2015-09-29		BC007060	279	ENSG00000243480	NM_000699	P04746	uc057itg.1	MGI:104548, MGI:3711220, MGI:3711258, MGI:3714985, MGI:88019, MGI:88020
HGNC:478	AMY2B	amylase, alpha 2B (pancreatic)	Approved	AMY2		1p21.1	2016-10-05		M24895	280	ENSG00000240038	NM_020978	P19961	uc001duq.5	MGI:104548, MGI:3711220, MGI:3711258, MGI:3714985, MGI:88019, MGI:88020
HGNC:479	AMYP1	amylase, alpha pseudogene 1	Approved	AMY2P		1p21.1	2016-10-05			281	ENSG00000227408	NG_004750
HGNC:22231	AMZ1	archaelysin family metallopeptidase 1	Approved		KIAA1950	7p22.3	2014-11-19		AB075830	155185	ENSG00000174945	NM_133463	Q400G9	uc003smr.3	MGI:2442258	Amz1
HGNC:28041	AMZ2	archaelysin family metallopeptidase 2	Approved			17q24.2	2016-12-12		CR609550	51321	ENSG00000196704	NM_016627	Q86W34	uc002jgv.2	MGI:104837	Amz2
HGNC:26491	AMZ2P1	archaelysin family metallopeptidase 2 pseudogene 1	Approved		FLJ32065	17q24.1	2014-11-19		AK056627	201283	ENSG00000214174	NM_153032
HGNC:38072	AMZ2P2	archaelysin family metallopeptidase 2 pseudogene 2	Approved			6q25.3	2014-11-19			100421018	ENSG00000219249
HGNC:480	AN1~withdrawn	entry withdrawn	Entry Withdrawn				2005-09-06			NA
HGNC:481	AN2~withdrawn	symbol withdrawn, see PAX6	Symbol Withdrawn				2000-08-18			NA
HGNC:19988	ANAPC1	anaphase promoting complex subunit 1	Approved		MCPR, TSG24, APC1	2q13	2016-10-05		AJ278357	64682	ENSG00000153107	NM_022662	Q9H1A4	uc002thi.4	MGI:103097	Anapc1
HGNC:44150	ANAPC1P1	anaphase promoting complex subunit 1 pseudogene 1	Approved			2p11.2	2012-07-04			100286979	ENSG00000233673	NR_037931
HGNC:19989	ANAPC2	anaphase promoting complex subunit 2	Approved		APC2, KIAA1406	9q34.3	2015-08-24		AB037827	29882	ENSG00000176248	NM_013366	Q9UJX6	uc004clr.2	MGI:2139135	Anapc2
HGNC:19990	ANAPC4	anaphase promoting complex subunit 4	Approved		APC4	4p15.2	2016-10-05		AF191338	29945	ENSG00000053900	NM_013367	Q9UJX5	uc003gro.4	MGI:1098673	Anapc4
HGNC:15713	ANAPC5	anaphase promoting complex subunit 5	Approved		APC5	12q24.31	2014-08-12		AF191339	51433	ENSG00000089053		Q9UJX4	uc001uag.4	MGI:1929722	Anapc5
HGNC:17380	ANAPC7	anaphase promoting complex subunit 7	Approved		APC7	12q24.11	2016-10-05		AF191340	51434	ENSG00000196510	NM_016238	Q9UJX3	uc001tqo.2	MGI:1929711	Anapc7
HGNC:24077	ANAPC10	anaphase promoting complex subunit 10	Approved		APC10, DOC1, DKFZP564L0562	4q31.21	2016-10-05		AF132794	10393	ENSG00000164162	NM_014885	Q9UM13	uc031shp.1	MGI:1916249	Anapc10
HGNC:33976	ANAPC10P1	anaphase promoting complex subunit 10 pseudogene 1	Approved	ANAPC10P		1p32.3	2014-11-18	2010-03-24		729198	ENSG00000213735	NG_007660
HGNC:14452	ANAPC11	anaphase promoting complex subunit 11	Approved		HSPC214, APC11, Apc11p, MGC882	17q25.3	2011-06-15		AF247565	51529		NM_016476	Q9NYG5	uc032fte.2	MGI:1913406	Anapc11
HGNC:24540	ANAPC13	anaphase promoting complex subunit 13	Approved		SWM1, APC13, DKFZP566D193	3q22.2	2016-10-04		AF086169	25847	ENSG00000129055	NM_015391	Q9BS18	uc062obl.1	MGI:1916260	Anapc13
HGNC:24531	ANAPC15	anaphase promoting complex subunit 15	Approved	C11orf51	HSPC020, DKFZP564M082, APC15	11q13.4	2015-09-11	2012-05-31	AL080071	25906	ENSG00000110200	NM_014042	P60006	uc001orw.4	MGI:1922680	Anapc15
HGNC:26976	ANAPC16	anaphase promoting complex subunit 16	Approved	C10orf104	bA570G20.3, FLJ33728, APC16, CENP-27	10q22.1	2016-10-05	2010-04-06	BC009530	119504	ENSG00000166295	NM_173473	Q96DE5	uc001jsw.4	MGI:1289325	Anapc16
HGNC:482	ANCR	Angelman syndrome chromosome region	Approved			15q11-q12	2006-04-27			NA
HGNC:33355	ANE1~withdrawn	symbol withdrawn, see RANBP2	Symbol Withdrawn				2014-11-18			NA
HGNC:483	ANG	angiogenin	Approved		RNASE5, RAA1	14q11.2	2017-03-24			283	ENSG00000214274	NM_001097577	P03950	uc001vxw.4	MGI:88022	Ang
HGNC:19961	ANGEL1	angel homolog 1	Approved	KIAA0759	Ccr4e	14q24.3	2016-06-29	2005-08-04	AF111169	23357	ENSG00000013523	NM_015305	Q9UNK9	uc001xsv.4	MGI:1915987	Angel1
HGNC:30534	ANGEL2	angel homolog 2	Approved		KIAA0759L, FLJ12793, Ccr4d	1q32.3	2016-06-29		AL079275	90806	ENSG00000174606	NM_144567	Q5VTE6	uc001hjz.3	MGI:1196310	Angel2
HGNC:484	ANGPT1	angiopoietin 1	Approved		KIAA0003, Ang1	8q23.1	2015-08-28		D13628	284	ENSG00000154188	NM_001146, NM_139290	Q15389	uc003ymn.4	MGI:108448	Angpt1
HGNC:485	ANGPT2	angiopoietin 2	Approved		Ang2	8p23.1	2016-10-05		AF004327	285	ENSG00000091879	NM_001147	O15123	uc003wqj.6	MGI:1202890	Angpt2
HGNC:486	ANGPT3~withdrawn	symbol withdrawn, see ANGPTL1	Symbol Withdrawn				2002-02-25			NA
HGNC:487	ANGPT4	angiopoietin 4	Approved			20p13	2014-11-19		AF074332	51378	ENSG00000101280	NM_015985	Q9Y264	uc002wei.4	MGI:1336887	Angpt4
HGNC:488	ANGPT5~withdrawn	symbol withdrawn, see ANGPTL3	Symbol Withdrawn				2000-02-07			NA
HGNC:489	ANGPTL1	angiopoietin like 1	Approved	ANGPT3	ANG3, AngY, ARP1	1q25.2	2015-11-11		AF107253	9068	ENSG00000116194	NM_004673	O95841	uc001gma.4	MGI:1919963	Angptl1
HGNC:490	ANGPTL2	angiopoietin like 2	Approved		ARP2, HARP	9q33.3	2016-10-05		AF125175	23452	ENSG00000136859	NM_012098	Q9UKU9	uc004bqr.2	MGI:1347002	Angptl2
HGNC:491	ANGPTL3	angiopoietin like 3	Approved	ANGPT5		1p31.3	2015-11-11		AF152562	27329	ENSG00000132855	NM_014495	Q9Y5C1	uc001das.3	MGI:1353627	Angptl3
HGNC:16039	ANGPTL4	angiopoietin like 4	Approved		pp1158, PGAR, ARP4, HFARP, FIAF, NL2	19p13.2	2016-10-04		AF202636	51129	ENSG00000167772	NM_139314	Q9BY76	uc002mjq.3	MGI:1888999	Angptl4
HGNC:19705	ANGPTL5	angiopoietin like 5	Approved			11q22.1	2016-10-04		BC049170	253935	ENSG00000187151	NM_178127	Q86XS5	uc001pgl.3
HGNC:23140	ANGPTL6	angiopoietin like 6	Approved		ARP5, AGF	19p13.2	2015-11-11		AB054064	83854		NM_031917	Q8NI99	uc002mmy.2	MGI:1917976	Angptl6
HGNC:24078	ANGPTL7	angiopoietin like 7	Approved		CDT6, AngX	1p36.22	2016-10-05		Y16132	10218	ENSG00000171819	NM_021146	O43827	uc001ase.5	MGI:3605801	Angptl7
HGNC:24933	ANGPTL8	angiopoietin like 8	Approved	C19orf80	TD26, RIFL	19p13.2	2015-11-11	2015-10-23		55908	ENSG00000130173	NM_018687	Q6UXH0	uc021upf.2	MGI:3643534	Angptl8
HGNC:40024	ANHX	anomalous homeobox	Approved			12q24.33	2012-05-18			647589	ENSG00000227059		E9PGG2	uc058vpf.1
HGNC:17627	ANIB1	aneurysm, intracranial berry 1	Approved			7q11.2	2011-02-10			116833
HGNC:31941	ANIB2	aneurysm, intracranial berry 2	Approved			19q13	2011-02-10			449013
HGNC:31942	ANIB3	aneurysm, intracranial berry 3	Approved			1p36.13-p34.3	2011-02-10			497657
HGNC:31943	ANIB4	aneurysm, intracranial berry 4	Approved			5p15.2-p14.3	2011-02-10			NA
HGNC:492	ANK1	ankyrin 1	Approved	ANK	SPH1	8p11.21	2017-07-07		M28880	286	ENSG00000029534	NM_020475	P16157	uc003xom.4	MGI:88024	Ank1
HGNC:493	ANK2	ankyrin 2	Approved	LQT4		4q25-q26	2017-06-08		M37123	287	ENSG00000145362	NM_001148	Q01484	uc062zcy.1	MGI:88025	Ank2
HGNC:494	ANK3	ankyrin 3	Approved			10q21.2	2016-10-05		U13616	288	ENSG00000151150	NM_020987	Q12955	uc001jky.4	MGI:88026	Ank3
HGNC:26350	ANKAR	ankyrin and armadillo repeat containing	Approved		FLJ25415	2q32.2	2016-04-25		AJ549812	150709	ENSG00000151687	NM_144708	Q7Z5J8	uc002uqw.3	MGI:2442559	Ankar
HGNC:28002	ANKDD1A	ankyrin repeat and death domain containing 1A	Approved		FLJ25870	15q22.31	2015-09-11			348094	ENSG00000166839	NM_182703	Q495B1	uc032chd.2	MGI:2686319	Ankdd1a
HGNC:32525	ANKDD1B	ankyrin repeat and death domain containing 1B	Approved			5q13.3	2016-10-18			728780	ENSG00000189045	NM_001276713	A6NHY2	uc031ski.2	MGI:2444730	Ankdd1b
HGNC:15803	ANKEF1	ankyrin repeat and EF-hand domain containing 1	Approved	ANKRD5	FLJ21669, dJ839B4.6	20p12.2	2014-11-19	2013-01-11	AK025322	63926	ENSG00000132623	NM_022096	Q9NU02	uc002wnp.4	MGI:2441685	Ankef1
HGNC:26766	ANKFN1	ankyrin repeat and fibronectin type III domain containing 1	Approved		FLJ38335	17q22	2016-10-05		AK095654	162282	ENSG00000153930	NM_153228	Q8N957	uc002iun.1	MGI:2686021	Ankfn1
HGNC:20763	ANKFY1	ankyrin repeat and FYVE domain containing 1	Approved		ANKHZN, KIAA1255, ZFYVE14, BTBD23, RANK-5	17p13.2	2016-10-05		AB033081	51479	ENSG00000185722	NM_016376	Q9P2R3	uc059zsj.1	MGI:1337008	Ankfy1
HGNC:15492	ANKH	ANKH inorganic pyrophosphate transport regulator	Approved	CCAL2, CMDJ	HANK, ANK, CPPDD	5p15.2	2014-11-19		AF274753	56172	ENSG00000154122	NM_054027	Q9HCJ1	uc003jfm.5	MGI:3045421	Ank
HGNC:24714	ANKHD1	ankyrin repeat and KH domain containing 1	Approved		MASK, FLJ20288, FLJ11979, FLJ10042, FLJ14127, KIAA1085, MASK1	5q31.3	2015-03-24		AF521882	54882	ENSG00000131503	NM_017747	Q8IWZ3	uc003lfr.3	MGI:1921733	Ankhd1
HGNC:33530	ANKHD1-EIF4EBP3	ANKHD1-EIF4EBP3 readthrough	Approved		MASK-BP3	5q31.3	2014-11-19		AF521883	404734	ENSG00000254996	NM_020690		uc003lfs.3
HGNC:22215	ANKIB1	ankyrin repeat and IBR domain containing 1	Approved		DKFZP434A0225, KIAA1386	7q21.2	2016-10-05		AB037807	54467	ENSG00000001629		Q9P2G1	uc003ulw.2	MGI:1918047	Ankib1
HGNC:21027	ANKK1	ankyrin repeat and kinase domain containing 1	Approved		X-kinase	11q23.2	2013-01-10		AJ541797	255239	ENSG00000170209	NM_178510	Q8NFD2	uc001pny.3	MGI:3045301	Ankk1
HGNC:14588	ANKL1~withdrawn	symbol withdrawn, see ASZ1	Symbol Withdrawn				2005-03-15			NA
HGNC:26812	ANKLE1	ankyrin repeat and LEM domain containing 1	Approved	ANKRD41	FLJ39369, LEMD6	19p13.11	2016-04-25	2008-03-25	AK096688	126549	ENSG00000160117	NM_152363	Q8NAG6	uc002nga.3	MGI:1918775	Ankle1
HGNC:29101	ANKLE2	ankyrin repeat and LEM domain containing 2	Approved	KIAA0692	LEMD7, Lem4	12q24.33	2014-11-19	2008-03-25	AB014592	23141	ENSG00000176915		Q86XL3	uc001ukx.3	MGI:1261856	Ankle2
HGNC:20987	ANKMY1	ankyrin repeat and MYND domain containing 1	Approved		FLJ20499, ZMYND13	2q37.3	2014-11-18		AB034636	51281	ENSG00000144504	NM_017844	Q9P2S6	uc002vyz.3	MGI:3045261	Ankmy1
HGNC:25370	ANKMY2	ankyrin repeat and MYND domain containing 2	Approved		DKFZP564O043, ZMYND20	7p21.1	2015-04-21		AK001740	57037	ENSG00000106524	NM_020319	Q8IV38	uc003sti.3	MGI:2144755	Ankmy2
HGNC:13208	ANKRA2	ankyrin repeat family A member 2	Approved			5q13.2	2016-10-05		AA442702	57763	ENSG00000164331	NM_023039	Q9H9E1	uc003kcu.3	MGI:1915808	Ankra2
HGNC:15819	ANKRD1	ankyrin repeat domain 1	Approved		C-193, ALRP, CARP, CVARP, MCARP	10q23.31	2017-03-24		X83703	27063	ENSG00000148677	NM_014391	Q15327	uc001khe.2	MGI:1097717	Ankrd1
HGNC:495	ANKRD2	ankyrin repeat domain 2	Approved		ARPP	10q24.2	2016-10-05		AJ304805	26287	ENSG00000165887		Q9GZV1	uc001knw.5	MGI:1861447	Ankrd2
HGNC:17280	ANKRD6	ankyrin repeat domain 6	Approved		KIAA0957	6q15	2016-01-15		AB023174	22881	ENSG00000135299		Q9Y2G4	uc003pni.5	MGI:2154278	Ankrd6
HGNC:18588	ANKRD7	ankyrin repeat domain 7	Approved		TSA806	7q31.31	2016-10-05		D78334	56311	ENSG00000106013	NM_001077708	Q92527	uc064hlc.2	MGI:1922446	Ankrd7
HGNC:20096	ANKRD9	ankyrin repeat domain 9	Approved			14q32.31	2015-10-15		BC015422	122416	ENSG00000156381		Q96BM1	uc001ylz.2	MGI:1921501	Ankrd9
HGNC:20265	ANKRD10	ankyrin repeat domain 10	Approved		FLJ20093	13q34	2016-10-05		AK000100	55608	ENSG00000088448		Q9NXR5	uc001vrn.5	MGI:1921840	Ankrd10
HGNC:39891	ANKRD10-IT1	ANKRD10 intronic transcript 1	Approved			13q34	2015-02-25			100505494	ENSG00000229152			uc058yhs.1
HGNC:21316	ANKRD11	ankyrin repeat domain 11	Approved		LZ16, T13	16q24.3	2015-08-24		AY373756	29123		NM_013275	Q6UB99	uc002fmx.3	MGI:1924337	Ankrd11
HGNC:29135	ANKRD12	ankyrin repeat domain 12	Approved		KIAA0874, FLJ20053, GAC-1	18p11.22	2015-08-24		AY373757	23253	ENSG00000101745	NM_015208	Q6UB98	uc002knv.4	MGI:1914357	Ankrd12
HGNC:21268	ANKRD13A	ankyrin repeat domain 13A	Approved	ANKRD13	NY-REN-25	12q24.11	2016-10-04	2006-06-30	AF064604	88455	ENSG00000076513	NM_033121	Q8IZ07	uc001tpx.4	MGI:1915670	Ankrd13a
HGNC:26363	ANKRD13B	ankyrin repeat domain 13B	Approved		FLJ25555	17q11.2	2015-08-26		AK092673	124930	ENSG00000198720	NM_152345	Q86YJ7	uc002hei.4	MGI:2144501	Ankrd13b
HGNC:25374	ANKRD13C	ankyrin repeat domain 13C	Approved		DKFZP566D1346, dJ677H15.3	1p31.1	2015-08-24			81573	ENSG00000118454	NM_030816	Q8N6S4	uc001dex.5	MGI:2139746	Ankrd13c
HGNC:27880	ANKRD13D	ankyrin repeat domain 13D	Approved			11q13.2	2016-06-02	2005-08-09	AK027313	338692	ENSG00000172932	NM_207354	Q6ZTN6	uc001okd.3	MGI:1915673	Ankrd13d
HGNC:23431	ANKRD14~withdrawn	symbol withdrawn, see ANKS6	Symbol Withdrawn				2014-11-19			NA
HGNC:23471	ANKRD16	ankyrin repeat domain 16	Approved		DKFZP434N1511	10p15.1	2016-10-17		AL137614	54522	ENSG00000134461	NM_019046	Q6P6B7	uc010qat.3	MGI:2444796	Ankrd16
HGNC:23575	ANKRD17	ankyrin repeat domain 17	Approved		GTAR, KIAA0697, FLJ22206, NY-BR-16, MASK2	4q13.3	2016-10-05		AB014597	26057	ENSG00000132466	NM_032217	O75179	uc003hgp.4	MGI:1932101	Ankrd17
HGNC:23643	ANKRD18A	ankyrin repeat domain 18A	Approved		KIAA2015, FLJ35740	9p13.1	2014-11-18		AB095935	253650	ENSG00000180071		Q8IVF6	uc004abg.5
HGNC:23644	ANKRD18B	ankyrin repeat domain 18B	Approved		bA255A11.3	9p13.3	2016-10-18			441459	ENSG00000230453	NM_001244752	A2A2Z9	uc064spz.1
HGNC:43601	ANKRD18CP	ankyrin repeat domain 18C, pseudogene	Approved			9q22.33	2016-08-22			101926917	ENSG00000159712
HGNC:28016	ANKRD18DP	ankyrin repeat domain 18D, pseudogene	Approved			3q29	2014-11-19		BC042518	348840	ENSG00000226435	NR_003291
HGNC:43609	ANKRD18EP	ankyrin repeat domain 18E, pseudogene	Approved			6p21.2	2011-11-23			100131031	ENSG00000217165
HGNC:22567	ANKRD19P	ankyrin repeat domain 19, pseudogene	Approved	ANKRD19	FLJ36178	9q22.31	2016-10-05	2011-04-27	BC038951	138649	ENSG00000187984	NR_026868	Q9H560
HGNC:23665	ANKRD20A1	ankyrin repeat domain 20 family member A1	Approved	ANKRD20A	DKFZp434A171	9q21.11	2015-11-18	2005-08-23	AL136793	84210	ENSG00000260691		Q5TYW2	uc004aeu.4
HGNC:31979	ANKRD20A2	ankyrin repeat domain 20 family member A2	Approved			9p11.2	2016-10-05			441430	ENSG00000183148	NM_001012421	Q5SQ80	uc004acd.4
HGNC:31981	ANKRD20A3	ankyrin repeat domain 20 family member A3	Approved			9q21.11	2015-11-18			441425	ENSG00000276203		Q5VUR7	uc033cut.1
HGNC:31982	ANKRD20A4	ankyrin repeat domain 20 family member A4	Approved		OTTHUMG00000066855	9q13	2016-10-05			728747	ENSG00000172014	NM_001098805	Q4UJ75	uc004afn.4
HGNC:33833	ANKRD20A5P	ankyrin repeat domain 20 family member A5, pseudogene	Approved	ANKRD20A5	MGC26718	18p11.21	2017-05-11	2011-06-01	BC022023	440482	ENSG00000186481		A0PJZ0
HGNC:37714	ANKRD20A6P	ankyrin repeat domain 20 family member A6, pseudogene	Approved			Yq11.21	2016-10-04			728157	ENSG00000274502	XM_001126719
HGNC:31980	ANKRD20A7P	ankyrin repeat domain 20 family member A7, pseudogene	Approved			9p11.1	2016-10-05			653436	ENSG00000236816
HGNC:23666	ANKRD20A8P	ankyrin repeat domain 20 family member A8, pseudogene	Approved	ANKRD20B		2q11.1	2015-11-18	2010-12-15		729171	ENSG00000229089		Q5CZ79
HGNC:42023	ANKRD20A9P	ankyrin repeat domain 20 family member A9, pseudogene	Approved			13q11	2015-11-18			284232	ENSG00000206192
HGNC:39707	ANKRD20A10P	ankyrin repeat domain 20 family member A10, pseudogene	Approved	ANKRD20A4P1		13q12.12	2015-11-18	2011-06-01		100421422	ENSG00000226695
HGNC:42024	ANKRD20A11P	ankyrin repeat domain 20 family member A11, pseudogene	Approved	C21orf81		21q11.2	2015-11-18			391267	ENSG00000215559
HGNC:43603	ANKRD20A12P	ankyrin repeat domain 20 family member A12, pseudogene	Approved			4	2016-11-11			100874392			Q8NF67
HGNC:43604	ANKRD20A13P	ankyrin repeat domain 20 family member A13, pseudogene	Approved			1q21.1	2015-11-18			100132733
HGNC:43605	ANKRD20A14P	ankyrin repeat domain 20 family member A14, pseudogene	Approved			unplaced	2016-11-11			100533719
HGNC:43606	ANKRD20A15P	ankyrin repeat domain 20 family member A15, pseudogene	Approved			1q21.1	2015-11-18			100533720
HGNC:43607	ANKRD20A16P	ankyrin repeat domain 20 family member A16, pseudogene	Approved			21p11.2	2015-11-18			100421427
HGNC:43608	ANKRD20A17P	ankyrin repeat domain 20 family member A17, pseudogene	Approved			4p11	2015-11-18			100421363	ENSG00000251056
HGNC:23756	ANKRD20A18P	ankyrin repeat domain 20 family member A18, pseudogene	Approved	C21orf126		21q11.2	2015-11-18	2011-11-23		391269	ENSG00000249493
HGNC:42737	ANKRD20A19P	ankyrin repeat domain 20 family member A19, pseudogene	Approved			13q12.12	2015-11-18			400110	ENSG00000196593
HGNC:32319	ANKRD20A20P	ankyrin repeat domain 20 family member A20, pseudogene	Approved	CCDC29		9q21.11	2015-11-18	2012-07-12		728788
HGNC:52329	ANKRD20A21P	ankyrin repeat domain 20 family member A21, pseudogene	Approved			20q11.21	2016-07-22			102723552	ENSG00000277112
HGNC:28321	ANKRD22	ankyrin repeat domain 22	Approved		MGC22805	10q23.31	2017-07-14		BC021671	118932	ENSG00000152766	NM_144590	Q5VYY1	uc001kfj.5	MGI:1277101	Ankrd22
HGNC:24470	ANKRD23	ankyrin repeat domain 23	Approved		DARP, FLJ32449, MARP3	2q11.2	2014-11-19			200539	ENSG00000163126	NM_144994	Q86SG2	uc002sxa.4	MGI:1925571	Ankrd23
HGNC:29424	ANKRD24	ankyrin repeat domain 24	Approved		KIAA1981	19p13.3	2016-10-18		AB075861	170961		NM_133475	Q8TF21	uc010dtt.1	MGI:1890394	Ankrd24
HGNC:29186	ANKRD26	ankyrin repeat domain 26	Approved	THC2	KIAA1074	10p12.1	2017-03-24		AB028997	22852	ENSG00000107890		Q9UPS8	uc009xku.2	MGI:1917887	Ankrd26
HGNC:32955	ANKRD26P1	ankyrin repeat domain 26 pseudogene 1	Approved		FLJ43980	16q11.2	2014-11-19		BC070117	124149	ENSG00000261239	NR_026556	Q6NSI1
HGNC:39687	ANKRD26P2	ankyrin repeat domain 26 pseudogene 2	Approved			13q13.3	2011-03-23			646929	ENSG00000235550	NG_006568
HGNC:39689	ANKRD26P3	ankyrin repeat domain 26 pseudogene 3	Approved	LINC00414		13q12.11	2014-11-19			100101938	ENSG00000237636
HGNC:39690	ANKRD26P4	ankyrin repeat domain 26 pseudogene 4	Approved			13q12.3	2014-11-19			100873882	ENSG00000229427
HGNC:25310	ANKRD27	ankyrin repeat domain 27	Approved		FLJ00040, DKFZp434L0718, VARP	19q13.11	2016-10-05		AK054561	84079	ENSG00000105186	NM_032139	Q96NW4	uc002ntn.2	MGI:2444103	Ankrd27
HGNC:29024	ANKRD28	ankyrin repeat domain 28	Approved		KIAA0379, PITK, PP6-ARS-A, PPP1R65	3p25.1	2015-09-11		AY367056	23243	ENSG00000206560	NM_015199	O15084	uc003caj.3	MGI:2145661	Ankrd28
HGNC:27110	ANKRD29	ankyrin repeat domain 29	Approved		FLJ25053	18q11.2	2015-08-24		AK057782	147463	ENSG00000154065	NM_173505	Q8N6D5	uc002kun.4	MGI:2687055	Ankrd29
HGNC:17234	ANKRD30A	ankyrin repeat domain 30A	Approved		NY-BR-1	10p11.21	2014-11-19		AF269087	91074	ENSG00000148513	NM_052997	Q9BXX3	uc057sua.1
HGNC:24165	ANKRD30B	ankyrin repeat domain 30B	Approved		NY-BR-1.1	18p11.21	2014-11-19		BC028407	374860	ENSG00000180777	NM_001145029	Q9BXX2	uc060nsr.1
HGNC:35167	ANKRD30BL	ankyrin repeat domain 30B like	Approved	NCRNA00164, ANKRD30BP3		2q21.2	2017-08-14	2010-06-14		554226	ENSG00000163046	NR_027019	A7E2S9	uc061nxe.1
HGNC:19722	ANKRD30BP1	ankyrin repeat domain 30B pseudogene 1	Approved	C21orf110, ANKRD30BP	PRED4	21q11.2	2014-11-19	2010-06-14	BQ429618	642460	ENSG00000175302	NG_009612
HGNC:16620	ANKRD30BP2	ankyrin repeat domain 30B pseudogene 2	Approved	C21orf99	CT85, CTSP-1	21q11.2	2010-06-14	2010-06-14	AF427490	149992	ENSG00000224309	NR_026916
HGNC:27873	ANKRD30BP3	ankyrin repeat domain 30B pseudogene 3	Approved			10q11.21	2013-01-03			338579	ENSG00000230501	NR_033891
HGNC:26853	ANKRD31	ankyrin repeat domain 31	Approved		FLJ40191	5q13.3	2014-11-18		AK097510	256006	ENSG00000145700	NM_001164443	Q8N7Z5	uc003kdo.2
HGNC:13788	ANKRD33	ankyrin repeat domain 33	Approved	C12orf7	DKFZp686O1689, PANKY	12q13.13	2016-11-09	2005-01-07		341405	ENSG00000167612	NM_182608	Q7Z3H0	uc001rzf.5	MGI:2443398	Ankrd33
HGNC:35240	ANKRD33B	ankyrin repeat domain 33B	Approved			5p15.2	2016-10-18			651746	ENSG00000164236	NM_001164440	A6NCL7	uc021xwp.2	MGI:1917904	Ankrd33b
HGNC:41298	ANKRD33B-AS1	ANKRD33B antisense RNA 1	Approved			5p15.2	2014-11-19			NA	ENSG00000250106			uc063ciy.1
HGNC:41506	ANKRD33B-IT1~withdrawn	entry withdrawn	Entry Withdrawn				2014-11-19			NA
HGNC:27639	ANKRD34A	ankyrin repeat domain 34A	Approved	ANKRD34		1q21.1	2015-09-10	2007-11-20	AK128050	284615	ENSG00000272031		Q69YU3	uc021ouy.3	MGI:3617846	Ankrd34a
HGNC:33736	ANKRD34B	ankyrin repeat domain 34B	Approved		DP58	5q14.1	2014-11-19			340120	ENSG00000189127	NM_001004441	A5PLL1	uc003kgw.4	MGI:2443245	Ankrd34b
HGNC:33888	ANKRD34C	ankyrin repeat domain 34C	Approved			15q25.1	2013-01-10			390616	ENSG00000235711	NM_001146341	P0C6C1	uc059mho.1	MGI:2685617	Ankrd34c
HGNC:48618	ANKRD34C-AS1	ANKRD34C antisense RNA 1	Approved			15q25.1	2014-11-21		DA336675, DA364073	729911	ENSG00000259234	NR_038997
HGNC:26323	ANKRD35	ankyrin repeat domain 35	Approved		FLJ25124	1q21.1	2015-08-28		AK091120	148741	ENSG00000198483	NM_144698	Q8N283	uc001eob.2	MGI:2442590	Ankrd35
HGNC:24079	ANKRD36	ankyrin repeat domain 36	Approved		UNQ2430	2q11.2	2014-11-18		BC046186	375248	ENSG00000135976		A6QL64	uc010yva.3
HGNC:29333	ANKRD36B	ankyrin repeat domain 36B	Approved	KIAA1641	FLJ21281	2q11.2	2014-11-18	2008-03-25	AK024934	57730	ENSG00000196912	NM_025190	Q8N2N9	uc010fid.2
HGNC:28169	ANKRD36BP1	ankyrin repeat domain 36B pseudogene 1	Approved	ANKRD26L1, ANKRD36BL1	MGC12538	1q24.2	2014-11-19	2010-02-16		84832	ENSG00000214262	NR_026844	Q96IX9
HGNC:33607	ANKRD36BP2	ankyrin repeat domain 36B pseudogene 2	Approved			2p11.2	2016-10-05			645784	ENSG00000230006
HGNC:32946	ANKRD36C	ankyrin repeat domain 36C	Approved		DKFZp667P0924	2q11.1	2014-11-19		AL832836	400986	ENSG00000174501	NM_001010914	Q5JPF3	uc061lua.1
HGNC:37759	ANKRD36P1	ankyrin repeat domain 36 pseudogene 1	Approved			Yq11.23	2014-11-19			100132420	ENSG00000188399
HGNC:29593	ANKRD37	ankyrin repeat domain 37	Approved		Lrp2bp	4q35.1	2016-01-14		AY296056	353322	ENSG00000186352	NM_181726	Q7Z713	uc003ixm.4	MGI:3603344	Ankrd37
HGNC:28640	ANKRD39	ankyrin repeat domain 39	Approved		MGC41816	2q11.2	2015-08-24		BC031303	51239	ENSG00000213337	NM_016466	Q53RE8	uc002sxd.5	MGI:1914816	Ankrd39
HGNC:28233	ANKRD40	ankyrin repeat domain 40	Approved		MGC15396	17q21.33	2013-01-10		BC012978	91369	ENSG00000154945	NM_052855	Q6AI12	uc002iso.4	MGI:1918702	Ankrd40
HGNC:26752	ANKRD42	ankyrin repeat domain 42	Approved		FLJ37874, SARP, PPP1R79	11q14.1	2015-08-24		AK095193	338699	ENSG00000137494	NM_182603	Q8N9B4	uc010rsv.2	MGI:1921095	Ankrd42
HGNC:25259	ANKRD44	ankyrin repeat domain 44	Approved		PP6-ARS-B	2q33.1	2016-04-25		AK097086	91526	ENSG00000065413	NM_153697	Q8N8A2	uc021vuj.1	MGI:3045243	Ankrd44
HGNC:41477	ANKRD44-IT1	ANKRD44 intronic transcript 1	Approved			2q33.1	2015-02-25			101927547	ENSG00000236977			uc032oos.1
HGNC:24786	ANKRD45	ankyrin repeat domain 45	Approved		FLJ45235, CT117	1q25.1	2014-11-19			339416	ENSG00000183831	NM_198493	Q5TZF3	uc001gja.2	MGI:1921094	Ankrd45
HGNC:27229	ANKRD46	ankyrin repeat domain 46	Approved			8q22.3	2015-02-24		AB077205	157567	ENSG00000186106	NM_198401	Q86W74	uc003yjo.3	MGI:1916089	Ankrd46
HGNC:25970	ANKRD49	ankyrin repeat domain 49	Approved		FLJ20189, FGIF, GBIF	11q21	2016-01-14		AF025354	54851	ENSG00000168876	NM_017704	Q8WVL7	uc001pew.4	MGI:1930842	Ankrd49
HGNC:29223	ANKRD50	ankyrin repeat domain 50	Approved		KIAA1223	4q28.1	2015-07-14		AB033049	57182	ENSG00000151458	NM_020337	Q9ULJ7	uc010inw.4	MGI:2139777	Ankrd50
HGNC:26614	ANKRD52	ankyrin repeat domain 52	Approved		FLJ34236, PP6-ARS-C	12q13.3	2015-09-11		AK091555	283373	ENSG00000139645	NM_173595	Q8NB46	uc001skm.5	MGI:2444029	Ankrd52
HGNC:25691	ANKRD53	ankyrin repeat domain 53	Approved		FLJ12056, FLJ36160	2p13.3	2014-11-19		BC035234	79998	ENSG00000144031	NM_024933	Q8N9V6	uc002shk.5	MGI:1922555	Ankrd53
HGNC:25185	ANKRD54	ankyrin repeat domain 54	Approved		LIAR	22q13.1	2015-03-24		BC014641	129138	ENSG00000100124	NM_138797	Q6NXT1	uc003auc.4	MGI:2444209	Ankrd54
HGNC:39214	ANKRD54P1	ankyrin repeat domain 54 pseudogene 1	Approved			10q11.21	2010-11-24			100419962	ENSG00000236442	NG_025432
HGNC:25681	ANKRD55	ankyrin repeat domain 55	Approved		FLJ11795	5q11.2	2014-11-19		AK021857	79722	ENSG00000164512	NM_024669	Q3KP44	uc003jqu.4	MGI:1924568	Ankrd55
HGNC:37984	ANKRD57P1	ankyrin repeat domain 57 pseudogene 1	Approved			Yq11.1	2014-11-19			100131984
HGNC:16217	ANKRD60	ankyrin repeat domain 60	Approved	C20orf86	bA196N14.3	20q13.32	2016-10-18	2008-03-25	AL354776	140731	ENSG00000124227	NM_001304369	Q9BZ19	uc061xzo.1	MGI:1917315	Ankrd60
HGNC:22467	ANKRD61	ankyrin repeat domain 61	Approved			7p22.1	2016-10-05			100310846	ENSG00000157999		A6NGH8	uc031swn.2	MGI:1913979	Ankrd61
HGNC:35241	ANKRD62	ankyrin repeat domain 62	Approved		DKFZp779B1634	18p11.21	2016-10-18		BX648696	342850	ENSG00000181626	NM_001277333	A6NC57	uc031rhk.2
HGNC:42363	ANKRD62P1	ankyrin repeat domain 62 pseudogene 1	Approved			22q11.1	2012-06-27			NA	ENSG00000259271
HGNC:42393	ANKRD62P1-PARP4P3	ANKRD62P1-PARP4P3 readthrough, transcribed pseudogene	Approved		VWFP1-ANKRD62P1-PARP4P3	22q11.1	2015-07-30			23783	ENSG00000189295	NR_040115		uc062bfe.1
HGNC:40027	ANKRD63	ankyrin repeat domain 63	Approved			15q15.1	2014-11-19			100131244	ENSG00000230778		C9JTQ0	uc021sjf.1	MGI:2686183	Ankrd63
HGNC:42950	ANKRD65	ankyrin repeat domain 65	Approved			1p36.33	2013-01-10			441869	ENSG00000235098		E5RJM6	uc010nyo.3	MGI:2685285	Ankrd65
HGNC:44669	ANKRD66	ankyrin repeat domain 66	Approved			6p12.3	2015-08-24		AK304342	100287718	ENSG00000230062	NM_001162435	B4E2M5	uc011dwf.3	MGI:1925106	Ankrd66
HGNC:20961	ANKS1A	ankyrin repeat and sterile alpha motif domain containing 1A	Approved	ANKS1	KIAA0229	6p21.31	2016-10-18	2006-02-17	D86982	23294	ENSG00000064999	NM_015245	Q92625	uc003ojx.5	MGI:2446180	Anks1
HGNC:24600	ANKS1B	ankyrin repeat and sterile alpha motif domain containing 1B	Approved		EB-1, AIDA-1, cajalin-2, ANKS2	12q23.1	2016-01-14		AF145204	56899	ENSG00000185046	NM_020140	Q7Z6G8	uc001tge.3	MGI:1924781	Anks1b
HGNC:29422	ANKS3	ankyrin repeat and sterile alpha motif domain containing 3	Approved		KIAA1977, FLJ32345, FLJ32767	16p13.3	2014-11-19		AK057329	124401	ENSG00000168096	NM_133450	Q6ZW76	uc002cxj.3	MGI:1919865	Anks3
HGNC:26795	ANKS4B	ankyrin repeat and sterile alpha motif domain containing 4B	Approved		FLJ38819, HARP	16p12.2	2016-01-14		AK096138	257629	ENSG00000175311	NM_145865	Q8N8V4	uc010bwp.2	MGI:1919324	Anks4b
HGNC:26724	ANKS6	ankyrin repeat and sterile alpha motif domain containing 6	Approved	SAMD6, ANKRD14	FLJ36928, NPHP16	9q22.33	2016-10-05	2006-02-17	AK094247	203286	ENSG00000165138	NM_173551	Q68DC2	uc004ayu.4	MGI:1922941	Anks6
HGNC:29642	ANKUB1	ankyrin repeat and ubiquitin domain containing 1	Approved	C3orf16		3q25.1	2014-11-18	2011-05-10	AK027233	389161	ENSG00000206199	NM_001144960	A6NFN9	uc003exl.4	MGI:2685256	Ankub1
HGNC:25527	ANKZF1	ankyrin repeat and zinc finger domain containing 1	Approved		FLJ10415, ZNF744	2q35	2015-01-12		AF364318	55139	ENSG00000163516	NM_018089	Q9H8Y5	uc002vkg.3	MGI:1098746	Ankzf1
HGNC:14082	ANLN	anillin actin binding protein	Approved		ANILLIN, Scraps, scra	7p14.2	2016-10-05		AF273437	54443	ENSG00000011426	NM_018685	Q9NQW6	uc003tff.4	MGI:1920174	Anln
HGNC:21625	ANO1	anoctamin 1	Approved	ORAOV2, TMEM16A	TAOS2, FLJ10261, DOG1	11q13.3	2016-10-05	2008-08-28	BC033036	55107	ENSG00000131620	NM_018043	Q5XXA6	uc001opj.4	MGI:2142149	Ano1
HGNC:40016	ANO1-AS1	ANO1 antisense RNA 1	Approved			11q13.3	2014-11-19			NA	ENSG00000254902			uc058eru.1
HGNC:33275	ANO1-AS2	ANO1 antisense RNA 2 (head to head)	Approved	C11orf78, NCRNA00224		11q13.3	2012-10-17	2011-04-28	AW592641, EF419887	100009613	ENSG00000254417			uc058erk.1
HGNC:1183	ANO2	anoctamin 2	Approved	C12orf3, TMEM16B		12p13.31	2016-10-04	2008-08-28	AJ272204	57101	ENSG00000047617	NM_020373	Q9NQ90	uc058kbl.1	MGI:2387214	Ano2
HGNC:14004	ANO3	anoctamin 3	Approved	C11orf25, TMEM16C	GENX-3947, DYT23	11p14.2	2015-08-28	2008-08-28	AJ300461	63982	ENSG00000134343	NM_031418	Q9BYT9	uc001mqt.5	MGI:3613666	Ano3
HGNC:23837	ANO4	anoctamin 4	Approved	TMEM16D	FLJ34221, FLJ34272, FLJ35277	12q23.1	2016-10-04	2008-08-28	AK091540	121601	ENSG00000151572	NM_178826	Q32M45	uc001thw.3	MGI:2443344	Ano4
HGNC:27337	ANO5	anoctamin 5	Approved	TMEM16E, LGMD2L	GDD1	11p14.3	2017-03-24	2008-08-28	AL833271	203859	ENSG00000171714	NM_213599	Q75V66	uc001mqi.3	MGI:3576659	Ano5
HGNC:25240	ANO6	anoctamin 6	Approved	TMEM16F	DKFZp313M0720	12q12	2017-03-24	2008-08-28	AL832340	196527	ENSG00000177119	NM_001025356	Q4KMQ2	uc001roo.4	MGI:2145890	Ano6
HGNC:31677	ANO7	anoctamin 7	Approved	PCANAP5, TMEM16G	NGEP, PCANAP5L, IPCA-5	2q37.3	2014-11-18	2008-08-28	AY617079	50636	ENSG00000146205	NM_001001891	Q6IWH7	uc002wax.2	MGI:3052714	Ano7
HGNC:32248	ANO7L1	anoctamin 7 like 1	Approved	TMEM16M, C1orf224, ANO7P1		1p36.13	2016-07-19	2016-07-19		101927546	ENSG00000237276
HGNC:29329	ANO8	anoctamin 8	Approved	KIAA1623, TMEM16H		19p13.11	2016-10-18	2008-08-28	AB046843	57719	ENSG00000074855	NM_020959	Q9HCE9	uc002ngf.2	MGI:2687327	Ano8
HGNC:20679	ANO9	anoctamin 9	Approved	TP53I5, TMEM16J	PIG5	11p15.5	2014-11-18	2008-08-28	U33271	338440	ENSG00000185101	NM_001012302	A1A5B4	uc001lpi.3	MGI:1918595	Ano9
HGNC:25519	ANO10	anoctamin 10	Approved	TMEM16K	FLJ10375, MGC47890, SCAR10	3p22.1-p21.33	2017-06-08	2008-08-28	AL832508	55129	ENSG00000160746	NM_018075	Q9NW15	uc003cmv.4	MGI:2143103	Ano10
HGNC:498	ANOP1	anophthalmos 1 (with mental retardation, without limb anomalies or dental or urogenital abnormalities)	Approved		MCOPS4	X	2011-02-10			NA
HGNC:6211	ANOS1	anosmin 1	Approved	KAL, ADMLX, KAL1	KALIG-1, WFDC19	Xp22.31	2016-10-05	2015-04-10		3730	ENSG00000011201	NM_000216	P23352
HGNC:6214	ANOS2P	anosmin 2, pseudogene	Approved	ADMLY, KALP	KAL-Y	Yq11.221	2016-10-05	2015-04-10	X68743	3734	ENSG00000241859	NG_001153
HGNC:499	ANP~withdrawn	symbol withdrawn, see NPPA	Symbol Withdrawn				1990-03-01			NA
HGNC:13233	ANP32A	acidic nuclear phosphoprotein 32 family member A	Approved	C15orf1	LANP, PP32, I1PP2A, PHAPI, MAPM, mapmodulin	15q23	2015-11-05		AF025684	8125	ENSG00000140350		P39687	uc002arl.4	MGI:108447	Anp32a
HGNC:25672	ANP32A-IT1	ANP32A intronic transcript 1	Approved	C15orf28, NCRNA00321	FLJ11722, HsT18971	15q23	2015-02-25	2011-08-11	AK021784	80035		NR_026808
HGNC:42949	ANP32AP1	acidic nuclear phosphoprotein 32 family member A pseudogene 1	Approved			15q14	2015-11-05			723972	ENSG00000259516	NR_003144
HGNC:16677	ANP32B	acidic nuclear phosphoprotein 32 family member B	Approved		SSP29, PHAPI2, APRIL	9q22.33	2016-10-05		Y07969	10541	ENSG00000136938	NM_006401	Q92688	uc004aya.4	MGI:1914878	Anp32b
HGNC:24267	ANP32BP1	acidic nuclear phosphoprotein 32 family member B pseudogene 1	Approved			15q24.2	2015-11-05			646791	ENSG00000259790
HGNC:38552	ANP32BP2	acidic nuclear phosphoprotein 32 family member B pseudogene 2	Approved			22q13.31	2015-11-05			100130708	ENSG00000231801
HGNC:44089	ANP32BP3	acidic nuclear phosphoprotein 32 family member B pseudogene 3	Approved			15q25.1	2015-11-05			100652899	ENSG00000259461
HGNC:16675	ANP32C	acidic nuclear phosphoprotein 32 family member C	Approved		PP32R1	4q32.3	2015-11-05		AF008216	23520	ENSG00000248546	NM_012403	O43423
HGNC:16676	ANP32D	acidic nuclear phosphoprotein 32 family member D	Approved		PP32R2	12q13.11	2016-10-05		U71084	23519	ENSG00000139223	NM_012404	O95626	uc010slt.3
HGNC:16673	ANP32E	acidic nuclear phosphoprotein 32 family member E	Approved		LANPL, MGC5350, LANP-L	1q21.2	2016-10-05		AK092672	81611	ENSG00000143401	NM_030920	Q9BTT0	uc031uya.1	MGI:1913721	Anp32e
HGNC:500	ANPEP	alanyl aminopeptidase, membrane	Approved	CD13, PEPN	LAP1, gp150, p150	15q26.1	2016-10-05		M22324	290	ENSG00000166825		P15144	uc002bop.5	MGI:5000466	Anpep
HGNC:501	ANPRA~withdrawn	symbol withdrawn, see NPR1	Symbol Withdrawn				1993-11-30			NA
HGNC:502	ANPRB~withdrawn	symbol withdrawn, see NPR2	Symbol Withdrawn				1993-11-30			NA
HGNC:503	ANPRC~withdrawn	symbol withdrawn, see NPR3	Symbol Withdrawn				1993-11-30			NA
HGNC:504	ANT1~withdrawn	symbol withdrawn, see SLC25A4	Symbol Withdrawn				2000-02-22			NA
HGNC:505	ANT2~withdrawn	symbol withdrawn, see SLC25A5	Symbol Withdrawn				2000-02-22			NA
HGNC:506	ANT3~withdrawn	symbol withdrawn, see SLC25A6	Symbol Withdrawn				2000-02-22			NA
HGNC:508	ANTP2~withdrawn	entry withdrawn	Entry Withdrawn				2009-02-25			NA
HGNC:509	ANTP3~withdrawn	symbol withdrawn, see SLC25A5P1	Symbol Withdrawn				2014-11-18			NA
HGNC:510	ANTP4~withdrawn	entry withdrawn	Entry Withdrawn				2009-02-25			NA
HGNC:21014	ANTXR1	anthrax toxin receptor 1	Approved		TEM8, FLJ21776, FLJ10601, ATR	2p13.3	2016-10-05		AF421380	84168	ENSG00000169604	NM_032208	Q9H6X2	uc002sfg.4	MGI:1916788	Antxr1
HGNC:21732	ANTXR2	anthrax toxin receptor 2	Approved		CMG2, CMG-2, FLJ31074	4q21.21	2016-10-05		AY040326	118429	ENSG00000163297	NM_058172	P58335	uc003hly.5	MGI:1919164	Antxr2
HGNC:27277	ANTXRL	anthrax toxin receptor like	Approved			10q11.22	2017-02-20			195977	ENSG00000274209	NM_001278688	A6NF34	uc031wet.2	MGI:1925726	Antxrl
HGNC:45004	ANTXRLP1	anthrax toxin receptor-like pseudogene 1	Approved			10q11.22	2015-01-29			100996567	ENSG00000263482
HGNC:514	ANX1~withdrawn	symbol withdrawn, see ANXA1	Symbol Withdrawn				1999-09-17			NA
HGNC:517	ANX2~withdrawn	symbol withdrawn, see ANXA2	Symbol Withdrawn				1999-09-17			NA
HGNC:518	ANX2L1~withdrawn	symbol withdrawn, see ANXA2P1	Symbol Withdrawn				1999-09-17			NA
HGNC:519	ANX2L2~withdrawn	symbol withdrawn, see ANXA2P2	Symbol Withdrawn				1999-09-17			NA
HGNC:520	ANX2L3~withdrawn	symbol withdrawn, see ANXA2P3	Symbol Withdrawn				1999-09-17			NA
HGNC:521	ANX2L4~withdrawn	symbol withdrawn, see ANXA2	Symbol Withdrawn				1999-09-17			NA
HGNC:522	ANX2LG~withdrawn	symbol withdrawn, see S100A10	Symbol Withdrawn				2000-08-18			NA
HGNC:523	ANX2P1~withdrawn	symbol withdrawn, see ANXA2P1	Symbol Withdrawn				1999-09-17			NA
HGNC:524	ANX2P2~withdrawn	symbol withdrawn, see ANXA2P2	Symbol Withdrawn				1999-09-17			NA
HGNC:525	ANX2P3~withdrawn	symbol withdrawn, see ANXA2P3	Symbol Withdrawn				1999-09-17			NA
HGNC:526	ANX3~withdrawn	symbol withdrawn, see ANXA3	Symbol Withdrawn				1999-09-17			NA
HGNC:528	ANX4~withdrawn	symbol withdrawn, see ANXA4	Symbol Withdrawn				1999-09-17			NA
HGNC:529	ANX5~withdrawn	symbol withdrawn, see ANXA5	Symbol Withdrawn				1999-09-17			NA
HGNC:530	ANX6~withdrawn	symbol withdrawn, see ANXA6	Symbol Withdrawn				1999-09-17			NA
HGNC:531	ANX7~withdrawn	symbol withdrawn, see ANXA7	Symbol Withdrawn				1999-09-17			NA
HGNC:532	ANX8~withdrawn	symbol withdrawn, see ANXA8	Symbol Withdrawn				1999-09-17			NA
HGNC:515	ANX11~withdrawn	symbol withdrawn, see ANXA11	Symbol Withdrawn				1999-09-17			NA
HGNC:516	ANX13~withdrawn	symbol withdrawn, see ANXA13	Symbol Withdrawn				1999-09-17			NA
HGNC:527	ANX31~withdrawn	symbol withdrawn, see ANXA9	Symbol Withdrawn				1999-09-17			NA
HGNC:533	ANXA1	annexin A1	Approved	ANX1, LPC1		9q21.13	2014-11-19		X05908	301	ENSG00000135046	NM_000700	P04083	uc004ajf.2	MGI:96819	Anxa1
HGNC:537	ANXA2	annexin A2	Approved	ANX2, ANX2L4, CAL1H, LPC2D	LIP2	15q22.2	2014-11-19		D00017	302	ENSG00000182718	NM_001002857	P07355	uc002agn.4	MGI:88246	Anxa2
HGNC:538	ANXA2P1	annexin A2 pseudogene 1	Approved	LPC2A, ANX2P1, ANX2L1		4q31.3	2012-11-02		M62896	303		NR_001562
HGNC:539	ANXA2P2	annexin A2 pseudogene 2	Approved	ANX2P2, ANX2L2, LPC2B		9p13.3	2014-11-19		M62898	304	ENSG00000231991		A6NMY6
HGNC:540	ANXA2P3	annexin A2 pseudogene 3	Approved	ANX2P3, ANX2L3, LPC2C	LIP2	10q21.3	2016-08-15		M62895	305	ENSG00000216740	NR_001446
HGNC:33463	ANXA2R	annexin A2 receptor	Approved	C5orf39	AXIIR	5p12	2014-11-18	2012-03-09	BC067873	389289	ENSG00000177721	NM_001014279	Q3ZCQ2	uc063dhv.1
HGNC:541	ANXA3	annexin A3	Approved	ANX3		4q21.21	2014-11-18		M63310	306	ENSG00000138772	NM_005139	P12429	uc003hld.4	MGI:1201378	Anxa3
HGNC:542	ANXA4	annexin A4	Approved	ANX4		2p13.3	2014-11-18		M82809	307	ENSG00000196975	NM_001153	P09525	uc002sfr.6	MGI:88030	Anxa4
HGNC:543	ANXA5	annexin A5	Approved	ENX2, ANX5		4q27	2014-11-18		U05770	308	ENSG00000164111	NM_001154	P08758	uc003idv.5	MGI:106008	Anxa5
HGNC:544	ANXA6	annexin A6	Approved	ANX6		5q33.1	2014-11-19		J03578	309	ENSG00000197043	NM_001155	P08133	uc003ltl.3	MGI:88255	Anxa6
HGNC:545	ANXA7	annexin A7	Approved	ANX7		10q22.2	2014-11-19		J04543	310	ENSG00000138279	NM_001156	P20073	uc001jua.3	MGI:88031	Anxa7
HGNC:546	ANXA8	annexin A8	Approved	ANX8		10q11.22	2017-03-15		M81844	653145	ENSG00000265190	NM_001040084	P13928	uc001jev.5	MGI:1201374	Anxa8
HGNC:23334	ANXA8L1	annexin A8 like 1	Approved	ANXA8L2	bA301J7.3, bA145E20.2	10q11.22	2017-02-20			728113	ENSG00000264230		Q5VT79	uc031wew.2	MGI:1201374
HGNC:23335	ANXA8L2~withdrawn	symbol withdrawn, see ANXA8L1	Symbol Withdrawn				2014-11-19			NA
HGNC:547	ANXA9	annexin A9	Approved	ANX31		1q21.3	2016-10-05		AJ009985	8416	ENSG00000143412	NM_003568	O76027	uc001ewa.3	MGI:1923711	Anxa9
HGNC:534	ANXA10	annexin A10	Approved		ANX14	4q32.3	2014-11-18		AJ238979	11199	ENSG00000109511	NM_007193	Q9UJ72	uc003irm.4	MGI:1347090	Anxa10
HGNC:535	ANXA11	annexin A11	Approved	ANX11		10q22.3	2014-11-19		L19605	311	ENSG00000122359	NM_145869	P50995	uc001kbr.2	MGI:108481	Anxa11
HGNC:536	ANXA13	annexin A13	Approved	ANX13		8q24.13	2014-11-19		Z11502	312	ENSG00000104537	NM_004306	P27216	uc003yqu.4	MGI:1917037	Anxa13
HGNC:548	AOAH	acyloxyacyl hydrolase	Approved			7p14.2	2015-11-26		BC025698	313	ENSG00000136250	NM_001637	P28039	uc032zjw.2	MGI:1350928	Aoah
HGNC:41307	AOAH-IT1	AOAH intronic transcript 1	Approved			7p14.2	2015-02-25			100874264	ENSG00000230539			uc031swz.1
HGNC:80	AOC1	amine oxidase, copper containing 1	Approved	ABP1	DAO	7q36.1	2015-08-28	2013-06-19	AK092514	26	ENSG00000002726	NM_001091	P19801		MGI:1923757	Aoc1
HGNC:549	AOC2	amine oxidase, copper containing 2	Approved		RAO, DAO2	17q21.31	2016-10-05		AF081363	314	ENSG00000131480	NM_009590, NM_001158	O75106	uc002ibu.5	MGI:2668431	Aoc2
HGNC:550	AOC3	amine oxidase, copper containing 3	Approved		VAP1, HPAO, VAP-1	17q21.31	2016-10-05		AF067406	8639	ENSG00000131471	NM_003734	Q16853	uc002ibv.6	MGI:1306797	Aoc3
HGNC:48869	AOC4P	amine oxidase, copper containing 4, pseudogene	Approved		UPAT	17q21.31	2016-01-29			90586	ENSG00000260105	NR_002773
HGNC:551	AOM~withdrawn	symbol withdrawn, see COL2A1	Symbol Withdrawn				2013-11-14			NA
HGNC:552	AOP1~withdrawn	symbol withdrawn, see PRDX3	Symbol Withdrawn				2000-07-31			NA
HGNC:553	AOX1	aldehyde oxidase 1	Approved		AO, AOH1	2q33.1	2016-10-05		AF017060	316	ENSG00000138356	NM_001159	Q06278	uc002uvx.4	MGI:88035	Aox1
HGNC:18450	AOX2P	aldehyde oxidase 2 pseudogene	Approved	AOX2	AOH2	2q33.1	2016-10-05	2008-05-22	AI187776	344454	ENSG00000243478	NR_001557
HGNC:19049	AOX3P	aldehyde oxidase 3, pseudogene	Approved		AOH1	2q33.1	2016-01-22			107126360	ENSG00000244301				MGI:1918974	Aox3
HGNC:28808	AP1AR	adaptor related protein complex 1 associated regulatory protein	Approved	C4orf16	PRO0971, 2C18, gamma-BAR	4q25	2015-12-17	2009-09-25	AL136628	55435	ENSG00000138660	NM_018569	Q63HQ0	uc003iaj.6	MGI:2384822	Ap1ar
HGNC:554	AP1B1	adaptor related protein complex 1 beta 1 subunit	Approved	ADTB1, CLAPB2	BAM22, AP105A	22q12.2	2016-04-25		L13939	162	ENSG00000100280	NM_001127	Q10567	uc062cxt.1	MGI:1096368	Ap1b1
HGNC:297	AP1B1P1	adaptor related protein complex 1 beta 1 subunit pseudogene 1	Approved	ADTB1L1	dJ127L4.2	22q12.3	2015-12-17	2010-09-29		23782	ENSG00000234479	NG_002625
HGNC:298	AP1B1P2	adaptor related protein complex 1 beta 1 subunit pseudogene 2	Approved	ADTB1L2	dJ127L4.3	22q12.3	2015-12-17	2010-09-29		23781	ENSG00000232707	NG_002624
HGNC:555	AP1G1	adaptor related protein complex 1 gamma 1 subunit	Approved	CLAPG1, ADTG		16q22.2	2016-10-04		Y12226	164	ENSG00000166747		O43747	uc010cgg.4	MGI:101919	Ap1g1
HGNC:556	AP1G2	adaptor related protein complex 1 gamma 2 subunit	Approved		G2AD	14q11.2	2015-12-17		AB015318	8906	ENSG00000213983	NM_003917	O75843	uc010tnp.2	MGI:1328307	Ap1g2
HGNC:13667	AP1M1	adaptor related protein complex 1 mu 1 subunit	Approved		AP47, CLAPM2	19p13.11	2015-12-17			8907	ENSG00000072958	NM_032493	Q9BXS5	uc002ndu.3	MGI:102776	Ap1m1
HGNC:558	AP1M2	adaptor related protein complex 1 mu 2 subunit	Approved		HSMU1B, mu2, AP1-mu2	19p13.2	2015-12-17		AF020797	10053	ENSG00000129354		Q9Y6Q5	uc002mpc.4	MGI:1336974	Ap1m2
HGNC:559	AP1S1	adaptor related protein complex 1 sigma 1 subunit	Approved	CLAPS1, EKV3	AP19, SIGMA1A, WUGSC:H_DJ0747G18.2	7q22.1	2015-12-17		AB015319	1174	ENSG00000106367	NM_001283	P61966	uc003uxv.5	MGI:1098244	Ap1s1
HGNC:560	AP1S2	adaptor related protein complex 1 sigma 2 subunit	Approved	MRX59, MRXS5, PGS	SIGMA1B	Xp22.2	2016-10-05		AB015320	8905	ENSG00000182287	NM_003916	P56377	uc004cxi.5	MGI:1889383	Ap1s2
HGNC:50752	AP1S2P1	adaptor related protein complex 1 sigma 2 subunit pseudogene 1	Approved			7q21.3	2015-12-17			NA	ENSG00000226046
HGNC:18971	AP1S3	adaptor related protein complex 1 sigma 3 subunit	Approved			2q36.1	2016-10-05		AF393369	130340	ENSG00000152056		Q96PC3	uc002vnn.4	MGI:1891304	Ap1s3
HGNC:561	AP2A1	adaptor related protein complex 2 alpha 1 subunit	Approved	CLAPA1, ADTAA		19q13.33	2016-01-06		AA993745	160	ENSG00000196961		O95782	uc002ppn.4	MGI:101921	Ap2a1
HGNC:562	AP2A2	adaptor related protein complex 2 alpha 2 subunit	Approved	CLAPA2, ADTAB	DKFZP564D1864, HYPJ, KIAA0899, HIP9	11p15.5	2016-01-06		AB020706	161	ENSG00000183020	NM_012305	O94973	uc001lss.4	MGI:101920	Ap2a2
HGNC:563	AP2B1	adaptor related protein complex 2 beta 1 subunit	Approved	ADTB2, CLAPB1		17q12	2016-01-06		M34175	163	ENSG00000006125		P63010	uc002hjq.4	MGI:1919020	Ap2b1
HGNC:564	AP2M1	adaptor related protein complex 2 mu 1 subunit	Approved	CLAPM1	AP50, mu2	3q27.1	2016-10-05		U36188	1173	ENSG00000161203	NM_004068	Q96CW1	uc062qrr.1	MGI:1298405	Ap2m1
HGNC:565	AP2S1	adaptor related protein complex 2 sigma 1 subunit	Approved	CLAPS2, HHC3	FBHOk, FBH3	19q13.32	2016-01-06		AJ010148	1175	ENSG00000042753		P53680	uc002pft.2	MGI:2141861	Ap2s1
HGNC:566	AP3B1	adaptor related protein complex 3 beta 1 subunit	Approved		ADTB3A, HPS2	5q14.1	2017-03-24		U81504	8546	ENSG00000132842		O00203	uc003kfj.5	MGI:1333879	Ap3b1
HGNC:567	AP3B2	adaptor related protein complex 3 beta 2 subunit	Approved		NAPTB	15q25.2	2016-10-05		U37673	8120	ENSG00000103723		Q13367	uc010uoh.4	MGI:1100869	Ap3b2
HGNC:568	AP3D1	adaptor related protein complex 3 delta 1 subunit	Approved		ADTD	19p13.3	2016-01-06		U91930	8943	ENSG00000065000		O14617	uc002luz.4	MGI:107734	Ap3d1
HGNC:569	AP3M1	adaptor related protein complex 3 mu 1 subunit	Approved			10q22.2	2016-01-06		AF092092	26985	ENSG00000185009		Q9Y2T2	uc001jwh.4	MGI:1929212	Ap3m1
HGNC:570	AP3M2	adaptor related protein complex 3 mu 2 subunit	Approved		CLA20, AP47B	8p11.21	2016-10-05		D38293	10947	ENSG00000070718		P53677	uc064mjc.1	MGI:1929214	Ap3m2
HGNC:2013	AP3S1	adaptor related protein complex 3 sigma 1 subunit	Approved	CLAPS3		5q22.3-q23.1	2017-06-08		D63643	1176	ENSG00000177879		Q92572	uc003krl.4	MGI:1337062	Ap3s1
HGNC:571	AP3S2	adaptor related protein complex 3 sigma 2 subunit	Approved		sigma3b	15q26.1	2016-01-06		X99459	10239	ENSG00000157823		P59780	uc002boq.5	MGI:1337060	Ap3s2
HGNC:572	AP4B1	adaptor related protein complex 4 beta 1 subunit	Approved	SPG47	BETA-4	1p13.2	2016-01-19		AF092094	10717	ENSG00000134262	NM_006594	Q9Y6B7	uc001eed.4	MGI:1337130	Ap4b1
HGNC:44114	AP4B1-AS1	AP4B1 antisense RNA 1	Approved			1p13.2	2012-10-12		AK123199	100287722	ENSG00000226167	NR_037864		uc001edv.3
HGNC:573	AP4E1	adaptor related protein complex 4 epsilon 1 subunit	Approved		AP-4-EPSILON, SPG51	15q21.2	2017-03-24		AB030653	23431	ENSG00000081014		Q9UPM8	uc001zyx.3	MGI:1336993	Ap4e1
HGNC:574	AP4M1	adaptor related protein complex 4 mu 1 subunit	Approved		MU-ARP2, MU-4, SPG50	7q22.1	2016-01-12		Y08387	9179	ENSG00000221838	NM_004722	O00189	uc003utd.4	MGI:1337063	Ap4m1
HGNC:575	AP4S1	adaptor related protein complex 4 sigma 1 subunit	Approved		CLA20, AP47B, SPG52	14q12	2016-01-12		AB030654	11154	ENSG00000100478		Q9Y587	uc021rry.2	MGI:1337065	Ap4s1
HGNC:25104	AP5B1	adaptor related protein complex 5 beta 1 subunit	Approved		PP1030, AP-5, DKFZp761E198	11q13.1	2016-01-29		JQ313135	91056	ENSG00000254470	NM_138368	Q2VPB7	uc031qbm.2	MGI:2685808	Ap5b1
HGNC:20192	AP5M1	adaptor related protein complex 5 mu 1 subunit	Approved	C14orf108, MUDENG	FLJ10813, MuD, mu5	14q22.3	2016-10-05	2012-03-20	AF094583	55745	ENSG00000053770	NM_018229	Q9H0R1	uc001xcv.4	MGI:1921635	Ap5m1
HGNC:15875	AP5S1	adaptor related protein complex 5 sigma 1 subunit	Approved	C20orf29	FLJ11168	20p13	2016-01-29	2012-02-27	AK002030	55317	ENSG00000125843	NM_018347	Q9NUS5	uc002wju.3	MGI:1916846	Ap5s1
HGNC:22197	AP5Z1	adaptor related protein complex 5 zeta 1 subunit	Approved	KIAA0415	SPG48, zeta	7p22.1	2016-01-29	2012-03-20	AB007875	9907	ENSG00000242802		O43299	uc003sne.4	MGI:1924908	Ap5z1
HGNC:576	APAF1	apoptotic peptidase activating factor 1	Approved		CED4, APAF-1	12q23.1	2016-10-04		AF013263	317	ENSG00000120868	NM_181861.1	O14727	uc001tfz.4	MGI:1306796	Apaf1
HGNC:577	APAH1~withdrawn	symbol withdrawn, see NUDT2	Symbol Withdrawn				1999-09-03			NA
HGNC:578	APBA1	amyloid beta precursor protein binding family A member 1	Approved	MINT1	D9S411E, X11	9q21.12	2016-01-21		AF029106	320	ENSG00000107282	NM_001163	Q02410	uc004ahh.3	MGI:1860297	Apba1
HGNC:579	APBA2	amyloid beta precursor protein binding family A member 2	Approved	X11L, MINT2	D15S1518E, LIN-10, MGC:14091, HsT16821	15q13.1	2016-10-05		AB014719	321	ENSG00000034053	NM_005503	Q99767	uc059gzq.1	MGI:1261791	Apba2
HGNC:580	APBA3	amyloid beta precursor protein binding family A member 3	Approved		X11L2, mint3	19p13.3	2016-01-21		AB021638	9546			O96018	uc002lyp.2	MGI:1888527	Apba3
HGNC:581	APBB1	amyloid beta precursor protein binding family B member 1	Approved	RIR	Fe65	11p15.4	2016-10-04		L77864	322	ENSG00000166313	NM_001164	O00213	uc001mdc.3	MGI:107765	Apbb1
HGNC:17379	APBB1IP	amyloid beta precursor protein binding family B member 1 interacting protein	Approved		INAG1, RIAM	10p12.1	2016-01-21		AB085852	54518	ENSG00000077420	NM_019043	Q7Z5R6	uc001iss.4	MGI:1861354	Apbb1ip
HGNC:582	APBB2	amyloid beta precursor protein binding family B member 2	Approved		FE65L, FE65L1, MGC35575	4p14-p13	2017-06-08		U62325	323	ENSG00000163697	NM_173075	Q92870	uc003gvm.4	MGI:108405	Apbb2
HGNC:20708	APBB3	amyloid beta precursor protein binding family B member 3	Approved		FE65L2	5q31.3	2017-08-14		AB018247	10307	ENSG00000113108	NM_006051	O95704	uc063hvr.1	MGI:108404	Apbb3
HGNC:583	APC	APC, WNT signaling pathway regulator	Approved		DP2, DP3, DP2.5, PPP1R46	5q22.2	2017-03-24		M74088	324	ENSG00000134982	NM_000038	P25054	uc003kpy.5	MGI:88039	Apc
HGNC:24036	APC2	APC2, WNT signaling pathway regulator	Approved		APCL	19p13.3	2016-06-28			10297	ENSG00000115266	NM_005883	O95996	uc002lsr.1	MGI:1346052	Apc2
HGNC:15718	APCDD1	APC down-regulated 1	Approved		B7323	18p11.22	2016-10-05		AB056722	147495	ENSG00000154856	NM_153000	Q8J025	uc002kom.5	MGI:3513977	Apcdd1
HGNC:26892	APCDD1L	APC down-regulated 1 like	Approved		FLJ90166	20q13.32	2016-06-28		AK074647	164284	ENSG00000198768	NM_153360	Q8NCL9	uc002xze.2
HGNC:27152	APCDD1L-AS1	APCDD1L antisense RNA 1 (head to head)	Approved			20q13.32	2014-11-18		AI077602, AK054637	149773	ENSG00000231290	NR_034147		uc002xzg.3
HGNC:584	APCS	amyloid P component, serum	Approved		SAP, PTX2, MGC88159	1q23.2	2016-10-05			325	ENSG00000132703	NM_001639	P02743	uc001ftv.4	MGI:98229	Apcs
HGNC:585	APECED~withdrawn	symbol withdrawn, see AIRE	Symbol Withdrawn				1998-03-11			NA
HGNC:586	APEH	acylaminoacyl-peptide hydrolase	Approved	D3F15S2, DNF15S2, D3S48E		3p21.31	2016-10-05		D38441	327	ENSG00000164062		P13798	uc003cxf.4	MGI:88041	Apeh
HGNC:48925	APELA	apelin receptor early endogenous ligand	Approved		Ende, ELA, tdl	4q32.3	2014-01-24			100506013	ENSG00000248329		P0DMC3		MGI:3642370	Apela
HGNC:587	APEX1	apurinic/apyrimidinic endodeoxyribonuclease 1	Approved	APEX	APE, REF1, HAP1, APX, APEN, REF-1, APE-1	14q11.2	2016-03-08	2002-09-13	X59764	328	ENSG00000100823	NM_001641	P27695	uc001vxi.4	MGI:88042	Apex1
HGNC:17889	APEX2	apurinic/apyrimidinic endodeoxyribonuclease 2	Approved		APEXL2, APE2, XTH2, ZGRF2	Xp11.21	2016-10-05		AB021260	27301	ENSG00000169188		Q9UBZ4	uc004dtz.5	MGI:1924872	Apex2
HGNC:29509	APH1A	aph-1 homolog A, gamma-secretase subunit	Approved		APH-1A, CGI-78	1q21.2	2016-05-16		AF151835	51107	ENSG00000117362	NM_016022	Q96BI3	uc001etz.3	MGI:2385110	Aph1a
HGNC:24080	APH1B	aph-1 homolog B, gamma-secretase subunit	Approved		PSFL, APH-1B, DKFZp564D0372	15q22.2	2016-05-16		AY358698	83464	ENSG00000138613	NM_031301	Q8WW43	uc002ama.4	MGI:3522097	Aph1b
HGNC:13511	API1~withdrawn	symbol withdrawn, see BIRC2	Symbol Withdrawn				2000-09-19			NA
HGNC:13512	API2~withdrawn	symbol withdrawn, see BIRC3	Symbol Withdrawn				2000-09-19			NA
HGNC:13513	API3~withdrawn	symbol withdrawn, see XIAP	Symbol Withdrawn				2008-11-21			NA
HGNC:13514	API4~withdrawn	symbol withdrawn, see BIRC5	Symbol Withdrawn				2000-09-26			NA
HGNC:594	API5	apoptosis inhibitor 5	Approved		AAC-11, API5L1, AAC11	11p12	2014-11-18		U83857	8539	ENSG00000166181	NM_006595	Q9BZZ5	uc001mxf.3	MGI:1888993	Api5
HGNC:595	API5P1	apoptosis inhibitor 5 pseudogene 1	Approved	API5L1		Xq23	2016-10-05	2010-09-30		642812	ENSG00000234558	NG_009200
HGNC:39070	API5P2	apoptosis inhibitor 5 pseudogene 2	Approved			2q31.2	2015-04-02			728664	ENSG00000213962	NG_009199
HGNC:596	API6~withdrawn	symbol withdrawn, see CD5L	Symbol Withdrawn				2004-06-11			NA
HGNC:17581	APIP	APAF1 interacting protein	Approved		CGI-29, Mmrp19, APIP2	11p13	2014-11-19		AF132963	51074		NM_015957	Q96GX9	uc001mvs.4	MGI:1926788	Apip
HGNC:28724	APLF	aprataxin and PNKP like factor	Approved	C2orf13	MGC47799, Xip1, ZCCHH1	2p13.3	2016-10-05	2008-10-01	BC030711	200558	ENSG00000169621	NM_173545	Q8IW19	uc002sep.4	MGI:1919353	Aplf
HGNC:16665	APLN	apelin	Approved		apelin, XNPEP2	Xq26.1	2016-10-05		AF179680	8862	ENSG00000171388	NM_017413	Q9ULZ1	uc004eus.4	MGI:1353624	Apln
HGNC:339	APLNR	apelin receptor	Approved	AGTRL1	FLJ90771, APJ, APJR	11q12.1	2014-11-19	2008-05-12	U03642	187	ENSG00000134817	NM_005161	P35414	uc058bkm.1	MGI:1346086	Aplnr
HGNC:597	APLP1	amyloid beta precursor like protein 1	Approved		APLP	19q13.12	2016-01-21		U48437	333	ENSG00000105290	NM_001024807	P51693	uc002ocf.4	MGI:88046	Aplp1
HGNC:598	APLP2	amyloid beta precursor like protein 2	Approved	APPL2	APPH	11q24.3	2016-10-05		L19597	334	ENSG00000084234	NM_001642	Q06481	uc010sby.3	MGI:88047	Aplp2
HGNC:13238	APMAP	adipocyte plasma membrane associated protein	Approved	C20orf3	BSCv	20p11.21	2016-10-05	2012-07-20	AB033767	57136	ENSG00000101474	NM_020531	Q9HDC9	uc002wty.4	MGI:1919131	Apmap
HGNC:599	APNH~withdrawn	symbol withdrawn, see SLC9A1	Symbol Withdrawn				1992-06-12			NA
HGNC:600	APOA1	apolipoprotein A1	Approved			11q23.3	2017-03-24		X02162	335	ENSG00000118137	NM_000039	P02647	uc001ppv.2	MGI:88049	Apoa1
HGNC:40079	APOA1-AS	APOA1 antisense RNA	Approved			11q23.3	2016-11-24		DA327409	104326055	ENSG00000235910	NR_126362
HGNC:601	APOA2	apolipoprotein A2	Approved			1q23.3	2016-04-26			336	ENSG00000158874	NM_001643	P02652	uc001fzc.2	MGI:88050	Apoa2
HGNC:602	APOA4	apolipoprotein A4	Approved			11q23.3	2016-04-26			337	ENSG00000110244	NM_000482	P06727	uc001pps.2	MGI:88051	Apoa4
HGNC:17288	APOA5	apolipoprotein A5	Approved		RAP3, APOA-V	11q23.3	2016-10-05		AF202889	116519	ENSG00000110243		Q6Q788	uc001ppr.4	MGI:1913363	Apoa5
HGNC:6669	APOAL~withdrawn	symbol withdrawn, see LPAL2	Symbol Withdrawn				2014-11-19			NA
HGNC:603	APOB	apolipoprotein B	Approved			2p24.1	2016-10-05		M14162	338	ENSG00000084674		P04114	uc002red.3	MGI:88052	Apob
HGNC:604	APOBEC1	apolipoprotein B mRNA editing enzyme catalytic subunit 1	Approved		BEDP, CDAR1, APOBEC-1, HEPR	12p13.31	2016-10-05		U72891	339	ENSG00000111701	NM_001644	P41238	uc001qtb.4	MGI:103298	Apobec1
HGNC:605	APOBEC2	apolipoprotein B mRNA editing enzyme catalytic subunit 2	Approved		ARCD1, ARP1	6p21.1	2016-10-05		AF161698	10930	ENSG00000124701	NM_006789	Q9Y235	uc003opl.4	MGI:1343178	Apobec2
HGNC:17343	APOBEC3A	apolipoprotein B mRNA editing enzyme catalytic subunit 3A	Approved		ARP3, PHRBN	22q13.1	2016-10-05		U03891	200315	ENSG00000128383	NM_145699	P31941	uc011aoc.3
HGNC:44196	APOBEC3A_B	APOBEC3A and APOBEC3B deletion hybrid	Approved			22q13 alternate reference locus	2014-01-23		GL383583	100913187		NM_001193289
HGNC:43835	APOBEC3AP1	apolipoprotein B mRNA editing enzyme catalytic subunit 3A pseudogene 1	Approved			4q33	2016-03-07			NA	ENSG00000248822
HGNC:17352	APOBEC3B	apolipoprotein B mRNA editing enzyme catalytic subunit 3B	Approved		PHRBNL, FLJ21201	22q13.1	2016-10-05		AK024854	9582	ENSG00000179750	NM_004900	Q9UH17	uc003awo.3
HGNC:43836	APOBEC3B-AS1	APOBEC3B antisense RNA 1	Approved			22q13.1	2012-10-12		CX754295	NA	ENSG00000249310			uc032qpc.2
HGNC:17353	APOBEC3C	apolipoprotein B mRNA editing enzyme catalytic subunit 3C	Approved		APOBEC1L, PBI, bK150C2.3, ARDC2, ARDC4, ARP5	22q13.1	2016-10-05		AF165520	27350	ENSG00000244509	NM_014508	Q9NRW3	uc003awr.4
HGNC:17354	APOBEC3D	apolipoprotein B mRNA editing enzyme catalytic subunit 3D	Approved	APOBEC3E	ARP6, APOBEC3DE	22q13.1	2017-05-11		BF832090	140564	ENSG00000243811	NM_152426	Q96AK3	uc062ejh.1
HGNC:17355	APOBEC3E~withdrawn	symbol withdrawn, see APOBEC3D	Symbol Withdrawn				2009-05-08			NA
HGNC:17356	APOBEC3F	apolipoprotein B mRNA editing enzyme catalytic subunit 3F	Approved		ARP8, BK150C2.4.MRNA, KA6	22q13.1	2016-10-05		BC038808	200316	ENSG00000128394	NM_145298	Q8IUX4	uc003aww.4
HGNC:17357	APOBEC3G	apolipoprotein B mRNA editing enzyme catalytic subunit 3G	Approved		CEM15, MDS019, dJ494G10.1, FLJ12740, bK150C2.7	22q13.1	2016-10-05		AF182420	60489	ENSG00000239713	NM_021822	Q9HC16	uc021wpr.2
HGNC:24100	APOBEC3H	apolipoprotein B mRNA editing enzyme catalytic subunit 3H	Approved		ARP10	22q13.1	2016-03-07		BC069023	164668	ENSG00000100298	NM_181773	Q6NTF7	uc021wpu.2
HGNC:32152	APOBEC4	apolipoprotein B mRNA editing enzyme catalytic polypeptide like 4	Approved	C1orf169	MGC26594, FLJ25691, RP1-127C7.4	1q25.3	2016-03-07	2005-10-27	BC021711	403314	ENSG00000173627	NM_203454	Q8WW27	uc001gqn.4	MGI:1918531	Apobec4
HGNC:606	APOBER1~withdrawn	entry withdrawn	Entry Withdrawn				2010-10-15			NA
HGNC:24087	APOBR	apolipoprotein B receptor	Approved		APOB48R, APOB100R	16p12.1	2016-10-05		AK025123	55911	ENSG00000184730	NM_182804	Q0VD83	uc002dqb.2	MGI:2176230	Apobr
HGNC:607	APOC1	apolipoprotein C1	Approved			19q13.32	2016-10-05		X00570	341	ENSG00000130208		P02654	uc002pac.2	MGI:88053	Apoc1
HGNC:608	APOC1P1	apolipoprotein C1 pseudogene 1	Approved			19q13.32	2016-04-26		M20903	342	ENSG00000214855
HGNC:609	APOC2	apolipoprotein C2	Approved			19q13.32	2016-10-05		X00568	344	ENSG00000234906	NM_000483	P02655	uc060zux.1	MGI:88054	Apoc2
HGNC:610	APOC3	apolipoprotein C3	Approved			11q23.3	2016-04-26		X01388	345	ENSG00000110245	NM_000040	P02656	uc001ppt.2	MGI:88055	Apoc3
HGNC:611	APOC4	apolipoprotein C4	Approved			19q13.32	2016-10-05		U32576	346	ENSG00000267467	NM_001646	P55056	uc060zuq.1	MGI:87878	Apoc4
HGNC:44426	APOC4-APOC2	APOC4-APOC2 readthrough (NMD candidate)	Approved			19q13.32	2013-09-30			100533990	ENSG00000224916	NR_037932
HGNC:612	APOD	apolipoprotein D	Approved			3q29	2014-11-19			347	ENSG00000189058	NM_001647	P05090	uc003fur.2	MGI:88056	Apod
HGNC:613	APOE	apolipoprotein E	Approved	AD2		19q13.32	2016-10-05		K00396	348	ENSG00000130203	NM_000041	P02649	uc002pab.4	MGI:88057	Apoe
HGNC:614	APOEL1~withdrawn	entry withdrawn	Entry Withdrawn				2012-10-02			NA
HGNC:615	APOF	apolipoprotein F	Approved			12q13.3	2016-10-05		L27050	319	ENSG00000175336		Q13790	uc001sle.2	MGI:104539	Apof
HGNC:616	APOH	apolipoprotein H	Approved	B2G1	BG	17q24.2	2015-12-17			350		NM_000042	P02749	uc002jfn.5	MGI:88058	Apoh
HGNC:617	APOJ~withdrawn	symbol withdrawn, see CLU	Symbol Withdrawn				1999-03-10			NA
HGNC:618	APOL1	apolipoprotein L1	Approved	APOL		22q12.3	2017-03-24		AF019225	8542	ENSG00000100342	NM_145343	O14791	uc011amq.3
HGNC:619	APOL2	apolipoprotein L2	Approved		APOL-II	22q12.3	2015-12-15		AF324224	23780	ENSG00000128335	NM_145637	Q9BQE5	uc003apa.4
HGNC:14868	APOL3	apolipoprotein L3	Approved		CG12-1, APOLIII	22q12.3	2016-10-05		AF305227	80833	ENSG00000128284	NM_145641	O95236	uc003aot.4
HGNC:14867	APOL4	apolipoprotein L4	Approved		APOLIV	22q12.3	2016-10-05		AF305226	80832	ENSG00000100336	NM_145660	Q9BPW4	uc032qnf.2
HGNC:14869	APOL5	apolipoprotein L5	Approved		APOLV	22q12.3	2015-12-15		AY014878	80831	ENSG00000128313	NM_030642	Q9BWW9	uc003aof.4
HGNC:14870	APOL6	apolipoprotein L6	Approved		APOL-VI, APOLVI	22q12.3	2015-12-15		AY014879	80830	ENSG00000221963	NM_030641	Q9BWW8	uc003aoe.4	MGI:1919189	Apol6
HGNC:25268	APOLD1	apolipoprotein L domain containing 1	Approved		FLJ25138, DKFZP434F0318	12p13.1	2016-10-05		AL136783	81575	ENSG00000178878	NM_030817	Q96LR9	uc001raw.5	MGI:2685921	Apold1
HGNC:13916	APOM	apolipoprotein M	Approved		ApoM, G3a, NG20	6p21.33	2016-10-05		AJ245434	55937	ENSG00000204444	NM_019101	O95445	uc003nvl.4	MGI:1930124	Apom
HGNC:28727	APOO	apolipoprotein O	Approved	FAM121B	MGC4825, My025, Mic23, MIC26	Xp22.11	2017-07-07	2007-01-17	BC016814	79135	ENSG00000184831	NM_024122	Q9BUR5	uc004dax.4	MGI:1915566	Apoo
HGNC:24009	APOOL	apolipoprotein O like	Approved	CXorf33, FAM121A	UNQ8193, AAIR8193, Mic27	Xq21.1	2016-02-15	2007-01-17	AK130506	139322	ENSG00000155008	NM_198450	Q6UXV4	uc004eem.4	MGI:1915367	Apool
HGNC:48739	APOOP1	apolipoprotein O pseudogene 1	Approved			5q33.3	2016-11-09			100286948	ENSG00000270560
HGNC:48740	APOOP2	apolipoprotein O pseudogene 2	Approved			3p11.2	2013-06-07			100129005	ENSG00000240902
HGNC:48741	APOOP3	apolipoprotein O pseudogene 3	Approved			12q14.3	2013-06-07			100131528	ENSG00000255700
HGNC:48742	APOOP4	apolipoprotein O pseudogene 4	Approved			4q13.2	2013-06-07			100128725	ENSG00000248122
HGNC:48743	APOOP5	apolipoprotein O pseudogene 5	Approved			16q21	2015-01-29			644649	ENSG00000260240
HGNC:20492	APOPT1	apoptogenic 1, mitochondrial	Approved	C14orf153	MGC2562, APOP-1	14q32.33	2015-08-24	2011-09-07	BC007412	84334	ENSG00000256053	NM_032374	Q96IL0	uc010tyc.3	MGI:1915270	Apopt1
HGNC:620	APP	amyloid beta precursor protein	Approved	AD1		21q21.3	2016-10-05		M15533	351	ENSG00000142192	NM_000484	P05067	uc002ylz.4	MGI:88059	App
HGNC:622	APPBP2	amyloid beta precursor protein binding protein 2	Approved		KIAA0228, Hs.84084, PAT1	17q23.2	2016-01-21		AF017782	10513	ENSG00000062725	NM_006380	Q92624	uc002iys.3	MGI:1914134	Appbp2
HGNC:623	APPL~withdrawn	entry withdrawn	Entry Withdrawn				2005-09-06			NA
HGNC:24035	APPL1	adaptor protein, phosphotyrosine interacting with PH domain and leucine zipper 1	Approved		APPL	3p14.3	2016-03-14		AB037849	26060	ENSG00000157500	NM_012096	Q9UKG1	uc003dio.4	MGI:1920243	Appl1
HGNC:18242	APPL2	adaptor protein, phosphotyrosine interacting with PH domain and leucine zipper 2	Approved		FLJ10659, DIP13B	12q23.3	2016-03-14		AY113704	55198	ENSG00000136044	NM_018171	Q8NEU8	uc001tlf.2	MGI:2384914	Appl2
HGNC:624	APPL2~withdrawn	symbol withdrawn, see APLP2	Symbol Withdrawn				1993-12-13			NA
HGNC:625	APR~withdrawn	symbol withdrawn, see LRP1	Symbol Withdrawn				1999-07-09			NA
HGNC:626	APRT	adenine phosphoribosyltransferase	Approved			16q24.3	2016-10-05			353	ENSG00000198931	NM_000485	P07741	uc002flv.4	MGI:88061	Aprt
HGNC:627	APS~withdrawn	symbol withdrawn, see KLK3	Symbol Withdrawn				1999-04-23			NA
HGNC:628	APT1~withdrawn	symbol withdrawn, see FAS	Symbol Withdrawn				1998-12-07			NA
HGNC:629	APT1LG1~withdrawn	symbol withdrawn, see FASLG	Symbol Withdrawn				1998-12-07			NA
HGNC:44173	APTR	Alu-mediated CDKN1A/p21 transcriptional regulator (non-protein coding)	Approved	RSBN1L-AS1		7q11.23	2014-04-22	2014-04-22	AF290475	100505854	ENSG00000214293	NR_038361
HGNC:15984	APTX	aprataxin	Approved	AXA1	FLJ20157, AOA, AOA1, EAOH, EOAHA	9p21.1	2016-10-05		AK000164	54840	ENSG00000137074	NM_017692	Q7Z2E3	uc064snf.1	MGI:1913658	Aptx
HGNC:632	APY~withdrawn	symbol withdrawn, see MS4A2	Symbol Withdrawn				2005-10-14			NA
HGNC:633	AQP1	aquaporin 1 (Colton blood group)	Approved	CO	CHIP28	7p14.3	2017-03-24		M77829	358	ENSG00000240583	NM_000385	P29972	uc003tbv.3	MGI:103201	Aqp1
HGNC:634	AQP2	aquaporin 2	Approved			12q13.12	2017-03-24			359	ENSG00000167580	NM_000486	P41181	uc001rvn.4	MGI:1096865	Aqp2
HGNC:635	AQP2L~withdrawn	symbol withdrawn, see AQP6	Symbol Withdrawn				2005-09-20			NA
HGNC:636	AQP3	aquaporin 3 (Gill blood group)	Approved		GIL	9p13.3	2017-03-24			360	ENSG00000165272	NM_004925	Q92482	uc003zsx.4	MGI:1333777	Aqp3
HGNC:637	AQP4	aquaporin 4	Approved		MIWC	18q11.2	2016-10-05		U63622	361	ENSG00000171885	NM_001650, NM_004028	P55087	uc002kwa.4	MGI:107387	Aqp4
HGNC:26399	AQP4-AS1	AQP4 antisense RNA 1	Approved	C18orf16, CHST9-AS1	FLJ30507	18q11.2	2016-10-05	2012-10-03	AK055069	147429	ENSG00000260372			uc010xbm.3
HGNC:638	AQP5	aquaporin 5	Approved			12q13.12	2016-10-05		U46569	362	ENSG00000161798	NM_001651	P55064	uc001rvo.4	MGI:106215	Aqp5
HGNC:639	AQP6	aquaporin 6	Approved	AQP2L		12q13.12	2016-10-05		AL137716	363	ENSG00000086159	NM_001652, NM_053286	Q13520	uc058nuf.1	MGI:1341204	Aqp6
HGNC:640	AQP7	aquaporin 7	Approved	AQP7L	AQP9, AQPap	9p13.3	2016-10-05		AB006190	364	ENSG00000165269	NM_001170	O14520	uc003zst.3	MGI:1314647	Aqp7
HGNC:641	AQP7L~withdrawn	symbol withdrawn, see AQP7	Symbol Withdrawn				2005-08-09			NA
HGNC:32048	AQP7P1	aquaporin 7 pseudogene 1	Approved			9q13	2016-10-05			375719	ENSG00000186466	XM_372110
HGNC:32049	AQP7P2	aquaporin 7 pseudogene 2	Approved			9q13	2016-10-05			389756	ENSG00000181997	XM_497059
HGNC:31976	AQP7P3	aquaporin 7 pseudogene 3	Approved		AQPap-3	9q21.11	2015-07-31			441432	ENSG00000279688	NG_005142	A6NL99
HGNC:32056	AQP7P4	aquaporin 7 pseudogene 4	Approved			9q13	2014-11-18			100132938	ENSG00000176115	NG_021659
HGNC:51836	AQP7P5	aquaporin 7 pseudogene 5	Approved			9p11.2	2016-07-19			102724655	ENSG00000278122
HGNC:642	AQP8	aquaporin 8	Approved			16p12.1	2016-10-05		BC040630	343	ENSG00000103375	NM_001169	O94778	uc002doc.4	MGI:1195271	Aqp8
HGNC:643	AQP9	aquaporin 9	Approved		SSC1, HsT17287	15q21.3	2016-10-05		AF016495	366	ENSG00000103569	NM_020980	O43315	uc002aez.3	MGI:1891066	Aqp9
HGNC:16029	AQP10	aquaporin 10	Approved			1q21.3	2014-11-18		AF159174	89872	ENSG00000143595	NM_080429	Q96PS8	uc001feu.3
HGNC:19940	AQP11	aquaporin 11	Approved			11q14.1	2016-10-05		AB028147	282679	ENSG00000178301	NM_173039	Q8NBQ7	uc001oyj.4	MGI:1913583	Aqp11
HGNC:19941	AQP12A	aquaporin 12A	Approved	AQP12		2q37.3	2015-08-28	2005-05-26	AB040748	375318	ENSG00000184945	NM_198998	Q8IXF9	uc061ujk.1	MGI:2664636	Aqp12
HGNC:6096	AQP12B	aquaporin 12B	Approved	INSSA3		2q37.3	2015-09-10	2005-05-26	BC041460	653437	ENSG00000185176		A6NM10	uc010fzj.4	MGI:2664636
HGNC:29513	AQR	aquarius intron-binding spliceosomal factor	Approved		KIAA0560, fSAP164, IBP160	15q14	2016-01-15		AB011132	9716	ENSG00000021776	NM_014691	O60306	uc001ziv.4	MGI:1276102	Aqr
HGNC:644	AR	androgen receptor	Approved	DHTR, SBMA	AIS, NR3C4, SMAX1, HUMARA	Xq12	2014-11-19		M20132	367	ENSG00000169083	NM_000044	P10275	uc004dwu.3	MGI:88064	Ar
HGNC:645	ARA~withdrawn	symbol withdrawn, see ABCC6	Symbol Withdrawn				1999-10-27			NA
HGNC:646	ARAF	A-Raf proto-oncogene, serine/threonine kinase	Approved	ARAF1		Xp11.3	2016-10-05	2005-01-19	X04790	369	ENSG00000078061		P10398	uc064yvp.1	MGI:88065	Araf
HGNC:50824	ARAFP1	ARAF pseudogene 1	Approved			7q11.21	2015-07-30			100421741	ENSG00000231264
HGNC:647	ARAFP2	ARAF pseudogene 2	Approved	ARAF2, ARAFPS, ARAF2P	PKS1	7q11.21	2014-11-19	2014-06-26		644000	ENSG00000224368	NG_008381
HGNC:35474	ARAFP3	ARAF pseudogene 3	Approved	ARAF3P		7q11.21	2014-06-26	2014-06-26	AC006455	285893	ENSG00000227298	NG_003157
HGNC:16925	ARAP1	ArfGAP with RhoGAP domain, ankyrin repeat and PH domain 1	Approved	CENTD2		11q13.4	2016-10-05	2008-09-22	AF411983	116985	ENSG00000186635	NM_001040118	Q96P48	uc001osu.4	MGI:1916960	Arap1
HGNC:39993	ARAP1-AS1	ARAP1 antisense RNA 1	Approved			11q13.4	2014-11-19			NA	ENSG00000256007			uc058fck.1
HGNC:39994	ARAP1-AS2	ARAP1 antisense RNA 2	Approved			11q13.4	2014-11-19			100506020	ENSG00000245148			uc058fcw.1
HGNC:16924	ARAP2	ArfGAP with RhoGAP domain, ankyrin repeat and PH domain 2	Approved	CENTD1	PARX	4p14	2016-10-05	2008-09-22	AF411982	116984	ENSG00000047365	NM_015230	Q8WZ64	uc003gsq.3	MGI:2684416	Arap2
HGNC:24097	ARAP3	ArfGAP with RhoGAP domain, ankyrin repeat and PH domain 3	Approved	CENTD3	FLJ21065, DRAG1	5q31.3	2015-09-11	2008-09-22	AJ310567	64411	ENSG00000120318	NM_022481	Q8WWN8	uc003llm.4	MGI:2147274	Arap3
HGNC:648	ARC	activity regulated cytoskeleton associated protein	Approved		KIAA0278, Arg3.1	8q24.3	2016-06-24		AF193421	23237	ENSG00000198576		Q7LC44	uc003ywn.2	MGI:88067	Arc
HGNC:649	ARCN1	archain 1	Approved	COPD		11q23.3	2014-11-18		X81197	372	ENSG00000095139		P48444	uc001ptq.4	MGI:2387591	Arcn1
HGNC:650	ARCN2~withdrawn	entry withdrawn	Entry Withdrawn				2010-04-21			NA
HGNC:651	AREG	amphiregulin	Approved	SDGF, AREGB		4q13.3	2015-08-24		M30704	374	ENSG00000109321		P15514	uc032tme.2	MGI:88068	Areg
HGNC:34509	AREGB~withdrawn	symbol withdrawn, see AREG	Symbol Withdrawn				2014-11-19			NA
HGNC:20363	AREL1	apoptosis resistant E3 ubiquitin protein ligase 1	Approved	KIAA0317	FIEL1	14q24.3	2016-10-05	2013-04-15	AB002315	9870	ENSG00000119682	NM_014821	O15033	uc001xqb.4	MGI:1915747	Arel1
HGNC:652	ARF1	ADP ribosylation factor 1	Approved			1q42.13	2015-11-19		M84326	375	ENSG00000143761	NM_001024227	P84077	uc001hrs.3	MGI:99431	Arf1
HGNC:22500	ARF1P1	ADP ribosylation factor 1 pseudogene 1	Approved			7q21.3	2015-11-19			442334	ENSG00000219807	XM_498225
HGNC:39883	ARF1P2	ADP ribosylation factor 1 pseudogene 2	Approved			12q24.31	2015-11-19			100420012	ENSG00000213137
HGNC:39884	ARF1P3	ADP ribosylation factor 1 pseudogene 3	Approved			8q24.13	2015-11-19			442396	ENSG00000253885
HGNC:653	ARF2~withdrawn	symbol withdrawn, see ARF4	Symbol Withdrawn				2014-11-18			NA
HGNC:44341	ARF2P	ADP ribosylation factor 2, pseudogene	Approved		MGC57346	17q21.31	2017-02-01			108489980	ENSG00000282774	NG_051340			MGI:99595	Arf2
HGNC:654	ARF3	ADP ribosylation factor 3	Approved			12q13.12	2015-11-19		M74491	377	ENSG00000134287	NM_001659	P61204	uc001rsr.3	MGI:99432	Arf3
HGNC:655	ARF4	ADP ribosylation factor 4	Approved	ARF2		3p14.3	2015-11-19		M36341	378	ENSG00000168374	NM_001660	P18085	uc003dix.5	MGI:99433	Arf4
HGNC:51593	ARF4-AS1	ARF4 antisense RNA 1	Approved			3p14.3	2015-03-11		BF793425, AI127075	NA	ENSG00000272146
HGNC:657	ARF4P1	ADP ribosylation factor 4 pseudogene 1	Approved	ARF4P		9q34.2	2015-11-19	2009-11-25	M31889	380	ENSG00000271525	NG_001075
HGNC:16599	ARF4P2	ADP ribosylation factor 4 pseudogene 2	Approved		dJ885L7.7	20q13.33	2015-11-19		AL035669	170485	ENSG00000236527	NG_001031
HGNC:32380	ARF4P3	ADP ribosylation factor 4 pseudogene 3	Approved			13q32.3	2015-11-19			390423	ENSG00000214051	XM_372496
HGNC:37628	ARF4P4	ADP ribosylation factor 4 pseudogene 4	Approved			13q31.1	2015-11-19			100129023	ENSG00000231222
HGNC:37629	ARF4P5	ADP ribosylation factor 4 pseudogene 5	Approved			1p31.1	2015-11-19			100316867
HGNC:658	ARF5	ADP ribosylation factor 5	Approved			7q32.1	2016-10-05			381	ENSG00000004059	NM_001662	P84085	uc003vmb.3	MGI:99434	Arf5
HGNC:659	ARF6	ADP ribosylation factor 6	Approved			14q21.3	2015-11-19			382	ENSG00000165527	NM_001663	P62330	uc001wxg.5	MGI:99435	Arf6
HGNC:15852	ARFGAP1	ADP ribosylation factor GTPase activating protein 1	Approved	ARF1GAP	FLJ10767, bA261N11.3	20q13.33	2015-11-19	2002-08-23	AK001629	55738	ENSG00000101199	NM_018209	Q8N6T3	uc002yel.5	MGI:2183559	Arfgap1
HGNC:13504	ARFGAP2	ADP ribosylation factor GTPase activating protein 2	Approved	ZNF289	IRZ, Zfp289, FLJ14576	11p11.2	2016-10-05	2008-01-09	AK027482	84364	ENSG00000149182	NM_032389	Q8N6H7	uc001ndt.4	MGI:1924288	Arfgap2
HGNC:661	ARFGAP3	ADP ribosylation factor GTPase activating protein 3	Approved	ARFGAP1		22q13.2	2015-11-19	2002-08-23	AK002083	26286	ENSG00000242247	NM_014570	Q9NP61	uc003bdd.3	MGI:1913501	Arfgap3
HGNC:15772	ARFGEF1	ADP ribosylation factor guanine nucleotide exchange factor 1	Approved		DKFZP434L057, BIG1, ARFGEP1, p200	8q13.2	2016-10-05		AF084520	10565	ENSG00000066777	NM_006421	Q9Y6D6	uc003xxo.2	MGI:2442988	Arfgef1
HGNC:15853	ARFGEF2	ADP ribosylation factor guanine nucleotide exchange factor 2	Approved		BIG2	20q13.13	2015-11-19		AF084521	10564	ENSG00000124198	NM_006420	Q9Y6D5	uc002xtx.5	MGI:2139354	Arfgef2
HGNC:21213	ARFGEF3	ARFGEF family member 3	Approved	C6orf92, KIAA1244	dJ171N11.1, BIG3, PPP1R33	6q23.3-q24.1	2017-06-08	2015-01-26	AB033070	57221	ENSG00000112379	NM_020340	Q5TH69		MGI:106387	Arfgef3
HGNC:21496	ARFIP1	ADP ribosylation factor interacting protein 1	Approved		HSU52521	4q31.3	2016-10-24		U52521	27236	ENSG00000164144	NM_014447	P53367	uc003inc.5	MGI:1277120	Arfip1
HGNC:17160	ARFIP2	ADP ribosylation factor interacting protein 2	Approved		POR1	11p15.4	2016-10-05		BC000392	23647	ENSG00000132254	NM_012402	P53365	uc001mdk.4	MGI:1924182	Arfip2
HGNC:662	ARFRP1	ADP ribosylation factor related protein 1	Approved		ARP, Arp1, ARL18	20q13.33	2016-10-05		X91504	10139	ENSG00000101246		Q13795	uc032ppj.2	MGI:1923938	Arfrp1
HGNC:663	ARG1	arginase 1	Approved			6q23.2	2016-10-05			383	ENSG00000118520		P05089	uc003qcp.3	MGI:88070	Arg1
HGNC:664	ARG2	arginase 2	Approved			14q24.1	2014-11-19		D86724	384		NM_001172	P78540	uc001xjs.4	MGI:1330806	Arg2
HGNC:30146	ARGFX	arginine-fifty homeobox	Approved			3q13.33	2015-12-14			503582	ENSG00000186103	NM_001012659	A6NJG6	uc062myc.1
HGNC:17252	ARGFXP1	arginine-fifty homeobox pseudogene 1	Approved			5q23.2	2011-06-20			503583		NG_004853
HGNC:23977	ARGFXP2	arginine-fifty homeobox pseudogene 2	Approved			17q11.2	2011-06-20			503640		NR_002222
HGNC:25482	ARGLU1	arginine and glutamate rich 1	Approved		FLJ10154	13q33.3	2014-11-19		BC071587	55082	ENSG00000134884	NM_018011	Q9NWB6	uc001vqk.5	MGI:2442985	Arglu1
HGNC:666	ARH6~withdrawn	symbol withdrawn, see RHOB	Symbol Withdrawn				1998-08-28			NA
HGNC:665	ARH12~withdrawn	symbol withdrawn, see RHOA	Symbol Withdrawn				1997-11-13			NA
HGNC:673	ARHGAP1	Rho GTPase activating protein 1	Approved		RhoGAP, p50rhoGAP, CDC42GAP, Cdc42GAP	11p11.2	2014-11-18		BC018118	392	ENSG00000175220	NM_004308	Q07960	uc001ndd.5	MGI:2445003	Arhgap1
HGNC:674	ARHGAP4	Rho GTPase activating protein 4	Approved		KIAA0131, C1, p115, RhoGAP4, SrGAP4	Xq28	2015-09-11		X78817	393	ENSG00000089820	NM_001666	P98171	uc065byi.1	MGI:2159577	Arhgap4
HGNC:675	ARHGAP5	Rho GTPase activating protein 5	Approved	GFI2	RhoGAP5, p190-B, p190BRhoGAP	14q12	2015-09-11		U17032	394		NM_001030055	Q13017	uc001wrn.3	MGI:1332637	Arhgap5
HGNC:20279	ARHGAP5-AS1	ARHGAP5 antisense RNA 1 (head to head)	Approved	C14orf128	MGC15504	14q12	2012-10-17	2011-11-29	BC007251	84837	ENSG00000258655	NR_027263	Q96IT6	uc010amk.4
HGNC:676	ARHGAP6	Rho GTPase activating protein 6	Approved		rhoGAPX-1	Xp22.2	2016-10-05		AF012272	395	ENSG00000047648	NM_013427	O43182	uc004cup.2	MGI:1196332	Arhgap6
HGNC:677	ARHGAP8	Rho GTPase activating protein 8	Approved		FLJ20185, BPGAP1	22q13.31	2016-10-05		AF177331	23779	ENSG00000241484	NM_017701	P85298	uc003bfk.4	MGI:1920417	Arhgap8
HGNC:14130	ARHGAP9	Rho GTPase activating protein 9	Approved		MGC1295, 10C	12q13.3	2014-11-19		AB051853	64333	ENSG00000123329	NM_032496	Q9BRR9	uc001soc.3	MGI:2143764	Arhgap9
HGNC:26099	ARHGAP10	Rho GTPase activating protein 10	Approved		FLJ20896, FLJ41791, GRAF2	4q31.23	2014-11-19		BC047914	79658	ENSG00000071205	NM_024605	A1A4S6	uc003ilf.4	MGI:1925764	Arhgap10
HGNC:15783	ARHGAP11A	Rho GTPase activating protein 11A	Approved		KIAA0013	15q13.3	2015-08-26		D87717	9824	ENSG00000198826	NM_014783	Q6P4F7	uc001zgy.2	MGI:2444300	Arhgap11a
HGNC:15782	ARHGAP11B	Rho GTPase activating protein 11B	Approved	FAM7B1	B'-T	15q13.2	2015-09-07		BC105788	89839		NM_001039841	Q3KRB8	uc001zet.2
HGNC:16348	ARHGAP12	Rho GTPase activating protein 12	Approved		FLJ20737, FLJ10971, FLJ21785	10p11.22	2015-08-24		AY033594	94134	ENSG00000165322		Q8IWW6	uc001ivz.3	MGI:1922665	Arhgap12
HGNC:21030	ARHGAP15	Rho GTPase activating protein 15	Approved		BM046	2q22.2-q22.3	2017-08-14		AY219338	55843	ENSG00000075884	NM_018460	Q53QZ3	uc002tvm.5	MGI:1923367	Arhgap15
HGNC:19921	ARHGAP16P	Rho GTPase activating protein 16 pseudogene	Approved	ARHGAP15P		14q21.2	2011-07-13	2003-05-07		319102		NG_002492
HGNC:18239	ARHGAP17	Rho GTPase activating protein 17	Approved		RICH1, FLJ10308, NADRIN, FLJ13219, WBP15	16p12.1	2016-10-05		AJ306731	55114	ENSG00000140750	NM_018054	Q68EM7	uc002dnb.5	MGI:1917747	Arhgap17
HGNC:21035	ARHGAP18	Rho GTPase activating protein 18	Approved		MacGAP, bA307O14.2	6q22.33	2016-10-05		AB053293	93663	ENSG00000146376	NM_033515	Q8N392	uc003qbr.4	MGI:1921160	Arhgap18
HGNC:23724	ARHGAP19	Rho GTPase activating protein 19	Approved		FLJ00194, MGC14258	10q24.1	2016-10-05		AK074122	84986	ENSG00000213390	NM_032900	Q14CB8	uc001knb.4	MGI:1918335	Arhgap19
HGNC:48348	ARHGAP19-SLIT1	ARHGAP19-SLIT1 readthrough (NMD candidate)	Approved			10q24.1	2013-05-10			100533184	ENSG00000269891
HGNC:18357	ARHGAP20	Rho GTPase activating protein 20	Approved		KIAA1391	11q22.3-q23.1	2017-06-08		AB037812	57569	ENSG00000137727	NM_020809	Q9P2F6	uc001pkz.3	MGI:2445175	Arhgap20
HGNC:23725	ARHGAP21	Rho GTPase activating protein 21	Approved		KIAA1424, ARHGAP10	10p12.1	2016-10-05		AF480466	57584	ENSG00000107863	NM_020824	Q5T5U3	uc001isb.2	MGI:1918685	Arhgap21
HGNC:30320	ARHGAP22	Rho GTPase activating protein 22	Approved		RhoGAP2	10q11.22-q11.23	2017-06-08		AY324801	58504	ENSG00000128805	NM_021226	Q7Z5H3	uc001jgt.5	MGI:2443418	Arhgap22
HGNC:42944	ARHGAP22-IT1	ARHGAP22 intronic transcript 1	Approved		FLJ35752	10q11.22	2015-02-25		AK093071	100689073	ENSG00000248682			uc057tdj.1
HGNC:29293	ARHGAP23	Rho GTPase activating protein 23	Approved		KIAA1501	17q12	2016-10-18		AB040934	57636	ENSG00000275832	NM_001199417	Q9P227	uc284ovh.1	MGI:3697726	Arhgap23
HGNC:45039	ARHGAP23P1	Rho GTPase activating protein 23 pseudogene 1	Approved			16p11.2	2013-01-23			NA	ENSG00000260781
HGNC:25361	ARHGAP24	Rho GTPase activating protein 24	Approved		DKFZP564B1162, FLJ33877, FilGAP	4q21.23-q21.3	2017-06-08		AK091196	83478	ENSG00000138639	NM_031305	Q8N264	uc003hpk.4	MGI:1922647	Arhgap24
HGNC:28951	ARHGAP25	Rho GTPase activating protein 25	Approved		KIAA0053	2p13.3	2016-04-25		D29642	9938	ENSG00000163219	NM_014882	P42331	uc010fdg.4	MGI:2443687	Arhgap25
HGNC:17073	ARHGAP26	Rho GTPase activating protein 26	Approved		GRAF, KIAA0621, OPHN1L, OPHN1L1	5q31.3	2016-10-05		AB014521	23092	ENSG00000145819	NM_015071	Q9UNA1	uc011dbj.3	MGI:1918552	Arhgap26
HGNC:40792	ARHGAP26-AS1	ARHGAP26 antisense RNA 1	Approved			5q31.3	2014-11-19			NA	ENSG00000226272			uc003lmv.4
HGNC:41429	ARHGAP26-IT1	ARHGAP26 intronic transcript 1	Approved			5q31.3	2015-02-25			NA	ENSG00000230789			uc063ifw.1
HGNC:31813	ARHGAP27	Rho GTPase activating protein 27	Approved	SH3D20	CAMGAP1, FLJ43547, SH3P20	17q21.31	2016-12-14		AK125535	201176	ENSG00000159314	NM_199282	Q6ZUM4	uc032fka.1	MGI:1916903	Arhgap27
HGNC:28630	ARHGAP27P1	Rho GTPase activating protein 27 pseudogene 1	Approved		loc146880	17q24.1	2016-12-14			146880		NR_027487
HGNC:52873	ARHGAP27P1-BPTFP1-KPNA2P3	ARHGAP27P1-BPTFP1-KPNA2P3 readthrough, transcribed pseudogene	Approved			17q24.1	2017-07-14			109286553	ENSG00000215769	NR_026899
HGNC:25509	ARHGAP28	Rho GTPase activating protein 28	Approved		KIAA1314, FLJ10312	18p11.31	2016-11-11		BC033668	79822	ENSG00000088756	NM_001010000	Q9P2N2	uc002kne.4	MGI:2147003	Arhgap28
HGNC:30207	ARHGAP29	Rho GTPase activating protein 29	Approved		PARG1	1p22.1	2014-11-18			9411	ENSG00000137962	NM_004815	Q52LW3	uc001dqj.5	MGI:2443818	Arhgap29
HGNC:27414	ARHGAP30	Rho GTPase activating protein 30	Approved		FLJ00267	1q23.3	2014-11-19		AL832852	257106	ENSG00000186517	NM_181720	Q7Z6I6	uc001fxl.4	MGI:2684948	Arhgap30
HGNC:29216	ARHGAP31	Rho GTPase activating protein 31	Approved		CDGAP	3q13.32-q13.33	2017-06-08			57514	ENSG00000031081		Q2M1Z3	uc003ecj.5	MGI:1333857	Arhgap31
HGNC:41235	ARHGAP31-AS1	ARHGAP31 antisense RNA 1	Approved			3q13.33	2014-11-19			NA	ENSG00000241155			uc062mtq.1
HGNC:17399	ARHGAP32	Rho GTPase activating protein 32	Approved		GRIT, KIAA0712, MGC1892, RICS, GC-GAP	11q24.3	2015-09-11		AB018255	9743	ENSG00000134909	NM_014715	A7KAX9	uc009zcp.3	MGI:2450166	Arhgap32
HGNC:23085	ARHGAP33	Rho GTPase activating protein 33	Approved	SNX26	FLJ39019, TCGAP	19q13.12	2016-10-05	2010-02-19	AY044864	115703	ENSG00000004777	NM_052948	O14559	uc002obs.3	MGI:2673998	Arhgap33
HGNC:4591	ARHGAP35	Rho GTPase activating protein 35	Approved	GRLF1	GRF-1, p190ARhoGAP, P190A, KIAA1722, p190RhoGAP	19q13.32	2014-11-18	2011-06-07	M73077	2909	ENSG00000160007	NM_004491	Q9NRY4	uc010ekv.4	MGI:1929494	Arhgap35
HGNC:26388	ARHGAP36	Rho GTPase activating protein 36	Approved		FLJ30058	Xq26.1	2015-08-24			158763	ENSG00000147256	NM_144967	Q6ZRI8	uc004evz.5	MGI:1922654	Arhgap36
HGNC:29351	ARHGAP39	Rho GTPase activating protein 39	Approved		KIAA1688, Vilse, CrGAP	8q24.3	2015-08-24			80728	ENSG00000147799		Q9C0H5	uc064rpe.1	MGI:107858	Arhgap39
HGNC:16226	ARHGAP40	Rho GTPase activating protein 40	Approved	C20orf95	dJ1100H13.4	20q11.23	2016-10-18	2010-04-14	AL035419	343578	ENSG00000124143	NM_001164431	Q5TG30	uc061wyy.1	MGI:3649852	Arhgap40
HGNC:26545	ARHGAP42	Rho GTPase activating protein 42	Approved		FLJ32810, GRAF3	11q22.1	2015-08-26			143872	ENSG00000165895	NM_152432	A6NI28	uc001pge.2	MGI:1918794	Arhgap42
HGNC:43940	ARHGAP42P1	Rho GTPase activating protein 42 pseudogene 1	Approved			2q21.1	2012-05-11			NA	ENSG00000227817
HGNC:43939	ARHGAP42P2	Rho GTPase activating protein 42 pseudogene 2	Approved			2q21.1	2012-05-11			100130693	ENSG00000231147
HGNC:19327	ARHGAP42P3	Rho GTPase activating protein 42 pseudogene 3	Approved	OPHN1P1		22q11.1	2014-11-19	2012-05-11		266698	ENSG00000235759
HGNC:43941	ARHGAP42P4	Rho GTPase activating protein 42 pseudogene 4	Approved			14q11.2	2012-05-11			254398	ENSG00000258080
HGNC:43942	ARHGAP42P5	Rho GTPase activating protein 42 pseudogene 5	Approved			14q11.2	2012-05-11			100128514	ENSG00000258233
HGNC:29096	ARHGAP44	Rho GTPase activating protein 44	Approved		KIAA0672, RICH-2, RICH2	17p12	2015-08-26			9912	ENSG00000006740	NM_014859	Q17R89	uc002gnr.5	MGI:2144423	Arhgap44
HGNC:17102	ARHGAP45	Rho GTPase activating protein 45	Approved	HMHA1	KIAA0223, HA-1	19p13.3	2016-06-06	2016-06-06	D86976	23526			Q92619	uc002lqz.4	MGI:1917969	Arhgap45
HGNC:678	ARHGDIA	Rho GDP dissociation inhibitor alpha	Approved	GDIA1	RHOGDI	17q25.3	2016-04-01		BC028333	396		NM_004309	P52565	uc002kbq.3	MGI:2178103	Arhgdia
HGNC:679	ARHGDIB	Rho GDP dissociation inhibitor beta	Approved	RAP1GN1, GDIA2, GDID4	Ly-GDI, RhoGDI2	12p12.3	2016-04-01		L07916	397		NM_001175	P52566	uc001rcq.2	MGI:101940	Arhgdib
HGNC:680	ARHGDIG	Rho GDP dissociation inhibitor gamma	Approved		RHOGDI-3	16p13.3	2016-04-01		U82532	398	ENSG00000242173		Q99819	uc002cgm.2	MGI:108430	Arhgdig
HGNC:681	ARHGEF1	Rho guanine nucleotide exchange factor 1	Approved		P115-RHOGEF, SUB1.5, LBCL2	19q13.2	2016-10-05		U64105	9138	ENSG00000076928	NM_199002	Q92888	uc002osa.4	MGI:1353510	Arhgef1
HGNC:682	ARHGEF2	Rho/Rac guanine nucleotide exchange factor 2	Approved		LFP40, GEF-H1, KIAA0651, P40	1q22	2016-10-05		AB014551	9181	ENSG00000116584	NM_004723	Q92974	uc001fmr.3	MGI:103264	Arhgef2
HGNC:683	ARHGEF3	Rho guanine nucleotide exchange factor 3	Approved		STA3, XPLN, GEF3, DKFZP434F2429	3p14.3	2015-11-09		AB209661	50650	ENSG00000163947	NM_019555	Q9NR81	uc003dig.2	MGI:1918954	Arhgef3
HGNC:40083	ARHGEF3-AS1	ARHGEF3 antisense RNA 1	Approved			3p14.3	2014-11-19			100874200	ENSG00000240198			uc031sae.2
HGNC:684	ARHGEF4	Rho guanine nucleotide exchange factor 4	Approved		STM6, KIAA1112, ASEF	2q21.1	2016-10-05		AL137289	50649	ENSG00000136002		Q9NR80	uc002tsa.2	MGI:2442507	Arhgef4
HGNC:13209	ARHGEF5	Rho guanine nucleotide exchange factor 5	Approved		TIM, TIM1, GEF5, P60	7q35	2015-11-09		U02082	7984	ENSG00000050327	NM_005435	Q12774	uc003wel.4	MGI:1858952	Arhgef5
HGNC:685	ARHGEF6	Rac/Cdc42 guanine nucleotide exchange factor 6	Approved	MRX46	alphaPIX, Cool-2, KIAA0006, alpha-PIX, Cool2	Xq26.3	2016-10-05		D13631	9459	ENSG00000129675	NM_004840	Q15052	uc004fab.5	MGI:1920591	Arhgef6
HGNC:15607	ARHGEF7	Rho guanine nucleotide exchange factor 7	Approved		KIAA0142, PIXB, DKFZp761K1021, Nbla10314, DKFZp686C12170, BETA-PIX, COOL1, P85SPR, P85, P85COOL1, P50BP, PAK3, P50	13q34	2016-10-05		D63476	8874	ENSG00000102606	NM_001113511	Q14155	uc001vrr.3	MGI:1860493	Arhgef7
HGNC:39816	ARHGEF7-AS1	ARHGEF7 antisense RNA 1	Approved			13q34	2014-11-19			NA	ENSG00000227352			uc058yie.1
HGNC:40717	ARHGEF7-AS2	ARHGEF7 antisense RNA 2	Approved			13q34	2014-11-19			NA	ENSG00000235875			uc058yhz.1
HGNC:41408	ARHGEF7-IT1	ARHGEF7 intronic transcript 1	Approved			13q34	2015-02-25			NA	ENSG00000233644			uc058yid.1
HGNC:14561	ARHGEF9	Cdc42 guanine nucleotide exchange factor 9	Approved		KIAA0424, PEM-2	Xq11.1	2015-11-09		AB007884	23229	ENSG00000131089		O43307	uc064zpi.1	MGI:2442233	Arhgef9
HGNC:41401	ARHGEF9-IT1	ARHGEF9 intronic transcript 1	Approved			Xq11.1	2015-02-25			NA	ENSG00000231729			uc033egi.1
HGNC:14103	ARHGEF10	Rho guanine nucleotide exchange factor 10	Approved		KIAA0294, Gef10	8p23.3	2017-03-24		AF009205	9639	ENSG00000104728		O15013	uc003wpr.4	MGI:2444453	Arhgef10
HGNC:25540	ARHGEF10L	Rho guanine nucleotide exchange factor 10 like	Approved		FLJ10521, KIAA1626	1p36.13	2015-11-09		AB046846	55160	ENSG00000074964	NM_018125	Q9HCE6	uc001ban.4	MGI:1920004	Arhgef10l
HGNC:14580	ARHGEF11	Rho guanine nucleotide exchange factor 11	Approved		KIAA0380, GTRAP48, PDZ-RHOGEF	1q23.1	2016-10-05		AB002378	9826	ENSG00000132694	NM_198236	O15085	uc001fqn.3	MGI:2441869	Arhgef11
HGNC:14193	ARHGEF12	Rho guanine nucleotide exchange factor 12	Approved		KIAA0382, LARG	11q23.3	2015-11-09		AF180681	23365	ENSG00000196914	NM_015313	Q9NZN5	uc001pxl.3	MGI:1916882	Arhgef12
HGNC:15590	ARHGEF15	Rho guanine nucleotide exchange factor 15	Approved		KIAA0915, Vsm-RhoGEF, ARGEF15, FLJ13791, MGC44868	17p13.1	2015-11-09		AB020722	22899	ENSG00000198844	NM_173728	O94989	uc002glc.4	MGI:3045246	Arhgef15
HGNC:15515	ARHGEF16	Rho guanine nucleotide exchange factor 16	Approved		NBR, GEF16	1p36.32	2016-10-05		D89016	27237	ENSG00000130762	NM_014448	Q5VV41	uc001akg.5	MGI:2446219	Arhgef16
HGNC:21726	ARHGEF17	Rho guanine nucleotide exchange factor 17	Approved		TEM4, KIAA0337, p164-RhoGEF	11q13.4	2016-10-05		AF378754	9828	ENSG00000110237	NM_014786	Q96PE2	uc001otu.4	MGI:2673002	Arhgef17
HGNC:17090	ARHGEF18	Rho/Rac guanine nucleotide exchange factor 18	Approved		P114-RhoGEF, KIAA0521, MGC15913	19p13.2	2016-10-04		AK074372	23370	ENSG00000104880	NM_015318	Q6ZSZ5	uc002mgh.4	MGI:2142567	Arhgef18
HGNC:26604	ARHGEF19	Rho guanine nucleotide exchange factor 19	Approved		FLJ33962, WGEF	1p36.13	2017-07-14		BC012982	128272	ENSG00000142632	NM_153213	Q8IW93	uc001ayc.1	MGI:1925912	Arhgef19
HGNC:39996	ARHGEF19-AS1	ARHGEF19 antisense RNA 1	Approved			1p36.13	2014-11-19			NA	ENSG00000234166			uc057cqq.1
HGNC:30275	ARHGEF25	Rho guanine nucleotide exchange factor 25	Approved		GEFT, p63RhoGEF	12q13.3	2015-11-09			115557	ENSG00000240771	NM_133483	Q86VW2	uc009zpy.5	MGI:1277173	Arhgef25
HGNC:24490	ARHGEF26	Rho guanine nucleotide exchange factor 26	Approved		DKFZP434D146, SGEF	3q25.2	2015-11-09		BC016628	26084	ENSG00000114790	NM_015595	Q96DR7	uc021xgc.1	MGI:1918053	Arhgef26
HGNC:41048	ARHGEF26-AS1	ARHGEF26 antisense RNA 1	Approved			3q25.2	2014-11-19			100507524	ENSG00000243069			uc003ezu.1
HGNC:30322	ARHGEF28	Rho guanine nucleotide exchange factor 28	Approved		RGNEF, p190RhoGEF, RIP2	5q13.2	2016-04-25			64283	ENSG00000214944		Q8N1W1	uc010izf.4	MGI:1346016	Arhgef28
HGNC:37252	ARHGEF33	Rho guanine nucleotide exchange factor 33	Approved			2p22.1	2016-04-25			100271715	ENSG00000214694	NM_001145451	A8MVX0	uc021vgd.2	MGI:2685787	Arhgef33
HGNC:38086	ARHGEF34P	Rho guanine nucleotide exchange factor 34, pseudogene	Approved			7q35	2015-11-09			728377	ENSG00000204959
HGNC:33846	ARHGEF35	Rho guanine nucleotide exchange factor 35	Approved	ARHGEF5L	FLJ43692, CTAGE4	7q35	2015-11-09	2010-04-13	AK125680	445328	ENSG00000213214	NM_001003702	A5YM69	uc003wdz.3
HGNC:34430	ARHGEF37	Rho guanine nucleotide exchange factor 37	Approved		FLJ41603	5q32	2016-10-05		BC041325	389337	ENSG00000183111	NM_001001669	A1IGU5	uc003lra.2	MGI:3045339	Arhgef37
HGNC:25968	ARHGEF38	Rho guanine nucleotide exchange factor 38	Approved		FLJ20184	4q24	2015-11-09		AK000191	54848	ENSG00000236699	NM_017700	Q9NXL2	uc003hxv.3	MGI:1924919	Arhgef38
HGNC:41483	ARHGEF38-IT1	ARHGEF38 intronic transcript 1	Approved			4q24	2015-02-25			NA	ENSG00000249885			uc031sgs.2
HGNC:25909	ARHGEF39	Rho guanine nucleotide exchange factor 39	Approved	C9orf100	FLJ14642	9p13.3	2015-11-09	2012-08-08	AK001187	84904	ENSG00000137135	NM_032818	Q8N4T4	uc003zxm.2	MGI:3036286	Arhgef39
HGNC:25516	ARHGEF40	Rho guanine nucleotide exchange factor 40	Approved		solo, FLJ10357	14q11.2	2015-11-09			55701	ENSG00000165801		Q8TER5	uc001vzp.5	MGI:2685515	Arhgef40
HGNC:11110	ARID1A	AT-rich interaction domain 1A	Approved	C1orf4, SMARCF1	B120, P270, C10rf4, BAF250, BAF250a	1p36.11	2017-03-24	2004-01-30	AB001895	8289	ENSG00000117713	NM_139135	O14497	uc001bmv.2	MGI:1935147	Arid1a
HGNC:18040	ARID1B	AT-rich interaction domain 1B	Approved		KIAA1235, ELD/OSA1, p250R, BAF250b, DAN15, 6A3-5	6q25.3	2017-03-24		AF521671	57492	ENSG00000049618	NM_020732	Q8NFD5	uc003qqp.4	MGI:1926129	Arid1b
HGNC:18037	ARID2	AT-rich interaction domain 2	Approved		KIAA1557, DKFZp686G052, FLJ30619, BAF200	12q12	2016-10-18			196528	ENSG00000189079	NM_152641	Q68CP9	uc001ros.2	MGI:1924294	Arid2
HGNC:3031	ARID3A	AT-rich interaction domain 3A	Approved	DRIL1	BRIGHT	19p13.3	2015-11-17	2004-01-30	U88047	1820		NM_005224	Q99856	uc002lql.4	MGI:1328360	Arid3a
HGNC:14350	ARID3B	AT-rich interaction domain 3B	Approved		BDP, DRIL2	15q24.1	2016-10-05			10620	ENSG00000179361	NM_006465	Q8IVW6	uc002ayd.4	MGI:1930768	Arid3b
HGNC:21209	ARID3C	AT-rich interaction domain 3C	Approved			9p13.3	2016-10-18			138715	ENSG00000205143	NM_001017363	A6NKF2	uc011lon.3	MGI:3650624	Arid3c
HGNC:9885	ARID4A	AT-rich interaction domain 4A	Approved	RBBP1	RBP1, RBP-1	14q23.1	2016-10-05	2004-01-28	S57153	5926	ENSG00000032219	NM_023001	P29374	uc001xdp.4	MGI:2444354	Arid4a
HGNC:15550	ARID4B	AT-rich interaction domain 4B	Approved	RBP1L1	BCAA, BRCAA1, SAP180	1q42.3	2015-11-17	2004-01-30	AF214114	51742	ENSG00000054267	NM_016374	Q4LE39	uc001hwq.3	MGI:2137512	Arid4b
HGNC:41407	ARID4B-IT1~withdrawn	entry withdrawn	Entry Withdrawn				2016-11-11			NA
HGNC:17361	ARID5A	AT-rich interaction domain 5A	Approved		MRF-1, RP11-363D14	2q11.2	2016-10-05		M62324	10865	ENSG00000196843	NM_212481	Q03989	uc002swe.4	MGI:2443039	Arid5a
HGNC:17362	ARID5B	AT-rich interaction domain 5B	Approved		FLJ21150, MRF2	10q21.2	2016-10-19		M73837	84159	ENSG00000150347	NM_032199	Q14865	uc001jlt.3	MGI:2175912	Arid5b
HGNC:689	ARIH1	ariadne RBR E3 ubiquitin protein ligase 1	Approved		HARI, HHARI, UBCH7BP, ARI	15q24.1	2016-10-05		AF072832	25820	ENSG00000166233	NM_005744	Q9Y4X5	uc002aut.5	MGI:1344363	Arih1
HGNC:690	ARIH2	ariadne RBR E3 ubiquitin protein ligase 2	Approved		TRIAD1	3p21.31	2016-10-05		AF099149	10425	ENSG00000177479	NM_006321	O95376	uc003cvb.4	MGI:1344361	Arih2
HGNC:34425	ARIH2OS	ariadne RBR E3 ubiquitin protein ligase 2 opposite strand	Approved	C3orf71		3p21.31	2017-05-16	2012-10-08	DA461567	646450	ENSG00000221883	NM_001123040	Q8N7S6	uc010hkk.1	MGI:3642291	Arih2os
HGNC:31732	ARIH2P1	ariadne RBR E3 ubiquitin protein ligase 2 pseudogene 1	Approved	ARIH2P		18q12.1	2015-06-26	2010-01-12		390844		XR_016965
HGNC:692	ARL1	ADP ribosylation factor like GTPase 1	Approved		ARFL1	12q23.2	2015-11-19		BX537387	400	ENSG00000120805	NM_001177	P40616	uc001tib.4	MGI:99436	Arl1
HGNC:693	ARL2	ADP ribosylation factor like GTPase 2	Approved		ARFL2	11q13.1	2016-10-05		AF493888	402	ENSG00000213465	NM_001667	P36404	uc001och.5	MGI:1928393	Arl2
HGNC:49197	ARL2-SNX15	ARL2-SNX15 readthrough (NMD candidate)	Approved			11q13.1	2016-11-09			100528018	ENSG00000273003
HGNC:17146	ARL2BP	ADP ribosylation factor like GTPase 2 binding protein	Approved	RP66	BART1, BART	16q13	2015-11-19		AF126062	23568	ENSG00000102931	NM_012106	Q9Y2Y0	uc002elf.2	MGI:1349429	Arl2bp
HGNC:17742	ARL2BPP1	ADP ribosylation factor like GTPase 2 binding protein pseudogene 1	Approved		HsT2883	18q23	2015-11-19			399666
HGNC:31036	ARL2BPP2	ADP ribosylation factor like GTPase 2 binding protein pseudogene 2	Approved	ARL2BPL	bcm1040	12q13.13	2015-11-19	2011-01-14		643898	ENSG00000258071
HGNC:39447	ARL2BPP3	ADP ribosylation factor like GTPase 2 binding protein pseudogene 3	Approved			13q13.3	2015-11-19			646879	ENSG00000215486	NG_022943
HGNC:39448	ARL2BPP4	ADP ribosylation factor like GTPase 2 binding protein pseudogene 4	Approved			5q23.3	2015-11-19			100130265	ENSG00000249312
HGNC:39449	ARL2BPP5	ADP ribosylation factor like GTPase 2 binding protein pseudogene 5	Approved			5q34	2015-11-19			100874420	ENSG00000254351
HGNC:39450	ARL2BPP6	ADP ribosylation factor like GTPase 2 binding protein pseudogene 6	Approved			5q35.2	2015-11-19			100874421	ENSG00000248355
HGNC:39451	ARL2BPP7	ADP ribosylation factor like GTPase 2 binding protein pseudogene 7	Approved			9q31.1	2015-11-19			100131629	ENSG00000230418
HGNC:39452	ARL2BPP8	ADP ribosylation factor like GTPase 2 binding protein pseudogene 8	Approved			17q22	2015-11-19			100131784
HGNC:39453	ARL2BPP9	ADP ribosylation factor like GTPase 2 binding protein pseudogene 9	Approved			17q25.3	2015-11-19			100421675		NG_026204
HGNC:39454	ARL2BPP10	ADP ribosylation factor like GTPase 2 binding protein pseudogene 10	Approved			22q11.21	2015-11-19			100874449	ENSG00000225225
HGNC:694	ARL3	ADP ribosylation factor like GTPase 3	Approved		ARFL3	10q24.32	2016-10-05		U07151	403	ENSG00000138175	NM_004311	P36405	uc001kwa.4	MGI:1929699	Arl3
HGNC:695	ARL4A	ADP ribosylation factor like GTPase 4A	Approved	ARL4		7p21.3	2015-11-19	2005-11-03	U73960	10124	ENSG00000122644	NM_005738	P40617	uc003sss.4	MGI:99437	Arl4a
HGNC:17741	ARL4AP1	ADP ribosylation factor like GTPase 4A pseudogene 1	Approved	ARL4B, ARL4P	Em:AC022390.2	10q21.2	2016-08-18	2015-10-15		387684	ENSG00000122872	XM_370560
HGNC:32379	ARL4AP2	ADP ribosylation factor like GTPase 4A pseudogene 2	Approved	ARL4P2		4p14	2015-11-19	2015-10-15		152709	ENSG00000248780	NG_005394
HGNC:52372	ARL4AP3	ADP ribosylation factor like GTPase 4A pseudogene 3	Approved			10p15.1	2016-08-18			107984161	ENSG00000228291
HGNC:52373	ARL4AP4	ADP ribosylation factor like GTPase 4A pseudogene 4	Approved			3p24.2	2016-08-18			100420471	ENSG00000231395
HGNC:52374	ARL4AP5	ADP ribosylation factor like GTPase 4A pseudogene 5	Approved			6q25.1	2016-08-18			101928788	ENSG00000218996
HGNC:698	ARL4C	ADP ribosylation factor like GTPase 4C	Approved	ARL7	LAK	2q37.1	2016-10-05	2005-11-03	AB016811	10123	ENSG00000188042	NM_005737	P56559	uc002vvn.5	MGI:2445172	Arl4c
HGNC:656	ARL4D	ADP ribosylation factor like GTPase 4D	Approved	ARF4L		17q21.31	2015-11-19	2005-11-03	AB060692	379	ENSG00000175906	NM_001661	P49703	uc002idt.4	MGI:1933155	Arl4d
HGNC:696	ARL5A	ADP ribosylation factor like GTPase 5A	Approved	ARL5		2q23.3	2015-11-19	2005-11-03	AF100740	26225	ENSG00000162980	NM_012097	Q9Y689	uc002txx.2	MGI:1922673	Arl5a
HGNC:43933	ARL5AP1	ADP ribosylation factor like GTPase 5A pseudogene 1	Approved			Xq24	2015-11-19			641382	ENSG00000227864
HGNC:43937	ARL5AP2	ADP ribosylation factor like GTPase 5A pseudogene 2	Approved			10q24.2	2015-11-19			641380	ENSG00000236818
HGNC:43935	ARL5AP3	ADP ribosylation factor like GTPase 5A pseudogene 3	Approved			1p31.3	2015-11-19			NA	ENSG00000228431
HGNC:43936	ARL5AP4	ADP ribosylation factor like GTPase 5A pseudogene 4	Approved			22q11.23	2015-11-19			641379	ENSG00000224806
HGNC:23052	ARL5B	ADP ribosylation factor like GTPase 5B	Approved	ARL8		10p12.31	2016-10-05	2005-11-03	AF494061	221079	ENSG00000165997	NM_178815	Q96KC2	uc001iqd.2	MGI:1923119	Arl5b
HGNC:44882	ARL5B-AS1~withdrawn	symbol withdrawn, see NSUN6	Symbol Withdrawn				2014-11-19			NA
HGNC:31111	ARL5C	ADP ribosylation factor like GTPase 5C	Approved	ARL12		17q12	2015-11-19	2005-11-08		390790	ENSG00000141748	NM_001143968	A6NH57	uc010wea.3	MGI:3028577	Arl5c
HGNC:13210	ARL6	ADP ribosylation factor like GTPase 6	Approved	BBS3	RP55	3q11.2	2015-11-19		BC024239	84100	ENSG00000113966	NM_032146	Q9H0F7	uc010hoy.6	MGI:1927136	Arl6
HGNC:697	ARL6IP1	ADP ribosylation factor like GTPase 6 interacting protein 1	Approved	ARL6IP	AIP1, ARMER, KIAA0069, SPG61	16p12.3	2016-10-05	2006-09-26	BC010281	23204	ENSG00000170540	NM_015161	Q15041	uc002dfl.2	MGI:1858943	Arl6ip1
HGNC:23178	ARL6IP1P1	ADP ribosylation factor like GTPase 6 interacting protein 1 pseudogene 1	Approved	ARL6IPP1		14q11.2	2015-11-19	2009-12-17		100288702	ENSG00000255664	NG_022838
HGNC:44971	ARL6IP1P2	ADP ribosylation factor like GTPase 6 interacting protein 1 pseudogene 2	Approved			10p11.21	2015-11-19			646348	ENSG00000225355	NG_022169
HGNC:44972	ARL6IP1P3	ADP ribosylation factor like GTPase 6 interacting protein 1 pseudogene 3	Approved			11q14.1	2015-11-19			729790	ENSG00000255014	NG_021793
HGNC:18076	ARL6IP4	ADP ribosylation factor like GTPase 6 interacting protein 4	Approved		SR-25, SRp25, SFRS20, SRrp37	12q24.31	2016-04-25		AB035384	51329	ENSG00000182196	NM_018694	Q66PJ3	uc001uee.4	MGI:1929500	Arl6ip4
HGNC:16937	ARL6IP5	ADP ribosylation factor like GTPase 6 interacting protein 5	Approved		PRAF3, JWA, GTRAP3-18, DERP11, HSPC127, Yip6b	3p14.1	2016-10-05		AF070523	10550	ENSG00000144746	NM_006407	O75915	uc003dnr.4	MGI:1929501	Arl6ip5
HGNC:24048	ARL6IP6	ADP ribosylation factor like GTPase 6 interacting protein 6	Approved		MGC33864	2q23.3	2016-10-05		AK023109	151188	ENSG00000177917	NM_152522	Q8N6S5	uc002tyn.4	MGI:1929507	Arl6ip6
HGNC:25192	ARL8A	ADP ribosylation factor like GTPase 8A	Approved	ARL10B	FLJ45195, Gie2	1q32.1	2015-11-19	2005-11-03	BC015408	127829	ENSG00000143862	NM_138795	Q96BM9	uc001gxk.3	MGI:1915974	Arl8a
HGNC:25564	ARL8B	ADP ribosylation factor like GTPase 8B	Approved	ARL10C	FLJ10702, Gie1	3p26.1	2015-11-19	2005-11-03	AK001564	55207	ENSG00000134108	NM_018184	Q9NVJ2	uc003bqg.4	MGI:1914416	Arl8b
HGNC:23592	ARL9	ADP ribosylation factor like GTPase 9	Approved			4q12	2016-10-24		AY439003	132946	ENSG00000196503	NM_206919	Q6T311	uc003hby.2	MGI:1915496	Arl9
HGNC:22042	ARL10	ADP ribosylation factor like GTPase 10	Approved	ARL10A		5q35.2	2016-10-05	2005-11-03	BK001673	285598	ENSG00000175414	NM_173664	Q8N8L6	uc003mec.2	MGI:1930788	Arl10
HGNC:24046	ARL11	ADP ribosylation factor like GTPase 11	Approved		ARLTS1, FLJ33930	13q14.2	2017-07-14		AF441378	115761	ENSG00000152213	NM_138450	Q969Q4	uc001vdf.2	MGI:2444054	Arl11
HGNC:31709	ARL13A	ADP ribosylation factor like GTPase 13A	Approved	ARL13		Xq22.1	2016-10-19	2005-11-18		392509	ENSG00000174225	NM_001162491	Q5H913	uc010nng.4	MGI:1921698	Arl13a
HGNC:25419	ARL13B	ADP ribosylation factor like GTPase 13B	Approved	ARL2L1	DKFZp761H079, JBTS8	3q11.1-q11.2	2017-06-08	2005-11-18	AL713789	200894	ENSG00000169379	NM_182896	Q3SXY8	uc003drd.4	MGI:1915396	Arl13b
HGNC:22974	ARL14	ADP ribosylation factor like GTPase 14	Approved	ARF7	FLJ22595	3q25.33	2015-12-17	2005-11-03	AK026248	80117	ENSG00000179674	NM_025047	Q8N4G2	uc003fdq.4	MGI:1918869	Arl14
HGNC:26798	ARL14EP	ADP ribosylation factor like GTPase 14 effector protein	Approved	C11orf46	FLJ38968, ARF7EP	11p14.1	2017-03-24	2012-07-09	AK096287	120534	ENSG00000152219	NM_152316	Q8N8R7	uc001mso.2	MGI:1926020	Arl14ep
HGNC:44201	ARL14EPL	ADP ribosylation factor like GTPase 14 effector protein like	Approved			5q23.1	2015-12-17			644100	ENSG00000268223	NM_001195581	P0DKL9	uc021yct.3	MGI:2685795	Arl14epl
HGNC:25945	ARL15	ADP ribosylation factor like GTPase 15	Approved	ARFRP2	FLJ20051	5q11.2	2017-07-14	2005-11-03	BC026093	54622	ENSG00000185305	NM_019087	Q9NXU5	uc003jpg.1	MGI:2442308	Arl15
HGNC:27902	ARL16	ADP ribosylation factor like GTPase 16	Approved			17q25.3	2017-07-14			339231	ENSG00000214087	NM_001040025	Q0P5N6	uc060llx.1	MGI:1917567	Arl16
HGNC:24096	ARL17A	ADP ribosylation factor like GTPase 17A	Approved	ARF1P2, ARL17P1		17q21.31	2017-07-14	2009-11-17	AF208864	51326	ENSG00000185829	NM_016632	Q8IVW1	uc002iks.3
HGNC:32387	ARL17B	ADP ribosylation factor like GTPase 17B	Approved	ARL17		17q21.31	2015-11-19	2009-11-17	AF493886	100506084	ENSG00000228696	NM_001039083	Q8IVW1	uc002ikk.4
HGNC:17684	ARMC1	armadillo repeat containing 1	Approved		FLJ10511, Arcp	8q13.1	2016-10-05		BC011607	55156	ENSG00000104442	NM_018120	Q9NVT9	uc003xvl.4	MGI:1921502	Armc1
HGNC:23045	ARMC2	armadillo repeat containing 2	Approved		DKFZp434P0714, bA787I22.1	6q21	2014-11-18		BC030603	84071	ENSG00000118690	NM_032131	Q8NEN0	uc003pss.6	MGI:1916449	Armc2
HGNC:41008	ARMC2-AS1	ARMC2 antisense RNA 1	Approved			6q21	2014-11-19		BG504478	NA	ENSG00000230290			uc063qmf.1
HGNC:30964	ARMC3	armadillo repeat containing 3	Approved		FLJ32827, CT81	10p12.2	2016-10-05		AK057389	219681	ENSG00000165309	NM_173081	Q5W041	uc001irm.6	MGI:1918132	Armc3
HGNC:25583	ARMC4	armadillo repeat containing 4	Approved		FLJ10817, FLJ10376, DKFZP434P1735, CILD23	10p12.1	2015-08-24		AL136859	55130	ENSG00000169126	NM_018076	Q5T2S8	uc001itz.3	MGI:1922184	Armc4
HGNC:44937	ARMC4P1	armadillo repeat containing 4 pseudogene 1	Approved			10p12.1	2014-10-06			101060171	ENSG00000238021
HGNC:25781	ARMC5	armadillo repeat containing 5	Approved		FLJ13063	16p11.2	2016-10-05		AY217348	79798	ENSG00000140691	NM_024742	Q96C12	uc002eca.5	MGI:2384586	Armc5
HGNC:25049	ARMC6	armadillo repeat containing 6	Approved		MGC19595	19p13.11	2016-10-05		BX648486	93436	ENSG00000105676	NM_033415	Q6NXE6	uc002nlc.4	MGI:1924063	Armc6
HGNC:26168	ARMC7	armadillo repeat containing 7	Approved		FLJ22160	17q25.1	2016-10-04		AK025813	79637	ENSG00000125449	NM_024585	Q9H6L4	uc002jmw.1	MGI:2679719	Armc7
HGNC:24999	ARMC8	armadillo repeat containing 8	Approved		HSPC056, DKFZP434A043, GID5, VID28	3q22.3	2016-10-05			25852	ENSG00000114098	NM_015396	Q8IUR7	uc062ofg.1	MGI:1921375	Armc8
HGNC:49918	ARMC8P1	armadillo repeat containing 8 pseudogene 1	Approved			9p13.1	2014-03-21			100130871	ENSG00000225254	NG_028720
HGNC:20730	ARMC9	armadillo repeat containing 9	Approved		FLJ12584, KIAA1868, ARM, KU-MEL-1	2q37.1	2014-11-18		BC004514	80210	ENSG00000135931	NM_025139	Q7Z3E5	uc002vrq.6	MGI:1926045	Armc9
HGNC:21706	ARMC10	armadillo repeat containing 10	Approved		MGC3195, SVH	7q22.1	2014-11-19		AY150853	83787	ENSG00000170632	NM_031905	Q8N2F6	uc003vax.3	MGI:1914461	Armc10
HGNC:43646	ARMC10P1	armadillo repeat containing 10 pseudogene 1	Approved			3q11.2	2011-12-14			389137	ENSG00000178660	NG_012229
HGNC:21099	ARMC12	armadillo repeat containing 12	Approved	C6orf81	FLJ25390	6p21.31	2014-11-18	2011-12-14	AK058119	221481	ENSG00000157343	NM_145028	Q5T9G4	uc003ola.5	MGI:1914895	Armc12
HGNC:18073	ARMCX1	armadillo repeat containing, X-linked 1	Approved		ALEX1, GASP7	Xq22.1	2015-08-24		AB039670	51309	ENSG00000126947	NM_016608	Q9P291	uc004ehv.4	MGI:1925498	Armcx1
HGNC:16869	ARMCX2	armadillo repeat containing, X-linked 2	Approved		ALEX2, KIAA0512, GASP9	Xq22.1	2015-01-28		AB011084	9823	ENSG00000184867	NM_014782	Q7L311	uc004eif.5	MGI:1914666	Armcx2
HGNC:24065	ARMCX3	armadillo repeat containing, X-linked 3	Approved		ALEX3, GASP6	Xq22.1	2014-11-18		AY359079	51566	ENSG00000102401	NM_016607	Q9UH62	uc004ehz.2	MGI:1918953	Armcx3
HGNC:41038	ARMCX3-AS1	ARMCX3 antisense RNA 1	Approved			Xq22.1	2014-11-19			100128574	ENSG00000228275			uc065aib.1
HGNC:28615	ARMCX4	armadillo repeat containing, X-linked 4	Approved	CXorf35	MGC40053, GASP4	Xq22.1	2016-10-05		AK096955	100131755	ENSG00000196440	NM_001256155	Q5H9R4	uc031tkc.1	MGI:2147887	Armcx4
HGNC:25772	ARMCX5	armadillo repeat containing, X-linked 5	Approved		FLJ12969, GASP5	Xq22.1	2016-10-05			64860	ENSG00000125962	NM_022838	Q6P1M9	uc004ejg.4	MGI:2148026	Armcx5
HGNC:42000	ARMCX5-GPRASP2	ARMCX5-GPRASP2 readthrough	Approved			Xq22.1	2015-08-04			100528062	ENSG00000271147	NM_001199818.1		uc065ajt.1
HGNC:26094	ARMCX6	armadillo repeat containing, X-linked 6	Approved		FLJ20811, GASP10	Xq22.1	2016-10-05		BC007677	54470	ENSG00000198960	NM_019007	Q7L4S7	uc004ehx.4	MGI:2147993	Armcx6
HGNC:49917	ARMCX7P	armadillo repeat containing, X-linked 7, pseudogene	Approved		ARMCX6-ps, GASP10ps	Xq22.1	2014-03-21			653354	ENSG00000204072				MGI:3648067	Gm16397
HGNC:699	ARMD1~withdrawn	symbol withdrawn, see HMCN1	Symbol Withdrawn				2006-11-01			NA
HGNC:32685	ARMS2	age-related maculopathy susceptibility 2	Approved		LOC387715, ARMD8	10q26.13	2013-01-23		BC066349	387715	ENSG00000254636		P0C7Q2	uc001lgi.4
HGNC:17872	ARMT1	acidic residue methyltransferase 1	Approved	C6orf211	FLJ12910	6q25.1	2015-03-02	2015-03-02	AJ420548	79624	ENSG00000146476	NM_024573	Q9H993		MGI:1920669	Armt1
HGNC:700	ARNT	aryl hydrocarbon receptor nuclear translocator	Approved		HIF-1beta, bHLHe2	1q21.3	2016-10-05		AF001307	405	ENSG00000143437		P27540	uc001evr.2	MGI:88071	Arnt
HGNC:16876	ARNT2	aryl hydrocarbon receptor nuclear translocator 2	Approved		KIAA0307, bHLHe1	15q25.1	2015-11-24		AB002305	9915	ENSG00000172379		Q9HBZ2	uc002bfr.4	MGI:107188	Arnt2
HGNC:701	ARNTL	aryl hydrocarbon receptor nuclear translocator like	Approved		MOP3, JAP3, BMAL1, PASD3, bHLHe5	11p15.3	2017-08-18		D89722	406	ENSG00000133794	NM_001178	O00327	uc001mkp.4	MGI:1096381	Arntl
HGNC:18984	ARNTL2	aryl hydrocarbon receptor nuclear translocator like 2	Approved		BMAL2, MOP9, CLIF, PASD9, bHLHe6	12p11.23	2016-10-05		AF246961	56938	ENSG00000029153	NM_020183	Q8WYA1	uc001rht.3	MGI:2684845	Arntl2
HGNC:49892	ARNTL2-AS1	ARNTL2 antisense RNA 1	Approved			12p11.23	2014-03-18			101928646	ENSG00000245311
HGNC:702	ARP1~withdrawn	symbol withdrawn, see NR2F2	Symbol Withdrawn							NA
HGNC:703	ARPC1A	actin related protein 2/3 complex subunit 1A	Approved		SOP2Hs, SOP2L, Arc40	7q22.1	2015-11-05		Y08999	10552	ENSG00000241685	NM_006409	Q92747	uc003upx.3	MGI:1928896	Arpc1a
HGNC:704	ARPC1B	actin related protein 2/3 complex subunit 1B	Approved		ARC41, p40-ARC, p41-ARC	7q22.1	2015-11-05		AF006084	10095	ENSG00000130429	NM_005720	O15143	uc003upz.4	MGI:1343142	Arpc1b
HGNC:705	ARPC2	actin related protein 2/3 complex subunit 2	Approved		p34-Arc, ARC34	2q35	2016-10-05		AF006085	10109	ENSG00000163466	NM_005731	O15144	uc002vhd.4	MGI:1923959	Arpc2
HGNC:706	ARPC3	actin related protein 2/3 complex subunit 3	Approved		p21-Arc, ARC21	12q24.11	2016-10-05		AF006086	10094	ENSG00000111229		O15145	uc001tqq.5	MGI:1928375	Arpc3
HGNC:16092	ARPC3P1	actin related protein 2/3 complex subunit 3 pseudogene 1	Approved	ARPC3B	dJ470L14.3	20q13.13	2015-11-05	2010-12-15	AL133174	87171	ENSG00000226284	NG_002363
HGNC:39431	ARPC3P2	actin related protein 2/3 complex subunit 3 pseudogene 2	Approved			1q32.3	2015-11-05			391160	ENSG00000238137	NG_022826
HGNC:39432	ARPC3P3	actin related protein 2/3 complex subunit 3 pseudogene 3	Approved			11q21	2015-11-05			729494
HGNC:39434	ARPC3P4	actin related protein 2/3 complex subunit 3 pseudogene 4	Approved			11q13.4	2015-11-05			100421973		NG_024384
HGNC:39435	ARPC3P5	actin related protein 2/3 complex subunit 3 pseudogene 5	Approved			6p22.3	2015-11-05			441131	ENSG00000214027	NG_022345
HGNC:707	ARPC4	actin related protein 2/3 complex subunit 4	Approved		p20-Arc, ARC20	3p25.3	2016-10-05		AF019888	10093	ENSG00000241553	NM_001024959	P59998	uc003bsz.3	MGI:1915339	Arpc4
HGNC:38830	ARPC4-TTLL3	ARPC4-TTLL3 readthrough	Approved			3p25.3	2014-11-19			100526693	ENSG00000250151	NM_001198793.1		uc003btd.5
HGNC:708	ARPC5	actin related protein 2/3 complex subunit 5	Approved		p16-Arc, ARC16, dJ127C7.3	1q25.3	2016-10-05		AF017807	10092	ENSG00000162704	NM_005717	O15511	uc057nwe.1	MGI:1915021	Arpc5
HGNC:23366	ARPC5L	actin related protein 2/3 complex subunit 5 like	Approved		MGC3038, ARC16-2	9q33.3	2016-10-05		AF087842	81873	ENSG00000136950	NM_030978	Q9BPX5	uc004boz.2	MGI:1921442	Arpc5l
HGNC:28782	ARPIN	actin related protein 2/3 complex inhibitor	Approved	C15orf38	MGC61550	15q26.1	2017-04-28	2014-06-24	BC053602	348110	ENSG00000242498	NM_182616	Q7Z6K5		MGI:1917670	Arpin
HGNC:16967	ARPP19	cAMP regulated phosphoprotein 19	Approved		ARPP-19, ARPP-16, ARPP16, ENSAL	15q21.2	2016-10-05		AF084555	10776	ENSG00000128989	NM_006628	P56211	uc002ace.2	MGI:1891691	Arpp19
HGNC:16968	ARPP21	cAMP regulated phosphoprotein 21	Approved		ARPP-21, TARPP, R3HDM3	3p22.3	2016-10-05		AA733082	10777	ENSG00000172995	NM_198399	Q9UBL0	uc003cgb.4	MGI:107562	Arpp21
HGNC:40785	ARPP21-AS1	ARPP21 antisense RNA 1	Approved			3p22.3	2014-11-19			NA	ENSG00000230830			uc062hzu.1
HGNC:709	ARR1~withdrawn	symbol withdrawn, see ARRB1	Symbol Withdrawn				1994-02-03			NA
HGNC:710	ARR3	arrestin 3	Approved		ARRX	Xq13.1	2016-07-08			407	ENSG00000120500	NM_004312	P36575	uc004dyb.3	MGI:2159617	Arr3
HGNC:711	ARRB1	arrestin beta 1	Approved	ARR1		11q13.4	2016-10-05		BC003636	408	ENSG00000137486	NM_004041	P49407	uc001owf.3	MGI:99473	Arrb1
HGNC:712	ARRB2	arrestin beta 2	Approved	ARR2	BARR2, DKFZp686L0365	17p13.2	2016-10-05			409	ENSG00000141480	NM_004313	P32121	uc002fyj.4	MGI:99474	Arrb2
HGNC:28633	ARRDC1	arrestin domain containing 1	Approved		MGC40555	9q34.3	2014-11-19		AJ420420	92714	ENSG00000197070	NM_152285	Q8N5I2	uc004cns.4	MGI:2446136	Arrdc1
HGNC:23395	ARRDC1-AS1	ARRDC1 antisense RNA 1	Approved	C9orf37		9q34.3	2014-11-19	2014-07-17	AF267857	85026	ENSG00000203993	NR_122035	Q9H2J1
HGNC:25225	ARRDC2	arrestin domain containing 2	Approved		CLONE24945, PP2703	19p13.11	2016-10-05			27106	ENSG00000105643	NM_015683	Q8TBH0	uc002nhv.3	MGI:1918057	Arrdc2
HGNC:29263	ARRDC3	arrestin domain containing 3	Approved		KIAA1376, TLIMP	5q14.3	2016-07-08		AB037797	57561	ENSG00000113369	NM_020801	Q96B67	uc003kjz.3	MGI:2145242	Arrdc3
HGNC:44145	ARRDC3-AS1	ARRDC3 antisense RNA 1	Approved			5q14.3	2016-11-24		BC043415	100129716	ENSG00000281357	NR_027435		uc003kka.5
HGNC:28087	ARRDC4	arrestin domain containing 4	Approved		FLJ36045	15q26.2	2017-07-14		BC028704	91947	ENSG00000140450	NM_183376	Q8NCT1	uc010bom.4	MGI:1913662	Arrdc4
HGNC:31407	ARRDC5	arrestin domain containing 5	Approved			19p13.3	2016-10-19			645432		NM_001080523	A6NEK1	uc002mbm.3	MGI:1924170	Arrdc5
HGNC:713	ARSA	arylsulfatase A	Approved			22q13.33	2016-04-25		X52150	410	ENSG00000100299	NM_000487	P15289	uc021wse.2	MGI:88077	Arsa
HGNC:714	ARSB	arylsulfatase B	Approved			5q14.1	2015-08-28		M32373	411	ENSG00000113273	NM_000046	P15848	uc003kfq.5	MGI:88075	Arsb
HGNC:715	ARSC1~withdrawn	symbol withdrawn, see STS	Symbol Withdrawn				1999-07-19			NA
HGNC:716	ARSC2	arylsulfatase C, isozyme F	Approved	ARSC		X	2013-02-14			413
HGNC:717	ARSD	arylsulfatase D	Approved			Xp22.33	2016-10-05		X83572	414	ENSG00000006756		P51689	uc004cqy.4
HGNC:40085	ARSD-AS1	ARSD antisense RNA 1	Approved			Xp22.33	2014-11-19			100506356	ENSG00000229851			uc064xvj.1
HGNC:718	ARSDP1	arylsulfatase D pseudogene 1	Approved	ARSDP	ARSDY1	Yq11.21	2014-11-19	2010-01-12	AC002992	10034	ENSG00000225117	NG_000881.2
HGNC:719	ARSE	arylsulfatase E (chondrodysplasia punctata 1)	Approved	CDPX, CDPX1		Xp22.33	2015-09-07		X83573	415	ENSG00000157399	NM_000047	P51690	uc004crc.5
HGNC:720	ARSEP1	arylsulfatase E pseudogene 1	Approved	ARSEP		Yq11.21	2014-11-18	2010-01-12		10033	ENSG00000224060	NG_000880
HGNC:721	ARSF	arylsulfatase F	Approved			Xp22.33	2016-10-05		X97868	416	ENSG00000062096		P54793	uc004cre.3
HGNC:722	ARSFP1	arylsulfatase F pseudogene 1	Approved	ARSFP		Yq11.21	2014-11-18	2010-01-12		23757	ENSG00000232226	NG_002804
HGNC:24102	ARSG	arylsulfatase G	Approved		KIAA1001	17q24.2	2015-09-11		AB023218	22901	ENSG00000141337	NM_014960	Q96EG1	uc002jhc.3	MGI:1921258	Arsg
HGNC:32488	ARSH	arylsulfatase family member H	Approved			Xp22.33	2015-11-18		AY875940	347527	ENSG00000205667	NM_001011719	Q5FYA8	uc011mhj.3
HGNC:32521	ARSI	arylsulfatase family member I	Approved		FLJ16069, SPG66	5q32	2016-10-25		AY875937	340075	ENSG00000183876	NM_001012301	Q5FYB1	uc003lrv.3	MGI:2670959	Arsi
HGNC:26286	ARSJ	arylsulfatase family member J	Approved		FLJ23548	4q26	2015-11-18			79642	ENSG00000180801	NM_024590	Q5FYB0	uc003ibq.2	MGI:2443513	Arsj
HGNC:25239	ARSK	arylsulfatase family member K	Approved		DKFZp313G1735, TSULF	5q15	2016-06-28			153642	ENSG00000164291	NM_198150	Q6UWY0	uc003kld.4	MGI:1924291	Arsk
HGNC:723	ART1	ADP-ribosyltransferase 1	Approved		ART2, CD296	11p15.4	2016-10-05		S74683	417	ENSG00000129744	NM_004314	P52961	uc001lye.1	MGI:107511	Art1
HGNC:51489	ART2BP	ADP-ribosyltransferase 2B, pseudogene	Approved			11q13.4	2015-01-16			NA	ENSG00000237408				MGI:107545	Art2b
HGNC:724	ART2P	ADP-ribosyltransferase 2, pseudogene	Approved	RT6	ART1P	11q13.4	2016-10-05		X65050	418	ENSG00000238048	NG_001076
HGNC:725	ART3	ADP-ribosyltransferase 3	Approved			4q21.1	2015-08-28		X95827	419	ENSG00000156219	NM_001179	Q13508	uc003hjn.4	MGI:1202729	Art3
HGNC:726	ART4	ADP-ribosyltransferase 4 (Dombrock blood group)	Approved	DO	DOK1, CD297	12p12.3	2017-03-24	2006-01-12	X95826	420	ENSG00000111339	NM_021071	Q93070	uc001rcl.2	MGI:1202710	Art4
HGNC:24049	ART5	ADP-ribosyltransferase 5	Approved			11p15.4	2015-09-11		Y16835	116969	ENSG00000167311	NM_053017	Q96L15	uc001lyc.2	MGI:107948	Art5
HGNC:727	ARTN	artemin	Approved		NBN, EVN, ENOVIN	1p34.1	2015-02-16		AF109401	9048	ENSG00000117407	NM_057090	Q5T4W7	uc001ckv.4	MGI:1333791	Artn
HGNC:29561	ARV1	ARV1 homolog, fatty acid homeostasis modulator	Approved			1q42.2	2015-09-25		AF271780	64801	ENSG00000173409	NM_022786	Q9H2C2	uc001huh.4	MGI:1916115	Arv1
HGNC:728	ARVCF	ARVCF, delta catenin family member	Approved			22q11.21	2017-08-07			421	ENSG00000099889	NM_001670	O00192	uc002zqz.4	MGI:109620	Arvcf
HGNC:729	ARVD1~withdrawn	symbol withdrawn, see TGFB3	Symbol Withdrawn				2013-11-14			NA
HGNC:730	ARVD2~withdrawn	symbol withdrawn, see RYR2	Symbol Withdrawn				2007-08-08			NA
HGNC:731	ARVD3	arrhythmogenic right ventricular dysplasia 3	Approved			14q12-q22	1997-07-25			NA
HGNC:732	ARVD4	arrhythmogenic right ventricular dysplasia 4	Approved			2q32.1-q32.3	1997-12-23			NA
HGNC:733	ARVD5~withdrawn	symbol withdrawn, see TMEM43	Symbol Withdrawn				2013-11-14			NA
HGNC:18060	ARX	aristaless related homeobox	Approved	MRXS1, PRTS, MRX76, MRX54, MRX43, MRX36, MRX29, MRX32, MRX33, MRX38, MRX87	ISSX, CT121, EIEE1	Xp21.3	2014-11-19		AY038071	170302	ENSG00000004848		Q96QS3	uc004dbp.5	MGI:1097716	Arx
HGNC:734	AS~withdrawn	symbol withdrawn, see HLA-B	Symbol Withdrawn				2007-11-30			NA
HGNC:17452	AS3MT	arsenite methyltransferase	Approved		CYT19	10q24.32	2016-10-05		AF226730	57412	ENSG00000214435	NM_020682	Q9HBK9	uc001kwk.4	MGI:1929882	As3mt
HGNC:735	ASAH1	N-acylsphingosine amidohydrolase 1	Approved	ASAH	AC, PHP32, FLJ21558, ACDase	8p22	2016-06-21	2002-09-13	U70063	427	ENSG00000104763	NM_004315	Q13510	uc003wyl.3	MGI:1277124	Asah1
HGNC:18860	ASAH2	N-acylsphingosine amidohydrolase 2	Approved			10q11.23	2016-06-21		AF250847	56624	ENSG00000188611	NM_019893	Q9NR71	uc001jjd.4	MGI:1859310	Asah2
HGNC:23456	ASAH2B	N-acylsphingosine amidohydrolase 2B	Approved	ASAH2C	bA449O16.3, ASAH2L, bA98I6.3	10q11.23	2016-06-21		BI553338	653308	ENSG00000204147		P0C7U1	uc001jjg.5
HGNC:23457	ASAH2C~withdrawn	symbol withdrawn, see ASAH2B	Symbol Withdrawn				2015-01-29			NA
HGNC:2720	ASAP1	ArfGAP with SH3 domain, ankyrin repeat and PH domain 1	Approved	DDEF1	PAP, KIAA1249, ZG14P, CENTB4	8q24.21-q24.22	2017-06-08	2008-09-22	AB033075	50807	ENSG00000153317	NM_018482	Q9ULH1	uc003yta.3	MGI:1342335	Asap1
HGNC:24998	ASAP1-IT1	ASAP1 intronic transcript 1	Approved	DDEF1IT1	HSPC054, NCRNA00050, ASAP1IT, ASAP1-IT	8q24.21	2017-09-21	2011-03-23	AF161539	29065		NR_002765
HGNC:48917	ASAP1-IT2	ASAP1 intronic transcript 2	Approved			8q24.21	2016-11-24			100507117	ENSG00000280543	NR_045385
HGNC:2721	ASAP2	ArfGAP with SH3 domain, ankyrin repeat and PH domain 2	Approved	DDEF2	KIAA0400, PAP, SHAG1, CENTB3	2p25.1	2016-10-05	2008-09-22	AB007860	8853	ENSG00000151693	NM_003887	O43150	uc002qzh.3	MGI:2685438	Asap2
HGNC:14987	ASAP3	ArfGAP with SH3 domain, ankyrin repeat and PH domain 3	Approved	DDEFL1	FLJ20199, UPLC1, CENTB6	1p36.12	2016-10-05	2008-09-22	AK000206	55616	ENSG00000088280	NM_017707	Q8TDY4	uc001bha.3	MGI:2684986	Asap3
HGNC:737	ASB~withdrawn	symbol withdrawn, see ALAS2	Symbol Withdrawn				2000-08-18			NA
HGNC:16011	ASB1	ankyrin repeat and SOCS box containing 1	Approved		ASB-1	2q37.3	2016-10-05		AF156777	51665	ENSG00000065802	NM_001040445	Q9Y576	uc002vyg.4	MGI:1929735	Asb1
HGNC:16012	ASB2	ankyrin repeat and SOCS box containing 2	Approved		ASB-2	14q32.12	2016-01-14		AF159164	51676	ENSG00000100628		Q96Q27	uc001ycc.3	MGI:1929743	Asb2
HGNC:16013	ASB3	ankyrin repeat and SOCS box containing 3	Approved		ASB-3	2p16.2	2015-07-24		AK000985	51130	ENSG00000115239	NM_016115	Q9Y575	uc002rxg.3	MGI:1929749	Asb3
HGNC:16009	ASB4	ankyrin repeat and SOCS box containing 4	Approved		ASB-4	7q21.3	2016-10-05		AF156779	51666	ENSG00000005981	NM_016116	Q9Y574	uc011kij.3	MGI:1929751	Asb4
HGNC:17180	ASB5	ankyrin repeat and SOCS box containing 5	Approved			4q34.2	2016-10-05		AY057053	140458	ENSG00000164122		Q8WWX0	uc003iuq.3	MGI:1923544	Asb5
HGNC:17181	ASB6	ankyrin repeat and SOCS box containing 6	Approved			9q34.11	2016-10-05			140459	ENSG00000148331	NM_017873	Q9NWX5	uc004byf.3	MGI:1919573	Asb6
HGNC:17182	ASB7	ankyrin repeat and SOCS box containing 7	Approved			15q26.3	2015-08-24			140460	ENSG00000183475	NM_024708	Q9H672	uc002bwk.4	MGI:2152835	Asb7
HGNC:17183	ASB8	ankyrin repeat and SOCS box containing 8	Approved		MGC5540, FLJ21255	12q13.11	2016-01-14		AK024908	140461	ENSG00000177981		Q9H765	uc001rrh.4	MGI:1925791	Asb8
HGNC:17184	ASB9	ankyrin repeat and SOCS box containing 9	Approved		DKFZP564L0862, MGC4954, FLJ20636	Xp22.2	2015-09-11		AK000643	140462	ENSG00000102048		Q96DX5	uc004cwl.4	MGI:1916549	Asb9
HGNC:20972	ASB9P1	ankyrin repeat and SOCS box containing 9 pseudogene 1	Approved			15q26.1	2012-10-03			728619	ENSG00000258527	NR_033769
HGNC:17185	ASB10	ankyrin repeat and SOCS box containing 10	Approved	GLC1F		7q36.1	2016-10-05		AK055536	136371	ENSG00000146926	NM_080871	Q8WXI3	uc003wjm.2	MGI:2152836	Asb10
HGNC:17186	ASB11	ankyrin repeat and SOCS box containing 11	Approved		DKFZp779E2460	Xp22.2	2016-10-05		AF425642	140456	ENSG00000165192		Q8WXH4	uc004cwp.3	MGI:1916104	Asb11
HGNC:19763	ASB12	ankyrin repeat and SOCS box containing 12	Approved		FLJ39577	Xq11.2	2016-10-05		AF403030	142689	ENSG00000198881		Q8WXK4	uc004dvr.3	MGI:1917642	Asb12
HGNC:19765	ASB13	ankyrin repeat and SOCS box containing 13	Approved		FLJ13134, MGC19879	10p15.1	2015-08-24		AK091935	79754	ENSG00000196372		Q8WXK3	uc001iig.3	MGI:2145525	Asb13
HGNC:19766	ASB14	ankyrin repeat and SOCS box containing 14	Approved		DKFZp313L0121	3p14.3	2016-10-05		AF403032	142686	ENSG00000239388		A6NK59	uc062kwt.1	MGI:2655107	Asb14
HGNC:19767	ASB15	ankyrin repeat and SOCS box containing 15	Approved		FLJ43370	7q31.32	2016-10-05		AF403033	142685	ENSG00000146809		Q8WXK1	uc003vkv.2	MGI:1926160	Asb15
HGNC:19768	ASB16	ankyrin repeat and SOCS box containing 16	Approved		FLJ30165	17q21.31	2013-01-10		AK054727	92591	ENSG00000161664		Q96NS5	uc002ifl.1	MGI:2654437	Asb16
HGNC:25442	ASB16-AS1	ASB16 antisense RNA 1	Approved	C17orf65	DKFZp762C2414	17q21.31	2014-11-19	2012-10-11	AL833953	339201	ENSG00000267080	NR_049729	Q495Z4	uc002ifn.5
HGNC:19769	ASB17	ankyrin repeat and SOCS box containing 17	Approved			1p31.1	2016-10-05		AF403035	127247	ENSG00000154007	NM_080868	Q8WXJ9	uc001dhe.2	MGI:1914022	Asb17
HGNC:19770	ASB18	ankyrin repeat and SOCS box containing 18	Approved			2q37.2	2014-11-19		AK123854	401036	ENSG00000182177	NM_212556	Q6ZVZ8	uc010znh.2	MGI:2655109	Asb18
HGNC:24268	ASCC1	activating signal cointegrator 1 complex subunit 1	Approved		CGI-18, ASC1p50, Em:AC022392.3	10q22.1	2014-11-19		AY013290	51008	ENSG00000138303	NM_015947	Q8N9N2	uc021pso.1	MGI:1916340	Ascc1
HGNC:24103	ASCC2	activating signal cointegrator 1 complex subunit 2	Approved		ASC1p100, FLJ21588, DKFZp586O0223	22q12.2	2016-10-05		AY013289	84164	ENSG00000100325	NM_032204	Q9H1I8	uc003agr.4	MGI:1922702	Ascc2
HGNC:18697	ASCC3	activating signal cointegrator 1 complex subunit 3	Approved	HELIC1	RNAH, ASC1p200, dJ121G13.4, dJ467N11.1	6q16.3	2016-10-05	2004-07-28	AJ223948	10973	ENSG00000112249	NM_006828	Q8N3C0	uc003pqk.5	MGI:1925237	Ascc3
HGNC:738	ASCL1	achaete-scute family bHLH transcription factor 1	Approved		ASH1, HASH1, bHLHa46	12q23.2	2016-01-15		L08424	429	ENSG00000139352		P50553	uc001tjr.5	MGI:96919	Ascl1
HGNC:739	ASCL2	achaete-scute family bHLH transcription factor 2	Approved		ASH2, HASH2, bHLHa45	11p15.5	2014-11-19			430	ENSG00000183734	NM_005170	Q99929	uc001lvu.4	MGI:96920	Ascl2
HGNC:740	ASCL3	achaete-scute family bHLH transcription factor 3	Approved		bHLHa42, HASH3, Sgn1	11p15.4	2016-10-05		AJ400877	56676	ENSG00000176009		Q9NQ33	uc057yvn.1	MGI:1928820	Ascl3
HGNC:24311	ASCL4	achaete-scute family bHLH transcription factor 4	Approved		HASH4, bHLHa44	12q23.3	2016-10-05		AY238895	121549	ENSG00000187855	NM_203436	Q6XD76	uc001tmr.3	MGI:1914591	Ascl4
HGNC:33169	ASCL5	achaete-scute family bHLH transcription factor 5	Approved		bHLHa47	1q32.1	2016-10-19			647219	ENSG00000232237	NM_001270601	Q7RTU5	uc057ogk.1	MGI:2685043	Ascl5
HGNC:741	ASD1	atrial septal defect 1	Approved			5p15.31	2007-11-16			NA
HGNC:53619	ASDURF	ASNSD1 upstream reading frame	Approved			2q32	2017-07-21			110599588		NM_001353493
HGNC:20995	ASF1A	anti-silencing function 1A histone chaperone	Approved		DKFZP547E2110, CIA	6q22.31	2015-09-11		AF279306	25842	ENSG00000111875	NM_014034	Q9Y294	uc011ebn.3	MGI:1913653	Asf1a
HGNC:20996	ASF1B	anti-silencing function 1B histone chaperone	Approved		FLJ10604	19p13.12	2015-09-11		AF279307	55723	ENSG00000105011	NM_018154	Q9NVP2	uc002mye.4	MGI:1914179	Asf1b
HGNC:742	ASGR1	asialoglycoprotein receptor 1	Approved		CLEC4H1	17p13.1	2016-10-05			432	ENSG00000141505	NM_001671	P07306	uc002ges.5	MGI:88081	Asgr1
HGNC:743	ASGR2	asialoglycoprotein receptor 2	Approved		CLEC4H2	17p13.1	2016-10-05		M11025	433	ENSG00000161944	NM_080914	P07307	uc002geq.4	MGI:88082	Asgr2
HGNC:19088	ASH1L	ASH1 like histone lysine methyltransferase	Approved		huASH1, ASH1, ASH1L1, KMT2H	1q22	2016-05-04		AB037841	55870	ENSG00000116539	NM_018489	Q9NR48	uc001fkt.4	MGI:2183158	Ash1l
HGNC:44146	ASH1L-AS1	ASH1L antisense RNA 1	Approved			1q22	2012-10-12		BC017347	645676	ENSG00000235919	NR_027023		uc057lqr.1
HGNC:41449	ASH1L-IT1	ASH1L intronic transcript 1	Approved			1q22	2015-02-25			NA	ENSG00000227773			uc057lqo.1
HGNC:744	ASH2L	ASH2 like histone lysine methyltransferase complex subunit	Approved	ASH2L1	ASH2L2, ASH2, Bre2	8p11.23	2016-10-05		AF056717	9070	ENSG00000129691	NM_004674	Q9UBL3	uc003xkt.6	MGI:1344416	Ash2l
HGNC:19332	ASH2LP1	ASH2 like histone lysine methyltransferase complex subunit pseudogene 1	Approved			22q11.22	2017-01-12			266703	ENSG00000224144
HGNC:53059	ASH2LP2	ASH2 like histone lysine methyltransferase complex subunit pseudogene 2	Approved			22q11.22	2017-01-12			100422088	ENSG00000237428
HGNC:53060	ASH2LP3	ASH2 like histone lysine methyltransferase complex subunit pseudogene 3	Approved			22q11.22	2017-01-12			100736411	ENSG00000225724
HGNC:100	ASIC1	acid sensing ion channel subunit 1	Approved	ACCN2	BNaC2, hBNaC2	12q13.12	2016-09-30	2012-02-22	U78181	41	ENSG00000110881	NM_020039	P78348	uc001rvw.5	MGI:1194915	Asic1
HGNC:99	ASIC2	acid sensing ion channel subunit 2	Approved	ACCN, ACCN1	ASIC2a, BNC1, BNaC1, hBNaC1, MDEG	17q11.2-q12	2017-06-08	2012-02-22	AL834182	40	ENSG00000108684	NM_183377, NM_001094	Q16515	uc002hhu.4	MGI:1100867	Asic2
HGNC:101	ASIC3	acid sensing ion channel subunit 3	Approved	ACCN3	TNaC1, DRASIC	7q36.1	2016-10-05	2012-02-22	AB010575	9311	ENSG00000213199	NM_004769	Q9UHC3	uc003wio.4	MGI:2159339	Asic3
HGNC:21263	ASIC4	acid sensing ion channel subunit family member 4	Approved	ACCN4	BNAC4	2q35	2016-10-05	2012-02-22	AJ271643	55515	ENSG00000072182	NM_018674	Q96FT7	uc061syq.1	MGI:2652846	Asic4
HGNC:17537	ASIC5	acid sensing ion channel subunit family member 5	Approved	ACCN5	INAC, HINAC	4q32.1	2015-12-14	2012-03-02	AJ252011	51802	ENSG00000256394		Q9NY37	uc003ipe.1	MGI:1929259	Asic5
HGNC:745	ASIP	agouti signaling protein	Approved	AGTIL	ASP	20q11.22	2016-10-05			434	ENSG00000101440		P42127	uc061wig.1	MGI:87853	a
HGNC:746	ASL	argininosuccinate lyase	Approved			7q11.21	2015-08-24			435	ENSG00000126522	NM_000048	P04424	uc003tuo.4	MGI:88084	Asl
HGNC:748	ASLN~withdrawn	symbol withdrawn, see COL4A5	Symbol Withdrawn				1988-09-01			NA
HGNC:747	ASLP1	argininosuccinate lyase pseudogene 1	Approved	ASLL		22q11.23	2010-09-30	2010-09-30		436	ENSG00000244723	NG_002637
HGNC:749	ASMD~withdrawn	symbol withdrawn, see PITX3	Symbol Withdrawn				2014-11-18			NA
HGNC:750	ASMT	acetylserotonin O-methyltransferase	Approved		HIOMT, ASMTY, HIOMTY	Xp22.3 and Yp11.3	2015-08-24		M83779	438	ENSG00000196433	NM_004043	P46597	uc065cod.1	MGI:96090	Asmt
HGNC:751	ASMTL	acetylserotonin O-methyltransferase like	Approved			Xp22.3 and Yp11.3	2017-02-20		Y15521	8623	ENSG00000169093	NM_004192	O95671	uc004fpk.3
HGNC:25811	ASMTL-AS1	ASMTL antisense RNA 1	Approved	CXYorf2, NCRNA00105, ASMTLAS, ASMTL-AS	FLJ13330	Xp22.33 and Yp11.32	2014-11-19	2010-11-25	AK023392	80161	ENSG00000236017	XR_040863		uc065cnu.1
HGNC:752	ASNA1	arsA arsenite transporter, ATP-binding, homolog 1 (bacterial)	Approved		ARSA-I, GET3, TRC40	19p13.13	2014-11-19		U60276	439		NM_004317	O43681	uc060uci.1	MGI:1928379	Asna1
HGNC:753	ASNS	asparagine synthetase (glutamine-hydrolyzing)	Approved			7q21.3	2014-11-19		M27396	440	ENSG00000070669	NM_001673, NM_183356	P08243	uc003uou.5	MGI:1350929	Asns
HGNC:24910	ASNSD1	asparagine synthetase domain containing 1	Approved		NS3TP1, FLJ20752, NBLA00058	2q32.2	2015-08-28		AY116969	54529	ENSG00000138381	NM_019048	Q9NWL6	uc002uqt.4	MGI:1917646	Asnsd1
HGNC:754	ASNSP1	asparagine synthetase pseudogene 1	Approved	ASNSL1		8q11.1	2014-11-19	2010-03-17		389652	ENSG00000248498
HGNC:755	ASNSP2	asparagine synthetase pseudogene 2	Approved	ASNSL2		21p11.2	2014-11-19	2010-03-17		442
HGNC:39399	ASNSP3	asparagine synthetase pseudogene 3	Approved			13q32.3	2010-12-03			100423061	ENSG00000236554	NG_021205
HGNC:39400	ASNSP4	asparagine synthetase pseudogene 4	Approved			8q11.1	2010-12-03			100419423	ENSG00000251470	NG_026098
HGNC:39401	ASNSP5	asparagine synthetase pseudogene 5	Approved			unplaced	2016-11-11			100873794
HGNC:49876	ASNSP6	asparagine synthetase pseudogene 6	Approved			18p11.21	2016-06-27			100423060	ENSG00000267333
HGNC:756	ASPA	aspartoacylase	Approved		ASP, ACY2	17p13.2	2016-10-05		S67156	443	ENSG00000108381	NM_000049	P45381	uc002fvq.4	MGI:87914	Aspa
HGNC:33856	ASPDH	aspartate dehydrogenase domain containing	Approved			19q13.33	2012-10-02			554235	ENSG00000204653	NM_001024656	A6ND91	uc010enz.4	MGI:1915602	Aspdh
HGNC:20123	ASPG	asparaginase	Approved	C14orf76		14q32.33	2016-04-25	2008-11-06		374569	ENSG00000166183	NM_001080464	Q86U10	uc001yoq.3	MGI:2144822	Aspg
HGNC:757	ASPH	aspartate beta-hydroxylase	Approved		CASQ2BP1, BAH, JCTN, HAAH	8q12.3	2016-10-05		AF224468	444	ENSG00000198363	NM_004318	Q12797	uc003xuj.4	MGI:1914186	Asph
HGNC:27380	ASPHD1	aspartate beta-hydroxylase domain containing 1	Approved			16p11.2	2015-09-07		AF070642	253982	ENSG00000174939	NM_181718	Q5U4P2	uc002dut.4	MGI:2685014	Asphd1
HGNC:30437	ASPHD2	aspartate beta-hydroxylase domain containing 2	Approved		FLJ39838	22q12.1	2014-11-19		AK097157	57168	ENSG00000128203	NM_020437	Q6ICH7	uc003acg.3	MGI:1920148	Asphd2
HGNC:19048	ASPM	abnormal spindle microtubule assembly	Approved	MCPH5	Calmbp1, ASP, FLJ10517, FLJ10549	1q31.3	2016-10-05		AY367065	259266	ENSG00000066279	NM_018136	Q8IZT6	uc001gtu.4	MGI:1334448	Aspm
HGNC:14872	ASPN	asporin	Approved		FLJ20129, SLRR1C, PLAP-1	9q22.31	2017-07-14		AF316824	54829	ENSG00000106819	NM_017680	Q9BXN1	uc004ase.3	MGI:1913945	Aspn
HGNC:26321	ASPRV1	aspartic peptidase retroviral like 1	Approved		Taps, SASPase, FLJ25084	2p13.3	2017-06-13		AK055994	151516	ENSG00000244617	NM_152792	Q53RT3	uc002sfz.6	MGI:1915105	Asprv1
HGNC:13825	ASPSCR1	ASPSCR1, UBX domain containing tether for SLC2A4	Approved		ASPS, ASPL, UBXD9, UBXN9, TUG	17q25.3	2016-10-07		AF324219	79058	ENSG00000169696	NM_024083	Q9BZE9	uc002kcx.3	MGI:1916188	Aspscr1
HGNC:16448	ASRGL1	asparaginase like 1	Approved		FLJ22316, ALP1, ALP	11q12.3	2017-07-14			80150	ENSG00000162174	NM_001083926	Q7L266	uc001ntf.5	MGI:1913764	Asrgl1
HGNC:758	ASS1	argininosuccinate synthase 1	Approved	ASS	CTLN1	9q34.11	2016-10-05	2006-08-24	X01630	445	ENSG00000130707	NM_000050	P00966	uc004bzn.4	MGI:88090	Ass1
HGNC:759	ASS1P1	argininosuccinate synthetase 1 pseudogene 1	Approved	ASSP1		6p22.3	2014-11-19	2010-01-08	K01845	442167	ENSG00000220517	NG_001077
HGNC:765	ASS1P2	argininosuccinate synthetase 1 pseudogene 2	Approved	ASSP2		2p22.1	2014-11-19	2010-01-08		447	ENSG00000223922	NG_000845
HGNC:766	ASS1P3	argininosuccinate synthetase 1 pseudogene 3	Approved	ASSP3		9q21.2	2012-10-02	2010-01-08		158452		NG_012998
HGNC:767	ASS1P4	argininosuccinate synthetase 1 pseudogene 4	Approved	ASSP4		Xp22.33	2014-11-19	2010-01-08		449	ENSG00000213487	NG_000846
HGNC:768	ASS1P5	argininosuccinate synthetase 1 pseudogene 5	Approved	ASSP5		Xq23	2014-11-19	2010-01-08		450	ENSG00000227881	NG_000847
HGNC:769	ASS1P6	argininosuccinate synthetase 1 pseudogene 6	Approved	ASSP6		Yq11.21	2014-11-19	2010-01-08		451	ENSG00000215583	NG_000848
HGNC:770	ASS1P7	argininosuccinate synthetase 1 pseudogene 7	Approved	ASSP7		3q26.32	2014-11-19	2010-01-08		339845	ENSG00000236893	NG_001079
HGNC:771	ASS1P8	argininosuccinate synthetase 1 pseudogene 8	Approved	ASSP8		4q31.23	2016-10-05	2010-01-08		453	ENSG00000251418	NG_003009
HGNC:772	ASS1P9	argininosuccinate synthetase 1 pseudogene 9	Approved	ASSP9		5q11.2	2014-11-19	2010-01-08		454	ENSG00000217791	NG_003022
HGNC:760	ASS1P10	argininosuccinate synthetase 1 pseudogene 10	Approved	ASSP10		5q32	2014-11-19	2010-01-08		455	ENSG00000215325	NG_003021
HGNC:761	ASS1P11	argininosuccinate synthetase 1 pseudogene 11	Approved	ASSP11	TCAG_1641141	7p15.3	2014-11-19	2010-01-08		340274	ENSG00000225308	NG_008639
HGNC:762	ASS1P12	argininosuccinate synthetase 1 pseudogene 12	Approved	ASSP12		9p21.1	2016-10-05	2010-01-08		392302	ENSG00000237437	NG_005207
HGNC:763	ASS1P13	argininosuccinate synthetase 1 pseudogene 13	Approved	ASSP13		11q22.3	2014-11-19	2010-01-08		341230		NG_011669
HGNC:764	ASS1P14	argininosuccinate synthetase 1 pseudogene 14	Approved	ASSP14		12p11.21	2014-11-19	2010-01-08		459
HGNC:25021	ASTE1	asteroid homolog 1	Approved		HT001	3q22.1	2017-05-22		AF113539	28990	ENSG00000034533	NM_014065	Q2TB18	uc003env.3	MGI:1913845	Aste1
HGNC:31704	ASTL	astacin like metalloendopeptidase	Approved		ovastacin, SAS1B	2q11.2	2016-10-05		AJ537600	431705	ENSG00000188886		Q6HA08	uc010yui.2	MGI:3046414	Astl
HGNC:773	ASTN1	astrotactin 1	Approved	ASTN		1q25.2	2014-11-18	2006-08-24	AB006627	460	ENSG00000152092	NM_004319	O14525	uc001glc.5	MGI:1098567	Astn1
HGNC:17021	ASTN2	astrotactin 2	Approved		KIAA0634	9q33.1	2016-10-05		AF116574	23245	ENSG00000148219	NM_014010	O75129	uc004bjt.3	MGI:1889277	Astn2
HGNC:51175	ASTN2-AS1	ASTN2 antisense RNA 1	Approved			9q33.1	2014-07-31		AK097822	100128505	ENSG00000229105	NR_033973
HGNC:774	ASVS1~withdrawn	entry withdrawn	Entry Withdrawn				2005-09-06			NA
HGNC:18318	ASXL1	additional sex combs like 1, transcriptional regulator	Approved		KIAA0978	20q11.21	2017-03-24		AJ438952	171023	ENSG00000171456	NM_015338	Q8IXJ9	uc061wej.1	MGI:2684063	Asxl1
HGNC:23805	ASXL2	additional sex combs like 2, transcriptional regulator	Approved		ASXH2, FLJ10898, KIAA1685	2p23.3	2016-10-05			55252	ENSG00000143970	NM_018263	Q76L83	uc061hgj.1	MGI:1922552	Asxl2
HGNC:29357	ASXL3	additional sex combs like 3, transcriptional regulator	Approved	KIAA1713		18q12.1	2016-10-05	2007-02-01	AB051500	80816	ENSG00000141431		Q9C0F0	uc010dmg.2	MGI:2685175	Asxl3
HGNC:1350	ASZ1	ankyrin repeat, SAM and basic leucine zipper domain containing 1	Approved	C7orf7, ANKL1	Orf3, GASZ, ALP1, CT1.19	7q31.2	2014-11-19	2004-07-16	AF461259	136991	ENSG00000154438	NM_130768	Q8WWH4	uc003vjb.2	MGI:1921318	Asz1
HGNC:14223	AT3~withdrawn	symbol withdrawn, see SERPINC1	Symbol Withdrawn				2000-12-11			NA
HGNC:776	ATA~withdrawn	symbol withdrawn, see ATM	Symbol Withdrawn				1995-07-07			NA
HGNC:25903	ATAD1	ATPase family, AAA domain containing 1	Approved		FLJ14600	10q23.31	2017-07-14	2007-02-08	AL834370	84896	ENSG00000138138	NM_032810	Q8NBU5	uc001kez.2	MGI:1915229	Atad1
HGNC:30123	ATAD2	ATPase family, AAA domain containing 2	Approved		PRO2000, DKFZp667N1320, MGC5254, MGC29843, CT137	8q24.13	2014-11-19	2007-02-08	BC019909	29028	ENSG00000156802	NM_014109	Q6PL18	uc003yqh.5	MGI:1917722	Atad2
HGNC:29230	ATAD2B	ATPase family, AAA domain containing 2B	Approved		KIAA1240	2p24.1-p23.3	2017-06-08	2007-02-08	AB033066	54454	ENSG00000119778	NM_017552	Q9ULI0	uc002rek.5	MGI:2444798	Atad2b
HGNC:25567	ATAD3A	ATPase family, AAA domain containing 3A	Approved		FLJ10709	1p36.33	2014-11-19	2007-02-08	AK025865	55210	ENSG00000197785	NM_018188	Q9NVI7	uc001aga.3	MGI:1919214	Atad3a
HGNC:24007	ATAD3B	ATPase family, AAA domain containing 3B	Approved		TOB3, KIAA1273	1p36.33	2015-09-11	2007-02-08	AL834179	83858	ENSG00000160072	NM_031921	Q5T9A4	uc001afv.4	MGI:1919214
HGNC:32151	ATAD3C	ATPase family, AAA domain containing 3C	Approved		FLJ34599	1p36.33	2015-09-11	2007-02-08	AK091918	219293	ENSG00000215915	NM_001039211	Q5T2N8	uc001aft.2	MGI:1919214
HGNC:25752	ATAD5	ATPase family, AAA domain containing 5	Approved	C17orf41	FLJ12735, FRAG1, ELG1	17q11.2	2014-11-18	2007-02-08		79915	ENSG00000176208	NM_024857	Q96QE3	uc002hfs.2	MGI:2442925	Atad5
HGNC:21186	ATAT1	alpha tubulin acetyltransferase 1	Approved	C6orf134	FLJ13158, Em:AB023049.7, MEC17	6p21.33	2017-07-11	2010-10-11	AK023220	79969	ENSG00000137343	NM_024909	Q5SQI0	uc003nqs.5	MGI:1913869	Atat1
HGNC:778	ATC~withdrawn	symbol withdrawn, see ATM	Symbol Withdrawn				1995-07-07			NA
HGNC:779	ATCAY	ATCAY, caytaxin	Approved		BNIP-H	19p13.3	2016-06-21			85300	ENSG00000167654		Q86WG3	uc002lyy.5	MGI:2448730	Atcay
HGNC:780	ATD	asphixiating thoracic dystrophy (chondroectodermal dysplasia-like syndrome)	Approved			12p12.2-p11.21	2014-02-12			NA
HGNC:781	ATDC~withdrawn	symbol withdrawn, see ATM	Symbol Withdrawn				1995-07-07			NA
HGNC:782	ATE1	arginyltransferase 1	Approved			10q26.13	2016-10-05		AF079098	11101	ENSG00000107669	NM_001001976	O95260	uc010qtr.3	MGI:1333870	Ate1
HGNC:49496	ATE1-AS1	ATE1 antisense RNA 1	Approved		ENST00000437593	10q26.13	2015-04-22			100130887	ENSG00000226864	NR_120495
HGNC:783	ATF1	activating transcription factor 1	Approved		TREB36	12q13.12	2016-10-05		BC029619	466	ENSG00000123268	NM_005171	P18846	uc001rww.5	MGI:1298366	Atf1
HGNC:37691	ATF1P1	activating transcription factor 1 pseudogene 1	Approved			6q16.1	2014-11-18			100128159	ENSG00000219387	NG_016455
HGNC:784	ATF2	activating transcription factor 2	Approved	CREB2	TREB7, CRE-BP1, HB16	2q31.1	2016-10-05		X15875	1386	ENSG00000115966	NM_001880	P15336	uc010fqu.5	MGI:109349	Atf2
HGNC:785	ATF3	activating transcription factor 3	Approved			1q32.3	2014-11-19		L19871	467	ENSG00000162772	NM_001674	P18847	uc001hjf.4	MGI:109384	Atf3
HGNC:786	ATF4	activating transcription factor 4	Approved	TXREB	TAXREB67, CREB-2	22q13.1	2015-08-24		D90209	468	ENSG00000128272	NM_001675	P18848	uc021wpz.2	MGI:88096	Atf4
HGNC:789	ATF4P1	activating transcription factor 4 pseudogene 1	Approved	TXREBP, ATF4P	TAXREB67P	Xq28	2015-07-29	2008-03-17	U03712	469	ENSG00000213338	NG_001080
HGNC:34025	ATF4P2	activating transcription factor 4 pseudogene 2	Approved			Xq28	2015-01-29			340600	ENSG00000273041	NG_002951
HGNC:788	ATF4P3	activating transcription factor 4 pseudogene 3	Approved	ATF4C		17q25.1	2010-12-16	2010-12-16		643159	ENSG00000228218	NG_009319
HGNC:787	ATF4P4	activating transcription factor 4 pseudogene 4	Approved	ATF4B		11q23.2	2011-09-02	2010-12-16		100127952	ENSG00000256167	NG_021835
HGNC:790	ATF5	activating transcription factor 5	Approved			19q13.33	2014-11-19		AF101388	22809	ENSG00000169136		Q9Y2D1	uc002prd.4	MGI:2141857	Atf5
HGNC:791	ATF6	activating transcription factor 6	Approved		ATF6A	1q23.3	2015-09-11		AB015856	22926	ENSG00000118217	NM_007348	P18850	uc001gbs.4	MGI:1926157	Atf6
HGNC:2349	ATF6B	activating transcription factor 6 beta	Approved	CREBL1	G13	6p21.3	2015-08-28	2008-10-21		1388	ENSG00000213676		Q99941	uc011git.3	MGI:105121	Atf6b
HGNC:792	ATF7	activating transcription factor 7	Approved		ATFA	12q13.13	2016-01-15		X52943	11016	ENSG00000170653	NM_001130059	P17544	uc001sdz.4	MGI:2443472	Atf7
HGNC:20092	ATF7IP	activating transcription factor 7 interacting protein	Approved		FLJ10688, p621	12p13.1	2015-08-24		AJ242978	55729		NM_018179	Q6VMQ6	uc001rbw.4	MGI:1858965	Atf7ip
HGNC:20397	ATF7IP2	activating transcription factor 7 interacting protein 2	Approved		FLJ12668	16p13.2-p13.13	2017-06-08		AK022730	80063	ENSG00000166669	NM_024997	Q5U623	uc002czu.3	MGI:1922579	Atf7ip2
HGNC:29028	ATG2A	autophagy related 2A	Approved		KIAA0404	11q13.1	2015-09-11			23130	ENSG00000110046	NM_015104	Q2TAZ0	uc001obx.4	MGI:1916291	Atg2a
HGNC:20187	ATG2B	autophagy related 2B	Approved	C14orf103	FLJ10242	14q32.2	2016-10-05	2007-07-31	AK001104	55102	ENSG00000066739	NM_018036	Q96BY7	uc001yfi.4	MGI:1923809	Atg2b
HGNC:20962	ATG3	autophagy related 3	Approved	APG3L	PC3-96, FLJ22125, MGC15201, DKFZp564M1178	3q13.2	2014-11-19	2005-09-11		64422	ENSG00000144848	NM_022488	Q9NT62	uc003dzd.5	MGI:1915091	Atg3
HGNC:31123	ATG3P1	autophagy related 3 pseudogene 1	Approved	ATG3P	dJ54G6.1	20q12	2014-11-19	2010-02-24	AY392024	100135756	ENSG00000224357
HGNC:16489	ATG4A	autophagy related 4A cysteine peptidase	Approved	AUTL2, APG4A		Xq22.3	2016-02-23	2005-09-11	AJ320508	115201	ENSG00000101844	NM_052936	Q8WYN0	uc004enr.4	MGI:2147903	Atg4a
HGNC:44081	ATG4AP1	autophagy related 4A cysteine peptidase pseudogene 1	Approved			Xq21.1	2016-02-23			NA	ENSG00000232735
HGNC:20790	ATG4B	autophagy related 4B cysteine peptidase	Approved	APG4B	Apg4B, KIAA0943, DKFZp586D1822, AUTL1	2q37.3	2016-02-23	2005-09-11	AB023160	23192	ENSG00000168397	NM_013325	Q9Y4P1	uc002wbv.4	MGI:1913865	Atg4b
HGNC:16040	ATG4C	autophagy related 4C cysteine peptidase	Approved	AUTL1, APG4C	FLJ14867, AUTL3	1p31.3	2016-02-23	2005-09-11	AK027773	84938	ENSG00000125703	NM_032852	Q96DT6	uc001dat.5	MGI:2651854	Atg4c
HGNC:20789	ATG4D	autophagy related 4D cysteine peptidase	Approved	AUTL4, APG4D	APG4-D	19p13.2	2016-02-23	2005-09-11	AJ312332	84971	ENSG00000130734	NM_032885	Q86TL0	uc002mov.5	MGI:2444308	Atg4d
HGNC:589	ATG5	autophagy related 5	Approved	APG5L	ASP, APG5, hAPG5	6q21	2014-11-19	2005-09-11	Y11588	9474	ENSG00000057663	NM_004849	Q9H1Y0	uc003prf.4	MGI:1277186	Atg5
HGNC:16935	ATG7	autophagy related 7	Approved	APG7L	GSA7, DKFZp434N0735	3p25.3	2016-10-05	2005-09-11	AF094516	10533	ENSG00000197548	NM_006395	O95352	uc003bwc.4	MGI:1921494	Atg7
HGNC:22408	ATG9A	autophagy related 9A	Approved	APG9L1	FLJ22169	2q35	2015-09-11	2005-09-11	AK021732	79065	ENSG00000198925	NM_024085	Q7Z3C6	uc002vkf.3	MGI:2138446	Atg9a
HGNC:21899	ATG9B	autophagy related 9B	Approved	NOS3AS	FLJ14885, APG9L2, SONE	7q36.1	2016-10-05	2005-09-11	AK027791	285973	ENSG00000181652	NM_173681	Q674R7	uc064jfp.1	MGI:2685420	Atg9b
HGNC:20315	ATG10	autophagy related 10	Approved	APG10L	DKFZP586I0418, FLJ13954	5q14.1-q14.2	2017-06-08	2005-09-11	AK024016	83734	ENSG00000152348	NM_001131028	Q9H0Y0	uc003khr.5	MGI:1914045	Atg10
HGNC:40914	ATG10-AS1	ATG10 antisense RNA 1	Approved			5q14.1	2014-11-19			NA	ENSG00000248192			uc063faq.1
HGNC:41455	ATG10-IT1	ATG10 intronic transcript 1	Approved			5q14.1	2015-02-25			NA	ENSG00000236447			uc063fap.1
HGNC:588	ATG12	autophagy related 12	Approved	APG12L	APG12	5q22.3	2016-10-05	2005-09-11	AB017507	9140	ENSG00000145782	NM_004707	O94817	uc003krh.4	MGI:1914776	Atg12
HGNC:21466	ATG12P1	autophagy related 12 pseudogene 1	Approved	ATG12P		17q25.1	2014-11-19	2010-06-29		100151642		NG_007656
HGNC:38605	ATG12P2	autophagy related 12 pseudogene 2	Approved			2q36.1	2014-11-19			100293948	ENSG00000224121	NG_016651
HGNC:29091	ATG13	autophagy related 13	Approved	KIAA0652		11p11.2	2014-11-19	2010-06-29	AB014552	9776	ENSG00000175224	NM_014741	O75143	uc001ncz.4	MGI:1196429	Atg13
HGNC:19962	ATG14	autophagy related 14	Approved	KIAA0831	ATG14L	14q22.3	2016-10-05	2010-06-29	AB020638	22863	ENSG00000126775	NM_014924	Q6ZNE5	uc001xbx.3	MGI:1261775	Atg14
HGNC:21498	ATG16L1	autophagy related 16 like 1	Approved	APG16L, ATG16L	WDR30, FLJ10035, ATG16A	2q37.1	2015-11-24	2005-09-13	AK000897	55054	ENSG00000085978	NM_017974	Q676U5	uc002vty.3	MGI:1924290	Atg16l1
HGNC:25464	ATG16L2	autophagy related 16 like 2	Approved		FLJ00012, WDR80, ATG16B	11q13.4	2015-11-24		AK024423	89849	ENSG00000168010	NM_033388	Q8NAA4	uc001otd.4	MGI:1920933	Atg16l2
HGNC:25679	ATG101	autophagy related 101	Approved	C12orf44	FLJ11773	12q13.13	2014-11-19	2014-02-12	AF218031	60673	ENSG00000123395	NM_021934	Q9BSB4		MGI:1915368	Atg101
HGNC:793	ATHS	atherosclerosis susceptibility (lipoprotein associated)	Approved		ALP	19p13.3-p13.2	2008-05-14			NA
HGNC:794	ATIC	5-aminoimidazole-4-carboxamide ribonucleotide formyltransferase/IMP cyclohydrolase	Approved		PURH, AICARFT, IMPCHASE	2q35	2014-11-19			471	ENSG00000138363	NM_004044	P31939	uc002vex.5	MGI:1351352	Atic
HGNC:11231	ATL1	atlastin GTPase 1	Approved	SPG3, SPG3A	FSP1, AD-FSP	14q22.1	2017-03-24	2008-09-17	AF131801	51062	ENSG00000198513		Q8WXF7	uc059bjs.1	MGI:1921241	Atl1
HGNC:24047	ATL2	atlastin GTPase 2	Approved	ARL6IP2		2p22.2-p22.1	2017-06-08	2008-09-17		64225	ENSG00000119787	NM_022374	Q8NHH9	uc002rqq.4	MGI:1929492	Atl2
HGNC:24526	ATL3	atlastin GTPase 3	Approved		DKFZP564J0863	11q13.1	2014-11-19			25923	ENSG00000184743	NM_015459	Q6DD88	uc001nxk.2	MGI:1924270	Atl3
HGNC:795	ATM	ATM serine/threonine kinase	Approved	ATA, ATDC, ATC, ATD	TEL1, TELO1	11q22.3	2017-03-24		AB209133	472	ENSG00000149311	NM_000051	Q13315	uc001pkb.1	MGI:107202	Atm
HGNC:29034	ATMIN	ATM interactor	Approved		ASCIZ, KIAA0431, ZNF822	16q23.2	2014-11-19		BC002701	23300	ENSG00000166454	NM_015251	O43313	uc002ffz.2	MGI:2682328	Atmin
HGNC:3033	ATN1	atrophin 1	Approved	D12S755E, DRPLA	B37	12p13.31	2016-01-15	2005-03-17	U23851	1822	ENSG00000111676	NM_001940	P54259	uc001qrw.2	MGI:104725	Atn1
HGNC:796	ATN1L~withdrawn	symbol withdrawn, see RERE	Symbol Withdrawn				2000-05-19			NA
HGNC:797	ATOH1	atonal bHLH transcription factor 1	Approved		HATH1, MATH-1, Math1, bHLHa14	4q22.2	2016-10-05		U61148	474	ENSG00000172238	NM_005172	Q92858	uc003hta.2	MGI:104654	Atoh1
HGNC:13907	ATOH7	atonal bHLH transcription factor 7	Approved		Math5, bHLHa13	10q21.3	2016-10-05		AF418922	220202	ENSG00000179774		Q8N100	uc001jnq.4	MGI:1355553	Atoh7
HGNC:24126	ATOH8	atonal bHLH transcription factor 8	Approved		HATH6, FLJ14708, bHLHa21	2p11.2	2015-06-19		AK074681	84913	ENSG00000168874	NM_032827	Q96SQ7	uc002sqn.4	MGI:1918343	Atoh8
HGNC:798	ATOX1	antioxidant 1 copper chaperone	Approved		HAH1	5q33.1	2016-01-14		U70660	475	ENSG00000177556	NM_004045	O00244	uc003luk.4	MGI:1333855	Atox1
HGNC:799	ATP1A1	ATPase Na+/K+ transporting subunit alpha 1	Approved			1p13.1	2016-10-05		D00099	476	ENSG00000163399	NM_001160233	P05023	uc001ege.5	MGI:88105	Atp1a1
HGNC:28262	ATP1A1-AS1	ATP1A1 antisense RNA 1	Approved	C1orf203, ATP1A1OS	MGC16179	1p13.1	2014-11-19	2014-03-31	BC007373	84852	ENSG00000203865	NR_024124	Q5TC04
HGNC:800	ATP1A2	ATPase Na+/K+ transporting subunit alpha 2	Approved	MHP2	FHM2	1q23.2	2017-03-24		AB018321	477	ENSG00000018625	NM_000702	P50993	uc001fvc.4	MGI:88106	Atp1a2
HGNC:801	ATP1A3	ATPase Na+/K+ transporting subunit alpha 3	Approved	DYT12		19q13.2	2016-02-10			478	ENSG00000105409	NM_152296	P13637	uc010xwh.4	MGI:88107	Atp1a3
HGNC:14073	ATP1A4	ATPase Na+/K+ transporting subunit alpha 4	Approved	ATP1AL2		1q23.2	2016-02-10		BC028297	480	ENSG00000132681	NM_144699	Q13733	uc001fve.5	MGI:1351335	Atp1a4
HGNC:802	ATP1AL1~withdrawn	symbol withdrawn, see ATP12A	Symbol Withdrawn				2002-02-25			NA
HGNC:803	ATP1AL2~withdrawn	symbol withdrawn, see ATP1A4	Symbol Withdrawn				2002-02-25			NA
HGNC:804	ATP1B1	ATPase Na+/K+ transporting subunit beta 1	Approved	ATP1B		1q24.2	2016-02-10		U16799	481	ENSG00000143153		P05026	uc001gfr.2	MGI:88108	Atp1b1
HGNC:809	ATP1B1P1	ATPase Na+/K+ transporting subunit beta 1 pseudogene 1	Approved	ATP1BL1		4p13	2016-02-10	2010-03-24	M25159	485	ENSG00000249212	NG_001081
HGNC:805	ATP1B2	ATPase Na+/K+ transporting subunit beta 2	Approved		AMOG	17p13.1	2016-02-10		U45945	482	ENSG00000129244	NM_001678	P14415	uc002gif.2	MGI:88109	Atp1b2
HGNC:806	ATP1B3	ATPase Na+/K+ transporting subunit beta 3	Approved		FLJ29027, CD298	3q23	2016-02-10		BC011835	483	ENSG00000069849	NM_001679	P54709	uc003eug.2	MGI:107788	Atp1b3
HGNC:40088	ATP1B3-AS1	ATP1B3 antisense RNA 1	Approved			3q23	2014-11-19			NA	ENSG00000244124			uc062omw.1
HGNC:807	ATP1B3P1	ATPase Na+/K+ transporting subunit beta 3 pseudogene 1	Approved			2p16.1	2016-08-01		AF005898	484	ENSG00000271707	NG_000849
HGNC:808	ATP1B4	ATPase Na+/K+ transporting family member beta 4	Approved			Xq24	2016-02-10		AF158383	23439	ENSG00000101892	NM_001142447	Q9UN42	uc004esq.4	MGI:1915071	Atp1b4
HGNC:810	ATP1G1~withdrawn	symbol withdrawn, see FXYD2	Symbol Withdrawn				2000-05-23			NA
HGNC:811	ATP2A1	ATPase sarcoplasmic/endoplasmic reticulum Ca2+ transporting 1	Approved	ATP2A	SERCA1	16p11.2	2016-10-05			487	ENSG00000196296	NM_004320	O14983	uc002drn.1	MGI:105058	Atp2a1
HGNC:51370	ATP2A1-AS1	ATP2A1 antisense RNA 1	Approved			16p11.2	2014-10-16		BX099641, AI015924	100289092	ENSG00000260442	NR_046287
HGNC:812	ATP2A2	ATPase sarcoplasmic/endoplasmic reticulum Ca2+ transporting 2	Approved	ATP2B, DAR	SERCA2	12q24.11	2016-02-10			488	ENSG00000174437	NM_001681	P16615	uc001tqk.5	MGI:88110	Atp2a2
HGNC:813	ATP2A3	ATPase sarcoplasmic/endoplasmic reticulum Ca2+ transporting 3	Approved		SERCA3	17p13.2	2016-10-05			489	ENSG00000074370	NM_174953	Q93084	uc002fxc.3	MGI:1194503	Atp2a3
HGNC:814	ATP2B1	ATPase plasma membrane Ca2+ transporting 1	Approved		PMCA1	12q21.33	2016-02-10		J04027	490	ENSG00000070961	NM_001682	P20020	uc058rpj.1	MGI:104653	Atp2b1
HGNC:27883	ATP2B1-AS1	ATP2B1 antisense RNA 1	Approved	LINC00936		12q21.33	2016-11-11	2016-11-11		338758	ENSG00000271614	NR_028138
HGNC:815	ATP2B2	ATPase plasma membrane Ca2+ transporting 2	Approved		PMCA2	3p25.3	2016-02-10		X63575	491	ENSG00000157087	NM_001683	Q01814	uc003bvw.3	MGI:105368	Atp2b2
HGNC:41309	ATP2B2-IT1	ATP2B2 intronic transcript 1	Approved			3p25.3	2015-02-25			NA	ENSG00000236999			uc062gsp.1
HGNC:41310	ATP2B2-IT2	ATP2B2 intronic transcript 2	Approved			3p25.3	2015-02-25			NA	ENSG00000224771			uc062gsq.1
HGNC:816	ATP2B3	ATPase plasma membrane Ca2+ transporting 3	Approved	SCAX1, CLA2	PMCA3, CFAP39	Xq28	2016-02-10		U60414	492	ENSG00000067842	NM_021949	Q16720	uc065btp.1	MGI:1347353	Atp2b3
HGNC:817	ATP2B4	ATPase plasma membrane Ca2+ transporting 4	Approved	ATP2B2, MXRA1	PMCA4	1q32.1	2016-02-10		M25874	493	ENSG00000058668	NM_001001396	P23634	uc001gzw.4	MGI:88111	Atp2b4
HGNC:13211	ATP2C1	ATPase secretory pathway Ca2+ transporting 1	Approved	BCPM	KIAA1347, ATP2C1A, PMR1, SPCA1	3q22.1	2016-10-05		AF181120	27032	ENSG00000017260	NM_001001486	P98194	uc003ens.4	MGI:1889008	Atp2c1
HGNC:29103	ATP2C2	ATPase secretory pathway Ca2+ transporting 2	Approved		KIAA0703, SPCA2	16q24.1	2016-02-10		AK091051	9914	ENSG00000064270	NM_014861	O75185	uc002fhx.4	MGI:1916297	Atp2c2
HGNC:53167	ATP2C2-AS1	ATP2C2 antisense RNA 1	Approved		RP11-517C16.2-001	16q24.1	2017-03-10			105371374	ENSG00000261286
HGNC:818	ATP3~withdrawn	entry withdrawn	Entry Withdrawn				2010-10-18			NA
HGNC:819	ATP4A	ATPase H+/K+ transporting alpha subunit	Approved		ATP6A	19q13.12	2016-10-05			495	ENSG00000105675	NM_000704	P20648	uc002oal.2	MGI:88113	Atp4a
HGNC:820	ATP4B	ATPase H+/K+ transporting beta subunit	Approved		ATP6B	13q34	2016-02-10			496	ENSG00000186009	NM_000705	P51164	uc001vtz.5	MGI:88114	Atp4b
HGNC:821	ATP5~withdrawn	symbol withdrawn, see ATP5J	Symbol Withdrawn				2000-10-17			NA
HGNC:822	ATP5A~withdrawn	symbol withdrawn, see ATP5J	Symbol Withdrawn				2005-10-14			NA
HGNC:823	ATP5A1	ATP synthase, H+ transporting, mitochondrial F1 complex, alpha subunit 1, cardiac muscle	Approved	ATP5AL2, ATPM	ATP5A, hATP1, OMR, ORM	18q21.1	2017-08-04		D14710	498	ENSG00000152234	NM_004046	P25705	uc002lbt.1	MGI:88115	Atp5a1
HGNC:827	ATP5A1P1	ATP synthase, H+ transporting, mitochondrial F1 complex, alpha subunit 1 pseudogene 1	Approved	ATP5AP1, ATP5A1P5, ATP5AL1, ATP5A1P6		9p11.1	2016-11-11	2009-12-17		442416	ENSG00000234861
HGNC:828	ATP5A1P2	ATP synthase, H+ transporting, mitochondrial F1 complex, alpha subunit 1 pseudogene 2	Approved	ATP5AP2		2q24.1	2010-01-04	2009-12-17		504	ENSG00000227682	NG_008671
HGNC:829	ATP5A1P3	ATP synthase, H+ transporting, mitochondrial F1 complex, alpha subunit 1 pseudogene 3	Approved	ATP5AP3		16q22.2	2015-02-03	2009-12-17		645443	ENSG00000263232	NG_008672
HGNC:23563	ATP5A1P4	ATP synthase, H+ transporting, mitochondrial F1 complex, alpha subunit 1 pseudogene 4	Approved	ATP5AP4		14q23.2	2015-02-03	2009-12-17		100129782	ENSG00000258877	NG_022842
HGNC:825	ATP5A1P5~withdrawn	symbol withdrawn, see ATP5A1P1	Symbol Withdrawn				2016-11-11			NA
HGNC:37664	ATP5A1P6~withdrawn	symbol withdrawn, see ATP5A1P1	Symbol Withdrawn				2017-08-02			NA
HGNC:37665	ATP5A1P7	ATP synthase, H+ transporting, mitochondrial F1 complex, alpha subunit 1 pseudogene 7	Approved	ATP5A1P9		9q13	2015-02-05			442415	ENSG00000241571
HGNC:37666	ATP5A1P8	ATP synthase, H+ transporting, mitochondrial F1 complex, alpha subunit 1 pseudogene 8	Approved			9p12	2015-02-03			392322	ENSG00000234720
HGNC:37667	ATP5A1P9~withdrawn	symbol withdrawn, see ATP5A1P7	Symbol Withdrawn				2015-02-05			NA
HGNC:37668	ATP5A1P10	ATP synthase, H+ transporting, mitochondrial F1 complex, alpha subunit 1 pseudogene 10	Approved			9q21.11	2015-07-30			100132619	ENSG00000277297
HGNC:826	ATP5AL2~withdrawn	symbol withdrawn, see ATP5A1	Symbol Withdrawn				2004-03-08			NA
HGNC:830	ATP5B	ATP synthase, H+ transporting, mitochondrial F1 complex, beta polypeptide	Approved	ATPSB		12q13.3	2016-10-05		M27132	506	ENSG00000110955	NM_001686	P06576	uc001slr.4	MGI:107801	Atp5b
HGNC:832	ATP5BL2~withdrawn	entry withdrawn	Entry Withdrawn				2010-06-02			NA
HGNC:831	ATP5BP1	ATP synthase, H+ transporting, mitochondrial F1 complex, beta polypeptide pseudogene 1	Approved	ATPSBL1, ATP5BL1	ATPMBL1	2q11.2	2014-11-19	2010-03-24		507	ENSG00000231635
HGNC:833	ATP5C1	ATP synthase, H+ transporting, mitochondrial F1 complex, gamma polypeptide 1	Approved	ATP5CL1, ATP5C		10p14	2014-11-18		D16561	509	ENSG00000165629	NM_005174	P36542	uc001ijv.4	MGI:1261437	Atp5c1
HGNC:834	ATP5C1P1	ATP synthase, H+ transporting, mitochondrial F1 complex, gamma polypeptide 1 pseudogene 1	Approved	ATP5CL2, ATP5C2		14q22.2	2014-11-19	2010-03-25		645560	ENSG00000224004	NG_004656
HGNC:835	ATP5CL1~withdrawn	symbol withdrawn, see ATP5C1	Symbol Withdrawn				2000-10-17			NA
HGNC:836	ATP5CL2~withdrawn	symbol withdrawn, see ATP5C1P1	Symbol Withdrawn				2011-01-11			NA
HGNC:837	ATP5D	ATP synthase, H+ transporting, mitochondrial F1 complex, delta subunit	Approved			19p13.3	2014-11-19		X63423	513	ENSG00000099624	NM_001687	P30049	uc002lrn.4	MGI:1913293	Atp5d
HGNC:838	ATP5E	ATP synthase, H+ transporting, mitochondrial F1 complex, epsilon subunit	Approved			20q13.32	2016-10-05		AF077045	514	ENSG00000124172	NM_001001977	P56381	uc002yal.4	MGI:1855697	Atp5e
HGNC:839	ATP5EP1	ATP synthase, H+ transporting, mitochondrial F1 complex, epsilon subunit pseudogene 1	Approved			4q24	2016-09-28		AF277095	23744	ENSG00000250922
HGNC:34026	ATP5EP2	ATP synthase, H+ transporting, mitochondrial F1 complex, epsilon subunit pseudogene 2	Approved			13q12.2	2017-04-19		EC567419	432369	ENSG00000180389	NR_002162	Q5VTU8	uc001uru.4
[truncated: 43,682 more rows]
