# Supplementary material for: Molecular determinants of nephron vascular specialization in the kidney
Source: Nat Commun. 2019 Dec 13;10:5705. doi: 10.1038/s41467-019-12872-5 (PMC6910926; doi:10.1038/s41467-019-12872-5)
Supplement: Supplementary file 12 — Supplementary Software 1 [file 41467_2019_12872_MOESM12_ESM.zip › key.csv]

Label	Stage
R1M1	E17
R1M2	P2
R1M3	P2
R1M4	P7
R1M5	Adult
R1M6	Adult
R1M7	Adult
R1M8	Adult
R1M9	Adult
R1M10	Adult
R1M11	Adult
R1M12	Adult
