# Supplementary material for: Molecular determinants of nephron vascular specialization in the kidney
Source: Nat Commun. 2019 Dec 13;10:5705. doi: 10.1038/s41467-019-12872-5 (PMC6910926; doi:10.1038/s41467-019-12872-5)
Supplement: Supplementary file 12 — Supplementary Software 1 [file 41467_2019_12872_MOESM12_ESM.zip › SingleCellProcessing.R]

options(stringsAsFactors=F)
#Seurat V2.3.4
library(Seurat)
library(dplyr)
library(sva)
library(Matrix)
library(data.table)

source("symbol.update.R")
cellcyclegenes <- "regev_lab_cell_cycle_genes.lowercase.txt"
countfile <- 'DataS3_Raw_Counts_AllCells.txt'
normscaler <- 1e4
rseed <- 98
project <- "SSKidney"
# read in raw counts data
matt.data <- fread(countfile, data.table=F)
row.names(matt.data)<-matt.data[,1]
matt.data<-matt.data[,-1]
dim(matt.data)
# 15523  3939
set.seed(rseed)
#create the seurat object
matt <- CreateSeuratObject(raw.data=matt.data, min.cells=3, min.genes=50, is.expr=1, names.field=2, names.delim="_", do.scale=F, do.center=F, project=project)
mito.genes <- grep(pattern="^Mt", x=rownames(matt@data), value=T)
percent.mito <- colSums(matt@raw.data[mito.genes,])/colSums(matt@raw.data)
length(mito.genes)
###
ribo.genes <- grep(pattern="^Rpl|^Rps", x=rownames(matt@data), value=T)
percent.ribo <- colSums(matt@raw.data[ribo.genes,])/colSums(matt@raw.data)
length(ribo.genes)
###########
matt <- AddMetaData(object=matt, metadata=percent.ribo, col.name="percent.ribo")
matt <- AddMetaData(object=matt, metadata=percent.mito, col.name="percent.mito")

#add metadata for the cell type
cols<-gsub("_.*", '', colnames(matt@data) )
names(cols)<-colnames(matt@data)
matt <- AddMetaData(object=matt, metadata=cols, col.name="cellType")
head(matt@meta.data, n=3)

# Basic QC and selecting cells for further analysis
# nGene and nUMI are automatically calculated for every object by Seurat.
# Draw violin plot for number of genes/UMIs per gene in each batch of samples

png(file="VlnPlot.QC.png", width=7500, height=2400, units="px", pointsize=6, res=600)
VlnPlot(object=matt, features.plot=c("nGene", "nUMI", "percent.ribo", 'percent.mito'), nCol=3)
par(mfrow = c(1, 2))
GenePlot(object = matt, gene1 = "nUMI", gene2 = "percent.mito")
GenePlot(object = matt, gene1 = "nUMI", gene2 = "nGene")
dev.off()
# GenePlot is typically used to visualize gene-gene relationships, but can be used for anything calculated by the object, i.e. columns in object@data.info, PC scores etc.
png(file="GenePlot.QC.png", width=5000, height=2400, units="px", pointsize=6, res=600)
par(mfrow=c(1,2))
GenePlot(object=matt, gene1="nUMI", gene2="nGene")
GenePlot(matt, "nUMI", "percent.ribo")
par(mfrow=c(1,1))
dev.off()
#filter out cells with too low of gene counts or too high mitochondrial content

matt <- FilterCells(object = matt, subset.names = c("nGene", "percent.mito"), low.thresholds = c(100, -Inf), high.thresholds = c(Inf, 0.2))
#reduce to 5085 cells post filter
dim(matt@data)#

#use gene filters to filter for ONLY endothelial cells

 filter<-c("Cdh1", 'Epcam', 'Cdh16', 'Ptprc', 'Pdgfrb', 'Cd74', 'Serping1', 'Dcn', 'Gpx3')

matt<- FilterCells(object = matt, subset.names = filter, low.thresholds = rep(-Inf, times=length(filter)), high.thresholds = rep(1, times=length(filter)))
#total number of cells is 4556
dim(matt@data)
# redraw nGene/nUMI/percent.mito/percent.ribo distribution plot
pdf(file= "VlnPlot.QC.clean.pdf", width=25, height=8)
VlnPlot(matt, c("nGene", "nUMI", "percent.mito"), nCol = 3)
dev.off()
# redraw nGene - nUMI scatter plot
png(file="GenePlot.QC.clean.png", width=5000, height=2400, units="px", pointsize=6, res=600)
par(mfrow=c(1,2))
GenePlot(matt, "nUMI", "nGene")
GenePlot(matt, "nUMI", "percent.mito")
par(mfrow=c(1,1))
dev.off()
# Normalizing the data
# employ a global-scaling normalization method "LogNormalize" that
# normalizes the gene expression measurements for each cell by the total expression,
# multiplies this by a scale factor, and log-transform the result.
matt <- NormalizeData(object=matt, normalization.method="LogNormalize", scale.factor=normscaler)

# Detection of variable genes across the single cells using mean-variability plot
# FindVariableGenes calculates the average expression and dispersion for each gene,
# places these genes into bins, and then calculates a z-score for dispersion within each bin.
# This helps control for the relationship between variability and average expression.
# Suggest that users set these parameters to mark visual outliers on the dispersion plot
# but the exact parameter settings may vary based on the data type, heterogeneity in the sample, and normalization strategy.
##### typical parameters settings for UMI data that is normalized to a total of 1e4 molecules
png(file="MeanVarPlot.png", width = 3200, height = 3200, units = "px", pointsize = 6, res=600)
matt <- FindVariableGenes(object=matt, mean.function=ExpMean, dispersion.function=LogVMR, x.low.cutoff=.1, x.high.cutoff=2, y.cutoff=.5)
abline(h=.5, col='red', lty=2, lwd=3)
abline(v=.0125, col='red', lty=2, lwd=3)
dev.off()
length(matt@var.genes)
# 2558 genes
# write variable genes to file
write.table(as.data.frame(matt@var.genes), file="var.genes.txt", row.names=FALSE, col.names=FALSE, quote=FALSE, na="", sep="\t")
# Cell-Cycle scoring and regression
# read in a list of cell cycle markers, from Tirosh et al, 2015
cc.genes <- readLines(con=cellcyclegenes)
length(cc.genes)

# 98 genes
# segregate this list into markers of G2/M phase and markers of S
s.genes <- cc.genes[1:43]
g2m.genes <- cc.genes[44:98]
# assign cell-cycle scores
matt <- CellCycleScoring(object=matt, s.genes=s.genes, g2m.genes=g2m.genes, set.ident=T)
head(matt@meta.data)
#visualize the distribution of cell cycle markers
RidgePlot(object = matt, features.plot = c("Pcna", "Top2a", "Mcm6", "Mki67"), nCol = 2)


# run a pre-regression PCA for cell-cycle related variable genes, nUMI, and percent mito content

matt <- ScaleData(object=matt, vars.to.regress = c("nUMI", "percent.mito", 'percent.ribo',"S.Score", "G2M.Score"))

matt <- RunPCA(object=matt, pc.genes=matt@var.genes, pcs.print=1:4, genes.print=10)
matt <- ProjectPCA(object = matt, do.print = FALSE)
  #visualize genes and cells according to their pca scores. Set cells.use to a number to speed up plotting
pdf('PCA_Plots_Final.pdf')
    PCAPlot(object = matt, dim.1 = 1, dim.2 = 2)
dev.off()

matt <- JackStraw(object=matt, num.replicate=100, prop.freq=0.01,  num.pc=20)

# The JackStrawPlot() function provides a visualization tool for comparing the distribution of p-values for each PC with a uniform distribution (dashed line). ‘Significant’ PCs will show a strong enrichment of genes with low p-values (solid curve above the dashed line).
# In previous version, Asaf usually select ~20 PCs for tSNE plot.
png(file= "JackStrawPlot_EAM.png", width=3200, height=6400, units="px", pointsize=6, res=600)

  PCElbowPlot(object =matt)
dev.off()
##save(matt, file=paste(infodir, "matt_part1.JackStraw.Robj", sep="/"))

# A more ad hoc method for determining which PCs to use is to look at a plot of the standard deviations of the principle
# select top 13 PCs based on the elbow plot
pcs <- 13

#vary resolution values to select the optimal value
res<-c(seq(from=.1, to=1, by=.1), seq(from=1.5, to=3, by=.5) )

pdf("tSNE_All_Res.pdf")
for(i in 1:length(res)){
	print(i)
matt2 <- FindClusters(object = matt, reduction.type = "pca", dims.use = 1:pcs, resolution = res[i], print.output = 0, save.SNN = TRUE, force.recalc=T)

matt2 <- RunTSNE(object=matt2, dims.use=1:pcs, do.fast=T)
PrintTSNEParams(object=matt2)
# plot tSNE
# note that you can set do.label=T to help label individual clusters
TSNEPlot(object=matt2, pt.size=1 )
}
dev.off()
res=.4
matt <- FindClusters(object = matt, reduction.type = "pca", dims.use = 1:pcs, resolution = res, print.output = 0, save.SNN = TRUE, force.recalc=T)

matt<- RunTSNE(object=matt, dims.use=1:pcs, do.fast=T)

# save tSNE coordinates
write.table(as.data.frame(GetCellEmbeddings(object=matt, reduction.type="tsne")), file=paste("tSNE.coordinates_Res=", res, ".txt", sep=""), quote=FALSE, na="", sep="\t", col.names=NA)

# save PCA coordinates
write.table(as.data.frame(GetCellEmbeddings(object=matt, reduction.type="pca")), file=paste("PCA.coordinates_Res=", res, ".txt", sep=""), quote=FALSE, na="", sep="\t", col.names=NA)

# Cluster the cells
cl.num=6
markers<-lapply(0:cl.num, function(x){
  a<-FindMarkers(object = matt, resolution=res, only.pos = TRUE, min.pct = 0.2, logfc.threshold=.15, test.use='bimod', ident.1=x, ident.2=(0:cl.num)[!(0:cl.num)%in%x])
  a<-cbind(a, x, row.names(a))
  return(a)
  })
markers<-do.call('rbind', markers)
# markers<-markers[,-7]
markers<-as.matrix(markers)
colnames(markers)[6:7]<-c('Cluster', 'Gene')

#match up to a human symbol
genes<-symbol.update(unique(markers[,7]))
genes[which(is.na(genes[,4])),1]<-NA
markers<-cbind(genes[match(markers[,7], genes[,2]),1:2], markers[,-7])
colnames(markers)[1:2]<-c("Human", 'Mouse')
markers<-apply(markers,2,function(x) gsub(" ", '', x))
all<-lapply(unique(markers[,8]), function(x) markers[which(markers[,8]==x),])
names(all)<-unique(markers[,8])
write.xlsx(file="SS_Clusters.xlsx", sheetName=names(all)[1], x=all[[1]], row.names=F)
lapply(2:length(all), function(x) write.xlsx(file="SS_Clusters.xlsx", sheetName=names(all)[x], x=all[[x]], row.names=F, append=T)  )
############
#plot out all the cells individually
key<-read.csv("key.csv")
stages<-unique(key[,2])
pdf("TSNEPlot_FINAL.pdf")
TSNEPlot(object=matt,  do.label=F, pt.size=2 , cex=2, cex.axis=5)

dev.off()
lapply(stages, function(x){
	pdf(paste(x, '_TSNE_FINAL.pdf', sep='') )

TSNEPlot(object=matt,  do.label=F,cells.use=colnames(matt@data)[grep(paste(key[which(key[,2]==x),1], collapse='|'), colnames(matt@data))], pt.size=2 )

dev.off()
})
#make violin plots for everything
