# Supplementary material for: Molecular determinants of nephron vascular specialization in the kidney
Source: Nat Commun. 2019 Dec 13;10:5705. doi: 10.1038/s41467-019-12872-5 (PMC6910926; doi:10.1038/s41467-019-12872-5)
Supplement: Supplementary file 12 — Supplementary Software 1 [file 41467_2019_12872_MOESM12_ESM.zip › symbol.update.R]

symbol.update<-function(genes, conv=numeric()){
library(data.table)
####This function will update the gene symbols to the most current verion (specified in the Conversion File)
#conv = conversion file for matching (be careful to match column headers exactly as in HUGO conversion.txt). If the conversion matrix isn't specified, the algorithm will automatically read the default one in 
#genes = genes for matching (character)

if(length(conv)<1){
	conv<-fread('HUGO_Symbol_Conversion_2017_update.txt', data.table=F)
conv<-apply(conv, 2, function(x) gsub(" ", '', x))	

}
	#pull out the things that match first 
	match<-conv[match(genes, conv[,2]),,drop=F]
	nomatch<-which(is.na(match[,2]))
	if(length(nomatch)>0){
	for(i in 1:length(nomatch)){
	gene<-genes[nomatch[i]]
	
	
	pattern<-paste('^', gene, '$', '|,', gene,',|,',gene, '$|^',gene, ',',sep='')
	match[nomatch[i],]<-conv[c(grep(pattern, conv[,2], ignore.case=T),grep(pattern, conv[,17], ignore.case=T), grep(pattern, conv[,15], ignore.case=T),grep(pattern, conv[,5], ignore.case=T), grep(pattern, conv[,6], ignore.case=T))[1],]
	
	
}
}
#replace the old gene names with update symbols. Keep old symbol if there is no update
match<-cbind(match[,2],genes,  match)
match[which(is.na(match[,1])),1]<-genes[which(is.na(match[,1]))]
# match<-match[,c(1,2,3,4,7,8,9, 13:17)]
colnames(match)[1:2]<-c('Updated', 'Old_Symbol')

return(match)
}
